# Supplementary material for: Quiescence enables unrestricted cell fate in naive embryonic stem cells
Source: Nat Commun. 2024 Feb 26;15:1721. doi: 10.1038/s41467-024-46121-1 (PMC10897426; doi:10.1038/s41467-024-46121-1)
Supplement: Supplementary file 4 — Supplementary Data 1 [file 41467_2024_46121_MOESM4_ESM.xlsx]

## Sheet: Description
Supplementary Data 1. Transcriptomic analysis in high and low ΔΨm ESCs.
Sheet 1: List of differentially expressed genes
Sheet 2: List of 2C genes
Sheet 3: List of transposable elements
Sheet 4: GO terms for upregulated genes in the low ΔΨm ESCs
Sheet 5: GO terms for downregulated genes in the low ΔΨm ESCs

## Sheet: Differential gene expression
Differential gene expression in low vs. high ΔΨm ESCs. Genes with [FDR] < 0.05 were selected. RNA-seq data from biological duplicates were used to determine differential gene expression. See Methods for details on statistical analysis.
Gene (n=1,641)	BaseMean	High ΔΨm	Low ΔΨm	Log2(Low/High)	P_value	FDR	Up/Down
Pcmtd1	1376.37	3.21711	4.83458	0.599046	0.000521233	0.0159516	Up
Mybl1	661.76	1.76995	2.99379	0.751996	0.000293476	0.00963326	Up
Stau2	159.76	0.283197	0.639361	1.18797	0.000818776	0.0237328	Up
Fam135a	401.957	0.736668	1.27635	0.807684	0.000897191	0.0257219	Up
Rab23	1352.64	2.10474	4.24887	1.01737	1.61e-08	1.21e-06	Up
Dst	21146.6	6.96937	12.777	0.863577	3.2e-10	3.11e-08	Up
Gm26788	403.441	1.10725	2.17419	0.970618	6.42e-05	0.0025279	Up
Plekhb2	2492.56	4.57856	7.56215	0.725145	4.78e-06	0.000237266	Up
Tmem131	9175.18	14.932	22.9888	0.621378	1.39e-05	0.00063026	Up
Vwa3b	788.406	1.87144	3.2693	0.799643	4.91e-05	0.00198999	Up
Rev1	2050.84	4.08706	8.84469	1.11724	6.36e-12	8.77e-10	Up
Tbc1d8	1470.54	4.45764	6.46976	0.550511	0.00123874	0.0338861	Up
Ercc5	1108.5	2.42762	4.92932	1.0331	1.41e-08	1.07e-06	Up
Gulp1	93.3529	0.20586	0.760952	1.91291	2.91e-05	0.00123897	Up
Dnah7c	44.8428	0.0255785	0.112189	2.07252	0.00136655	0.0368201	Up
Nab1	267.633	0.867838	1.66969	0.938999	0.000902227	0.0258474	Up
1700019D03Rik	1392.38	3.94162	8.57035	1.12843	1.28e-10	1.35e-08	Up
Pgap1	1083.49	0.927474	1.60907	0.793794	1.3e-05	0.000593006	Up
Bmpr2	881.92	0.70556	1.19996	0.754784	0.000107745	0.00399794	Up
Nbeal1	1567.3	0.826343	1.31674	0.67011	6.73e-05	0.00263297	Up
Adam23	1500.75	1.06069	2.19904	1.05944	5.37e-10	5.04e-08	Up
Creb1	1453.4	1.67532	2.44371	0.556335	0.00160683	0.0423395	Up
Fn1	73679.1	104.75	140.61	0.424365	0.00190286	0.0487227	Up
Obsl1	511.621	0.812996	1.53482	0.898638	0.000104409	0.0038888	Up
Epha4	6601.03	12.9719	18.9152	0.545065	0.000134743	0.00487349	Up
Serpine2	415.382	0.0653093	1.88251	4.87762	4.07e-51	8.23e-48	Up
Gm29125	51.4619	0.000797581	0.622471	9.23953	6.24e-16	1.89e-13	Up
Gm6189	51.4619	0.00123353	0.960282	9.23953	6.24e-16	1.89e-13	Up
Irs1	128.051	0.145565	0.400545	1.49286	0.000127064	0.00462974	Up
Gm28940	14.0323	0.00780208	0.317607	5.12905	0.000453755	0.0140793	Up
Pid1	790.89	1.28426	2.48547	0.968336	2.86e-06	0.000149743	Up
C130026I21Rik	18.1295	0.00125548	0.182674	7.74692	1.54e-06	8.51e-05	Up
A530040E14Rik	17.0604	0.00100505	0.283421	7.6641	3.13e-06	0.000162036	Up
Gm16026	24.3535	0.00326349	0.23615	6.72243	2.51e-07	1.56e-05	Up
Sp110	59.6685	0.00581542	0.337653	5.99169	1.36e-13	2.88e-11	Up
Itm2c	856.684	5.12007	8.27085	0.695079	0.000535074	0.016282	Up
Alppl2	14.4953	0.00344967	0.247383	5.76302	0.000229648	0.00776447	Up
Ecel1	26.4827	0.0283391	0.263562	3.18407	0.00037504	0.0119789	Up
Lrrfip1	176.969	0.265708	0.79455	1.55088	5.31e-06	0.000261499	Up
Gpc1	1211.84	2.74512	6.38882	1.21382	1.31e-10	1.38e-08	Up
Rnpepl1	1418.11	2.26325	3.56501	0.656668	0.000148399	0.00530172	Up
Pam	700.159	0.717397	1.57211	1.13122	6.1e-08	4.25e-06	Up
Inhbb	565.502	1.9291	3.24782	0.759486	0.000979351	0.0277188	Up
Tmem185b	306.564	1.48401	2.73296	0.860892	0.00166644	0.0437785	Up
Srgap2	3349.4	3.88316	6.49044	0.737786	1.92e-06	0.000104475	Up
Pm20d1	419.464	0.237348	2.07817	3.12217	3.35e-32	3.56e-29	Up
Nfasc	61.9754	0.0394992	0.131321	1.79942	0.00149169	0.0396502	Up
Mdm4	4939.97	5.13116	7.86273	0.623961	2.43e-05	0.00105779	Up
Btg2	1720.79	3.37889	20.9731	2.62278	1.66e-47	2.98e-44	Up
Ptprv	970.274	0.25074	5.13543	4.34867	1.15e-83	4.51e-80	Up
Gm10535	77.364	0.13884	3.1481	4.51534	5.13e-14	1.16e-11	Up
Ptpn7	23.73	0.0129315	0.13799	3.36707	0.000785394	0.0229254	Up
Arl8a	1194.51	6.41176	13.787	1.09526	1.72e-09	1.5e-07	Up
Phlda3	3487.89	32.7227	54.2896	0.723503	3.8e-06	0.000194609	Up
Cacna1s	186.039	0.0109923	1.09189	6.72905	0.000112577	0.00415959	Up
Gm37759	26.2101	0.00267898	0.310182	6.79831	8.68e-08	5.92e-06	Up
Gm16332	22.8266	0.0287135	0.271981	3.24841	0.000979835	0.0277188	Up
Ptgs2	36.4448	0.0400286	0.270076	2.76688	0.000196612	0.00677837	Up
Gm6652	513.169	5.1924	13.4609	1.36943	6.33e-09	5.05e-07	Up
Soat1	284.964	0.282477	0.850111	1.62895	8.97e-09	6.99e-07	Up
Slc19a2	3107.87	10.5425	20.9563	0.993732	1.71e-10	1.74e-08	Up
Sft2d2	378.003	0.891702	1.68937	0.948132	0.000129905	0.00472672	Up
Gpa33	3633.92	20.2972	31.2961	0.631716	5.94e-05	0.00236221	Up
F11r	931.889	4.3823	9.2301	1.07414	4.13e-08	2.96e-06	Up
Pigm	1340.8	2.56129	4.34976	0.776956	1.26e-05	0.000574135	Up
Akt3	209.97	0.449154	1.14686	1.36871	2.34e-05	0.00102123	Up
Coq8a	228.872	0.560391	1.12529	1.02837	0.000946697	0.0269354	Up
Lefty2	538.129	1.66756	6.34378	1.92347	3.96e-16	1.24e-13	Up
Lefty1	514.782	1.6429	9.7285	2.55512	1.37e-25	1.03e-22	Up
Tmem63a	83.1697	0.150478	0.568046	1.92003	8.42e-05	0.00321446	Up
Ephx1	795.328	1.05547	14.7779	3.81325	2.31e-60	6.51e-57	Up
Susd4	71.636	0.158338	0.563256	1.83313	0.000336085	0.0108823	Up
Mia3	2478.32	5.43475	7.96654	0.554299	0.000523984	0.0160187	Up
Mark1	94.0603	0.202167	0.638603	1.67459	0.000235226	0.00790898	Up
D1Pas1	959.328	3.82753	7.7892	1.02947	8.97e-08	6.07e-06	Up
Ptpn14	1941.88	0.678524	4.93656	2.8433	3.19e-58	7.61e-55	Up
Gm26574	47.7751	0.102206	0.767085	2.89815	1.15e-05	0.000532395	Up
Lpgat1	906.35	1.73612	2.8912	0.710691	0.000184442	0.00642344	Up
Lamb3	40.4097	0.0358753	0.199569	2.39537	0.000561323	0.0169563	Up
Cd34	65.1126	0.071103	0.277287	1.9836	0.000246272	0.00822424	Up
Echdc3	18.7127	0.0233079	0.249865	3.54672	0.00111976	0.0311509	Up
Celf2	386.232	0.203508	0.377674	0.920067	0.000183178	0.00638789	Up
Plxdc2	329.646	0.157808	1.68013	3.38581	7.47e-30	6.85e-27	Up
Commd3	265.882	1.47548	2.96134	0.995204	0.000431956	0.0135092	Up
Acbd5	542.687	0.82087	1.33917	0.707129	0.0012532	0.0341992	Up
Npdc1	280.317	0.667338	2.1236	1.67561	8.98e-09	6.99e-07	Up
Rxra	1378.72	3.44232	5.0756	0.569021	0.00142715	0.0381923	Up
1700007K13Rik	446.262	6.35419	11.6482	0.88501	0.000252604	0.00840719	Up
Cercam	529.104	2.0234	4.05664	1.00128	6.83e-06	0.000330579	Up
Dolk	473.957	2.38058	6.38584	1.43361	1.12e-09	1e-07	Up
Hmcn2	299.977	0.134722	0.589386	2.11079	2.73e-12	4.12e-10	Up
Ass1	465.723	2.48179	5.03994	1.04575	8.98e-06	0.000425537	Up
Ak1	3132.9	15.5438	31.4237	1.00436	8.35e-10	7.62e-08	Up
Eng	2196.07	4.65557	16.4435	1.8249	2.62e-26	2.04e-23	Up
Garnl3	450.59	0.492885	0.922923	0.875701	0.000187822	0.0065181	Up
Zbtb34	2536.81	6.18237	8.76094	0.503613	0.00121524	0.0333712	Up
Mvb12b	167.844	0.201129	0.545099	1.41631	4.15e-05	0.00170683	Up
Ggta1	824.996	2.53195	4.28421	0.765139	0.000104272	0.00388553	Up
Rc3h2	2392.71	1.88819	2.85682	0.604225	0.000131625	0.00477606	Up
Mbd5	304.13	0.216109	0.386973	0.860398	0.00132147	0.0358266	Up
Tanc1	6436.03	7.05723	10.1324	0.521297	0.000447195	0.0139086	Up
Baz2b	1879.45	1.70011	2.45302	0.525759	0.00146915	0.0391436	Up
Ttc21b	92.2399	0.0707134	0.313342	2.10653	7.54e-06	0.000360959	Up
Hat1	7897.38	43.6972	62.8108	0.524553	0.000519035	0.0158921	Up
Map3k20	1209.98	0.775388	3.83989	2.29356	1.33e-34	1.52e-31	Up
Ttc30b	121.767	0.522554	1.21153	1.23432	0.00183823	0.0473291	Up
Cwc22	1426.83	3.14375	4.99265	0.665229	0.000184655	0.006428	Up
Neurod1	38.5437	0.0330822	0.513178	3.91675	8.38e-07	4.81e-05	Up
Itgav	3284.95	4.85472	7.04835	0.546812	0.000458877	0.014227	Up
Fam171b	45.0308	0.0571641	0.247499	2.09991	0.00113196	0.0314459	Up
Gm13698	315.928	1.19578	3.73585	1.65598	1.86e-09	1.61e-07	Up
Gm13693	312.683	1.1994	3.67591	1.61776	4.32e-09	3.55e-07	Up
Gm13695	308.572	1.19123	3.62353	1.60772	6.33e-09	5.05e-07	Up
Gm13696	311.378	1.20136	3.65687	1.60785	5.41e-09	4.37e-07	Up
Gm13694	310.825	1.20434	3.64319	1.59953	6.31e-09	5.04e-07	Up
Gm13697	310.509	1.2011	3.63914	1.60118	6.29e-09	5.03e-07	Up
Gm13691	310.291	1.19989	3.63596	1.59951	6.53e-09	5.19e-07	Up
Tfpi	699.778	1.73866	3.24727	0.912653	1.19e-05	0.000548743	Up
Creb3l1	54.1154	0.161058	0.649773	2.05515	0.00063134	0.0188047	Up
Prdm11	204.648	0.186252	0.595249	1.66852	1.96e-07	1.24e-05	Up
Ttc17	981.621	1.66216	2.59198	0.652424	0.00059165	0.0177794	Up
Cd44	28.7196	0.016565	0.147628	3.20585	0.000215946	0.00737397	Up
Hipk3	846.109	1.55065	2.5697	0.726412	0.000165798	0.00583603	Up
Prrg4	195.763	0.226221	2.17371	3.26693	1.17e-19	5.27e-17	Up
Ano3	122.872	0.00581069	0.656288	7.03109	1.45e-29	1.28e-26	Up
Gm13929	2893.07	39.7235	60.3915	0.612139	0.000133783	0.00484544	Up
Slc12a6	1060.39	1.62949	2.42811	0.572019	0.00167918	0.0440545	Up
Thbs1	47.0386	0.0223801	0.278778	3.67458	1.77e-07	1.13e-05	Up
Pak6	23.5022	0.0180218	0.157783	3.13171	0.00112798	0.0313464	Up
Inafm2	90.3581	0.290192	0.859553	1.5754	0.000815028	0.0236328	Up
Oip5os1	762.131	1.2549	2.31734	0.898625	6.78e-06	0.000328502	Up
Ckmt1	1255.83	6.69393	12.875	0.938622	1.88e-07	1.2e-05	Up
Casc4	1034.57	2.69362	4.18144	0.638366	0.000631977	0.0188165	Up
Sord	362.851	1.64033	4.36264	1.41675	2.17e-07	1.36e-05	Up
Duox2	15.9983	0.00229876	0.0894784	5.06737	0.000287108	0.00944389	Up
Bloc1s6	385.62	1.23004	2.62083	1.10569	1.05e-05	0.00048789	Up
Fbn1	193.818	0.16173	0.460518	1.52996	3.08e-06	0.00015973	Up
Shc4	74.2709	0.0851516	0.264762	1.63246	0.00132071	0.0358266	Up
Eid1	250.392	1.51718	4.24561	1.50231	5.85e-07	3.45e-05	Up
Itpripl1	281.047	0.890412	2.03572	1.19548	3.79e-05	0.00157966	Up
Sirpa	360.858	0.953476	1.90386	0.978511	0.000189345	0.00655943	Up
AU015228	32.4519	0.0218816	0.926941	5.45985	4.61e-08	3.26e-06	Up
Jag1	1810.62	4.73312	7.36342	0.652803	7.69e-05	0.0029606	Up
Dstn	5998.31	47.4949	74.7271	0.662114	2.43e-05	0.00105779	Up
Rin2	246.946	0.285713	0.567578	1.00426	0.000591731	0.0177794	Up
Rbck1	2867.37	10.0391	14.2103	0.50014	0.00150166	0.039848	Up
Tspyl3	105.718	0.343208	0.996248	1.53058	0.000797965	0.0232265	Up
2900097C17Rik	2274.7	5.68611	12.3209	1.12089	1.13e-11	1.46e-09	Up
Soga1	644.861	1.0873	2.05331	0.909145	1.46e-05	0.000660056	Up
Plcg1	3050.53	6.00725	9.09934	0.60236	8.49e-05	0.00323856	Up
Zhx3	256.755	0.243404	0.509916	1.08829	0.000154261	0.00548136	Up
Lpin3	181.278	0.535269	1.3689	1.3284	6.73e-05	0.00263297	Up
Ptprt	15.5172	0.00185135	0.0454348	4.7199	0.000528675	0.0161371	Up
Serinc3	1982.12	8.10662	11.9737	0.562445	0.000531013	0.0161771	Up
Ada	150.651	0.683083	2.24303	1.71902	2.49e-06	0.000132279	Up
Sdc4	3270.71	7.12776	42.768	2.58418	2.34e-53	5.12e-50	Up
Ctsa	5411.44	18.4171	26.2575	0.518639	0.000433653	0.0135516	Up
Pltp	1632.81	9.04386	15.7405	0.796951	2.75e-06	0.000144226	Up
Kcnb1	91.9768	0.0700734	0.240431	1.76459	0.000115609	0.00425767	Up
Nfatc2	86.8085	0.0352108	0.282698	2.97588	1.4e-08	1.06e-06	Up
Atp9a	2351.91	5.75381	9.71181	0.755965	4.07e-06	0.000205224	Up
Tfap2c	1671.05	6.95042	10.7126	0.609615	0.000351759	0.0113201	Up
Bmp7	832.672	2.46213	5.58518	1.16199	5.21e-09	4.23e-07	Up
Pmepa1	365.658	0.948241	1.94648	1.04012	3.5e-05	0.00146906	Up
Gnas	1983.92	2.74387	4.03613	0.558319	0.000928618	0.0265167	Up
Gm20721	1838.77	19.1091	29.1149	0.611028	0.000361062	0.0115863	Up
Gm14443	251.029	0.581509	1.42789	1.31517	8.53e-06	0.000405521	Up
Gm14401	311.644	2.93799	6.1771	1.07949	5.44e-05	0.00217671	Up
Gm14412	519.962	4.12463	8.68164	1.09893	9.48e-07	5.4e-05	Up
Lama5	16790.5	23.0586	34.3068	0.574739	3.2e-05	0.00135196	Up
Slco4a1	122.659	0.271664	0.721046	1.39473	0.000440924	0.0137515	Up
Col9a3	57.9903	0.0935903	0.487131	2.31414	9.8e-05	0.00368072	Up
Chrna4	160.866	0.154911	1.09383	2.85879	4.63e-14	1.08e-11	Up
Zfp512b	1078.96	2.24652	3.91802	0.810794	8.54e-06	0.00040569	Up
Rgs19	250.105	1.24247	3.11262	1.30082	8.51e-06	0.000405051	Up
Clcn5	1073.58	1.26093	2.387	0.928942	4.55e-07	2.73e-05	Up
Slc35a2	325.583	0.957825	1.71494	0.812065	0.00195037	0.049729	Up
Porcn	647.314	3.0447	5.34892	0.815525	8.82e-05	0.00334259	Up
Usp11	581.89	1.55013	3.23886	1.08524	4.98e-07	2.96e-05	Up
Zbtb33	728.569	1.9435	3.58974	0.884531	1.17e-05	0.000538079	Up
Gria3	49.0053	0.0138061	0.180099	3.74481	6.82e-08	4.7e-06	Up
Gpc4	1399.3	7.74878	12.7936	0.728435	3.42e-05	0.00143893	Up
Sox3	81.0258	0.32969	1.19838	1.90275	8.59e-05	0.0032652	Up
Slc6a8	9537.32	27.3144	43.9157	0.686073	2.56e-06	0.000135523	Up
Atp6ap1	2687.99	13.8225	20.7444	0.591293	0.000141854	0.00509098	Up
Tmem47	515.943	1.59638	3.39945	1.10642	5.35e-06	0.000262676	Up
Zxdb	83.7149	0.120193	0.455853	1.89656	8.16e-05	0.0031247	Up
Amer1	750.889	1.18578	2.25342	0.937259	2.99e-06	0.000155942	Up
Eda2r	1979.6	3.69697	9.37019	1.35077	1.53e-16	5.03e-14	Up
Magt1	1510.91	4.85366	7.72681	0.667103	0.000114106	0.00420821	Up
Atp7a	1047.3	1.78538	2.88054	0.704759	0.000154259	0.00548136	Up
Itm2a	380.936	1.9235	6.58153	1.79442	2.73e-12	4.12e-10	Up
Brwd3	1898.72	2.23834	3.57897	0.672461	3.97e-05	0.00164399	Up
Sh3bgrl	324.73	0.790664	3.03507	1.94037	9.93e-13	1.65e-10	Up
Hdx	99.5046	0.0993623	0.306101	1.66512	0.000251046	0.00836382	Up
Tspan6	289.009	1.81399	3.64427	1.01252	0.000235622	0.0079189	Up
Armcx4	1441.64	2.35949	4.65622	0.992661	8.41e-09	6.59e-07	Up
Armcx2	723.271	1.6746	4.53285	1.43811	1.85e-11	2.31e-09	Up
Arxes2	485.688	4.59627	7.72716	0.739455	0.00166814	0.0438058	Up
Nrk	85.6307	0.0918056	0.268752	1.53784	0.00119916	0.0330102	Up
Morc4	92.9807	0.132179	0.466303	1.83379	6.76e-05	0.00264042	Up
Tro	395.788	0.589089	1.52047	1.37274	2.7e-08	1.97e-06	Up
Maged2	848.739	3.99798	6.1972	0.631277	0.00134136	0.036266	Up
Fam120c	142.787	0.244249	0.709851	1.59562	4.63e-05	0.00189014	Up
Mageh1	207.311	1.26426	4.4576	1.82455	4.22e-08	3.01e-06	Up
Rragb	570.681	3.80057	6.03613	0.678276	0.00182374	0.0469867	Up
Ap1s2	605.712	1.82134	2.9271	0.693082	0.00111049	0.0309694	Up
Prps2	2462.96	8.60479	16.1229	0.900198	2.27e-08	1.68e-06	Up
Mid1	7978.13	19.6885	26.5546	0.453155	0.00131102	0.0355923	Up
Gm21887	2823.59	27.8787	41.821	0.586427	0.000660425	0.0195381	Up
Zfhx4	39.3387	0.013364	0.0830636	2.56551	0.000437696	0.0136671	Up
Gm38258	13.0648	0.0118506	0.741664	7.21889	5.62e-05	0.00224477	Up
Gm38153	11.0616	0.00972807	0.904885	5.71028	0.00080477	0.023387	Up
Skil	1288.36	1.97577	3.19552	0.700153	6.28e-05	0.00248238	Up
Zmat3	6434.31	7.01185	14.8679	1.08043	4.1e-13	7.61e-11	Up
Anxa5	356.751	2.3552	5.43604	1.17767	3.77e-06	0.000193293	Up
Frem2	906.615	1.03514	1.62371	0.645872	0.000646909	0.0192103	Up
Nbea	365.448	0.124648	0.327583	1.35672	9.29e-08	6.28e-06	Up
Igsf10	77.2844	0.060414	0.235949	2.00761	6.77e-05	0.00264334	Up
Rap2b	831.135	1.23361	3.52211	1.50801	1.91e-13	3.88e-11	Up
B430305J03Rik	532.636	1.48211	4.11094	1.46521	3.1e-10	3.02e-08	Up
Arhgef26	1302.91	1.82902	3.18368	0.810908	3.74e-06	0.000192035	Up
Slc33a1	357.712	1.38329	2.54119	0.880927	0.000851818	0.024564	Up
Ssr3	4753	18.4337	25.9068	0.491388	0.00166549	0.0437681	Up
Tmem144	335.858	1.26146	2.48762	0.980725	0.000253708	0.0084368	Up
Gask1b	361.914	0.290807	1.17683	2.02339	3.6e-13	6.79e-11	Up
Tlr2	605.791	2.99827	4.83173	0.706028	0.0010586	0.0296588	Up
Fbxw7	1563.97	3.23778	5.394	0.730082	2.04e-05	0.000901388	Up
Slc25a44	1532.77	6.11172	10.5529	0.789829	3.92e-06	0.000199752	Up
Efna3	222.546	0.943651	2.61283	1.46091	3.48e-06	0.000179461	Up
Gm15998	69.9518	0.329361	1.14636	1.81879	0.000430744	0.0134821	Up
Slc27a3	1401.91	4.90668	16.3044	1.72919	4.05e-20	1.96e-17	Up
Npr1	591.866	1.62821	3.18233	0.958072	1.46e-05	0.000658332	Up
Tdpoz4	43.6863	0.0139846	1.50947	6.61134	1.16e-11	1.5e-09	Up
Tdpoz3	77.1654	0.00960897	2.72235	8.37847	2.34e-21	1.25e-18	Up
Gm9113	13.3004	0	0.518089	7.29525	4.23e-05	0.0017334	Up
Gm9121	17.8124	0	0.645536	7.72773	1.87e-06	0.000101703	Up
Gm9124	15.656	0	0.55422	7.52438	8.54e-06	0.00040569	Up
Gm5542	15.4386	0	0.552657	7.49869	1.01e-05	0.000469785	Up
Spopfm3	21.672	0	0.532751	8.00801	1.39e-07	9.12e-06	Up
Gm4982	20.0227	0.00960897	0.700562	6.40481	4.14e-06	0.000208322	Up
Rfx5	349.715	0.888591	1.58629	0.838373	0.00103341	0.0290046	Up
Gm44492	1146.09	124.247	192.073	0.631877	0.000798167	0.0232265	Up
Mab21l3	107.5	0.205626	0.956721	2.27414	1.7e-07	1.09e-05	Up
Inka2	192.647	0.188649	1.37536	2.85097	3.95e-16	1.24e-13	Up
Ampd2	1291.82	3.69392	5.92671	0.68267	0.000110282	0.00408054	Up
Psrc1	4759.73	17.2162	37.8174	1.13986	1.91e-14	4.79e-12	Up
Scarna2	4770.76	171.117	276.886	0.677443	1.41e-05	0.000639485	Up
Extl2	185.661	0.665995	1.42553	1.07022	0.00109523	0.0305657	Up
Cdc14a	342.599	0.351073	0.719287	1.04252	5.19e-05	0.00209252	Up
Frrs1	2694.59	5.30865	9.13829	0.792946	4.69e-07	2.8e-05	Up
Pde5a	81.4638	0.0595509	0.26202	2.13101	2.18e-05	0.00095651	Up
1810037I17Rik	918.255	12.098	18.6954	0.621455	0.00112204	0.0312033	Up
Sec24d	2063.61	5.0985	7.60188	0.582498	0.000505821	0.0155176	Up
Pitx2	28.965	0.0322051	0.205454	2.66451	0.00149871	0.0397966	Up
Sec24b	1499.03	3.58572	6.1011	0.770497	8.99e-06	0.000425537	Up
Npnt	70.6976	0.0968567	0.449199	2.21622	2.97e-05	0.00126151	Up
Nfkb1	933.041	1.10479	1.90429	0.790752	2.67e-05	0.00114874	Up
Ddit4l	572.089	1.43537	6.19103	2.12039	4.48e-21	2.35e-18	Up
Dnajb14	409.588	0.365568	0.647234	0.830542	0.00073421	0.021543	Up
4930579F01Rik	16.8144	0.00770622	0.267925	5.20699	8.33e-05	0.00318512	Up
Ctbs	156.844	0.314962	0.691552	1.12741	0.00134208	0.036273	Up
Adgrl2	1309.09	1.33818	2.24541	0.73469	2.56e-05	0.00110663	Up
Miga1	1679.55	2.2149	3.41801	0.636357	0.000132244	0.00479634	Up
Wls	636.681	0.8422	1.97631	1.248	4.17e-09	3.43e-07	Up
Asph	1684.97	1.62533	2.4448	0.581077	0.000596869	0.0179065	Up
Trp53inp1	8373.71	11.577	38.7029	1.74367	8.92e-32	9.25e-29	Up
Aqp3	5243.72	46.6633	64.9262	0.479003	0.00152966	0.0404784	Up
Dnaic1	26.6142	0.0168784	0.35215	4.20868	1.52e-05	0.000687525	Up
Dnajb5	380.992	0.55078	1.9464	1.82855	9.78e-12	1.29e-09	Up
Unc13b	1142.71	0.433551	1.51797	1.80264	2.81e-22	1.66e-19	Up
Alg2	1511.22	6.94088	10.1209	0.563746	0.000945082	0.0269089	Up
Abca1	4239.61	6.24249	9.67116	0.63001	2.03e-05	0.000897746	Up
Klf4	9904.53	47.8166	78.5874	0.718267	1.01e-06	5.71e-05	Up
Ptpn3	530.165	0.902474	1.9455	1.10342	1.17e-06	6.59e-05	Up
Gm11238	99.76	0.0215012	2.89646	7.0945	1.44e-24	1.01e-21	Up
Gm11237	84.0125	0.0304291	2.44169	6.49048	2.04e-20	1e-17	Up
Gm11236	77.8248	0.0225072	2.26473	6.81065	1.15e-19	5.19e-17	Up
Gm11239	74.5266	0.0249026	2.15912	6.33848	3.63e-18	1.42e-15	Up
Gm428	80.3708	0.0180083	2.34882	6.89431	1.76e-20	8.77e-18	Up
Mpdz	133.661	0.0976476	0.319668	1.7328	8.7e-06	0.000412606	Up
Tek	307.153	0.388421	2.14252	2.4618	1.04e-17	3.88e-15	Up
Jun	553.703	0.750889	6.00328	3.0159	1.21e-34	1.4e-31	Up
Junos	49.2413	0.05184	0.410358	2.9641	6.33e-06	0.00030787	Up
Hook1	503.843	0.589202	1.76505	1.58586	5.62e-12	7.86e-10	Up
Cyp2j6	84.1153	0.187405	0.720375	1.96308	3.99e-05	0.00165221	Up
Nfia	62.836	0.0165607	0.208393	3.71637	1.45e-09	1.27e-07	Up
Patj	362.2	0.321227	0.748447	1.21216	2.13e-06	0.000114338	Up
Pgm1	355.034	1.47786	3.25065	1.14547	8.64e-06	0.00040974	Up
Raver2	222.673	0.442712	0.924288	1.06045	0.000703279	0.0207126	Up
Dnajc6	1963.63	5.02558	7.87652	0.660494	6.69e-05	0.00262441	Up
B020004J07Rik	13.7152	0.00787698	0.262902	5.11083	0.000530627	0.0161734	Up
Gm12800	244.785	0.108824	6.43207	5.88748	1.86e-46	3.25e-43	Up
Gm12794	362.203	0.158006	9.54497	5.96322	7.28e-19	3.08e-16	Up
Slc35d1	714.237	1.07644	2.17898	1.01317	5.91e-07	3.48e-05	Up
Dmrtb1	30.9192	0.0613584	0.515212	3.10514	0.000235081	0.00790898	Up
Podn	39.2683	0.0452833	0.313811	2.81911	9.22e-05	0.00347796	Up
Btbd19	795.755	2.79785	5.17167	0.886223	7.17e-06	0.000345303	Up
P3h1	2116.13	8.54687	12.8703	0.595876	0.0002825	0.00929621	Up
Zfp362	154.97	0.460738	1.50841	1.68213	3.96e-06	0.00020131	Up
Azin2	273.813	0.258704	2.37844	3.18426	1.25e-23	8.21e-21	Up
Laptm5	5256.21	19.6464	34.3165	0.796792	1.98e-07	1.25e-05	Up
Matn1	108.9	0.083019	2.02033	4.58554	9.44e-19	3.89e-16	Up
Sesn2	5404.46	24.0442	36.4508	0.593417	6.62e-05	0.00259931	Up
Sytl1	76.6303	0.111411	1.06921	3.26503	4.08e-09	3.36e-07	Up
Sfn	449.698	3.67599	7.17081	0.970919	6.52e-05	0.00255859	Up
Pafah2	667.142	2.44924	4.72305	0.939085	5.45e-06	0.000266942	Up
Selenon	49.9765	0.0610998	0.475401	2.96747	4.37e-06	0.000218619	Up
Ldlrap1	762.018	1.49397	2.73468	0.874528	1.1e-05	0.000511882	Up
Grhl3	654.773	3.4575	5.68599	0.731804	0.000453146	0.0140659	Up
Hspg2	20538.5	20.558	33.6139	0.69709	3.86e-07	2.34e-05	Up
Ece1	727.609	1.69705	3.63936	1.0871	1.47e-07	9.64e-06	Up
Eif4g3	1812.09	1.19858	5.1672	2.11072	1.11e-34	1.3e-31	Up
Gm21969	965.484	3.40103	5.13252	0.590699	0.00188328	0.0483153	Up
Aldh4a1	1996.29	6.3134	9.51828	0.591813	0.000647367	0.0192167	Up
Klhdc7a	787.624	0.839344	3.07914	1.86971	3e-20	1.46e-17	Up
Epha2	6769.01	20.8126	35.5579	0.78567	4.17e-08	2.98e-06	Up
BC080695	38.3129	0.0166895	0.679245	5.2954	4.53e-09	3.71e-07	Up
Gm13078	22.4501	0.00369537	0.40919	6.54945	1.02e-06	5.77e-05	Up
Pramef6	37.0905	0.00559352	0.68268	6.43579	4.36e-10	4.15e-08	Up
Gm13101	10.9256	0.00589546	0.24476	5.63729	0.00100935	0.02838	Up
Gm13119	276.054	0.186475	4.92818	4.70704	4.67e-40	7.08e-37	Up
Gm13228	22.328	0.107682	1.25029	3.40579	0.000543792	0.0164899	Up
Gm13169	177.086	1.41288	3.30478	1.21295	0.000311982	0.0101771	Up
Draxin	41.1948	0.0377712	0.270405	2.86259	0.000129733	0.00472265	Up
Tas1r1	89.2785	0.257662	0.957862	1.91801	5.04e-05	0.00203861	Up
Trp73	518.521	0.934293	2.70294	1.50873	3.12e-11	3.74e-09	Up
Arhgef16	68.003	0.0916831	0.388232	2.01173	0.000146357	0.00524065	Up
Fndc10	435.921	2.17671	5.73465	1.3692	1.28e-08	9.76e-07	Up
Ankrd65	36.4841	0.100017	0.963336	3.22475	2.56e-05	0.00110564	Up
Sri	392.668	0.86168	2.28654	1.41366	7.69e-08	5.26e-06	Up
Abcb1a	919.942	2.44617	4.08499	0.73808	0.000158319	0.00561287	Up
Abcb1b	1672.78	1.67361	6.4644	1.95688	5.21e-30	4.89e-27	Up
Pclo	69.2673	0.00873348	0.111165	3.69538	2.98e-10	2.92e-08	Up
Gnai1	707.442	3.44292	5.33843	0.637105	0.00174193	0.0453536	Up
Kmt2e	1302.19	1.93431	2.91763	0.599334	0.000594324	0.0178438	Up
Dpysl5	247.016	0.430947	0.873395	1.03308	0.000444314	0.0138353	Up
Mapre3	47.0923	0.0649001	0.465196	2.84797	2.67e-05	0.00114874	Up
Cgref1	98.4011	0.292326	1.54206	2.38949	1.8e-07	1.15e-05	Up
Nelfa	2987.71	11.7965	17.6659	0.586788	0.000202946	0.00697538	Up
Mxd4	179.236	0.0963496	0.7254	2.94122	5.23e-16	1.62e-13	Up
Rgs12	408.64	0.467026	1.40441	1.57827	8.92e-10	8.1e-08	Up
Cpz	48.0879	0.019799	0.811899	5.36227	4.19e-11	4.9e-09	Up
Acox3	1065.77	1.38506	2.21483	0.685033	0.000175731	0.00614449	Up
Sorcs2	179.323	0.251073	0.53946	1.06554	0.00142519	0.0381529	Up
Evc2	100.442	0.164899	0.500872	1.57048	0.000361882	0.0116079	Up
Cpeb2	155.965	0.182733	0.593449	1.69357	3.72e-06	0.000191199	Up
Pi4k2b	304.798	1.01525	2.13657	1.07662	7.58e-05	0.00292385	Up
Arap2	768.289	0.569043	1.83074	1.69599	9.49e-17	3.2e-14	Up
0610040J01Rik	89.8638	0.164388	1.29078	2.97716	1.54e-09	1.35e-07	Up
Fam114a1	44.5365	0.0902374	0.489227	2.34783	0.000386796	0.0123118	Up
Wdr19	456.949	0.565279	1.00876	0.831164	0.000356994	0.0114651	Up
Limch1	188.309	0.197936	0.427018	1.12121	0.000571682	0.0172428	Up
Atp8a1	294.497	0.263218	0.538731	1.03522	0.000148539	0.00530343	Up
Scarb2	1363.29	3.01565	5.41925	0.837807	2.78e-06	0.000145942	Up
Sowahb	216.709	0.236058	1.92332	3.04747	1.82e-19	7.95e-17	Up
Ccng2	284.099	0.67721	1.34633	0.988161	0.000337769	0.0109324	Up
Gm43225	25.3672	0.0127402	0.675051	5.78339	4.98e-07	2.96e-05	Up
Gm16429	118.968	0.00966586	2.49077	8.02511	9.1e-31	8.85e-28	Up
Gm6346	39.8173	0.0179928	1.05098	5.87157	3.36e-10	3.26e-08	Up
BC061212	78.8757	0.0152866	1.59491	6.8194	7.14e-20	3.31e-17	Up
A430089I19Rik	39.6474	0.00259996	0.830517	8.84591	1.28e-12	2.09e-10	Up
Gm6502	35.5512	0.00457133	0.889239	7.26633	2.16e-10	2.17e-08	Up
BC080696	35.4516	0.00766744	1.12439	7.2705	2.19e-10	2.19e-08	Up
Gm7682	25.6937	0.00452583	0.625233	6.80131	1.03e-07	6.93e-06	Up
Gm3147	30.6225	0.00505552	0.639718	7.05255	4.69e-09	3.83e-07	Up
Gm3176	27.1343	0.0064208	0.839812	6.93894	3.11e-08	2.27e-06	Up
Gm7942	75.7415	0.0218403	1.84821	6.72492	6.53e-19	2.78e-16	Up
Gm10424	51.4791	0.00596899	1.07745	7.84404	8.03e-15	2.12e-12	Up
Gm6468	35.2709	0.0120544	0.942292	7.15757	4.24e-10	4.05e-08	Up
Gm7961	13.9346	0.00367362	0.378625	7.34391	2.86e-05	0.00122051	Up
Gm7971	115.562	0.00966586	2.41985	7.99026	5.42e-30	5.02e-27	Up
Gm6348	45.8338	0.0188383	1.20601	5.9687	2.09e-11	2.58e-09	Up
Gm7978	74.4815	0.0152866	1.50959	6.73553	8.81e-19	3.71e-16	Up
Cds1	180.712	0.371227	1.41495	1.96724	3.64e-08	2.62e-06	Up
Bicdl1	465.81	0.722623	2.21782	1.61301	9.22e-12	1.22e-09	Up
Gm42879	40.7021	0.0758891	0.634811	3.07276	2.19e-05	0.000960516	Up
Gpn3	2007.35	11.8283	19.3241	0.710564	4.18e-05	0.00171727	Up
P2rx7	946.953	1.93488	4.22708	1.11604	4.1e-09	3.38e-07	Up
Hip1r	193.551	0.328845	0.6911	1.06649	0.000906166	0.0259414	Up
Pitpnm2	537.247	0.378482	1.2463	1.7212	2.6e-14	6.39e-12	Up
Dnah10	167.774	0.106746	0.298178	1.46085	2.43e-05	0.00105726	Up
Gtf2i	8046.63	12.5192	18.186	0.540727	0.00026116	0.00865176	Up
Cldn4	1863.39	11.795	28.1023	1.25054	2.46e-13	4.88e-11	Up
Hspb1	3886.77	59.0352	87.6891	0.567965	0.000933249	0.0266297	Up
Trim56	254.493	0.310525	0.755621	1.29451	8.13e-06	0.000387855	Up
Gm15753	28.2447	0.0591165	0.975199	4.10133	9.84e-06	0.000460231	Up
Zfp316	114.012	0.167626	0.422702	1.36043	0.000814525	0.0236269	Up
Casd1	415.116	1.28383	2.72425	1.11421	6.7e-06	0.000325177	Up
Peg10	2353.39	4.22393	9.49694	1.16222	3.12e-13	5.98e-11	Up
Ica1	169.823	0.5452	1.49056	1.45297	4.43e-05	0.00181358	Up
Tmem106b	812.745	1.71086	2.85029	0.73779	0.000154937	0.00550039	Up
Met	110.092	0.156887	0.399592	1.32	0.00148966	0.0396231	Up
Ptprz1	108.371	0.0751603	0.221723	1.61237	0.000120741	0.0044157	Up
Gm5989	122.328	0.0677216	2.2237	5.04734	5.43e-23	3.35e-20	Up
Gm5301	39.5518	0.0277608	0.708943	4.56022	3.33e-08	2.41e-06	Up
Cadps2	337.825	0.451925	0.923604	1.03859	0.000144191	0.00516779	Up
Zfp800	293.675	0.714085	1.65276	1.22989	7.45e-06	0.000357335	Up
Calu	8936.43	30.8136	43.7851	0.510413	0.000609327	0.0182248	Up
Ccdc136	1078.28	3.21014	6.46569	1.01294	4.72e-08	3.33e-06	Up
Flnc	175.753	0.223028	0.502386	1.1688	0.000556297	0.0168174	Up
Exoc4	5028.76	5.91288	9.56687	0.696876	2.44e-06	0.000129823	Up
Akr1b10	268.541	0.816368	2.13734	1.3889	1.07e-06	6.06e-05	Up
Cald1	2317.69	2.75723	4.72583	0.765293	2.37e-06	0.000126266	Up
Parp12	305.535	1.01624	1.95767	0.942776	0.00051612	0.0158089	Up
Kdm7a	395.842	0.500322	1.03227	1.05611	1.68e-05	0.000754834	Up
Tcaf1	108.585	0.0599807	0.376947	2.63441	2.66e-09	2.25e-07	Up
Arhgef5	41.2691	0.0174907	0.14362	3.15551	3.71e-05	0.00154945	Up
Gpnmb	72.8093	0.0752194	0.358152	2.25797	1.94e-05	0.000860156	Up
5430402O13Rik	11.7782	0.00345751	0.46125	7.06414	0.000136859	0.00493871	Up
4921507P07Rik	26.489	0.0182193	0.412198	4.38558	9.84e-06	0.000460231	Up
Gm4782	396.084	0.0786358	7.45682	6.57629	8.15e-12	1.1e-09	Up
Gm8038	495.726	0.0972135	9.33404	6.58061	3.13e-10	3.05e-08	Up
Gm18765	84.1576	0.0463883	4.91477	6.54499	1.36e-20	6.92e-18	Up
Crhr2	69.5388	0.0531041	0.475016	3.18573	8.69e-08	5.92e-06	Up
Vopp1	52.0636	0.0167119	0.189148	3.46653	1.73e-07	1.11e-05	Up
Ccser1	86.4024	0.0400268	0.307378	2.91766	7.67e-09	6.04e-07	Up
Capg	138.078	0.66083	1.46248	1.15416	0.00191819	0.0490514	Up
Retsat	783.01	2.97942	5.63164	0.926927	2.69e-06	0.000141199	Up
Gm5576	484.901	5.26353	10.0005	0.932687	6.44e-05	0.00253309	Up
Rtkn	1468.68	1.55789	11.8008	2.91811	1.62e-55	3.64e-52	Up
Wdr54	933.815	0.761351	4.76205	2.63587	6.95e-39	9.61e-36	Up
Mxd1	297.776	0.497471	1.13835	1.19195	1.27e-05	0.000580889	Up
Antxr1	210.965	0.19705	0.661701	1.75591	3.89e-08	2.79e-06	Up
Mgll	255.895	0.627776	1.33328	1.09407	0.000141834	0.00509098	Up
Gm26811	521.169	1.38515	2.3123	0.740247	0.000866348	0.0249283	Up
Plxna1	7122.06	11.5678	19.0296	0.713494	1.36e-06	7.6e-05	Up
Tmem43	2669.92	6.68807	19.4365	1.53642	9.34e-21	4.81e-18	Up
Trh	4725.24	54.7043	78.1498	0.511042	0.00111191	0.0309925	Up
Foxp1	164.217	0.132072	0.331511	1.31584	0.000148916	0.00531165	Up
Gpr27	50.7975	0.156114	0.668642	2.08477	0.000605586	0.0181213	Up
Tpt1-ps3	20167.2	537.948	973.99	0.855275	1.68e-08	1.26e-06	Up
Pdzrn3	600.971	1.0582	2.16683	1.05716	7.74e-07	4.47e-05	Up
Eif4a3l2	1460.83	14.7454	27.0282	0.886008	1.65e-06	9.07e-05	Up
Tmem72	40.8918	0.00436622	0.0889522	4.48159	2.53e-08	1.86e-06	Up
Gm7292	401.011	1.98017	4.19242	1.09212	1.25e-05	0.00057195	Up
Rasgef1a	250.682	0.878113	2.0291	1.2245	2.63e-05	0.00113488	Up
Zfp248	59.2143	0.0671923	0.391295	2.58372	1.21e-05	0.000557191	Up
Slc2a3	41188.8	77.5638	143.627	0.892499	1.54e-10	1.58e-08	Up
C1s1	103.894	0.344956	0.946527	1.46304	0.000648916	0.0192388	Up
Ccnd2	80.3226	0.07483	0.25848	1.82243	0.000259289	0.00860425	Up
Smim10l1	455.064	1.73931	4.0324	1.21901	7.13e-07	4.14e-05	Up
Fam234b	206.391	0.323506	0.837071	1.38372	1.22e-05	0.000561286	Up
Eif4a3l1	710.482	1.3082	16.2678	3.65717	1.3e-51	2.7e-48	Up
Ldhb	4673.53	46.6342	69.215	0.569903	0.000230121	0.00777634	Up
Bhlhe41	18.7849	0.0111497	0.0984371	3.29573	0.00179596	0.0464227	Up
Klhl42	1601.8	2.61258	7.04116	1.4299	4.83e-17	1.7e-14	Up
Ccdc91	351.657	1.49768	3.26756	1.13613	1.21e-05	0.000555017	Up
Bicd1	286.811	0.13006	0.27749	1.1059	5.99e-05	0.0023813	Up
Cox6b2	582.564	5.28653	15.1613	1.52307	4.46e-12	6.37e-10	Up
Ssc5d	81.4156	0.103245	0.584216	2.51758	5.64e-07	3.33e-05	Up
Zfp865	1166.37	1.664	2.93942	0.808157	1.29e-05	0.000590061	Up
Zfp28	203.795	0.529572	1.0669	1.02563	0.00120066	0.03304	Up
Zscan4a	1278.43	0.137007	21.6272	7.27507	6.86e-151	7.73e-147	Up
Zscan4b	935.622	0.178489	20.0266	6.84932	3.72e-132	2.66e-128	Up
Zscan4c	1678.4	0.213382	28.4519	7.09996	1.08e-171	4.26e-167	Up
Zscan4-ps1	513.785	0.0619668	9.83081	7.29859	1.28e-93	5.3e-90	Up
Zscan4d	1062.65	0.229579	17.9612	6.32784	2.03e-121	1.23e-117	Up
Zscan4e	1372.88	0.221589	29.5108	7.05668	1.8e-164	3.55e-160	Up
Zscan4f	1918.8	0.261344	37.7739	7.18888	4.03e-194	3.18e-189	Up
Zscan4-ps2	1566.35	0.227096	26.539	6.91544	4.81e-169	1.26e-164	Up
Zscan4-ps3	1202.91	0.160102	20.3917	7.0416	8.94e-149	7.83e-145	Up
Zfp329	282.668	0.517523	1.1166	1.10845	8.86e-05	0.00335648	Up
Obox4-ps12	44.6282	0.0161242	1.26085	6.02512	2.15e-11	2.65e-09	Up
Obox4-ps13	37.2451	0.0132916	1.25654	6.32259	4.15e-10	3.96e-08	Up
Obox4-ps14	34.7898	0.00848349	1.18697	6.23234	1.74e-09	1.52e-07	Up
Obox4-ps15	31.4647	0.00886462	1.05466	6.08391	1.31e-08	1e-06	Up
Obox4-ps17	33.9382	0.00964093	1.14554	6.20166	2.84e-09	2.39e-07	Up
Obox4-ps18	42.998	0.0229665	1.44231	5.91554	9.58e-11	1.04e-08	Up
Obox4-ps19	38.6495	0.0141972	1.30416	6.38602	1.69e-10	1.72e-08	Up
Obox4-ps20	39.0662	0.0126271	1.31807	6.39136	1.39e-10	1.45e-08	Up
Obox4-ps21	38.9666	0.0131732	1.31042	6.39414	1.42e-10	1.48e-08	Up
Obox4-ps22	38.9666	0.0119759	1.31567	6.39414	1.42e-10	1.48e-08	Up
Obox4-ps23	42.0924	0.0148144	1.4216	6.51967	2e-11	2.49e-09	Up
Obox4-ps27	69.1089	0.0149154	1.95044	6.67659	1.15e-17	4.26e-15	Up
Obox4-ps28	68.2764	0.0162871	1.93279	7.23199	3.03e-18	1.2e-15	Up
Obox4-ps29	29.9789	0.015738	1.00701	6.02807	3.03e-08	2.21e-06	Up
Obox4-ps33	11.8779	0	0.405071	7.05096	0.000135173	0.0048868	Up
Bbc3	556.343	2.33987	7.85653	1.76555	9.74e-15	2.55e-12	Up
Prkd2	199.695	0.47507	1.06218	1.1631	0.000313872	0.0102303	Up
Dact3	222.354	0.789943	2.0958	1.39006	1.14e-05	0.000529467	Up
Pnmal2	98.7384	0.204522	0.721115	1.87563	2.44e-05	0.00106008	Up
Ccdc8	333.227	0.862122	1.83423	1.10209	2.82e-05	0.00120781	Up
Apoe	19235.5	127.198	222.623	0.794303	1.69e-07	1.09e-05	Up
Xrcc1	2903.36	7.50946	11.8625	0.657856	4.01e-05	0.00165782	Up
9530053A07Rik	174.128	0.0946015	0.476661	2.34352	3.6e-11	4.28e-09	Up
Eid2	1102.65	11.9213	18.9145	0.668786	0.000483552	0.0148967	Up
Spint2	999.73	2.78486	5.74345	1.03004	7.28e-08	5e-06	Up
Kirrel2	539.419	2.01409	3.31689	0.732381	0.000939801	0.0267779	Up
Lsr	219.941	0.97315	2.95771	1.58846	4.56e-07	2.73e-05	Up
Scn1b	127.811	0.456102	2.20352	2.21717	1.21e-07	8.08e-06	Up
Cebpa	29.0961	0.0632908	0.368737	2.59681	0.0014544	0.0388031	Up
Zfp536	203.035	0.194723	0.447452	1.20442	0.000148328	0.00530161	Up
Cpt1c	1336.2	2.00509	7.26256	1.86183	8.91e-25	6.32e-22	Up
6530437J22Rik	153.492	1.47603	5.21626	1.82467	5.29e-07	3.13e-05	Up
Ftl1	737.308	7.94583	13.4677	0.78753	0.00013137	0.0047712	Up
Nucb1	3520.46	6.86687	9.80962	0.509898	0.000987683	0.0278801	Up
Zdhhc13	705.282	4.48157	6.91612	0.641416	0.0019148	0.0489817	Up
Gm9343	54.4518	0.00173149	0.812101	9.31436	1.02e-16	3.42e-14	Up
Gm21032	24.3448	0.00120893	0.363637	8.16634	2.42e-08	1.78e-06	Up
Gm21033	44.0598	0.00119503	0.656454	9.01208	6.94e-14	1.54e-11	Up
Gm21034	38.6961	0.00188136	0.574703	8.82168	2.2e-12	3.39e-10	Up
Gm21035	25.731	0.00143375	0.381901	8.2377	1e-08	7.7e-07	Up
Gm21036	25.1964	0.0014321	0.373898	8.20908	1.42e-08	1.07e-06	Up
Gm21037	81.1506	0.00905231	1.19776	6.88591	5.1e-20	2.43e-17	Up
Gm16478	213.399	0.0116174	1.62098	7.28522	7.52e-48	1.41e-44	Up
Mkrn3	140.688	0.501476	1.6467	1.72285	5.16e-06	0.000254523	Up
Trpm1	3081.39	2.3475	5.77971	1.30341	1.24e-16	4.13e-14	Up
Gm44722	262.001	6.21001	17.1616	1.45909	8.45e-07	4.85e-05	Up
Selenos	855.761	8.63148	13.9038	0.676515	0.000735453	0.0215715	Up
Aldh1a3	65.5287	0.13258	0.419563	1.65875	0.00173608	0.045231	Up
Lrrc28	1043.24	1.29389	3.38257	1.38191	2.26e-13	4.54e-11	Up
Synm	114.497	0.0503762	0.509595	3.47059	0.00133725	0.0361896	Up
Igf1r	799.819	0.725187	1.12822	0.643517	0.00099158	0.0279801	Up
Mctp2	54.4302	0.0256821	0.145229	2.49966	4.8e-05	0.00194836	Up
Gm4971	339.37	0.0837442	11.8231	7.21224	5.96e-69	1.96e-65	Up
Rhcg	69.2477	0.268308	0.934006	1.81224	0.000742454	0.0217445	Up
Crtc3	161.282	0.188105	0.450255	1.28121	0.000247904	0.00827524	Up
Hdgfl3	64.983	0.0453228	0.218257	2.242	4.25e-05	0.00174322	Up
Gm7957	258.802	0.0192102	3.84653	7.70776	1.31e-07	8.63e-06	Up
Fah	287.384	1.52118	3.51206	1.18967	1.83e-05	0.000813777	Up
Fzd4	158.739	0.278684	0.638447	1.1726	0.000822533	0.0238197	Up
Crebzf	999.808	3.68517	5.63428	0.611373	0.000965439	0.0273895	Up
Ddias	1408.15	5.8233	8.98894	0.640414	0.000245907	0.00821553	Up
Prcp	1321.08	3.19757	6.1584	0.961545	8.34e-08	5.7e-06	Up
Neu3	99.1837	0.304245	0.848115	1.49846	0.00082439	0.0238604	Up
Rnf169	2970.79	5.24937	9.87505	0.910205	5.33e-09	4.32e-07	Up
Ucp2	3861.53	8.24014	13.2758	0.702411	5.34e-06	0.000262676	Up
Arhgef17	1458.6	1.00087	4.25038	2.08625	1.29e-29	1.15e-26	Up
Inppl1	2663.99	6.50643	9.68387	0.564635	0.000341415	0.0110242	Up
Stim1	647.455	0.91743	1.51022	0.719504	0.000564959	0.0170531	Up
Usp17ld	133.383	0.0112156	2.59683	7.6083	6.99e-32	7.35e-29	Up
Usp17lc	294.234	0.0337134	4.63261	7.07647	5.5e-13	9.8e-11	Up
Usp17le	443.886	0.147099	8.52763	5.84099	6.34e-66	2e-62	Up
Usp17lb	549.691	0.0804379	13.6068	7.42599	2.07e-99	9.59e-96	Up
Usp17la	235.897	0.055643	3.39665	5.93465	1.21e-45	2.02e-42	Up
Tpp1	3591.67	10.5494	16.5145	0.650718	1.69e-05	0.000756446	Up
Ampd3	335.825	0.831881	1.48756	0.831722	0.00135018	0.036442	Up
Slc5a11	276.394	0.945471	2.94851	1.64174	8.78e-09	6.86e-07	Up
Gtf3c1	9678.29	11.4967	19.8305	0.786851	3.12e-08	2.27e-06	Up
Sbk1	2233.81	7.09446	12.3077	0.788462	1.98e-06	0.000107032	Up
Ctf2	30.767	0.0715307	0.564517	2.89519	0.000373842	0.0119512	Up
Orai3	389.227	2.3406	4.72842	1.03202	3.19e-05	0.00135014	Up
9130023H24Rik	177.237	0.618114	1.31688	1.11355	0.00143662	0.0383805	Up
Htra1	411.999	1.94691	3.61448	0.872816	0.00030966	0.0101097	Up
Mgmt	304.172	0.721245	3.37376	2.24469	4.39e-15	1.21e-12	Up
Stk32c	45.1668	0.0509774	0.714511	3.90493	1.52e-07	9.93e-06	Up
Kndc1	101.757	0.0427414	0.325567	2.92408	3.59e-10	3.46e-08	Up
Ifitm3	3134.09	67.9347	111.902	0.714565	2.76e-05	0.00118429	Up
Eps8l2	93.083	0.188862	0.485337	1.38248	0.00191484	0.0489817	Up
Pidd1	1169.34	3.28312	6.76659	1.04872	2.03e-08	1.5e-06	Up
Dusp8	29.361	0.00969545	0.222946	4.51752	2.36e-06	0.000125706	Up
Gm49369	2949.09	41.5381	70.5956	0.764621	8.78e-07	5.01e-05	Up
Ctsd	6781.8	41.5106	70.7144	0.768541	1.89e-07	1.2e-05	Up
R74862	579.472	1.73916	4.05131	1.20818	3.08e-08	2.24e-06	Up
Cd81	3603.57	14.6431	34.0502	1.21958	8.96e-14	1.95e-11	Up
Plekhg1	3792.27	3.55284	12.83	1.84915	1.53e-30	1.47e-27	Up
Syne1	692.765	0.237312	0.428048	0.845861	3.51e-05	0.00147303	Up
Sash1	5155.14	9.21788	14.1886	0.618787	3.38e-05	0.00142492	Up
Utrn	6730.33	5.25305	10.0437	0.930641	1.47e-10	1.52e-08	Up
Heca	327.675	0.728891	1.31011	0.847186	0.00115573	0.0320159	Up
Perp	510.306	0.488917	9.65016	4.30035	1.12e-47	2.05e-44	Up
Map3k5	531.214	1.0768	2.32016	1.11118	1.98e-06	0.000107032	Up
Map7	1033.24	1.90727	3.16189	0.732908	0.000133739	0.00484544	Up
Ncoa7	275.284	0.345635	0.669383	0.969727	0.000511791	0.0156947	Up
Tspyl1	1395.91	5.78221	11.8111	1.0352	2.46e-09	2.09e-07	Up
Frk	108.086	0.228716	0.571128	1.33869	0.00136814	0.0368383	Up
Marcks	1057.01	3.79435	6.36751	0.745799	0.000135347	0.00488864	Up
Traf3ip2	561.821	2.15212	3.77769	0.812459	0.000253062	0.00841889	Up
E130307A14Rik	199.248	0.340961	0.743212	1.1253	0.000403043	0.0127723	Up
Foxo3	4135.05	7.27555	13.9731	0.943109	1.01e-09	9.11e-08	Up
Cd24a	2845.87	14.8501	28.0611	0.919713	5.87e-09	4.72e-07	Up
Lin28b	127.009	0.0955717	0.448748	2.24861	2.48e-08	1.82e-06	Up
Gm48271	25.7689	0.0271673	0.261784	3.39131	0.00021027	0.00719888	Up
Dcbld1	457.083	0.876326	1.56701	0.848395	0.000438982	0.0137018	Up
Gm47739	21.7599	0.0157027	0.298519	4.51223	3.74e-05	0.00155913	Up
AW822073	30.2788	0.00538573	0.596503	6.97928	7.32e-09	5.78e-07	Up
Duxf3 (Dux)	26.2832	0.00391199	0.373918	6.72732	1.05e-07	7.05e-06	Up
Gm6494	242.065	0.0365026	4.05353	6.84701	6.34e-51	1.25e-47	Up
P4ha1	661.997	2.24412	4.02238	0.859779	4.74e-05	0.0019278	Up
Ddit4	975.463	4.41018	17.1845	1.95208	5.48e-20	2.6e-17	Up
Nodal	1685.58	9.29307	21.9935	1.24156	6.08e-13	1.07e-10	Up
Gm5424	11574.2	104.182	258.861	1.31352	2.14e-18	8.55e-16	Up
Stox1	71.0233	0.0338319	0.715264	4.3883	3.71e-12	5.39e-10	Up
Tet1	19147.1	19.6031	28.5952	0.547555	6.47e-05	0.00254345	Up
Egr2	104.045	0.315723	0.872898	1.44433	0.000680187	0.020085	Up
Ado	1497.22	4.67904	8.09453	0.783363	8.3e-06	0.000395498	Up
Zfp365	700.11	0.598309	4.62576	2.94946	1.1e-37	1.47e-34	Up
Dip2a	365.19	0.638581	1.09374	0.791199	0.00188695	0.0483937	Up
Mcm3ap	8473.41	17.7755	28.0271	0.652512	1.16e-05	0.000535904	Up
Col18a1	4716.59	10.4282	15.6983	0.581193	0.00010282	0.00383505	Up
Casp14	30.9087	0.0240211	0.474806	4.44567	1.49e-06	8.26e-05	Up
Celf5	156.215	0.230867	0.674172	1.54814	1.61e-05	0.000721542	Up
Anks1b	37.6958	0.00462003	0.0964268	4.42067	3.29e-07	2.01e-05	Up
Apaf1	2735.26	3.47403	8.30256	1.25177	1.44e-15	4.14e-13	Up
Ikbip	520.624	1.21332	2.89056	1.25279	3.61e-08	2.6e-06	Up
Usp44	140.827	0.323633	1.03694	1.69628	6.2e-06	0.000302139	Up
Btg1	2507.88	6.15358	12.3306	1.00241	3.17e-10	3.09e-08	Up
Gm8701	26.3833	0.00804621	1.16568	8.28354	6.21e-09	4.97e-07	Up
Gm4301	33.8479	0.00787525	1.42835	7.20852	5.8e-10	5.41e-08	Up
Gm4302	44.5943	0.00486588	1.86776	9.02851	4.98e-14	1.15e-11	Up
Gm4303	21.7717	0.00271027	0.921761	8.00574	1.34e-07	8.85e-06	Up
Gm4308	33.5308	0.00787525	1.41856	7.19992	6.87e-10	6.33e-08	Up
Gm4312	61.2812	0.0143882	2.58211	7.10215	2.94e-16	9.39e-14	Up
Tmtc3	1914.55	2.57893	5.75661	1.16513	3.92e-11	4.63e-09	Up
Gm21293	838.918	0.11694	22.7302	7.62803	2.71e-39	3.82e-36	Up
Gm6763	688.023	0.101655	20.605	7.70391	7.93e-33	8.56e-30	Up
Gm8764	744.548	0.11227	22.2941	7.62559	7.19e-36	8.71e-33	Up
Gm21304	744.377	0.111819	22.2984	7.7537	1.41e-116	7.95e-113	Up
Gm21312	744.113	0.11393	22.2789	7.62458	6.48e-36	7.98e-33	Up
Gm20765	738.035	0.110103	22.1172	7.74524	9.64e-116	5.06e-112	Up
Gm4340	843.031	0.129301	25.0088	7.66773	1.73e-128	1.13e-124	Up
E2f7	664.028	1.02348	1.84498	0.850821	7.21e-05	0.00279481	Up
Bbs10	89.5543	0.305746	0.837524	1.47079	0.00143408	0.0383258	Up
Caps2	40.6999	0.0849516	0.378676	2.21677	0.00132133	0.0358266	Up
Atxn7l3b	2438.96	9.99719	16.5753	0.734527	4.33e-06	0.000216683	Up
Tmem19	1536.16	5.16714	11.0849	1.09425	1.08e-09	9.72e-08	Up
Zfc3h1	1763.95	3.57062	5.17664	0.543503	0.000948268	0.0269414	Up
Mdm2	4230.54	10.0312	22.3284	1.14745	3.31e-13	6.3e-11	Up
Grip1	157.659	0.0895761	0.608222	2.77613	3.18e-13	6.08e-11	Up
Ppm1h	116.827	0.0831529	0.360333	2.09376	4.64e-07	2.77e-05	Up
Lrig3	860.826	1.39062	2.6224	0.924797	1.64e-06	9.07e-05	Up
Os9	1097.22	5.68569	10.5457	0.883557	4.01e-06	0.000202784	Up
Lrp1	3786.19	2.58363	5.72268	1.14214	2.73e-14	6.67e-12	Up
Rdh1	84.1116	0.015585	0.81908	5.89263	3.88e-18	1.51e-15	Up
Gm9176	47.8464	0.270389	1.40004	2.40747	0.000222391	0.00755153	Up
Pmel	299.186	1.73421	3.34569	0.971656	0.000425051	0.0133516	Up
Dgka	891.225	1.99187	5.28871	1.42284	1.81e-13	3.7e-11	Up
Insr	708.289	0.70798	1.29588	0.872903	1.96e-05	0.000867735	Up
Camsap3	3450.91	7.64261	14.2821	0.89116	1.88e-08	1.4e-06	Up
Stxbp2	1784.97	6.21645	10.4847	0.759175	5.19e-06	0.000256097	Up
Cers4	382.913	0.399142	0.815359	1.03917	2.74e-05	0.00117499	Up
Efnb2	214.065	0.365678	0.847576	1.20643	0.000115463	0.00425427	Up
Irs2	1029.75	2.31753	4.01394	0.788367	1.82e-05	0.000810032	Up
Col4a1	212.878	0.290619	0.82145	1.51839	2.66e-06	0.000140089	Up
Col4a2	118.103	0.203411	0.489072	1.25196	0.00170903	0.0447035	Up
Atp11a	1632.36	2.28172	3.41263	0.575862	0.000657429	0.0194787	Up
Fbxo25	585.833	2.91885	4.74184	0.706934	0.00127991	0.0348436	Up
Kbtbd11	527.955	0.458658	2.41354	2.38363	4.6e-23	2.85e-20	Up
Gm37844	66.1853	0.115668	0.510154	2.09463	0.000101517	0.00379184	Up
Agpat5	1785.9	2.50624	3.93808	0.65202	0.000105729	0.00393608	Up
Vps36	1359.24	5.70029	8.5622	0.575961	0.000982041	0.0277507	Up
Ikbkb	939.421	0.744722	1.17018	0.64829	0.000581967	0.0175262	Up
Plpbp	1686.45	2.06343	3.12494	0.60393	0.000273976	0.00904591	Up
Tex15	646.348	0.935716	1.67997	0.866419	3.11e-05	0.00131765	Up
Pdgfrl	72.3985	0.082908	0.819956	3.31601	3.82e-09	3.17e-07	Up
Mtus1	1342.74	1.86237	3.31842	0.830883	1.9e-06	0.000103229	Up
Fat1	21336	18.206	34.7496	0.917048	2.12e-11	2.61e-09	Up
Gm2366	356.392	1.18752	2.29098	0.934154	0.000230347	0.00777634	Up
Pdlim3	20.5381	0.0035619	0.151766	5.46939	9.4e-06	0.000442146	Up
Stox2	350.282	0.0722384	0.654661	3.19273	4.44e-29	3.89e-26	Up
Tenm3	3850.62	5.65341	8.9819	0.667957	1.1e-05	0.000510874	Up
Galnt7	714.293	1.74455	3.55219	1.04375	4.38e-07	2.64e-05	Up
Tll1	126.326	0.148036	0.482342	1.65524	2.73e-05	0.00117265	Up
Trim75	49.1702	0.0241751	0.526287	4.52755	2.35e-09	2e-07	Up
Lpar2	249.013	0.484245	1.04897	1.10834	0.000138381	0.00497994	Up
Slc25a42	222.073	0.491202	0.950092	0.96925	0.00153823	0.0406543	Up
Klhl26	641.416	1.79922	5.9991	1.72969	4.82e-15	1.32e-12	Up
Jund	985.53	8.31037	14.681	0.821893	2.7e-05	0.00116301	Up
Gm11175	725.298	11.4592	20.7067	0.849301	4.08e-05	0.00168046	Up
Tmem184c	635.61	3.50391	5.58543	0.683512	0.00106973	0.0299282	Up
Ier2	5409.72	56.4307	81.659	0.524651	0.000854207	0.0246104	Up
Junb	1181.49	7.26922	12.6707	0.764148	2.27e-05	0.000989939	Up
Fbxw9	1370.59	4.80331	10.9451	1.18895	8.57e-12	1.14e-09	Up
Man2b1	2461.46	4.24891	7.68223	0.856414	8.8e-08	5.98e-06	Up
Gm27167	31.1295	0.041976	2.32795	6.0538	1.72e-08	1.28e-06	Up
Zfp423	158.825	0.286461	0.81365	1.49589	2.39e-05	0.00104163	Up
Snx20	568.148	0.419698	3.00467	2.8311	7.08e-33	7.75e-30	Up
Rbl2	333.384	0.563848	1.14992	1.01893	9.53e-05	0.00358744	Up
Cpne2	123.785	0.140031	1.35865	3.24553	2.76e-13	5.42e-11	Up
Cmtm3	232.394	1.02711	1.99923	0.967685	0.001292	0.0351362	Up
D230025D16Rik	3524.58	11.2837	17.8795	0.669255	1.79e-05	0.000796574	Up
Exoc3l	431.278	1.6336	2.9075	0.830338	0.000445664	0.0138719	Up
Slc12a4	627.685	1.92845	3.7764	0.968638	1.18e-05	0.000544612	Up
Cdh3	197.866	0.388229	1.36645	1.83389	3.53e-08	2.55e-06	Up
Sntb2	2253.71	3.4309	5.04284	0.557635	0.00059417	0.0178438	Up
Atxn1l	320.19	0.544578	1.10628	0.987642	0.000354385	0.0113953	Up
Gse1	2047.54	3.05458	4.63872	0.595627	0.000289211	0.00950908	Up
Piezo1	6574.76	9.42671	16.3081	0.783969	1.11e-07	7.39e-06	Up
Pgbd5	256.066	0.811726	1.55941	0.920087	0.00133528	0.0361511	Up
Map10	616.629	2.3373	4.43877	0.937362	1.11e-05	0.000513921	Up
Top2b	2556.1	2.55035	4.25545	0.73974	4.43e-06	0.00022087	Up
Zswim8	1666.63	2.93749	4.61199	0.654064	9.99e-05	0.00374393	Up
Dusp13	20.6571	0.0305617	0.263122	3.39036	0.0017975	0.0464474	Up
Duxbl1	16.2064	0.00614385	0.126363	4.52045	0.000362634	0.0116226	Up
Duxbl2	20.6894	0.0114688	0.153507	3.75448	0.000351749	0.0113201	Up
Duxbl3	20.472	0.0107219	0.14197	3.73209	0.000400074	0.0126935	Up
Slmap	4387.56	8.56415	12.6409	0.56843	0.000163595	0.00577656	Up
Prkcd	774.763	2.13378	3.30347	0.625452	0.00175661	0.0456	Up
Ogdhl	6320.47	21.9816	37.32	0.767388	3.67e-07	2.23e-05	Up
Anxa8	56.3529	0.147747	1.01004	2.73895	6.58e-06	0.000319529	Up
Mmrn2	1970.48	4.45346	14.8069	1.72564	2.05e-25	1.52e-22	Up
Txndc16	150.294	0.121451	0.384035	1.6815	4.1e-06	0.000206341	Up
Ero1l	1088.01	2.86913	5.14279	0.851672	3.61e-06	0.000185644	Up
Fermt2	2905.26	8.72375	13.0692	0.589299	0.000452149	0.0140405	Up
A530076I17Rik	10.5904	0.00110198	0.107481	5.54898	0.0013859	0.0372401	Up
Cnih1	1118.69	9.35731	17.4677	0.905913	1.05e-06	5.94e-05	Up
Gmfb	2163.58	4.94683	7.36445	0.585964	0.000450575	0.0139971	Up
Wdhd1	2315.02	4.74657	7.51343	0.668826	3.45e-05	0.00145067	Up
Socs4	486.879	0.906	1.84841	1.03876	5.28e-06	0.00025986	Up
Mapk1ip1l	5032.61	9.33063	14.2422	0.615699	5e-05	0.00202247	Up
Fbxo34	452.981	1.32542	2.79556	1.07747	4.31e-06	0.000216003	Up
Ktn1	6600.8	7.25841	12.6308	0.80128	4.21e-08	3.01e-06	Up
Peli2	479.902	0.729006	1.32556	0.868156	0.000175589	0.00614227	Up
Exoc5	1138.24	0.965911	1.49908	0.651917	0.000348485	0.0112376	Up
Ap5m1	617.346	0.685891	1.42147	1.05972	6.72e-07	3.92e-05	Up
Armh4	253.67	0.290943	0.773232	1.39651	1.99e-06	0.000107534	Up
Pip4p1	4018.48	14.5358	20.2984	0.487481	0.00164101	0.0431627	Up
Mettl17	510.771	1.69847	3.30815	0.973391	2.1e-05	0.00092373	Up
Zfp219	3866.54	13.0446	20.2245	0.61725	8.76e-05	0.00332058	Up
Rpgrip1	1761.43	2.20073	3.4413	0.653559	0.00010734	0.00398854	Up
Supt16	12625.4	39.4872	58.0269	0.557254	0.00012546	0.00457342	Up
Gm26590	585.631	5.69211	10.5165	0.887828	3.48e-05	0.00146082	Up
Chd8	6045.79	5.26632	8.9681	0.770006	1.05e-07	7.05e-06	Up
Tox4	2154.85	4.49321	7.57391	0.759917	4.06e-06	0.000204743	Up
Mettl3	749.159	2.20615	3.53563	0.685947	0.000629397	0.018761	Up
Sall2	169.311	0.367665	0.849372	1.2286	0.000429284	0.013447	Up
Dad1	1227.34	4.76499	7.43395	0.647848	0.000320543	0.0104219	Up
Abhd4	1639.98	4.47983	14.9577	1.73404	1.63e-21	8.8e-19	Up
Oxa1l	1747.85	5.60308	9.6513	0.782849	3.96e-06	0.00020131	Up
Slc7a7	279.351	1.13861	2.13617	0.898343	0.00123809	0.0338807	Up
Lrp10	1613.58	5.12923	8.94142	0.809443	2.19e-06	0.00011736	Up
Prmt5	3265.13	12.6601	19.4538	0.629239	4.91e-05	0.00198833	Up
Homez	131.546	0.258652	0.606619	1.20384	0.00179863	0.0464613	Up
Slc22a17	136.441	0.187954	0.982133	2.36481	5.67e-09	4.57e-07	Up
Efs	244.231	0.316914	2.92715	3.17657	4.93e-22	2.84e-19	Up
Ngdn	1392.22	14.0825	22.4483	0.672102	0.000222955	0.00756416	Up
Zfhx2os	645.488	2.17087	3.46733	0.675009	0.00123323	0.0337988	Up
Gm20687	617.681	1.88293	3.40421	0.853019	5.3e-05	0.0021306	Up
Zfhx2	4726.97	3.85494	6.26852	0.701984	2.29e-06	0.000122399	Up
Thtpa	341.155	1.28051	3.41238	1.44057	3.34e-08	2.42e-06	Up
Ap1g2	467.262	1.542	2.82458	0.902036	8.98e-05	0.0033992	Up
Dcaf11	983.925	1.81798	2.92416	0.687243	0.000221008	0.00751753	Up
Psme1	1411.5	9.02305	15.8314	0.80459	1.02e-05	0.000476772	Up
Rec8	638.519	1.04769	7.40582	2.82443	4.38e-34	4.93e-31	Up
Tm9sf1	1325.34	4.90893	8.3749	0.765393	1.29e-05	0.000588498	Up
Nedd8	2156.46	26.7919	39.7628	0.568983	0.000949219	0.0269585	Up
Ltb4r2	184.056	0.147481	1.77839	3.60474	6.72e-21	3.49e-18	Up
Ltb4r1	68.4625	0.119974	1.78204	3.82166	2.88e-10	2.83e-08	Up
Ripk3	496.669	3.03731	5.39503	0.836735	0.000210397	0.00720011	Up
Parp4	257.196	0.481595	1.05026	1.13769	7.96e-05	0.00305649	Up
Mphosph8	1559.37	6.19481	10.7214	0.787809	1.04e-05	0.000483137	Up
Zmym2	2482.07	4.94855	7.34639	0.583461	0.000206267	0.00707102	Up
Ift88	225.809	0.639292	1.25702	0.978098	0.00117816	0.0325458	Up
Xpo4	2719.97	3.8971	5.96988	0.627693	5.3e-05	0.0021306	Up
Mrpl57	654.098	3.10838	5.50021	0.822793	9.58e-05	0.00360314	Up
Zdhhc20	630.324	1.18578	2.21657	0.923219	1.19e-05	0.000547629	Up
Micu2	171.762	0.535117	1.63017	1.59309	7.06e-06	0.000340737	Up
Rcbtb1	2542.56	5.48441	10.9787	1.01143	2.15e-10	2.16e-08	Up
Phf11d	1781.74	6.29462	9.12288	0.541631	0.00122747	0.0336602	Up
Cab39l	481.868	0.987708	1.75388	0.848038	0.000200157	0.00688856	Up
Cdadc1	348.486	0.863056	1.54215	0.844853	0.00135962	0.0366464	Up
Shisa2	214.543	0.717082	1.5568	1.11138	0.000340511	0.011003	Up
Nupl1	690.159	2.89254	4.57088	0.679215	0.000947644	0.0269414	Up
Gm49336	1296.27	1.57203	2.38787	0.616371	0.000564386	0.0170423	Up
Mtmr6	446.252	1.39002	2.52169	0.85051	0.000465398	0.0144065	Up
Tnfrsf19	1640.8	5.12009	8.35679	0.711353	2.85e-05	0.00121955	Up
Sacs	1478.61	1.04381	1.77559	0.778206	5.1e-06	0.000251642	Up
Kpna3	3898.8	14.6641	20.6559	0.504301	0.00107933	0.0301753	Up
Trim13	959.566	8.57085	14.046	0.707395	0.000222792	0.00756187	Up
Fam124a	90.11	0.00906374	0.786799	6.58824	7.22e-22	4.07e-19	Up
Ints6	2550.93	2.32494	3.58492	0.633919	8.53e-05	0.00324611	Up
Ctsb	6746.31	14.9571	28.4259	0.933452	1.71e-10	1.74e-08	Up
Neil2	71.9162	0.126936	0.433141	1.7989	0.000428783	0.0134419	Up
Gata4	47.4226	0.0651684	0.406715	2.61452	8.03e-05	0.00308405	Up
Tdh	8938.78	52.4527	80.5957	0.62453	2.11e-05	0.00092381	Up
Mtmr9	1767.23	7.38303	11.0167	0.578652	0.000536189	0.0163022	Up
Kif13b	3162.91	3.67714	5.78256	0.666	1.41e-05	0.000638439	Up
Hmbox1	1044.51	1.63829	2.56052	0.652358	0.000370243	0.0118472	Up
Ints9	1625.74	3.6263	5.65766	0.644158	0.000169281	0.00594535	Up
Fzd3	166.265	0.156004	0.348428	1.15582	0.000822683	0.0238197	Up
Ephx2	1859.72	11.889	17.259	0.546305	0.00123915	0.0338861	Up
Ptk2b	242.782	0.302263	0.97461	1.6915	1.66e-08	1.24e-06	Up
Pnma2	106.648	0.192784	0.502293	1.38637	0.000948274	0.0269414	Up
Bnip3l	800.762	3.02648	5.05145	0.749627	0.000204923	0.00703723	Up
Dock5	2160.96	2.82292	4.08713	0.538302	0.000723525	0.0212612	Up
Tnfrsf10b	848.919	1.30378	4.74845	1.8616	4.47e-20	2.15e-17	Up
Bin3	276.702	1.62244	3.29648	1.0143	0.000276035	0.00911007	Up
Ccar2	1802.06	5.77136	9.28721	0.69405	3.86e-05	0.0016051	Up
Slc39a14	626.858	0.614382	1.69602	1.46716	8.96e-12	1.19e-09	Up
Piwil2	114.415	0.184317	0.660392	1.8527	1.3e-05	0.000590767	Up
Polr3d	951.978	4.26156	8.71546	1.03718	1.55e-07	1e-05	Up
Bmp1	39.1309	0.0294861	0.14222	2.28276	0.00114087	0.0316489	Up
Hr	128.622	0.104674	0.61739	2.56175	5.12e-10	4.83e-08	Up
Nudt18	84.0999	0.167969	0.569984	1.77505	0.000328002	0.0106556	Up
Fam160b2	846.18	3.14191	5.01866	0.670254	0.000502891	0.0154398	Up
Xpo7	3212.54	2.65127	3.9288	0.576095	0.000192677	0.00666312	Up
Fndc3a	2200.81	2.90032	5.7112	0.982634	2.7e-09	2.29e-07	Up
Rcbtb2	389.827	0.488749	1.10915	1.19227	1.42e-06	7.92e-05	Up
Rb1	389.331	0.395432	2.11774	2.41025	2.83e-19	1.23e-16	Up
Lpar6	136.287	0.206322	0.774371	1.89688	8.24e-07	4.74e-05	Up
Itm2b	1782.18	9.08936	16.3127	0.854875	1.73e-06	9.47e-05	Up
Lrch1	716.758	1.41889	2.19048	0.648982	0.00126372	0.0344503	Up
Zc3h13	2223.93	4.83336	8.932	0.88149	6.03e-08	4.2e-06	Up
Cog3	1033.54	3.10192	4.59876	0.577829	0.00172968	0.0451391	Up
Gm48931	12.0138	0.0400286	2.08226	7.14915	0.000102692	0.00383209	Up
Gm4285	23.8702	0.069656	0.962095	3.92786	0.000100366	0.00375776	Up
Tpt1	524.242	3.23644	5.34429	0.762917	0.000883646	0.0253705	Up
Gpalpp1	1267.13	3.59804	5.55481	0.632096	0.000552603	0.0167249	Up
Tsc22d1	5748.72	8.35461	16.5049	0.979541	1.09e-10	1.17e-08	Up
Enox1	610.475	1.04953	1.9347	0.888942	2.82e-05	0.00120684	Up
Akap11	1605.13	1.43543	4.22994	1.56027	5.97e-19	2.57e-16	Up
Dgkh	305.906	0.0874568	0.612478	2.8153	3.28e-22	1.9e-19	Up
Vwa8	1148.24	1.26759	2.26781	0.850204	2.27e-06	0.000121326	Up
Gm49015	23.5428	0.0193923	0.321333	4.07933	5.86e-05	0.00233568	Up
Kbtbd7	347.717	0.958759	2.03054	1.08952	2.43e-05	0.00105645	Up
Elf1	603.217	1.25314	2.23061	0.834298	8.54e-05	0.00324743	Up
Sugt1	2382.51	4.17778	7.71307	0.877614	3.39e-07	2.07e-05	Up
Kctd12	138.962	0.168622	0.723098	2.11645	4.89e-08	3.45e-06	Up
Mycbp2	2704.33	2.23407	3.19755	0.510663	0.00106881	0.0299131	Up
Rnf219	227.312	0.660375	1.33165	1.00269	0.00090471	0.0259092	Up
Slitrk5	101.62	0.165213	0.583303	1.80307	3.87e-05	0.0016068	Up
Sox21	817.281	2.18694	6.17026	1.48262	2.14e-13	4.34e-11	Up
Dzip1	601.074	0.329986	1.88134	2.49662	5.28e-28	4.43e-25	Up
Gm49179	60.2	0.0783773	0.389766	2.31746	4.73e-05	0.00192293	Up
Dnajc3	1350.3	3.70903	6.50991	0.810143	1.01e-05	0.000473157	Up
Mbnl2	608.246	0.670065	1.30135	0.948011	9.05e-06	0.000427261	Up
Rap2a	947.585	2.81051	5.97881	1.08468	9.04e-09	7.02e-07	Up
Zic2	2348.8	13.0204	18.7229	0.5268	0.00146075	0.0389461	Up
Pcca	662.245	1.93699	3.00959	0.642686	0.00187806	0.0481971	Up
Msantd4	743.574	2.25058	3.97835	0.826992	6.45e-05	0.00253606	Up
Sesn3	1875.6	1.89124	2.88915	0.615938	0.000211861	0.0072439	Up
Kdm4dl	29.4709	0.0142789	0.948193	6.11462	4.49e-08	3.19e-06	Up
Amotl1	1108.38	1.1497	3.13151	1.44709	5.24e-15	1.42e-12	Up
Ap1m2	152.879	0.263684	1.62713	2.62888	4.98e-12	7.01e-10	Up
Igsf9b	2890.29	2.44222	4.29357	0.807621	2.03e-07	1.28e-05	Up
St14	2612	3.50806	9.78596	1.47149	9.94e-18	3.73e-15	Up
Cdon	530.402	0.981734	1.69659	0.804639	0.000296799	0.00973018	Up
Ei24	2748.06	8.50064	13.4684	0.666919	2.64e-05	0.00113809	Up
Vwa5a	1493.26	4.37257	7.49253	0.787751	4.98e-06	0.000246147	Up
Scn3b	58.6098	0.0435421	0.374295	3.15269	2.15e-07	1.35e-05	Up
Gramd1b	773.207	0.890427	1.98597	1.15805	1.02e-08	7.83e-07	Up
Sorl1	7244	9.94402	14.9541	0.591256	3.63e-05	0.00151719	Up
Mcam	1528.77	3.72664	14.0025	1.90661	1.73e-27	1.44e-24	Up
Dscaml1	48.2107	0.00877166	0.201208	4.55045	3.99e-09	3.3e-07	Up
Sidt2	1669.38	4.80065	7.83202	0.717412	3.56e-05	0.00149064	Up
Cryab	107.326	0.507284	2.31103	2.19965	5.22e-07	3.1e-05	Up
Dmxl2	665.203	0.740768	1.208	0.719664	0.000540217	0.0164005	Up
Tspan3	1050.35	3.68739	5.87377	0.66441	0.000715024	0.021027	Up
Imp3	1067.64	15.7321	29.2324	0.893751	3.4e-06	0.000175194	Up
Cyp1a1	173.255	0.4272	1.98632	2.19629	4.57e-10	4.33e-08	Up
Spesp1	143.246	0.0558883	1.78129	5.03509	2.96e-26	2.28e-23	Up
Smad3	1139.76	3.15149	4.84932	0.617813	0.000854363	0.0246104	Up
Igdcc4	259.562	0.144288	0.918163	2.65901	1.09e-17	4.07e-15	Up
Csnk1g1	1989.03	1.91917	3.03354	0.654704	7.5e-05	0.0029013	Up
Vps13c	3512.02	3.12481	5.25642	0.748251	7.77e-07	4.48e-05	Up
Myo1e	2306.94	6.50089	9.2319	0.49933	0.00191438	0.0489817	Up
Rfx7	2681.09	2.54812	4.26649	0.740688	1.97e-06	0.000106833	Up
Fam214a	310.302	0.274158	1.5437	2.50853	9.18e-19	3.81e-16	Up
Myo5a	738.322	0.654454	1.28656	0.988925	9.06e-07	5.17e-05	Up
Myo5c	331.253	0.392953	0.93531	1.25726	1.6e-06	8.82e-05	Up
Cd109	370.088	0.378755	1.70367	2.16177	2.16e-16	7.07e-14	Up
Myo6	748.092	0.723075	1.68223	1.19545	7.88e-09	6.2e-07	Up
Hmgn3	20.9995	0.0243362	0.41584	4.39144	0.000110098	0.00407564	Up
Snap91	285.694	0.419664	0.796902	0.919889	0.000967307	0.027413	Up
Trim43a	40.6522	0.10929	0.684628	2.63625	0.000183581	0.0063991	Up
Tmed3	114.727	0.355381	1.21033	1.80569	1.25e-05	0.000573624	Up
Adamts7	383.207	0.702989	1.66657	1.22233	8.76e-07	5.01e-05	Up
Gm38391	52.5544	0.103665	0.39548	1.90124	0.00139322	0.0373859	Up
Plod2	1380.88	2.44385	7.51115	1.61523	3.31e-18	1.3e-15	Up
Pls1	76.6176	0.176686	0.588306	1.73961	0.000527743	0.0161211	Up
Zbtb38	2587.42	3.44104	5.13986	0.58098	0.000221142	0.00751881	Up
Slc25a36	5829.98	9.64123	14.0101	0.542227	0.000306549	0.010029	Up
5830418P13Rik	21.8763	0.0187709	0.287009	3.85521	0.000184098	0.00641429	Up
Col6a4	23.1233	0.00980788	0.0941318	3.08773	0.00120222	0.0330713	Up
Mapkapk3	932.051	1.23908	5.29121	2.08438	4.94e-26	3.74e-23	Up
Hyal1	942.999	2.29106	7.41266	1.69834	1.02e-18	4.18e-16	Up
Naa80	886.943	3.00929	7.91857	1.38817	1.13e-12	1.85e-10	Up
Mst1	156.685	0.570813	2.12184	1.88288	1.96e-07	1.24e-05	Up
Plxnb1	566.487	0.825536	1.47269	0.839476	0.000122419	0.00447084	Up
Scap	2234.23	4.67664	7.00156	0.577512	0.000545696	0.0165286	Up
Als2cl	235.09	0.478211	1.07633	1.18693	7.52e-05	0.00290533	Up
Tdgf1	2541.02	14.799	22.9372	0.6447	5.42e-05	0.00216979	Up
Epm2aip1	1181.92	1.92224	4.49935	1.24634	4.68e-12	6.63e-10	Up
Pdcd6ip	3916.24	8.67026	13.3999	0.624526	6.38e-05	0.00251324	Up
Abhd5	322.322	0.505171	1.5965	1.63577	1.39e-09	1.23e-07	Up
9530059O14Rik	11.8494	0.00326184	0.0665789	4.64969	0.00174363	0.0453678	Up
Cdcp1	30.7551	0.00558599	0.170874	4.77972	7.32e-07	4.24e-05	Up
Pisd-ps1	386.02	2.73275	5.81548	1.11289	7.51e-06	0.000360166	Up
Limk2	2081.14	5.31003	7.96624	0.586989	0.000252211	0.00839764	Up
Tug1	2265.01	3.32029	5.73646	0.803485	4.29e-07	2.59e-05	Up
Tcn2	878.199	5.99507	9.69633	0.694935	0.000429545	0.0134499	Up
Lif	366.313	0.638174	2.6343	2.04552	5.58e-15	1.51e-12	Up
Camk2b	1174.08	1.26407	3.73852	1.57291	6.01e-18	2.3e-15	Up
Purb	2862.27	4.65587	8.73194	0.916143	3.27e-09	2.73e-07	Up
Egfr	159.472	0.1218	0.426772	1.8553	2.33e-07	1.45e-05	Up
Efemp1	57.6933	0.251523	0.852338	1.77323	0.00173493	0.045231	Up
Sh3pxd2b	200.282	0.25248	0.542694	1.10162	0.000535962	0.0163022	Up
Slit3	168.487	0.296827	0.785122	1.46424	4.28e-05	0.00175383	Up
Ccng1	4380.89	11.9593	36.5524	1.61413	1.19e-24	8.38e-22	Up
Gabra1	34.0364	0.00826313	0.172538	4.46068	1.47e-06	8.19e-05	Up
Pwwp2a	1414.26	3.9982	5.99291	0.588027	0.000648162	0.0192304	Up
Gm16170	47.4464	0.0913972	0.400813	2.15445	0.000646892	0.0192103	Up
Psme2b	1373.7	25.3761	38.526	0.612106	0.000665652	0.0196853	Up
Flt4	81.4967	0.078483	0.306918	1.9758	9.14e-05	0.00344843	Up
Canx	27686.4	95.3016	134.35	0.498936	0.000590562	0.0177579	Up
Sec24a	1842.01	2.73917	3.96904	0.530199	0.00156191	0.0411972	Up
Fstl4	25.1049	0.0232178	0.199386	3.1391	0.000803803	0.0233761	Up
Aff4	8240.87	9.58154	14.2578	0.574683	5.27e-05	0.00212072	Up
P4ha2	173.004	0.0869402	0.990832	3.52015	6.14e-20	2.88e-17	Up
Gpx3	446.06	1.11412	8.44375	2.91809	8.64e-27	6.88e-24	Up
Mfap3	909.404	2.40298	3.69653	0.623213	0.00110128	0.0307235	Up
H2bu2	134.05	2.5919	5.89096	1.17882	0.00184335	0.04743	Up
Trim11	1399.33	5.02126	10.1937	1.0404	1.77e-09	1.54e-07	Up
Fam83g	118.2	0.187366	0.499758	1.37738	0.000972458	0.0275391	Up
Ctc1	3374.29	6.92684	12.3928	0.845291	4.98e-08	3.51e-06	Up
Per1	805.146	2.11811	3.44371	0.69654	0.000360094	0.01156	Up
Sox15	279.814	3.81159	8.79862	1.18357	2.21e-05	0.000968697	Up
Cd68	424.677	4.06528	9.08804	1.18848	7.58e-07	4.39e-05	Up
Tnk1	179.253	0.444466	1.64575	1.87776	3.13e-07	1.92e-05	Up
Kctd11	43.2159	0.0726769	0.460691	2.68942	7.82e-05	0.00300733	Up
Wscd1	58.2932	0.0923272	0.4367	2.2471	0.00016534	0.00582395	Up
Sgsm2	794.586	1.43375	3.05199	1.07743	4.99e-08	3.51e-06	Up
Slc43a2	499.814	0.690515	1.24417	0.836571	0.000282098	0.00928918	Up
Vps53	952.614	2.466	4.6501	0.900202	3.78e-06	0.000193635	Up
Cpd	1089.91	1.87438	3.21511	0.788076	1.42e-05	0.000640851	Up
Ssh2	522.147	0.282837	0.811269	1.4872	1.54e-10	1.58e-08	Up
Sdf2	821.068	7.90671	13.1934	0.747408	0.000182549	0.00637161	Up
Tbx4	111.069	0.188414	1.07967	2.51278	3e-08	2.19e-06	Up
Ypel2	442.409	1.10847	2.44338	1.14148	1.68e-06	9.25e-05	Up
Rnf43	107.503	0.15283	0.484512	1.64474	9.78e-05	0.00367317	Up
Tom1l1	583.02	1.08186	1.84539	0.769648	0.000422925	0.0133007	Up
Tmem92	209.269	0.0154998	3.69945	7.84615	6.68e-49	1.28e-45	Up
Gm11546	36.1304	0.0710873	3.88358	5.65184	5.01e-09	4.09e-07	Up
Gm11543	54.9294	0.0743234	5.68977	5.90514	2.27e-13	4.54e-11	Up
Ttll6	90.4171	0.190469	0.721314	1.93468	2.83e-05	0.00121138	Up
Prr15l	59.5734	0.123541	0.46681	1.95045	0.000552256	0.0167209	Up
Sp6	88.8122	0.218749	0.680886	1.64906	0.000339903	0.0109924	Up
Gm11532	87.5011	0.157257	0.487898	1.63573	0.000407697	0.0128887	Up
Arhgap23	1467.43	3.29182	5.3044	0.675511	0.000149014	0.00531165	Up
Fbxl20	918.667	0.79626	2.15626	1.45219	3.79e-14	9.02e-12	Up
Grb7	131.227	0.361349	1.15072	1.66498	1.82e-05	0.000810032	Up
Krtap4-13	10.2099	0.00639785	0.487658	5.60437	0.001367	0.0368201	Up
Fkbp10	93.9017	0.276869	0.960712	1.74679	0.000175556	0.00614227	Up
Grn	8852	41.8012	57.414	0.466972	0.00135927	0.0366464	Up
Meioc	141.258	0.311539	0.877566	1.51633	8.26e-05	0.00315857	Up
Hexim1	2642.35	12.0561	17.3557	0.521437	0.000971734	0.0275285	Up
Gm11620	163.287	0.521815	2.91949	2.49015	5.08e-11	5.82e-09	Up
Tanc2	243.904	0.175441	0.396127	1.18767	6.79e-05	0.0026439	Up
Ccdc47	1543.98	3.57511	5.79106	0.690781	0.000141815	0.00509098	Up
Pitpnc1	1334.72	2.70788	5.14328	0.921242	3.02e-07	1.86e-05	Up
Helz	8436.33	8.97809	12.8422	0.516887	0.000315405	0.010276	Up
Abca5	206.234	0.223385	0.477412	1.0788	0.000579142	0.0174544	Up
Tmem94	1782.11	4.38348	6.81677	0.63473	0.000130331	0.00474001	Up
Itgb4	429.117	0.416446	1.96134	2.24076	3.89e-19	1.69e-16	Up
Foxj1	22.2018	0.0199127	0.307613	3.89151	0.000177839	0.0062127	Up
Tmc8	159.894	0.555224	1.47524	1.36748	0.000186683	0.00648584	Up
Lgals3bp	30.447	0.0639083	0.351825	2.46953	0.00186679	0.0479393	Up
Gaa	3153.61	8.3366	17.2965	1.04488	4.24e-11	4.95e-09	Up
Baiap2	1294.87	4.09299	6.00074	0.552229	0.00190001	0.0486654	Up
Myadml2os	535.66	6.56178	13.3913	1.03237	3.26e-06	0.000168924	Up
Notum	2952.38	15.6868	32.019	1.03522	3.8e-11	4.49e-09	Up
Notumos	612.323	2.90786	6.04889	1.05237	1.31e-06	7.34e-05	Up
Dcxr	640.231	3.6175	18.1415	2.32936	5.58e-25	4.07e-22	Up
Narf	544.175	1.42436	2.97695	1.05866	1.83e-06	0.000100207	Up
Zfp750	207.802	0.35707	2.13992	2.57703	1.26e-14	3.23e-12	Up
Tasor2	848.402	0.987065	1.66558	0.77479	6.29e-05	0.00248403	Up
Chrm3	26.1635	0.00417648	0.15902	5.21259	1.27e-06	7.1e-05	Up
Gm47404	35.1949	0.0205964	0.487783	4.61131	1.48e-07	9.69e-06	Up
Gm47486	27.4437	0.0298425	0.261747	3.2132	0.000237093	0.00794801	Up
Gm48492	23.5791	0.0212848	0.319033	4.12109	4.87e-05	0.00197241	Up
Gm48754	35.5783	0.0411501	0.336925	3.06497	7.64e-05	0.00294838	Up
Gm48799	28.5098	0.0109725	0.294123	4.9116	8.71e-07	4.98e-05	Up
Gm48829	22.2572	0.0160656	0.303068	4.21678	6.35e-05	0.00250545	Up
Stard3nl	1594.52	4.41569	6.65865	0.589731	0.000477434	0.0147617	Up
Gm11290	12.6662	0.00110296	0.14216	7.24143	6.29e-05	0.00248403	Up
Sox4	152.56	0.384253	0.852313	1.1498	0.00138307	0.0371896	Up
Dusp22	68.6542	0.0982913	0.420392	2.10989	0.000237227	0.00794913	Up
Dsp	1273.04	1.79193	3.33169	0.889854	4.36e-07	2.62e-05	Up
Hsp25-ps1	4217.06	101.845	158.593	0.638619	2.9e-05	0.00123228	Up
Gm9817	4186.99	25.1587	39.2059	0.639646	2.87e-05	0.00122429	Up
Ptpdc1	97.8027	0.151228	0.586113	1.98851	9.47e-06	0.00044456	Up
B230219D22Rik	1008.77	2.27759	6.15796	1.44868	1.37e-14	3.48e-12	Up
Slc25a48	66.0885	0.156618	0.605694	1.97536	0.000218365	0.00743402	Up
Agtpbp1	594.389	0.36021	0.698033	0.937656	1.23e-05	0.000562077	Up
Spata31d1a	114.042	0.210936	0.577223	1.4627	0.00037395	0.0119512	Up
Dapk1	729.513	0.486706	2.65538	2.42995	6.72e-27	5.41e-24	Up
Cntnap3	34.5882	0.00696033	0.20276	4.88093	7.45e-08	5.11e-06	Up
Zfp874a	113.462	0.188265	0.466702	1.30676	0.00133762	0.0361896	Up
Tert	837.411	1.34897	4.32514	1.67338	5.25e-17	1.83e-14	Up
Arrdc3	2131.68	5.31057	7.93044	0.584737	0.000306519	0.010029	Up
Vcan	2578.89	1.92107	5.00439	1.36612	5.15e-18	1.99e-15	Up
Serinc5	387.688	0.614676	1.64098	1.41161	5.15e-08	3.62e-06	Up
Scamp1	703.895	1.23258	4.7426	1.96113	1.09e-20	5.59e-18	Up
Wdr41	433.47	1.02088	1.92926	0.940234	8.65e-05	0.00328262	Up
Iqgap2	512.293	1.07696	1.80733	0.750793	0.000792195	0.0230982	Up
Polk	689.834	1.52438	3.30551	1.11158	1.05e-07	7.02e-06	Up
Foxd1	132.123	0.208901	0.804302	1.9439	1.44e-06	8.03e-05	Up
Map1b	3681.42	3.68301	5.35849	0.544177	0.000391216	0.0124425	Up
Mast4	1002.33	0.339034	0.864106	1.35784	4.38e-13	8.04e-11	Up
Zswim6	326.383	0.773961	1.51281	0.967274	0.000217157	0.00739929	Up
Elovl7	273.175	0.744745	1.90356	1.35625	1.72e-06	9.41e-05	Up
Plk2	3181.07	4.73459	22.7616	2.25514	4.98e-46	8.53e-43	Up
Gm21358	37.8714	0.00635964	0.884611	7.37081	4.81e-11	5.55e-09	Up
Gm21761	1183.02	0.158318	33.2892	7.70271	6.08e-158	9.59e-154	Up
Gm20767	398.538	0.108668	10.7467	6.67278	2.63e-73	9.01e-70	Up
Gm21818	232.487	0.173704	9.94274	5.95175	0.00115848	0.0320583	Up
AF067061	38.1797	0	1.05744	8.81713	2.78e-12	4.17e-10	Up
Tcstv3	40.4524	0.0235341	1.98715	6.43603	6.26e-11	7.04e-09	Up
Apob	78.8864	0.0285858	0.192115	2.76785	1.7e-07	1.09e-05	Up
Rhob	1466.63	9.48194	14.8168	0.644364	0.000282169	0.00928918	Up
Sdc1	1356.92	5.36531	8.49339	0.657111	0.000226764	0.00768015	Up
Laptm4a	3284.05	29.0056	43.096	0.576107	0.000317886	0.0103397	Up
Wdr35	2342.33	1.98951	10.5187	2.39335	9.86e-43	1.59e-39	Up
Gm48764	33.709	0.014467	0.343699	4.55796	3.22e-07	1.97e-05	Up
Lpin1	2296.78	3.04887	5.94794	0.970348	9.71e-10	8.76e-08	Up
Hpcal1	426.998	3.34353	6.45197	0.937969	8.1e-05	0.0031051	Up
Bnip3l-ps	703.307	8.92748	15.2191	0.755152	0.00023583	0.00792253	Up
Rnf144a	101.845	0.0818227	0.456973	2.48094	3.91e-08	2.81e-06	Up
Lamb1	960.138	0.809099	2.95754	1.88018	1.96e-21	1.05e-18	Up
Ccdc71l	165.937	0.476058	1.04738	1.14512	0.00147616	0.0392906	Up
Atxn7l1	162.666	0.199987	0.428877	1.10933	0.00138396	0.0372007	Up
Gm47357	13.1816	0.00492189	0.187009	5.91035	0.000233885	0.00788071	Up
Tspan13	1027.71	6.04406	10.1219	0.742713	0.000109391	0.00405138	Up
Gm47096	40.8148	0.0101044	0.747735	6.38235	7.66e-11	8.51e-09	Up
Gm2027	228.673	1.60934	3.85213	1.27447	5.17e-05	0.00208437	Up
Nkx2-9	61.1928	0.174937	1.69125	3.20302	9.84e-08	6.63e-06	Up
Sec23a	3368.54	10.4506	16.6482	0.683854	1.3e-05	0.000593006	Up
Gm48422	22.8099	0.0143603	0.311199	4.27693	4.32e-05	0.00176845	Up
Mgat2	2349.05	13.7965	21.1789	0.621118	0.000233051	0.00785933	Up
Prkch	112.945	0.0572056	0.527267	3.25929	8.46e-13	1.42e-10	Up
Syne2	4028.24	2.3343	3.52622	0.585183	8.06e-05	0.00309058	Up
Gm10451	223.512	0.954006	2.53023	1.42414	3.37e-06	0.000174217	Up
Arg2	72.6265	0.167093	1.80086	3.42272	1.24e-09	1.1e-07	Up
Plekhd1	235.147	0.738329	1.58176	1.10248	0.000214344	0.00732244	Up
Susd6	3280.53	5.95901	10.7965	0.857854	1.84e-08	1.37e-06	Up
Ttc9	47.9521	0.0729738	0.316611	2.1194	0.000879402	0.025267	Up
Gm49654	35.7418	0.060909	0.55991	3.19462	3.88e-05	0.00160914	Up
Map3k9	812.313	1.05865	4.28315	2.00277	8.81e-23	5.34e-20	Up
Elmsan1	1489.62	2.9537	4.65503	0.639806	0.000185338	0.00644611	Up
Aldh6a1	596.162	1.53324	2.47868	0.702673	0.00106672	0.0298651	Up
Fos	1408.44	6.85341	16.3992	1.23522	1.4e-12	2.26e-10	Up
Gm18983	292.557	0.0379627	4.12778	6.95746	2.84e-59	7.47e-56	Up
Gm5788	95.8922	0.019346	8.53609	8.73522	3.57e-26	2.73e-23	Up
Gm8300	677.14	0.139217	13.9131	6.66411	1.77e-103	8.7e-100	Up
Gm4027	459.513	0.0849056	9.55786	6.85462	1.86e-82	6.96e-79	Up
Gm21319	12.7477	0.00329114	0.262576	7.19511	6.78e-05	0.0026439	Up
Gm21936	50.0744	0.0436003	4.40669	6.72967	2.23e-13	4.5e-11	Up
BB287469	301.942	0.0515561	6.27784	6.88842	2.87e-61	8.39e-58	Up
Gm1995	316.673	0.0402472	4.68657	6.83442	3.55e-62	1.08e-58	Up
Gm2016	1653.3	0.357454	36.0063	6.67636	1e-157	1.32e-153	Up
Gm2022	189.537	0.0975147	16.867	7.39252	5.48e-42	8.64e-39	Up
Gm2035	122.68	0.101745	10.8338	6.74751	2.06e-27	1.69e-24	Up
Gm48389	12.6662	0.00475783	2.14027	7.24143	6.29e-05	0.00248403	Up
Gm48388	28.0866	0.00621135	5.1144	8.36117	2.15e-09	1.84e-07	Up
Gm2075	22.3052	0.0173587	1.99	6.66033	6.74e-07	3.93e-05	Up
Gm2056	42.2014	0.0238186	3.7439	7.51863	3.35e-12	4.95e-10	Up
Gm16368	24.5146	0.0689811	2.15829	5.20427	2.31e-06	0.000123137	Up
Gm8607	10.9256	0.0124834	0.984934	5.63729	0.00100935	0.02838	Up
Gm8332	1267.67	1.17859	111.994	6.58993	1.03e-150	1.01e-146	Up
Gm5662	1132.1	0.261344	23.6483	6.51481	6.37e-141	5.02e-137	Up
Gm5039	603.021	0.364345	12.2605	5.09181	2.49e-77	8.93e-74	Up
Foxn3	1836	2.55882	3.65459	0.522392	0.00151825	0.0402072	Up
Atg2b	2420.82	2.79169	4.21494	0.613362	9.95e-05	0.00373392	Up
Dio3	106.11	0.49918	1.53135	1.60589	0.000169525	0.00595126	Up
Ppp1r13b	579.445	1.51327	3.04374	1.02424	3.88e-06	0.00019798	Up
Cep170b	2278.46	2.76871	8.29384	1.57421	8.35e-22	4.63e-19	Up
Ahnak2	1797.08	0.279351	4.63486	4.02214	5.67e-95	2.48e-91	Up
Jag2	436.877	0.620567	1.81562	1.54596	1.22e-10	1.3e-08	Up
Crip2	751.397	4.60316	9.32206	1.01249	2.66e-06	0.000140421	Up
Abcb5	59.9661	0.0152887	0.518549	5.38297	8.83e-13	1.48e-10	Up
Ctnnd2	630.272	0.865655	1.50664	0.762344	0.000315797	0.0102838	Up
Dpys	510.272	1.97711	3.32854	0.753608	0.000812552	0.0235871	Up
Zhx2	24.6528	0.0265632	0.189103	2.81525	0.00169958	0.0444861	Up
Pvt1	98.6437	0.124351	0.422797	1.75782	6.73e-05	0.00263401	Up
Col22a1	68.4303	0.0399636	0.249033	2.60168	1.86e-06	0.000101605	Up
Ptp4a3	1187.17	0.503866	4.42258	3.12108	7.55e-56	1.75e-52	Up
Jrk	333.623	0.70028	1.51708	1.12515	1.55e-05	0.000696183	Up
Fam83h	463.863	0.304127	3.15032	3.37277	1.38e-38	1.88e-35	Up
Eppk1	455.132	0.376684	1.05546	1.4645	1.88e-09	1.62e-07	Up
Parp10	114.293	0.20601	0.832126	2.01221	2.06e-06	0.000111102	Up
Grina	387.902	2.38575	4.90162	1.01961	7e-05	0.00272001	Up
Slc39a4	1067.65	5.0626	8.3101	0.713863	0.000119542	0.00438	Up
Gm49544	181.6	1.00113	2.26782	1.15432	0.000497294	0.0152918	Up
H1f0	1191.68	6.78627	15.7575	1.21001	4.16e-11	4.88e-09	Up
Micall1	119.602	0.114701	0.442726	1.95662	3.1e-06	0.000160959	Up
Kcnj4	64.0052	0.252272	0.900369	1.85827	0.0011121	0.0309925	Up
Tef	920.528	1.71429	2.84104	0.737406	0.000170032	0.00596112	Up
Pmm1	5285.33	27.037	44.7036	0.721821	3.04e-06	0.000158086	Up
Nfam1	118.958	0.0852419	0.494245	2.5398	1.94e-09	1.67e-07	Up
1700001L05Rik	504.631	1.20939	2.00551	0.751829	0.00089318	0.0256162	Up
Rtl6	144.381	0.384475	0.884537	1.20578	0.00109017	0.0304459	Up
Celsr1	4552.15	5.95595	10.1279	0.763362	2.18e-07	1.37e-05	Up
Plxnb2	6180.56	11.9037	19.2423	0.69342	2.1e-06	0.000112806	Up
Gm44502	222.442	0.682953	1.33355	0.982122	0.00123548	0.0338327	Up
Chkb	207.205	0.875068	1.76102	1.02023	0.00111694	0.0310945	Up
Adcy6	83.2116	0.103693	0.371295	1.79649	0.000185671	0.00645484	Up
Tfcp2	609.926	1.023	1.92264	0.922557	2.07e-05	0.000911948	Up
Galnt6	661.699	0.99722	5.64428	2.50439	8.89e-30	8.05e-27	Up
Galnt6os	76.9065	0.198304	1.32623	2.77324	1.14e-07	7.57e-06	Up
Slc4a8	263.045	0.228487	0.557473	1.28546	9.51e-06	0.000446173	Up
Aaas	2429.84	13.9122	19.8864	0.516293	0.00129026	0.0351132	Up
Tdgf1-ps1	3155.35	93.6719	145.756	0.644638	4.64e-05	0.00189106	Up
Sec14l5	62.2977	0.0755865	0.345154	2.17961	0.000101432	0.00379184	Up
Cpped1	1517.83	4.48264	6.86274	0.611187	0.000537313	0.0163249	Up
Ercc4	1317.67	3.07223	4.54337	0.558531	0.00180259	0.0465333	Up
AC154607.1	146.548	0.333464	1.09909	1.71776	3.97e-06	0.000201689	Up
Pkp2	774.592	1.46057	4.15721	1.50537	3.08e-13	5.92e-11	Up
Fgd4	560.187	0.457636	0.7857	0.783733	0.000304941	0.00998463	Up
Pi4ka	2767.31	3.96389	5.60226	0.49387	0.00170239	0.0445447	Up
Klhl6	18.8079	0.00298293	0.273861	6.28475	1.02e-05	0.000476959	Up
Lpp	975.501	0.652074	1.06988	0.723979	0.000100053	0.00374779	Up
Fam43a	1081.68	5.43177	8.25162	0.596578	0.00133072	0.0360525	Up
Slc12a8	911.941	2.75082	5.23583	0.9319	1.65e-06	9.08e-05	Up
Cd80	310.398	0.381808	2.87552	2.92615	8.72e-24	5.77e-21	Up
Atp6v1a	8127.5	20.9352	31.4064	0.589867	6.67e-05	0.00261597	Up
Arl13b	550.733	1.58844	2.62864	0.740923	0.000782554	0.0228509	Up
Pros1	1594.65	2.70333	12.4572	2.21214	2.53e-36	3.22e-33	Up
Zfp654	2070.63	5.30812	7.56376	0.517712	0.00129589	0.0352177	Up
Cggbp1	7121.77	25.1507	36.1678	0.536864	0.000186956	0.00649091	Up
Robo1	2757.34	2.23778	4.2558	0.92333	5.34e-09	4.33e-07	Up
Usp25	222.052	0.448347	1.14913	1.37576	7.26e-06	0.000349124	Up
Cxadr	922.162	1.78402	3.06816	0.797018	4.21e-05	0.00172708	Up
Jam2	5573.82	14.3172	21.5655	0.592559	9.44e-05	0.00355983	Up
App	198.825	0.157359	0.437984	1.47927	5.71e-06	0.000279461	Up
Cyyr1	97.1839	0.0987852	0.325978	1.69074	0.000134291	0.00486162	Up
Synj1	1146.94	2.05842	3.45765	0.744898	3.47e-05	0.00145823	Up
Slc5a3	537.483	0.629444	1.28855	1.05794	1.67e-06	9.16e-05	Up
Ripk4	362.119	0.630933	3.27969	2.35297	9.08e-19	3.79e-16	Up
Agpat4	411.056	1.0596	4.85501	2.20424	4.23e-18	1.64e-15	Up
Fam120b	392.046	0.606045	1.22296	1.01381	4.86e-05	0.00197138	Up
Lnpep	5035.64	5.56791	8.28788	0.577791	0.000101581	0.0037924	Up
Thoc6	1417.77	10.912	16.3265	0.586487	0.000948115	0.0269414	Up
Gfer	1980.96	13.6906	20.8498	0.606357	0.000206943	0.00709114	Up
Fahd1	147.418	1.08545	2.80783	1.36467	0.000241116	0.00806229	Up
Gnptg	533.362	3.44981	5.7722	0.741078	0.000797619	0.0232265	Up
Rab40c	1369.44	6.4496	10.7833	0.752146	2.53e-05	0.00109499	Up
Nme4	859.993	8.18851	12.9828	0.677963	0.000598488	0.0179414	Up
Crebrf	674.262	1.16032	1.90394	0.729627	0.00037327	0.0119392	Up
Def6	1019.4	4.29604	10.5248	1.28356	9.01e-12	1.2e-09	Up
Cdkn1a	5559.63	22.6434	38.2582	0.762962	3.76e-07	2.28e-05	Up
1700023B13Rik	634.153	9.03577	14.5387	0.679363	0.00114482	0.0317248	Up
Mdga1	173.682	0.143556	0.565698	1.97548	1.41e-08	1.07e-06	Up
Glp1r	77.3702	0.0385869	0.47964	3.68578	6.52e-10	6.03e-08	Up
Abcg1	833.124	1.27483	3.16053	1.3025	3.38e-11	4.03e-09	Up
Cbs	1984.3	3.77461	6.54221	0.79911	1.59e-06	8.8e-05	Up
Gm17276	65.686	0.158731	0.650847	2.01263	0.000206111	0.00706876	Up
Notch3	1638.76	0.906134	6.95989	2.94207	1.02e-59	2.78e-56	Up
Cyp4f17	488.018	1.65556	4.28273	1.38199	4.33e-09	3.55e-07	Up
Kank3	2030.99	9.77044	14.4704	0.569807	0.000393106	0.0124976	Up
Tap1	209.433	0.0627676	1.42019	4.47294	8.09e-31	7.97e-28	Up
Ppt2	338.681	1.7174	3.32748	0.963974	0.000259656	0.00861278	Up
C4b	30.2277	0.0260638	0.179849	2.82232	0.000981779	0.0277507	Up
Hspa1b	273.867	1.3273	2.47288	0.896103	0.00186159	0.0478212	Up
Hspa1a	226.886	0.613954	2.36147	1.9611	1.02e-09	9.22e-08	Up
Gm20481	37.3299	0.438481	2.1417	2.30162	0.00148871	0.039611	Up
Enpp5	68.1587	0.0841631	0.459842	2.45747	9.06e-06	0.0004275	Up
B230354K17Rik	510.767	0.989074	2.2478	1.18656	1.42e-07	9.29e-06	Up
Tmem63b	1798.06	5.62946	8.09099	0.517608	0.00184764	0.0475249	Up
Abcc10	684.721	1.44015	2.44332	0.754035	0.000235188	0.00790898	Up
Ttbk1	52.4249	0.0231883	0.121032	2.43522	0.000400602	0.0127051	Up
Ptk7	11512.6	30.3697	52.7864	0.790345	5.36e-08	3.75e-06	Up
Cul7	5137.73	10.6002	16.3688	0.622063	2.69e-05	0.00115509	Up
Frs3	278.325	0.989217	2.47335	1.32466	2.6e-06	0.000137317	Up
Tbc1d5	293.949	0.271572	0.58456	1.09554	6.02e-05	0.00239143	Up
Fem1a	1904.88	4.27045	6.63017	0.641502	0.000107965	0.00400421	Up
Ptprs	2476.21	2.44981	3.97271	0.686382	2.22e-05	0.000969021	Up
Vmac	622.35	3.65022	6.17692	0.759956	0.000514726	0.0157724	Up
Crb3	56.9427	0.31721	1.10104	1.83468	0.00135129	0.0364594	Up
Efna5	140.35	0.350325	1.00456	1.52508	8.06e-05	0.00309058	Up
Pja2	926.95	2.12424	3.29958	0.64679	0.000761048	0.0222642	Up
Twsg1	1168.35	3.2394	5.57437	0.769112	2.07e-05	0.000908444	Up
Epb41l3	381.171	0.323073	0.814742	1.33612	8.79e-08	5.98e-06	Up
Crim1	224.05	0.376627	1.07748	1.52272	1.19e-06	6.67e-05	Up
Cdc42ep3	379.516	2.10912	4.29962	1.06264	1.84e-05	0.000817646	Up
Cyp1b1	43.151	0.0264464	0.259992	3.27639	4.03e-06	0.000203754	Up
Plekhh2	244.348	0.393146	0.791374	0.993569	0.000727476	0.0213693	Up
Prkce	180.682	0.257159	0.707475	1.45045	2.56e-05	0.00110564	Up
Pigf	283.076	3.96225	7.18887	0.875346	0.00154296	0.0407519	Up
Epcam	631.571	4.20823	7.00151	0.746345	0.000857259	0.0246848	Up
Eif2s3y	868.145	2.12775	5.99057	1.50556	3.93e-14	9.28e-12	Up
Uty	600.628	0.610923	1.77727	1.5726	5.64e-13	9.96e-11	Up
Ddx3y	1535.77	2.71997	8.77102	1.69945	9.75e-22	5.37e-19	Up
Gm47283	6057.38	21.7662	30.6089	0.499857	0.00048369	0.0148967	Up
Gm21742	1276.81	37.1381	53.575	0.550979	0.00164307	0.0431935	Up
Mkx	202.448	0.59887	1.32617	1.16829	0.000227771	0.00771095	Up
Cdh2	275.97	0.359595	0.972996	1.44458	4.83e-07	2.88e-05	Up
Dsg2	5702.95	11.1205	15.726	0.505601	0.000500678	0.0153778	Up
Bin1	321.942	0.600863	2.43883	2.01793	6.95e-13	1.19e-10	Up
Egr1	5045.67	15.6903	28.0238	0.810048	1.5e-07	9.78e-06	Up
Pura	912.258	2.31425	3.6425	0.652443	0.000658299	0.0194898	Up
Pcdhga1	264.805	0.651721	1.26818	0.957169	0.00103584	0.0290625	Up
Pcdhgc3	619.683	1.62681	2.75484	0.74814	0.000559882	0.0169193	Up
Fgf1	26.1994	0.00742402	0.17934	4.70682	4.38e-06	0.000219223	Up
Nr3c1	806.199	0.845515	3.23473	1.95072	5.55e-22	3.15e-19	Up
Dpysl3	265.029	0.456656	1.10185	1.26667	1.44e-05	0.000650904	Up
Gm4840	261.27	0.187012	5.42147	4.87557	8.47e-41	1.31e-37	Up
Sema6a	112.017	0.139389	0.357084	1.36225	0.000946541	0.0269354	Up
Ppic	1530.19	17.0639	25.3826	0.575718	0.0011739	0.0324509	Up
Isoc1	780.297	3.53365	5.46375	0.640305	0.00176102	0.0456695	Up
Pcyox1l	571.607	2.11217	6.2825	1.56426	1.32e-11	1.67e-09	Up
Adrb2	111.159	0.219647	1.79513	3.0494	1.26e-11	1.6e-09	Up
Onecut2	66.5334	0.031836	0.126835	1.96126	0.000231854	0.00782229	Up
Pmaip1	92.4133	0.136831	1.17512	3.09325	3.62e-10	3.49e-08	Up
Smad7	5109.51	17.9704	26.0194	0.536677	0.00040705	0.0128785	Up
Gm36718	46.5583	0.149863	7.16091	5.56541	8.1e-11	8.92e-09	Up
Gm50180	74.3013	0.0724628	11.3041	7.3129	1.33e-19	5.87e-17	Up
Gm50190	29.653	0.0319183	4.66908	6.99949	8.92e-09	6.96e-07	Up
Gm50192	29.653	0.0319183	4.66908	6.99949	8.92e-09	6.96e-07	Up
Gm50193	53.0652	0.0428888	8.29121	7.77921	7.29e-15	1.94e-12	Up
Tshz1	218.535	0.386056	1.06576	1.45924	3.38e-06	0.000174364	Up
Zadh2	343.662	1.05151	2.7212	1.36434	6.59e-07	3.85e-05	Up
Tcirg1	780.997	2.42027	4.17578	0.789551	7.66e-05	0.00295536	Up
Rhod	168.243	0.962775	2.8515	1.55974	9.02e-06	0.000426588	Up
Ctsf	375.973	1.06718	1.83582	0.795143	0.00139606	0.0374494	Up
Zdhhc24	224.943	1.00113	1.99726	0.997177	0.00118211	0.0326093	Up
Cdc42bpg	2740.58	4.91487	12.5603	1.35722	2.18e-17	7.87e-15	Up
Plaat3	150.379	0.173906	0.740281	2.08627	2.96e-08	2.16e-06	Up
Ms4a10	205.45	0.55119	7.34615	3.75239	6.68e-25	4.79e-22	Up
Stx3	1348.79	2.80944	6.38627	1.2035	1.27e-11	1.62e-09	Up
Gm50216	27.4373	0.0249255	0.36889	3.84252	3.12e-05	0.0013223	Up
Gm5514	3620.6	54.9435	85.6578	0.644291	2.01e-05	0.000886638	Up
Klf9	5743.44	17.8334	28.5611	0.675525	3.99e-06	0.000202137	Up
Gm21542	14.3695	0	0.562297	7.40073	2.06e-05	0.000906009	Up
Smarca2	244.766	0.170539	0.496945	1.5496	1.79e-07	1.14e-05	Up
Rfx3	277.403	0.313595	0.664584	1.10384	7.7e-05	0.00296249	Up
Plpp6	109.909	0.257374	1.23197	2.22398	2.8e-07	1.73e-05	Up
Mlana	111.924	0.926134	3.18692	1.82284	2.5e-05	0.00108251	Up
Gm50210	17.9161	0.0245708	0.237851	3.36809	0.00193845	0.0495052	Up
Ankrd22	14.8584	0.00476034	0.185292	5.93816	0.000114294	0.00421318	Up
Lipa	124.77	0.159969	0.554456	1.80889	5.36e-06	0.000263039	Up
Hectd2	38.481	0.0230505	0.141813	2.61537	0.000256914	0.00853621	Up
43895	2035.17	12.7648	20.1301	0.657128	0.000131458	0.0047722	Up
Myof	4999.15	4.81854	10.6001	1.1296	3.28e-14	7.84e-12	Up
Plce1	735.531	0.707562	1.08162	0.6209	0.00188934	0.0484394	Up
Tm9sf3	2346.74	4.45744	6.82322	0.617075	0.000137143	0.00494443	Up
Marveld1	514.849	1.06283	3.57984	1.72483	6.6e-14	1.47e-11	Up
Abcc2	139.762	0.119997	0.516579	2.09705	5.1e-08	3.58e-06	Up
Nfkb2	451.896	1.1891	2.64346	1.14328	1.61e-06	8.9e-05	Up
Calhm3	54.6802	0.120772	1.91091	4.0194	1.2e-08	9.16e-07	Up
Gm50358	28.9604	0.0254372	0.392713	4.10967	7.66e-06	0.00036621	Up
Gsto1	959.767	6.66357	11.8019	0.831672	1.81e-05	0.000806363	Up
Itprip	148.137	0.407715	1.05259	1.38073	0.000160653	0.0056854	Up
Gm50331	26.8846	0.0255726	0.358438	3.79009	4.55e-05	0.00185686	Up
Pdcd4	581.721	2.12318	5.09001	1.25015	3.58e-08	2.58e-06	Up
Afap1l2	120.814	0.128838	0.698989	2.46453	3.52e-09	2.93e-07	Up
Ablim1	1323.94	1.22728	3.08448	1.34429	2.88e-14	7.03e-12	Up
Nanos1	237.108	0.589098	1.75639	1.57341	1.77e-07	1.13e-05	Up
Gsta3	272.497	1.62085	0.825944	-0.958082	0.000871515	0.0250587	Down
Nabp1	899.803	2.49696	1.63035	-0.601126	0.00177752	0.0460605	Down
Sgo2a	2140.65	7.07714	4.82957	-0.538447	0.00125757	0.0342946	Down
Aox3	684.473	2.44398	1.35401	-0.822428	0.000161887	0.00572136	Down
Nrp2	636.174	1.32097	0.770447	-0.78894	0.000194532	0.00671844	Down
Cryge	120.848	5.36065	1.14516	-2.28845	4.4e-08	3.13e-06	Down
Crygd	132.904	4.31919	0.718557	-2.58956	2.66e-10	2.63e-08	Down
Idh1	8667.88	75.3278	46.5949	-0.683577	7.15e-06	0.000344467	Down
Igfbp5	121.398	0.555905	0.233432	-1.24564	0.0016885	0.0442401	Down
Tns1	708.437	1.1894	0.53489	-1.15245	9.75e-08	6.58e-06	Down
Slc11a1	114.189	1.02608	0.174513	-2.51922	1.61e-08	1.21e-06	Down
Iqca	67.0168	0.493902	0.118307	-2.08921	0.000106053	0.00394631	Down
Steap3	1020.35	5.02535	1.93487	-1.37253	3.27e-12	4.85e-10	Down
Cntn2	154.166	0.50799	0.138267	-1.87437	3.47e-07	2.12e-05	Down
Chil1	25.874	0.324563	0.0362144	-3.16998	0.000497727	0.0152931	Down
Nav1	2368.73	3.0082	1.895	-0.676205	2.47e-05	0.00107139	Down
Tnni1	504.718	3.91006	1.55889	-1.31428	1.62e-08	1.22e-06	Down
Aspm	5352.9	11.3242	6.6694	-0.764245	1.68e-07	1.08e-05	Down
Npl	183.673	1.66926	0.749389	-1.14871	0.000567906	0.0171355	Down
Cenpl	669.043	2.97362	1.60912	-0.86382	5.29e-05	0.00212821	Down
Ankrd45	430.795	3.28353	1.21813	-1.40943	2.65e-08	1.94e-06	Down
Aldh9a1	1353.75	9.7662	5.84132	-0.716712	6.13e-05	0.00243162	Down
Nuf2	1272.16	4.8238	2.99735	-0.674211	0.000343773	0.0110902	Down
Fcgr2b	157.929	0.774261	0.287021	-1.46925	5.31e-05	0.0021306	Down
Arhgap30	518.518	1.48555	0.865564	-0.782719	0.000702948	0.0207106	Down
Tagln2	1651.35	18.5009	12.3985	-0.578516	0.00135583	0.0365694	Down
Dusp10	201.167	1.72107	0.859827	-0.996532	0.00171527	0.0448409	Down
C130074G19Rik	932.062	7.27298	4.70037	-0.611566	0.00178431	0.046167	Down
Rrp15	1978.61	14.3199	9.46924	-0.605817	0.000605315	0.0181213	Down
Cenpf	8988.11	15.307	7.39028	-1.04856	6.5e-13	1.13e-10	Down
Nek2	3622.83	19.4497	11.8062	-0.718429	4.05e-06	0.000204352	Down
Sapcd2	686.37	4.73564	2.90544	-0.702395	0.000641596	0.0190813	Down
Tbc1d13	7020.66	36.8545	21.1334	-0.793964	1.63e-07	1.05e-05	Down
Gad1	297.073	1.02547	0.488481	-1.0694	9.03e-05	0.00341166	Down
Serping1	418.163	4.94355	2.07234	-1.23213	6.18e-07	3.62e-05	Down
Ube2l6	290.694	5.13161	0.554406	-3.17838	7.33e-22	4.1e-19	Down
Smtnl1	332.204	5.79783	1.55618	-1.88606	4.06e-11	4.77e-09	Down
Tnks1bp1	2716.26	11.0837	5.39469	-1.03279	4.05e-10	3.89e-08	Down
Pax6	133.909	0.332389	0.113956	-1.51867	0.000113877	0.00420315	Down
Kif18a	1599.89	3.95832	2.38762	-0.710373	5.45e-05	0.00217839	Down
Chac1	139.211	2.37449	0.942448	-1.31825	0.00053819	0.0163452	Down
Nusap1	1635.62	9.64841	6.05733	-0.662306	0.000289393	0.00951112	Down
Ndufaf1	818.033	13.5561	7.67513	-0.829808	5.17e-05	0.00208601	Down
Pla2g4e	296.688	1.09835	0.563383	-0.964533	0.000425535	0.0133574	Down
Map1a	2022.09	4.65092	1.82788	-1.34216	1.43e-15	4.13e-13	Down
Gpat2	1070.92	10.5304	5.35679	-0.963575	2.24e-07	1.4e-05	Down
Ckap2l	1766.9	13.6963	8.2591	-0.715844	3.62e-05	0.00151468	Down
Cdc25b	842.572	5.67922	3.1285	-0.855337	3.09e-05	0.00131114	Down
Erv3	32.3892	0.319548	0.0554778	-2.46865	0.00163777	0.043097	Down
Vsx1	41.5872	0.404413	0.0245579	-4.08198	2.02e-07	1.27e-05	Down
Platr15	129.516	5.40182	1.17833	-2.16602	8.94e-08	6.06e-06	Down
Trib3	696.881	8.19324	4.59092	-0.829157	0.000140235	0.00503976	Down
Tpx2	7471.86	36.5463	25.6834	-0.509464	0.000474255	0.0146749	Down
Hck	1162.94	18.4966	3.19288	-2.51874	5.93e-36	7.42e-33	Down
Nol4l	924.107	2.93083	1.03778	-1.48198	1.28e-13	2.71e-11	Down
Dnmt3b	3613.79	16.468	11.0989	-0.569584	0.000198462	0.0068332	Down
Ube2c	3278.41	31.1652	17.9842	-0.787221	5.25e-06	0.000258676	Down
Prex1	579.309	1.39737	0.801303	-0.793606	0.000258324	0.00857945	Down
B4galt5	3503.53	18.6041	13.0774	-0.506996	0.00137295	0.0369426	Down
Aurka	4606.66	48.3517	22.6016	-1.09151	2.03e-11	2.51e-09	Down
4930591A17Rik	75.9222	3.28984	0.728982	-2.13713	3.25e-05	0.00137339	Down
Cdh4	184.023	0.772109	0.217417	-1.81078	1.24e-07	8.23e-06	Down
Efhc2	35.4673	0.456994	0.0829278	-2.49063	0.000997052	0.0280943	Down
Rhox2a	109.18	4.32507	0.724646	-2.59024	1.97e-08	1.46e-06	Down
Rhox2b	34.9907	1.49565	0.225815	-3.06903	0.000106609	0.00396509	Down
Rhox2c	25.4895	0.810455	0.0591685	-4.00856	3.89e-05	0.00161163	Down
Rhox2e	57.4889	2.27302	0.360003	-2.64765	9.53e-06	0.000446849	Down
Rhox5	1335.87	61.9707	7.12614	-3.14366	1.15e-52	2.44e-49	Down
Sash3	103.164	1.14568	0.35638	-1.72619	7.17e-05	0.00277806	Down
1700013H16Rik	917.397	27.2032	2.04914	-3.73198	1.19e-58	2.93e-55	Down
Gm364	100.504	1.34432	0.472044	-1.5287	0.00048182	0.0148673	Down
Gm5637	668.606	14.5808	8.72276	-0.723487	0.00124778	0.0340768	Down
Fmr1nb	373.294	11.2214	4.29928	-1.38358	1.7e-07	1.09e-05	Down
Magea4	162.596	5.92221	0.756798	-2.95816	1.11e-14	2.89e-12	Down
Nsdhl	964.901	8.03597	5.14554	-0.634164	0.00113831	0.0315964	Down
Zfp185	496.256	3.61096	1.60506	-1.18883	2.33e-07	1.46e-05	Down
Pnma5	1380.34	12.648	4.58862	-1.45047	3.67e-15	1.02e-12	Down
Xlr4a	117.743	2.67882	0.312438	-3.15029	2.13e-12	3.3e-10	Down
Xlr3a	420.98	3.28134	0.777269	-2.05581	2.62e-15	7.39e-13	Down
DXBay18	20.2679	0.254106	0.0268196	-3.37435	0.00106013	0.0296911	Down
Xlr3b	432.757	3.64267	0.818239	-2.18315	7.91e-18	2.98e-15	Down
Xlr4b	81.3638	1.12876	0.115028	-3.27582	1.15e-09	1.02e-07	Down
Xlr4c	92.0536	1.47464	0.137212	-3.41102	4.21e-11	4.92e-09	Down
Xlr3c	275.571	5.62204	1.17104	-2.24924	9.37e-14	2.03e-11	Down
Gm18336	282.553	3.16186	1.63073	-0.942334	0.000967206	0.027413	Down
Dusp9	1194.97	10.5075	6.59351	-0.675747	0.000236528	0.00793584	Down
Magea8	31.0479	0.654626	0.0812357	-3.0722	0.000191844	0.00663721	Down
Magea5	42.3545	0.901221	0.0965318	-3.23532	6.54e-06	0.000317536	Down
Gm10259	5004.81	81.0281	41.6842	-0.949027	3.65e-09	3.03e-07	Down
Ect2	5740.94	24.1767	17.3537	-0.471807	0.00193493	0.0494312	Down
Gm43549	23.581	0.317348	0.0331208	-3.42305	0.00042895	0.0134419	Down
Pdgfc	1042.14	5.09554	2.88416	-0.817985	2.32e-05	0.00101182	Down
Dclk2	2334.46	5.77406	2.85094	-1.00231	9.13e-10	8.26e-08	Down
Nes	693.099	2.73569	1.4774	-0.868056	2.57e-05	0.00111199	Down
Iqgap3	3723.49	7.76295	4.98392	-0.626871	3.46e-05	0.00145525	Down
Bglap3	150.196	1.77228	0.457285	-1.94584	1.83e-07	1.17e-05	Down
Lmna	824.714	3.65064	1.85235	-0.983932	1.69e-06	9.29e-05	Down
Pmvk	524.677	7.44542	4.49066	-0.725061	0.00174949	0.0454742	Down
Sema6c	550.026	2.28286	1.32923	-0.772265	0.000711966	0.0209528	Down
4930558C23Rik	25.6055	1.22743	0.133601	-3.54102	0.000266385	0.00881004	Down
Phgdh	659.172	7.00165	3.33859	-1.05023	1.89e-06	0.000102759	Down
Olfml3	49.1929	0.263915	0.0477715	-2.5021	8.47e-05	0.00323093	Down
Kcnd3	90.7964	0.315758	0.054917	-2.50954	2.07e-07	1.31e-05	Down
Sars	6081.67	26.8867	19.1779	-0.490627	0.001345	0.0363393	Down
Cenpe	5120.46	13.9705	9.1735	-0.601909	6.03e-05	0.00239713	Down
Ccn1	1309.82	15.1666	10.1022	-0.587076	0.000907156	0.0259603	Down
Ddah1	1393.52	8.84657	4.78715	-0.887843	5.03e-07	2.99e-05	Down
Slc44a5	71.7044	0.296009	0.0886358	-1.74106	0.0010073	0.0283424	Down
Bach2	1392.97	3.40617	2.05418	-0.725094	3.13e-05	0.00132441	Down
Nudt2	434.934	12.7697	7.30929	-0.772141	0.00123789	0.0338807	Down
Arhgef39	445.993	4.45122	2.04951	-1.10688	2.36e-05	0.00103063	Down
Glipr2	531.819	5.98069	2.95887	-0.996698	1.53e-05	0.000691141	Down
Lpar1	834.111	4.79596	2.78147	-0.788255	0.000148324	0.00530161	Down
Acer2	430.386	1.51107	0.832933	-0.839369	0.000657694	0.0194792	Down
Kank4	835.691	4.75015	2.04175	-1.22698	7.86e-10	7.18e-08	Down
C130073F10Rik	183.591	5.80746	2.03287	-1.50777	7.99e-06	0.00038188	Down
Echdc2	2249.14	22.7932	15.5243	-0.549732	0.000813532	0.0236068	Down
Coa7	1647.44	10.292	6.36922	-0.698359	6.26e-05	0.00247479	Down
Ptch2	1695.77	7.14856	3.91607	-0.856513	4.98e-07	2.96e-05	Down
Kif2c	4137.21	23.4504	13.5038	-0.790712	2.58e-07	1.61e-05	Down
Gm12856	1833.55	35.7777	19.522	-0.855836	1.58e-06	8.71e-05	Down
Bmp8a	197.321	2.17068	1.02531	-1.07623	0.00083087	0.0240303	Down
Eva1b	430.386	5.72558	2.90376	-1.00531	3.84e-05	0.00159833	Down
Yars	7027.12	27.0936	18.9648	-0.515451	0.000677487	0.0200128	Down
Tinagl1	147.059	1.01788	0.29779	-1.75042	4.41e-06	0.000220265	Down
Grrp1	143.403	3.44401	0.942368	-1.86211	1.39e-06	7.75e-05	Down
Clic4	5972.12	22.3415	13.0737	-0.766601	8.61e-07	4.93e-05	Down
Tcea3	1135.37	19.6385	11.9574	-0.720431	0.000165261	0.00582395	Down
Padi2	95.7099	0.577142	0.166481	-1.81248	7.15e-05	0.00277147	Down
Hspb7	54.3015	0.601487	0.163884	-1.87118	0.00175246	0.0455074	Down
Pramef17	219.598	3.3675	1.51369	-1.15836	0.000213184	0.00728599	Down
Gm13128	670.993	10.2046	4.77514	-1.09907	1.45e-07	9.49e-06	Down
Tnfrsf8	703.124	5.53563	2.39163	-1.19767	1.98e-08	1.47e-06	Down
Plekhg5	1699.66	7.4591	4.73656	-0.648141	0.000142766	0.00511904	Down
Acot7	1594.16	17.9909	11.2404	-0.686913	7.52e-05	0.0029071	Down
Dbf4	4658.58	12.2533	8.54124	-0.516728	0.000648319	0.0192304	Down
Dnajc5g	45.5914	1.02946	0.0577651	-4.29032	2.64e-08	1.93e-06	Down
Trim54	62.7567	1.38346	0.325512	-2.06201	0.000234703	0.00790487	Down
Sh3tc1	1158.97	5.00946	2.86318	-0.808408	7.59e-06	0.000362854	Down
Jakmip1	771.532	2.22068	1.28201	-0.786149	0.000154626	0.00549183	Down
Gm1043	684.966	1.23904	0.737341	-0.744696	0.000530685	0.0161734	Down
Gm43041	258.496	2.58252	1.24792	-1.02923	0.000377492	0.0120498	Down
Cox7b2	22.6176	1.46801	0.156453	-3.17627	0.00116178	0.032127	Down
Shroom3	4466.08	7.93155	5.19931	-0.614285	7.1e-05	0.00275547	Down
Zfp951	370.12	1.93103	1.11677	-0.781857	0.00177221	0.0459445	Down
Brdt	197.834	1.38127	0.128071	-3.41986	1.97e-20	9.77e-18	Down
Nos1	930.967	2.05549	1.19867	-0.770667	9.46e-05	0.00356343	Down
Dtx1	404.522	1.96148	1.02896	-0.925024	0.000195597	0.00674655	Down
Oas1g	833.448	9.24723	4.63847	-0.984639	1.08e-06	6.12e-05	Down
Oas1a	1718.55	22.5245	13.0167	-0.777627	7.18e-06	0.000345827	Down
Camkk2	1017.27	2.23786	1.39122	-0.683906	0.000293676	0.00963581	Down
Mmp17	505.485	1.95655	1.0185	-0.942824	3.63e-05	0.00151845	Down
Mlxipl	152.197	0.739052	0.331901	-1.16457	0.00120765	0.033209	Down
Fkbp6	614.384	10.8536	2.81176	-1.97167	2.83e-18	1.13e-15	Down
Hip1	1929.17	3.86127	1.94094	-0.988673	6.21e-09	4.97e-07	Down
Dtx2	1340.55	4.57112	2.85722	-0.676136	0.000349928	0.0112796	Down
Rasa4	1039.42	3.31957	2.09389	-0.652937	0.000514231	0.0157634	Down
Ap1s1	1933.2	20.6203	13.6499	-0.592009	0.000688768	0.0203156	Down
Ttyh3	799.783	3.36144	2.11322	-0.700438	0.000479241	0.0148001	Down
Nptx2	1252.68	11.5457	7.6937	-0.599192	0.000786247	0.0229418	Down
Arpc1b	2865.42	13.1838	8.64978	-0.600823	0.000225367	0.00763942	Down
Slc7a1	6430.46	12.8739	8.85519	-0.533377	0.000267725	0.00884692	Down
Mdfic	407.49	1.34935	0.787079	-0.78611	0.00130465	0.0354314	Down
Aass	151.167	1.05664	0.484317	-1.14063	0.00167764	0.0440286	Down
Stra8	464.346	6.69361	3.33954	-1.01075	2.05e-05	0.000906009	Down
Cntnap2	172.108	0.574388	0.0819952	-2.80546	5.1e-14	1.16e-11	Down
Evx1	159.623	1.55233	0.608698	-1.3412	0.000164188	0.00579488	Down
Smyd1	371.677	2.23511	0.951184	-1.22857	2.56e-06	0.000135523	Down
Mthfd2	2204.76	16.2604	8.38948	-0.948741	4.57e-08	3.24e-06	Down
Tet3	495.951	0.750162	0.406717	-0.905292	6.8e-05	0.00264732	Down
Adamts9	1094.14	1.73586	1.09795	-0.651219	0.00040929	0.0129286	Down
Tada3	3528.57	20.7994	14.5943	-0.513221	0.00123338	0.0337988	Down
Prrt3	1044.08	5.70782	3.15998	-0.856571	9.3e-06	0.000437631	Down
Tmem40	150.153	2.2421	0.488083	-2.24057	3.28e-09	2.74e-07	Down
Dppa3	162.672	5.05966	2.03924	-1.29534	0.000630028	0.0187727	Down
4930417O13Rik	194.367	1.30743	0.39553	-1.75127	1.62e-07	1.05e-05	Down
Tuba3a	3120.9	61.2477	19.4064	-1.65321	3.25e-22	1.9e-19	Down
Rerg	235.043	2.20734	1.14767	-0.955079	0.00175003	0.0454742	Down
Cdc42ep5	505.857	10.3842	4.92556	-1.0719	6.84e-06	0.000331044	Down
Tnni3	215.953	3.20797	0.884537	-1.82655	9.98e-09	7.68e-07	Down
Dnaaf3	359.135	4.22061	2.0793	-0.996392	9.11e-05	0.00344313	Down
Zscan5b	80.6359	1.1991	0.394753	-1.60115	0.000967307	0.027413	Down
Chmp2a	2143.59	43.7868	28.0786	-0.640178	0.000166474	0.00585459	Down
Crxos	1727.21	13.7091	9.0689	-0.581824	0.000716916	0.0210748	Down
Selenow	3783.12	120.949	79.324	-0.607215	0.000173851	0.00609229	Down
Gpr4	191.76	1.94127	0.653133	-1.55313	4.6e-06	0.000229051	Down
Igsf23	251.241	3.14694	1.18073	-1.4144	4.14e-06	0.00020815	Down
Ceacam20	77.8286	0.860099	0.193042	-2.10926	2.88e-05	0.00122635	Down
Nlrp9b	100.323	0.908275	0.140423	-2.67199	9.86e-09	7.59e-07	Down
Cadm4	609.637	6.99447	3.99657	-0.81592	0.000233476	0.00787027	Down
Phldb3	46.637	0.536085	0.0699002	-2.94433	1.19e-05	0.000547311	Down
Ceacam10	93.2549	2.09966	0.327781	-2.63966	1.93e-07	1.23e-05	Down
Atp1a3	105.075	0.522981	0.163447	-1.6678	0.000107718	0.00399794	Down
Cyp2b23	155.584	2.18955	0.578404	-1.9227	1.68e-07	1.08e-05	Down
Blvrb	769.225	6.58773	4.18377	-0.66021	0.00177924	0.0460661	Down
Plekhg2	665.845	2.385	1.435	-0.710817	0.000644568	0.0191625	Down
Pak4	4884.21	32.0261	21.7958	-0.558032	0.000497719	0.0152931	Down
Catsperg1	50.5882	0.252773	0.0283677	-3.143	1.96e-06	0.000106535	Down
Catsperg2	14.9031	0.0781879	0.00463073	-4.34651	0.00137293	0.0369426	Down
Tdrd12	1195.02	6.49496	4.23188	-0.627631	0.000493697	0.015193	Down
Ccnb1-ps	5706.04	109.3	63.4842	-0.778682	4.48e-07	2.69e-05	Down
Myh14	282.562	0.981924	0.531253	-0.886287	0.00176019	0.0456629	Down
Atf5	1623.71	19.2135	12.5226	-0.619467	0.000588655	0.0177208	Down
Fcgrt	221.748	3.19309	0.923689	-1.77855	1.29e-07	8.55e-06	Down
Gys1	1908.45	9.31329	6.2202	-0.566542	0.000730233	0.0214423	Down
Nr2f2	210.804	0.652422	0.299938	-1.12099	0.000340209	0.0109978	Down
Mrpl46	1281.89	21.6105	13.6851	-0.655988	0.000405198	0.0128302	Down
Prc1	3326.58	10.1216	5.64412	-0.833791	1.53e-07	9.95e-06	Down
Ap3b2	481.44	1.7041	0.73469	-1.20497	2.67e-07	1.66e-05	Down
Whamm	1565.38	11.4734	7.72914	-0.566544	0.00115698	0.0320394	Down
Cemip	587.357	1.22529	0.646693	-0.906039	2.76e-05	0.00118355	Down
Ctsc	1759.47	7.80416	4.00151	-0.960935	2.64e-08	1.93e-06	Down
Rab38	754.932	12.4324	6.21892	-1.00783	7.92e-07	4.57e-05	Down
Map6	609.676	1.75527	0.841876	-1.0609	1.02e-06	5.77e-05	Down
Arrb1	85.683	0.232899	0.0660117	-1.79802	0.000195603	0.00674655	Down
Wee1	2905.36	19.7453	13.3746	-0.551227	0.000804631	0.023387	Down
Tmc7	225.679	1.13408	0.392347	-1.50073	1.96e-06	0.000106535	Down
Eef2k	1384.64	4.41121	2.86793	-0.62507	0.000379977	0.0121193	Down
Plk1	5139.55	61.3058	29.7956	-1.03725	1.25e-10	1.32e-08	Down
Nupr1	188.85	2.20388	0.726527	-1.59052	2.89e-06	0.000150822	Down
Dctpp1	3101.27	108.163	70.606	-0.611618	0.000237334	0.00794933	Down
Bub3	4617.18	15.4092	10.2688	-0.581192	0.000189694	0.00656863	Down
Gm9347	235.948	3.84813	1.87776	-1.01143	0.000868132	0.0249705	Down
Lrrc27	61.4634	0.51579	0.142457	-1.83381	0.000995485	0.0280602	Down
Brsk2	91.4169	0.422208	0.154735	-1.43158	0.00157941	0.0416448	Down
Mthfd1l	4174.03	21.8619	14.8109	-0.555864	0.000397145	0.0126107	Down
Plagl1	1701.35	7.68811	0.804195	-3.24332	8.32e-59	2.12e-55	Down
Adgrg6	794.978	1.69598	0.840059	-0.99058	6.86e-07	3.99e-05	Down
Gm47761	98.1436	1.01578	0.0937886	-3.44777	4.94e-12	6.96e-10	Down
Gm47939	21.8006	0.287637	0.029173	-3.25814	0.00101146	0.0284189	Down
Soga3	112.236	0.784767	0.266386	-1.54033	0.00047866	0.014788	Down
Tpd52l1	676.748	13.3258	6.60926	-1.01104	2.45e-06	0.000130197	Down
Ak9	81.4005	0.37433	0.0804262	-2.19573	1.04e-05	0.000483821	Down
Chst3	152.206	0.712049	0.202836	-1.78389	1.86e-06	0.000101443	Down
Cdk1	4768.64	23.773	13.9058	-0.760616	7.96e-07	4.58e-05	Down
Ggt1	319.525	2.47429	1.17696	-1.06269	9.87e-05	0.00370434	Down
Dnmt3l	608.302	4.90815	3.02568	-0.692883	0.00130314	0.0354025	Down
Cstb	2016.64	79.1343	51.1429	-0.63381	0.000521485	0.0159516	Down
Gadd45b	770.156	12.4715	6.41939	-0.953108	4.28e-06	0.000214945	Down
Fzr1	4902.74	25.9995	16.5652	-0.645491	2.55e-05	0.00110341	Down
Tle5	6268.71	46.3435	26.911	-0.787543	7.18e-07	4.16e-05	Down
Tle2	75.7011	0.361649	0.112919	-1.66782	0.000981115	0.0277444	Down
Hal	543.927	2.51592	1.30551	-0.926022	3.22e-05	0.00135923	Down
Gm3571	3425.67	75.7759	50.1639	-0.58937	0.000410869	0.0129733	Down
Dusp6	1187.39	8.80053	5.96606	-0.567465	0.00145603	0.0388333	Down
Mars	7433.82	50.847	33.7772	-0.584834	0.000113916	0.00420315	Down
Arhgap9	102.225	0.882963	0.16743	-2.51368	5.34e-08	3.74e-06	Down
Gli1	154.52	0.966451	0.237935	-2.05471	4.14e-08	2.96e-06	Down
Shmt2	6372.83	48.9109	30.9613	-0.656825	2.97e-05	0.00126151	Down
Ido2	200.502	1.75937	0.392017	-2.20174	5.39e-11	6.15e-09	Down
Adam32	29.7489	0.335331	0.0559211	-2.67641	0.00112499	0.0312744	Down
Fut10	834.292	4.08817	2.40211	-0.768515	0.000107118	0.00398218	Down
Ufsp2	108.073	0.692776	0.262484	-1.35816	0.00154981	0.040919	Down
Slc25a4	4375.53	44.9484	27.5203	-0.702873	2.84e-05	0.00121507	Down
Tktl2	61.2501	0.357823	0.0714103	-2.29109	6.71e-05	0.00263034	Down
Lpl	521.529	1.21106	0.728045	-0.733492	0.00151211	0.0400579	Down
Ccdc124	1745.37	24.4192	15.6705	-0.644487	0.000442558	0.0137916	Down
Ushbp1	85.3609	0.436497	0.0797704	-2.41971	1.26e-06	7.04e-05	Down
Gm7901	2087.49	35.344	15.6269	-1.16163	4.43e-12	6.35e-10	Down
Samd1	2307.86	20.8282	14.2397	-0.546694	0.00107438	0.0300477	Down
Palm3	466.51	3.7387	1.29892	-1.5156	5.81e-10	5.41e-08	Down
Gpt2	2937.58	14.2817	6.01383	-1.23725	6.75e-14	1.5e-11	Down
Hydin	736.072	1.06935	0.52233	-1.01263	6.35e-07	3.71e-05	Down
Gm42047	39.8321	0.252738	0.0228642	-3.443	4.95e-06	0.000244869	Down
Slc7a5	8427.94	55.2833	33.294	-0.726344	2.06e-06	0.000111245	Down
Tubb3	1557.16	21.3868	11.099	-0.947879	5.11e-08	3.59e-06	Down
Flnb	15807.2	42.3451	24.6163	-0.779446	2.38e-08	1.75e-06	Down
1700024B05Rik	65.5744	1.32714	0.287474	-2.44969	5.93e-05	0.00235889	Down
Gm9732	116.697	1.50426	0.208346	-2.83663	1.46e-10	1.51e-08	Down
Pck2	1532.39	4.73863	2.91383	-0.689211	8.89e-05	0.00336652	Down
Nuggc	119.977	1.20975	0.436778	-1.49306	0.000235951	0.00792322	Down
Nefm	786.301	4.02964	1.27134	-1.67698	1.1e-15	3.25e-13	Down
Nefl	1096.8	8.87279	3.77435	-1.23943	8.81e-11	9.66e-09	Down
Naalad2	139.472	0.826502	0.320249	-1.33267	0.000419478	0.0132081	Down
Gm48362	69.2763	0.779719	0.0651182	-3.64115	6.6e-10	6.09e-08	Down
Pou2f3	959.94	9.44779	2.6796	-1.79746	6.19e-19	2.65e-16	Down
Foxr1	40.5385	0.559283	0.128524	-2.16486	0.00153707	0.0406372	Down
1700017B05Rik	1953.07	8.68806	5.85619	-0.553481	0.00122643	0.0336432	Down
Kif23	3258.84	10.0764	5.99667	-0.745284	3.93e-06	0.00020036	Down
Pif1	1058.59	6.25271	3.15081	-0.976297	1.6e-07	1.04e-05	Down
Lipc	278.578	3.44961	1.60638	-1.0818	0.00014596	0.00522881	Down
Khdc3	1278.33	14.9676	9.33477	-0.675831	0.000216508	0.00738038	Down
Gm20509	942.775	21.9533	14.2062	-0.624187	0.00116049	0.0321026	Down
Ephb1	269.705	1.07698	0.427034	-1.30222	9.44e-06	0.000443816	Down
Slco2a1	165.243	0.323516	0.151837	-1.08581	0.00174165	0.0453536	Down
Pcbp4	2044.9	12.0123	6.6549	-0.857496	8.43e-07	4.84e-05	Down
Plcd1	254.392	2.54991	0.654901	-1.97381	5.12e-11	5.85e-09	Down
Entpd3	20.8345	0.196858	0.0202637	-3.23603	0.00144702	0.0386323	Down
Smtn	811.812	4.44483	2.7846	-0.658079	0.00169435	0.0443639	Down
Slc1a4	1192.56	8.356	3.48102	-1.27347	3.31e-12	4.9e-10	Down
Wwc1	1525.33	7.56295	4.42083	-0.768028	9.61e-06	0.000450433	Down
Pttg1	1813.84	21.4659	13.8771	-0.625663	0.000312708	0.0101966	Down
Slc47a1	179.488	1.4823	0.587609	-1.32166	8.53e-05	0.00324691	Down
Trim16	550.102	3.28912	1.40527	-1.22704	4.64e-08	3.28e-06	Down
Arhgap44	808.002	3.42866	1.98127	-0.799303	5.92e-05	0.00235646	Down
Aurkb	2379.57	20.8439	10.6591	-0.948714	3.35e-08	2.43e-06	Down
Asgr2	54.2553	1.11331	0.228951	-2.48347	9.13e-05	0.00344688	Down
Mgl2	36.1998	0.584516	0.0856641	-2.9773	0.00011886	0.00435701	Down
Aspa	222.474	1.05616	0.40042	-1.39472	8.04e-06	0.000384002	Down
Sarm1	283.544	1.27063	0.693103	-0.867984	0.00171669	0.0448594	Down
Rab11fip4	2948.64	10.1028	5.32345	-0.914431	1.35e-08	1.03e-06	Down
Gm11427	173.646	1.92564	0.364743	-2.3612	2.2e-10	2.21e-08	Down
Dusp14	472.228	6.06729	3.39892	-0.829911	0.00054423	0.0164905	Down
Prr11	800.045	5.20675	2.94906	-0.809035	7.28e-05	0.00281844	Down
Top2a	26174	69.6119	43.5646	-0.668186	3.86e-06	0.000196989	Down
Hap1	2798.81	17.0918	11.8589	-0.525747	0.0012464	0.0340607	Down
Ttc25	304.011	1.54438	0.383226	-1.99986	1e-11	1.32e-09	Down
Rdm1	1289.54	21.8414	10.0622	-1.12359	2.59e-10	2.57e-08	Down
Etv4	2886.27	25.5757	10.6767	-1.25522	2.58e-13	5.08e-11	Down
Mapt	484.468	1.83061	0.677879	-1.43705	7.12e-10	6.56e-08	Down
Jpt1	4103	45.5533	28.859	-0.64853	3.41e-05	0.00143801	Down
Bahcc1	2762.16	6.28338	3.40106	-0.874756	9.86e-08	6.64e-06	Down
Pycr1	559.764	3.84198	1.70655	-1.16614	4.58e-07	2.74e-05	Down
Pfkp	4574.9	7.77558	5.52328	-0.490956	0.00102017	0.0286433	Down
Amph	704.279	3.47567	1.96548	-0.835194	5.12e-05	0.0020681	Down
Dcdc2a	113.482	0.489595	0.0447247	-3.40198	1.5e-12	2.41e-10	Down
Serpinb9b	440.073	3.73176	1.38576	-1.42205	5.69e-09	4.58e-07	Down
Tubb2a	2420.5	35.783	22.7878	-0.653393	0.000111169	0.00410949	Down
Tubb2b	9607.99	95.2786	67.9065	-0.48377	0.0012234	0.0335719	Down
Psmg4	522.637	24.9546	11.7415	-1.08228	1.72e-06	9.43e-05	Down
Tfap2a	302.45	1.58835	0.813445	-0.965544	0.000363378	0.0116417	Down
Tspan17	444.12	7.80385	2.64847	-1.55101	1.28e-10	1.35e-08	Down
Tifab	31.1528	0.302162	0.0462765	-2.7336	0.000638557	0.0190053	Down
Klhl3	216.891	0.862092	0.293982	-1.52915	1.72e-06	9.41e-05	Down
Gm40977	113.051	2.69532	1.05507	-1.3213	0.00134687	0.0363653	Down
Ccnb1	2814.77	16.4301	9.59455	-0.762791	5.42e-06	0.000265823	Down
Depdc1b	754.887	5.43778	3.34553	-0.695224	0.000528355	0.0161336	Down
BC067074	628.43	1.95245	0.901623	-1.11484	1.54e-07	9.97e-06	Down
Tubb2a-ps2	1352.36	24.3483	15.043	-0.681275	0.000640815	0.0190653	Down
Mis18bp1	3147.43	9.29027	6.06162	-0.607679	0.000108184	0.00401045	Down
Tcl1	1737.06	23.5755	13.134	-0.830822	2.15e-06	0.000115244	Down
Gm49089	146.838	1.53283	0.437708	-1.7711	2.1e-06	0.000112806	Down
Pop1	2546.5	15.8286	10.3135	-0.615948	0.000148581	0.00530343	Down
Ly6e	2309.33	14.162	9.63636	-0.537276	0.00129453	0.0351931	Down
Ly6a	1494.5	31.1969	17.145	-0.857199	5.53e-06	0.000270728	Down
Naprt	438.751	4.85615	2.43886	-0.981082	4.05e-05	0.00167078	Down
Eef1d	7240.55	25.8548	17.6373	-0.542757	0.000399591	0.0126833	Down
Pycrl	763.973	13.4712	8.74644	-0.627129	0.00189907	0.0486573	Down
Mgat3	613.886	3.33602	1.79143	-0.904371	5.34e-05	0.00214222	Down
Phf5a	3037.16	32.0101	22.6081	-0.501354	0.00178608	0.0461977	Down
Shisa8	158.35	1.53101	0.690792	-1.13752	0.00185744	0.0477458	Down
Prr5	349.368	4.56828	2.52781	-0.856706	0.00124785	0.0340768	Down
Gm32885	242.866	5.18875	2.55866	-0.99506	0.000777531	0.0227127	Down
Tuba1a	5717.47	71.2118	52.0401	-0.521181	0.000334233	0.0108357	Down
Tuba1c	9876.99	101.829	66.4861	-0.606822	6.17e-05	0.00244195	Down
Troap	806.773	5.49954	3.43945	-0.654505	0.000881091	0.0253063	Down
Racgap1	3763.49	12.6112	8.10461	-0.632715	4.96e-05	0.00200778	Down
Espl1	8664.38	22.5543	16.0269	-0.489217	0.000909648	0.0260222	Down
Hoxc11	74.4633	1.12194	0.309757	-1.89965	0.000188737	0.00654124	Down
Smug1	613.151	2.46998	1.41739	-0.820702	0.000121251	0.00443023	Down
Srl	478.768	2.20892	1.29276	-0.766387	0.00108386	0.0302804	Down
Rpl39l	1200.12	38.6049	17.6987	-1.1143	2.86e-09	2.4e-07	Down
Arvcf	1831.22	6.88294	3.7383	-0.891652	1.12e-07	7.5e-06	Down
Eif2b5	10683.3	95.6867	64.7236	-0.557959	0.000151388	0.00538996	Down
Liph	821.817	4.81643	2.46009	-0.963365	1.57e-06	8.7e-05	Down
Slc51a	223.394	1.91096	0.814636	-1.19174	0.000120718	0.0044157	Down
Tnk2	6734.37	24.4603	16.6878	-0.547409	0.000404704	0.0128197	Down
Stxbp5l	70.4429	0.275704	0.0471803	-2.5251	4.23e-06	0.000212492	Down
Cbr3	2072.18	43.7379	20.6806	-1.07516	6.68e-10	6.17e-08	Down
Gm29719	87.4842	1.54423	0.473616	-1.67387	0.00033864	0.010956	Down
Gm29719	53.157	1.70516	0.404683	-2.05318	0.000619593	0.0184967	Down
Gm2808	600.3	5.27161	2.14057	-1.28186	5.37e-09	4.35e-07	Down
Gm29721	85.416	2.71134	0.67988	-2.00065	3.76e-05	0.00156802	Down
Sytl3	100.789	0.633205	0.142492	-2.1452	1.8e-06	9.86e-05	Down
Ermard	673.047	2.2448	1.37254	-0.710569	0.000605637	0.0181213	Down
Pkmyt1	1357.28	8.83143	5.6924	-0.622063	0.000934482	0.0266475	Down
Msln	40.1291	0.426005	0.0822838	-2.35399	0.000798363	0.0232265	Down
Cpne5	1084.86	2.61983	0.498249	-2.38368	3.18e-30	3.02e-27	Down
Gm26885	573.024	2.16244	1.21091	-0.838013	0.000120316	0.00440425	Down
Pim1	3041.68	22.5632	12.6992	-0.821294	4.88e-07	2.91e-05	Down
Myo1f	780.122	3.84887	2.27039	-0.753389	0.000279178	0.00920611	Down
Angptl4	638.452	4.49945	2.53148	-0.817057	0.000182922	0.00638178	Down
H2-Eb1	136.043	2.1298	0.602288	-1.84129	2.08e-06	0.0001122	Down
Mdc1	5772	17.9401	12.3654	-0.53099	0.000408013	0.0128935	Down
Vegfa	418.508	2.50232	1.30489	-0.919242	0.000142014	0.00509441	Down
Ccnd3	4841.01	12.6381	8.85604	-0.510893	0.00139981	0.0375373	Down
Bysl	4377.56	26.4687	17.7896	-0.568382	0.00028067	0.00925142	Down
Dazl	1351.82	8.6138	5.17564	-0.732591	4.03e-05	0.00166373	Down
Qpct	369.585	3.65671	2.02027	-0.836595	0.00105109	0.0294696	Down
Cdkl4	57.1651	0.560828	0.106725	-2.44378	4.01e-05	0.00165782	Down
Gm10184	7314.01	93.9156	49.4791	-0.919679	2.49e-09	2.11e-07	Down
Mep1b	458.022	4.51129	2.29668	-0.947743	7e-05	0.00272001	Down
Kif20a	8782.19	47.5007	31.3888	-0.591738	7.69e-05	0.0029606	Down
Spry4	995.482	5.26461	2.8974	-0.849918	1.19e-05	0.000547597	Down
Sh3rf2	163.454	0.911274	0.218351	-2.05113	1.74e-08	1.29e-06	Down
Cdx1	4840.11	66.6128	41.1344	-0.698752	9.93e-06	0.000463984	Down
Apcdd1	1127.42	2.05195	1.35734	-0.589755	0.00162151	0.042712	Down
Nars	9285.09	49.8768	33.2043	-0.58099	0.000137412	0.00495187	Down
Ska1	570.1	5.19504	3.12309	-0.75246	0.000730776	0.0214502	Down
Acaa2	1474.99	23.7179	14.2127	-0.722943	5.17e-05	0.00208437	Down
Zfp516	1416.46	4.09868	2.57221	-0.667017	0.00016101	0.00569291	Down
Ehd1	7450.03	46.9816	31.3639	-0.579386	0.000116459	0.00428134	Down
Rasgrp2	367.782	0.860008	0.297604	-1.52642	8.03e-09	6.31e-07	Down
Slc3a2	6126.26	39.6422	27.9744	-0.504211	0.000645373	0.0191792	Down
Taf6l	1269.15	6.05346	3.80288	-0.669522	0.000190849	0.00660572	Down
Incenp	5580.46	30.8907	19.3524	-0.666144	1.66e-05	0.000743583	Down
Psat1	9380.29	59.6394	26.3376	-1.1693	9.64e-14	2.08e-11	Down
Dmrt1	750.67	7.20428	4.0733	-0.828113	4.39e-05	0.00179586	Down
Gldc	3467.39	15.3219	6.87641	-1.14264	3.24e-12	4.83e-10	Down
Dkk1	159.438	1.95557	0.610289	-1.68463	5.06e-06	0.000249939	Down
Kif11	6263.56	19.9821	12.7424	-0.637128	3.49e-05	0.00146471	Down
Arhgap19	3210.3	14.9568	9.55837	-0.638302	5.91e-05	0.00235603	Down
Pkd2l1	527.097	4.16923	1.65248	-1.30835	7.41e-09	5.84e-07	Down

## Sheet: 2C genes
List of 2C genes related to Fig. 1b and Extended Data Fig. 6e-g. Genes with [FDR] < 0.05 were selected. See Methods for details on statistical analysis.
Gene (n=145)	High ΔΨm_1	High ΔΨm_2	Low ΔΨm_1	Low ΔΨm_2
Duxf3 (Dux)	0	0.00782399	0.346676	0.40116
Duxbl1	0.00813894	0.00414876	0.125737	0.12699
Duxbl2	0.00854055	0.0143971	0.148771	0.158243
Duxbl3	0.00798431	0.0134594	0.137743	0.146196
Tcstv3	0.0199806	0.0270877	2.05554	1.91876
Zscan4a	0.165962	0.108053	21.8993	21.3552
Zscan4b	0.177934	0.179045	22.2473	17.806
Zscan4c	0.183209	0.243555	30.4141	26.4896
Zscan4d	0.189355	0.269803	19.6138	16.3085
Zscan4e	0.231694	0.211484	30.8039	28.2177
Zscan4f	0.250278	0.27241	39.2976	36.2502
Usp17ld	0.0065017	0.0159295	2.89131	2.30235
Usp17lc	0.0201145	0.0473123	5.04133	4.22389
Usp17le	0.188001	0.106197	8.69664	8.35862
Usp17lb	0.0797689	0.0811068	14.4408	12.7729
Usp17la	0.0556727	0.0556133	3.78103	3.01227
Gm21761	0.178419	0.138218	35.0083	31.5701
Kdm4dl	0.0196692	0.0088885	1.03915	0.857239
Gm12794	0.112556	0.203456	10.2716	8.81838
Nelfa	11.1249	12.4681	18.4848	16.8469
Zmym2	4.8718	5.0253	7.77411	6.91866
Tmem92	0.021351	0.00964851	3.84871	3.55019
Gpn3	10.734	12.9226	20.4066	18.2417
Pmm1	24.7523	29.3217	46.1098	43.2974
Tmem184c	3.44183	3.56599	5.86011	5.31075
Gm13101	0.00927587	0.00251505	0.267963	0.221556
Gm4340	0.107509	0.151094	26.3138	23.7039
Sord	1.37867	1.90199	4.6697	4.05558
Cggbp1	24.6132	25.6883	38.3338	34.0018
Mgat2	12.5892	15.0038	22.3372	20.0205
Hipk3	1.51502	1.58628	2.59098	2.54841
Ttll6	0.187651	0.193287	0.725431	0.717197
B230219D22Rik	2.24714	2.30803	6.51482	5.80109
Tfpi	1.63422	1.84311	3.47461	3.01994
Fam135a	0.711865	0.761471	1.35953	1.19317
Dusp22	0.132552	0.0640309	0.407406	0.433378
Atp7a	1.87998	1.69078	2.95975	2.80133
Gm1995	0.0358914	0.044603	4.94426	4.42889
Sesn2	22.5454	25.5429	36.9358	35.9658
Slc5a11	0.900146	0.990796	3.06679	2.83023
Scarb2	2.76998	3.26132	5.48597	5.35253
Ctsa	17.7208	19.1133	27.5171	24.9979
Rb1	0.340668	0.450196	2.12237	2.11311
Eid2	10.768	13.0746	19.9353	17.8937
Ddit4l	1.41984	1.45089	6.42992	5.95213
Imp3	14.2565	17.2076	30.579	27.8858
Gm13078	0.00739075	0	0.360693	0.457686
Btg1	5.87298	6.43417	12.6533	12.0079
Tdpoz3	0	0.0192179	2.90908	2.53562
Gm8300	0.124652	0.153781	14.9705	12.8557
Crb3	0.283632	0.350789	1.24151	0.96058
Dnajb14	0.335277	0.395859	0.682883	0.611584
Tdgf1	14.2253	15.3726	24.4818	21.3927
Sox15	3.57939	4.0438	8.47121	9.12604
Kctd12	0.179882	0.157363	0.741776	0.704419
Tdh	49.441	55.4644	84.6473	76.544
B020004J07Rik	0.015754	0	0.308455	0.217349
Dmrtb1	0.0821959	0.040521	0.526698	0.503725
2900097C17Rik	5.34777	6.02445	12.9421	11.6996
Pi4k2b	0.94176	1.08874	2.23044	2.04271
Polr3d	3.88305	4.64006	9.23554	8.19539
Creb1	1.5813	1.76935	2.62079	2.26662
Gm2022	0.0708472	0.124182	19.3673	14.3667
Slc25a42	0.522863	0.459541	0.985446	0.914737
Pramef6	0.0111871	0	0.751652	0.613709
A430089I19Rik	0.00143184	0.00376809	0.837366	0.823669
E2f7	0.926777	1.12018	1.92222	1.76774
Abcc10	1.37426	1.50605	2.4397	2.44694
Ero1l	2.76387	2.97438	5.41339	4.87219
P4ha2	0.0935541	0.0803263	1.06368	0.917981
Slc2a3	74.1506	80.977	149.425	137.829
Gm428	0.0176606	0.0183559	2.54512	2.15252
Gata4	0.0438561	0.0864807	0.385849	0.427581
Serinc3	7.84597	8.36726	12.234	11.7133
Tdpoz4	0.0279693	0	1.51379	1.50515
Slc39a4	4.75817	5.36704	8.55867	8.06153
Exoc5	0.935798	0.996023	1.62167	1.37648
Gm2016	0.297901	0.417007	37.6944	34.3183
Sp110	0.00229537	0.00933548	0.400757	0.274549
Slmap	8.18458	8.94371	13.2789	12.0028
Rc3h2	1.84319	1.93319	2.9714	2.74225
Ikbip	1.13536	1.29127	2.98521	2.79592
Tex15	0.950362	0.921071	1.80353	1.55641
Gsto1	6.18211	7.14502	12.5351	11.0688
Tcirg1	2.50794	2.3326	4.18716	4.16441
Gm16026	0.00194319	0.0045838	0.29272	0.17958
Zfc3h1	3.57753	3.56372	5.32924	5.02405
Sugt1	3.70701	4.64854	7.93843	7.48771
Npr1	1.46222	1.7942	3.23098	3.13369
Cd24a	14.0828	15.6174	29.068	27.0541
Cpeb2	0.15772	0.207746	0.606076	0.580823
Epm2aip1	1.91906	1.92542	4.81804	4.18066
Gm4301	0.0141344	0.00161607	1.44937	1.40733
Alppl2	0.00689934	0	0.172369	0.322397
Cdcp1	0.0080528	0.00311919	0.174943	0.166804
Klf9	16.9905	18.6764	29.0404	28.0817
Psme1	8.09249	9.95362	16.2202	15.4427
Hexim1	11.382	12.7302	17.6707	17.0407
Itgav	4.61652	5.09292	7.4716	6.6251
Tef	1.58888	1.8397	3.03238	2.6497
Ftl1	8.60275	7.28892	14.0812	12.8543
Slc6a8	25.6945	28.9343	45.593	42.2384
Aff4	9.28517	9.87791	14.631	13.8845
Casc4	2.5435	2.84374	4.3555	4.00738
Met	0.160798	0.152977	0.376841	0.422342
BC080695	0.0136675	0.0197116	0.652332	0.706159
BB287469	0.0475945	0.0555177	6.4904	6.06528
Apaf1	3.35346	3.5946	8.36829	8.23684
Prkcd	2.00036	2.26721	3.36156	3.24538
F11r	4.02613	4.73848	9.57699	8.88322
Rpgrip1	2.09483	2.30662	3.63575	3.24685
Ei24	8.03965	8.96163	14.0104	12.9265
Fem1a	4.08661	4.45429	6.95986	6.30048
Akap11	1.34358	1.52728	4.37745	4.08242
Smad7	16.8332	19.1075	27.2038	24.835
Zfp800	0.698601	0.729569	1.78453	1.52099
Cxadr	1.68269	1.88534	3.31812	2.81821
Piwil2	0.151115	0.217518	0.696086	0.624698
Slc25a44	5.85389	6.36955	10.8853	10.2205
Gm4027	0.0661298	0.103681	9.90197	9.21375
Tmem185b	1.29799	1.67002	2.72151	2.74441
Eif2s3y	2.01996	2.23554	6.39787	5.58328
Trim43a	0.124347	0.0942326	0.687627	0.681629
BC061212	0.0175587	0.0130145	1.58465	1.60516
Sec24a	2.55981	2.91853	4.05296	3.88511
Gm13119	0.153271	0.219679	4.90957	4.94678
Fzd4	0.272154	0.285213	0.619795	0.6571
Epcam	3.74033	4.67612	7.65206	6.35096
Tet1	19.2757	19.9306	29.2977	27.8928
Frrs1	5.13149	5.48581	9.62693	8.64965
Frem2	1.01084	1.05944	1.63634	1.61107
Slc43a2	0.622627	0.758402	1.24808	1.24026
Slc25a36	9.04772	10.2347	14.6484	13.3718
Gtf2i	11.7143	13.3241	18.9794	17.3926
Synm	0.0756957	0.0250566	0.49539	0.5238
C130026I21Rik	0.00069141	0.00181955	0.199536	0.165812
Gm4302	0.00335813	0.00637364	1.94302	1.7925
AU015228	0.0117916	0.0319716	0.923496	0.930386
Fam160b2	3.10005	3.18377	5.00348	5.03384
Ptpdc1	0.163173	0.139282	0.628254	0.543972
Tox4	4.24373	4.74269	7.98167	7.16615
Gm5662	0.273486	0.249202	24.9598	22.3368
Slc5a3	0.639327	0.619561	1.38218	1.19492
Prmt5	12.142	13.1783	20.5933	18.3144
Ctsb	14.3855	15.5287	29.7951	27.0568

## Sheet: Transposable elements
Transposable element (TE) expression in high vs. low ΔΨm ESCs. TEs with P < 0.05 and Log2fold change > 0.6 or < -0.6 were considered statistical significance. See Methods for details on statistical analysis.
GeneID	BaseMean	High ΔΨm_1	High ΔΨm_2	Low ΔΨm_1	Low ΔΨm_2	Mean_High ΔΨm	Mean_Low ΔΨm	Log2(Low/High)	P-value	Class1	Class2	Class4	Significance (Up/Down)
MERVL-int	65.8956	0.0695589	0.0802333	0.556086	0.477905	0.0748961	0.516996	2.78719	0	MERVL-int	LTR	ERVL	Up
RLTR6B_Mm	29.8681	0.399939	0.335297	1.70305	1.77058	0.367618	1.73682	2.24017	0.00144279	RLTR6B_Mm	LTR	ERV1	Up
X7C_LINE	16.8545	1.48531	1.53316	7.25064	4.57502	1.50923	5.91283	1.97003	0.0303479	X7C_LINE	LINE	CR1	Up
ETnERV3-int	47.0765	0.290576	0.276257	0.871724	0.849637	0.283417	0.86068	1.60255	3.31e-06	ETnERV3-int	LTR	ERVK	Up
TTAn	31.8864	10.2665	12.5659	28.0618	27.0831	11.4162	27.5725	1.27215	0.0377646	TTAn	Simple_repeat	Simple_repeat	Up
MER96B	13.4597	0.738895	0.80606	1.55464	2.10031	0.772477	1.82748	1.24229	0.0146896	MER96B	DNA	hAT-Tip100	Up
RLTR20C	13.6298	0.396168	0.229927	0.854872	0.615484	0.313048	0.735178	1.23171	0.0285714	RLTR20C	LTR	ERVK	Up
TTTCn	37.9425	12.7009	14.7372	31.148	29.6966	13.719	30.4223	1.14895	6.38e-05	TTTCn	Simple_repeat	Simple_repeat	Up
Tigger17a	15.8253	0.71289	0.693524	1.43557	1.46768	0.703207	1.45162	1.04565	0.0411141	Tigger17a	DNA	TcMar-Tigger	Up
ERVB4_1-I_MM-int	19.5674	0.137716	0.130685	0.232272	0.260684	0.1342	0.246478	0.877069	0.014763	ERVB4_1-I_MM-int	LTR	ERVK	Up
L1Md_A	35.221	0.119655	0.125035	0.231932	0.217034	0.122345	0.224483	0.875654	1.94e-259	L1Md_A	LINE	L1	Up
L1Md_Gf	19.8647	0.0779792	0.0863099	0.156414	0.144064	0.0821445	0.150239	0.871024	3.65e-12	L1Md_Gf	LINE	L1	Up
L1Md_T	24.3562	0.0637916	0.0719044	0.126746	0.117244	0.067848	0.121995	0.846439	0	L1Md_T	LINE	L1	Up
RLTR18-int	19.52	0.454214	0.371413	0.70844	0.753845	0.412814	0.731143	0.824663	0.0411255	RLTR18-int	LTR	ERVK	Up
MT2B1	29.583	1.27238	1.24177	2.13161	1.92796	1.25707	2.02978	0.691256	0.00264736	MT2B1	LTR	ERVL	Up
RLTR17D_Mm	17.7775	0.606514	0.571823	0.372809	0.295983	0.589168	0.334396	-0.817124	0.0169702	RLTR17D_Mm	LTR	ERVK	Down
tRNA-Glu-GAA	106.235	24.8606	51.5809	18.1401	20.1638	38.2208	19.1519	-0.996867	0.0265187	tRNA-Glu-GAA	tRNA	tRNA	Down
RLTR13B1	27.6178	1.31772	1.39771	0.615133	0.72576	1.35771	0.670447	-1.01798	0.0146486	RLTR13B1	LTR	ERVK	Down
MMERVK10D3_LTR	18.8746	1.39348	1.49152	0.797679	0.501693	1.4425	0.649686	-1.15076	0.00451305	MMERVK10D3_LTR	LTR	ERVK	Down
MMERGLN_LTR	19.2333	1.1574	1.27647	0.57837	0.491018	1.21693	0.534694	-1.18647	0.000757768	MMERGLN_LTR	LTR	ERV1	Down
IAP-d-int	30.8801	0.827656	0.717358	0.275762	0.279949	0.772507	0.277855	-1.47521	2.78e-05	IAP-d-int	LTR	ERVK	Down
MMERGLN-int	109.42	0.612496	0.592202	0.23515	0.185016	0.602349	0.210083	-1.51964	5.09e-25	MMERGLN-int	LTR	ERV1	Down
RLTR44B	20.3606	1.25251	1.4284	0.295047	0.354701	1.34046	0.324874	-2.04477	0.0021645	RLTR44B	LTR	ERVK	Down
IAPEy-int	32.4179	0.537668	0.59182	0.0925055	0.0981853	0.564744	0.0953454	-2.56636	4.55e-15	IAPEy-int	LTR	ERVK	Down
L1Md_F3	39.3464	0.663637	0.732715	1.05027	1.03958	0.698176	1.04493	0.581739	0.000160445	L1Md_F3	LINE	L1	No
Ricksha_c	36.3032	2.5745	2.69368	3.81238	3.67992	2.63409	3.74615	0.508105	0.0285714	Ricksha_c	DNA	MULE-MuDR	No
MTA_Mm-int	54.0781	0.829306	0.845433	1.22665	1.1044	0.837369	1.16552	0.47704	0.00196532	MTA_Mm-int	LTR	ERVL-MaLR	No
RLTR22_Mus	21.4006	0.755223	0.678626	0.974369	0.984283	0.716925	0.979326	0.449968	0.0224013	RLTR22_Mus	LTR	ERVK	No
TTGGn	11.9435	5.26242	5.58226	7.01594	7.39765	5.42234	7.20679	0.410441	0.0285714	TTGGn	Simple_repeat	Simple_repeat	No
MTA_Mm	24.0692	1.44426	1.40989	1.94919	1.78503	1.42708	1.86711	0.387743	0.00710729	MTA_Mm	LTR	ERVL-MaLR	No
TTTAAn	83.0953	51.8982	46.2264	68.0877	57.2241	49.0623	62.6559	0.352834	0.0285714	TTTAAn	Simple_repeat	Simple_repeat	No
RLTR13B2	38.0547	0.748776	0.836453	0.979332	1.02193	0.792615	1.00063	0.33622	0.0204892	RLTR13B2	LTR	ERVK	No
MT2_Mm	22.209	1.14946	1.29818	1.6176	1.40019	1.22382	1.50889	0.3021	3.26e-10	MT2_Mm	LTR	ERVL	No
ORR1A0	29.6867	1.57824	1.60201	2.0629	1.80965	1.59012	1.93628	0.284146	0.0121729	ORR1A0	LTR	ERVL-MaLR	No
L1Md_F2	34.1387	0.717323	0.737697	0.890617	0.830924	0.72751	0.86077	0.242662	0.00152643	L1Md_F2	LINE	L1	No
MMSAT4	83.5326	3.77464	3.9414	4.75078	4.30036	3.85802	4.52557	0.230241	4.06e-08	MMSAT4	Satellite	Satellite	No
MurSatRep1	47.1982	3.41878	3.58761	4.12234	3.77675	3.50319	3.94955	0.173017	0.00194597	MurSatRep1	Unknown	Unknown	No
MERVL_2A-int	38.5524	0.803908	0.87879	0.989163	0.902073	0.841349	0.945618	0.168554	0.0363682	MERVL_2A-int	LTR	ERVL	No
RLTR4_MM-int	48.6302	0.286022	0.29572	0.339708	0.308338	0.290871	0.324023	0.155717	0.0212568	RLTR4_MM-int	LTR	ERV1	No
RMER16-int	87.7803	3.99397	4.46718	4.82822	4.47279	4.23058	4.6505	0.136532	0.0432063	RMER16-int	LTR	ERVK	No
CAGn	149.392	51.2202	61.4374	63.6644	60.1542	56.3288	61.9093	0.136284	0.00347569	CAGn	Simple_repeat	Simple_repeat	No
AT_rich	54.4549	33.5877	39.273	41.694	37.7644	36.4303	39.7292	0.125058	1.45e-06	AT_rich	Low_complexity	Low_complexity	No
GC_rich	84.3211	41.829	54.1433	50.4821	49.8835	47.9861	50.1828	0.0645747	0.0068286	GC_rich	Low_complexity	Low_complexity	No
LTRIS2	43.7603	1.57659	1.69297	1.7591	1.64215	1.63478	1.70063	0.0569667	0.00887544	LTRIS2	LTR	ERV1	No
B1_Mus2	33.0468	5.09858	5.19114	5.50337	5.11656	5.14486	5.30997	0.0455716	0.0430377	B1_Mus2	SINE	Alu	No
PB1D10	32.7944	6.8423	7.20002	7.54082	6.81984	7.02116	7.18033	0.0323408	0.0348036	PB1D10	SINE	Alu	No
B1_Mur1	28.7732	4.54926	4.64941	4.85616	4.46645	4.59934	4.6613	0.0193083	0.00269443	B1_Mur1	SINE	Alu	No
B4A	23.9289	4.01642	4.20672	4.21279	4.01639	4.11157	4.11459	0.00105731	3.79e-07	B4A	SINE	B4	No
PB1D9	33.2339	6.48166	6.62571	6.77944	6.30835	6.55369	6.54389	-0.00215788	0.0363743	PB1D9	SINE	Alu	No
RSINE1	21.7731	3.60927	3.565	3.72179	3.41771	3.58714	3.56975	-0.0070084	0.0012208	RSINE1	SINE	B4	No
B2_Mm2	21.6098	2.73161	2.73173	2.76083	2.54888	2.73167	2.65486	-0.041149	0.0485186	B2_Mm2	SINE	B2	No
B2_Mm1t	21.8971	2.46942	2.58829	2.4934	2.41707	2.52886	2.45523	-0.0426257	0.0100111	B2_Mm1t	SINE	B2	No
B3	24.2435	2.99902	3.04629	2.99242	2.75637	3.02265	2.8744	-0.0725562	7.15e-09	B3	SINE	B2	No
B3A	24.4668	3.39999	3.43053	3.36247	3.12218	3.41526	3.24233	-0.0749671	0.0011912	B3A	SINE	B2	No
B4	26.4882	4.8895	5.04038	4.88644	4.53324	4.96494	4.70984	-0.0760988	0.0157666	B4	SINE	B4	No
U1	46.5784	7.64994	9.01523	7.41698	8.38262	8.33259	7.8998	-0.0769492	0.00146375	U1	snRNA	snRNA	No
B2_Mm1a	25.3542	2.54659	2.88951	2.66235	2.491	2.71805	2.57668	-0.0770617	8.77e-05	B2_Mm1a	SINE	B2	No
RMER6A	28.0864	1.35882	1.37657	1.3327	1.25098	1.3677	1.29184	-0.0823261	0.0329137	RMER6A	LTR	ERVK	No
MTC	21.1183	1.43508	1.45961	1.39197	1.30798	1.44734	1.34998	-0.100472	0.0279502	MTC	LTR	ERVL-MaLR	No
RLTR45-int	49.9478	2.04613	2.15892	2.00175	1.91531	2.10252	1.95853	-0.102354	0.000180956	RLTR45-int	LTR	ERVK	No
IAPEz-int	36.2156	0.378845	0.426679	0.339097	0.298664	0.402762	0.318881	-0.336912	1.1e-28	IAPEz-int	LTR	ERVK	No
RMER10B	18.0955	1.32312	1.39095	1.10676	0.973139	1.35703	1.03995	-0.383944	0.0303619	RMER10B	LTR	ERVL	No
IAPEY_LTR	38.5399	2.31221	2.18804	1.74798	1.68363	2.25012	1.71581	-0.391118	0.0273955	IAPEY_LTR	LTR	ERVK	No
MLTR18_MM	15.0877	0.783212	0.746988	0.568314	0.535062	0.7651	0.551688	-0.471796	0.028797	MLTR18_MM	LTR	ERVK	No
tRNA-Ala-GCG	14.0567	5.0315	5.27085	3.58877	3.37332	5.15118	3.48104	-0.565382	0.0021645	tRNA-Ala-GCG	tRNA	tRNA	No
TTTTGn	60.9687	33.6879	36.3869	45.0936	41.7057	35.0374	43.3996	0.308786	0.0505364	TTTTGn	Simple_repeat	Simple_repeat	No
TTAAn	18.1965	9.37022	11.2543	13.1095	13.2818	10.3123	13.1956	0.355698	0.0571429	TTAAn	Simple_repeat	Simple_repeat	No
B1_Mus1	32.2972	4.63473	4.83661	5.07	4.61926	4.73567	4.84463	0.0328187	0.057092	B1_Mus1	SINE	Alu	No
BGLII_A	18.1225	0.829182	1.05364	0.803746	0.741519	0.941409	0.772633	-0.28504	0.0571429	BGLII_A	LTR	ERVK	No
IAPEY3C_LTR	15.3364	1.22017	1.11589	0.685104	0.87687	1.16803	0.780987	-0.580705	0.0571429	IAPEY3C_LTR	LTR	ERVK	No
RLTRETN_Mm	38.0472	2.47071	2.88724	2.20529	1.97803	2.67897	2.09166	-0.357034	0.062519	RLTRETN_Mm	LTR	ERVK	No
Kanga1	19.2148	1.72272	1.25566	2.23629	1.67185	1.48919	1.95407	0.391956	0.0649573	Kanga1	DNA	TcMar-Tc2	No
LTRIS3	18.2111	0.863293	0.973637	0.57981	0.374819	0.918465	0.477315	-0.944283	0.0649351	LTRIS3	LTR	ERV1	No
RLTR20B1	25.4399	1.16365	1.17649	1.91715	1.85818	1.17007	1.88767	0.690011	0.0682627	RLTR20B1	LTR	ERVK	No
RLTR12B	14.3107	0.877968	0.924172	0.704195	0.630947	0.90107	0.667571	-0.432718	0.0685823	RLTR12B	LTR	ERVK	No
MamRep1894	10.2914	0.155649	0	4.44069	3.21932	0.0778246	3.83001	5.62098	0.333333	MamRep1894	DNA	hAT	No
MER63C	13.8208	0.265711	0.242797	1.97971	1.99555	0.254254	1.98763	2.96671	0.333333	MER63C	DNA	hAT-Blackjack	No
GSAT_MM	15.3778	0.0797998	0.194946	0.781221	0.487225	0.137373	0.634223	2.20689	0.333333	GSAT_MM	Satellite	Satellite	No
LTR53B	13.3192	0.585776	0.397067	2.57472	1.90133	0.491422	2.23803	2.18719	0.333333	LTR53B	LTR	ERVL	No
RLTR30C_MM	15.3735	0.28253	0.205265	1.02759	0.854587	0.243898	0.941089	1.94805	0.333333	RLTR30C_MM	LTR	ERV1	No
LTRIS_Mm	42.8118	0.8437	0.849995	2.44434	2.56317	0.846848	2.50375	1.56392	0.333333	LTRIS_Mm	LTR	ERV1	No
CAACGn	47.431	16.0618	19.6161	40.0734	65.276	17.8389	52.6747	1.56208	0.333333	CAACGn	Simple_repeat	Simple_repeat	No
MER74B	12.5816	0.673806	0.502412	1.13081	1.90981	0.588109	1.52031	1.37021	0.333333	MER74B	LTR	ERVL	No
TTCGGGn	22.1343	1.14519	1.61148	3.47025	3.28659	1.37834	3.37842	1.29342	0.333333	TTCGGGn	Simple_repeat	Simple_repeat	No
tRNA-Lys-AAG	13.0994	1.7228	2.40786	5.84459	4.19115	2.06533	5.01787	1.2807	0.333333	tRNA-Lys-AAG	tRNA	tRNA	No
ATAAGn	75.952	4.2366	6.0969	11.5925	12.9351	5.16675	12.2638	1.24708	0.333333	ATAAGn	Simple_repeat	Simple_repeat	No
MER134	11.7662	3.45887	2.57905	7.73977	6.35914	3.01896	7.04946	1.22346	0.333333	MER134	DNA?	DNA?	No
MLT1H2	16.705	1.54381	1.06534	2.53963	3.17426	1.30458	2.85694	1.13089	0.234499	MLT1H2	LTR	ERVL-MaLR	No
Mam_R4	27.3258	2.59415	3.51688	6.74811	4.96808	3.05552	5.8581	0.939016	0.333333	Mam_R4	LINE	Dong-R4	No
MER45R	31.1705	2.93252	3.05816	5.99412	5.44329	2.99534	5.7187	0.932969	0.333333	MER45R	DNA	hAT-Tip100	No
LTR89	21.6495	2.01092	2.53293	4.18178	4.31892	2.27193	4.25035	0.903667	0.114286	LTR89	LTR	ERVL?	No
Charlie15a	63.9342	5.06329	4.65235	8.72225	9.37242	4.85782	9.04733	0.897184	0.342857	Charlie15a	DNA	hAT-Charlie	No
RLTR1F_Mm	18.8032	2.00793	2.12811	3.60035	3.95184	2.06802	3.77609	0.868642	0.485714	RLTR1F_Mm	LTR	ERVK	No
RLTR9F	19.2399	0.651641	0.61436	1.04154	1.25509	0.633001	1.14832	0.85924	0.333333	RLTR9F	LTR	ERVK	No
MLT1G	19.4749	2.04283	2.30153	4.18245	3.67443	2.17218	3.92844	0.854812	0.57142	MLT1G	LTR	ERVL-MaLR	No
Charlie26a	41.0243	2.59415	2.72434	5.19164	4.36631	2.65925	4.77898	0.845684	0.333333	Charlie26a	DNA	hAT-Charlie	No
ATGGTGn	67.8412	16.9439	16.0803	30.4521	28.5132	16.5121	29.4827	0.836344	0.445036	ATGGTGn	Simple_repeat	Simple_repeat	No
ORR1F-int	17.0478	0.480034	0.34835	0.733611	0.71408	0.414192	0.723846	0.805383	0.484849	ORR1F-int	LTR	ERVL-MaLR	No
Lx3_Mus	19.7532	0.396647	0.389093	0.713415	0.652226	0.39287	0.682821	0.797456	0.187177	Lx3_Mus	LINE	L1	No
SRV_MM-int	32.9252	3.99332	4.26132	7.22104	7.11433	4.12732	7.16768	0.796302	0.123006	SRV_MM-int	LTR	ERVK	No
U5	17.931	1.87988	3.08325	4.66133	3.9243	2.48156	4.29282	0.790676	0.333333	U5	snRNA	snRNA	No
MER106A	22.9913	1.83612	1.00482	2.092	2.79555	1.42047	2.44377	0.78274	0.333333	MER106A	DNA	hAT-Charlie	No
L1MEj	45.8085	5.8876	5.50468	9.9944	9.53871	5.69614	9.76656	0.777866	0.333333	L1MEj	LINE	L1	No
MER3	35.9458	4.84295	4.83487	8.50587	7.96454	4.83891	8.2352	0.767122	0.280768	MER3	DNA	hAT-Charlie	No
RLTR41B	10.8792	1.54734	2.12999	2.9031	3.34416	1.83866	3.12363	0.764567	0.333333	RLTR41B	LTR	ERV1	No
CCCCAAn	20.05	8.19508	7.91685	12.421	14.9293	8.05597	13.6751	0.763426	0.342857	CCCCAAn	Simple_repeat	Simple_repeat	No
RLTR42	22.9424	1.2314	1.55811	2.75546	1.94497	1.39476	2.35021	0.752779	0.333333	RLTR42	LTR	ERVK	No
Charlie17	14.6556	1.16132	1.10343	1.91	1.84902	1.13237	1.87951	0.731002	0.2	Charlie17	DNA	hAT-Charlie	No
CCCTGn	36.1087	15.2826	16.4688	27.9217	24.7586	15.8757	26.3401	0.730445	0.484849	CCCTGn	Simple_repeat	Simple_repeat	No
Kanga1a	13.9718	0.665807	0.5669	0.753761	1.28132	0.616353	1.01754	0.723257	0.333333	Kanga1a	DNA	TcMar-Tc2	No
MURVY-LTR	55.0465	1.72318	1.61216	2.9278	2.57419	1.66767	2.75099	0.722117	0.6503	MURVY-LTR	LTR	ERV1	No
Charlie7	22.3726	1.43464	1.89166	2.58755	2.83994	1.66315	2.71374	0.706365	0.333333	Charlie7	DNA	hAT-Charlie	No
MER44D	11.0424	1.17682	0.487495	1.64167	1.07348	0.83216	1.35757	0.706099	0.818182	MER44D	DNA	TcMar-Tigger	No
LTR82A	70.1285	5.62524	6.19564	9.4769	9.50873	5.91044	9.49282	0.68357	0.588745	LTR82A	LTR	ERVL	No
Zaphod2	123.443	2.46709	2.59589	4.18185	3.8502	2.53149	4.01602	0.665781	0.333333	Zaphod2	DNA	hAT-Tip100	No
MLT1F-int	17.4029	1.7648	2.20056	3.58372	2.6859	1.98268	3.13481	0.660924	0.333333	MLT1F-int	LTR	ERVL-MaLR	No
RLTR9A	26.0194	3.27371	2.49122	4.50041	4.54994	2.88247	4.52518	0.650668	0.739364	RLTR9A	LTR	ERVK	No
LTRIS4	14.7769	0.483382	0.433385	0.606803	0.823035	0.458383	0.714919	0.641225	0.333333	LTRIS4	LTR	ERV1	No
LTR33B	82.3673	11.8663	13.1622	21.0353	17.59	12.5143	19.3126	0.625973	0.333333	LTR33B	LTR	ERVL	No
RLTR9D2	14.2524	1.076	1.10134	1.59007	1.70899	1.08867	1.64953	0.599489	0.318585	RLTR9D2	LTR	ERVK	No
Charlie23a	14.2297	1.98279	0.806419	1.33104	2.88592	1.3946	2.10848	0.596347	0.666667	Charlie23a	DNA	hAT-Charlie	No
MER124	20.6938	1.96231	2.71064	3.60871	3.44199	2.33647	3.52535	0.593434	0.342857	MER124	DNA?	DNA?	No
MLT1O	17.0786	3.41172	2.47371	5.04256	3.80399	2.94271	4.42327	0.587968	0.2	MLT1O	LTR	ERVL-MaLR	No
IAPEY4_I-int	19.5756	0.0602441	0.0632845	0.0844476	0.100859	0.0617643	0.0926533	0.58507	0.0940787	IAPEY4_I-int	LTR	ERVK	No
RLTR6-int	30.3088	0.397907	0.363284	0.604555	0.536015	0.380595	0.570285	0.583425	0.0826796	RLTR6-int	LTR	ERV1	No
ORR1D2-int	26.0087	0.924819	0.893403	1.53984	1.18066	0.909111	1.36025	0.581348	0.461169	ORR1D2-int	LTR	ERVL-MaLR	No
ERVL-E-int	28.1595	3.46857	3.30015	4.74544	5.3487	3.38436	5.04707	0.576563	0.481251	ERVL-E-int	LTR	ERVL	No
LTR16B2	14.8183	1.10409	0.511104	0.753222	1.6503	0.807595	1.20176	0.573445	0.666667	LTR16B2	LTR	ERVL	No
MLT1H	29.2642	1.78349	1.6112	2.6064	2.44284	1.69734	2.52462	0.572789	0.270326	MLT1H	LTR	ERVL-MaLR	No
UCON29	22.9231	2.69785	2.51227	3.3843	4.33954	2.60506	3.86192	0.568004	0.699134	UCON29	DNA	PiggyBac?	No
MER89	51.2415	2.03663	1.73182	2.9913	2.59306	1.88422	2.79218	0.567422	0.165494	MER89	LTR	ERV1	No
IAPLTR2a	24.1331	1.27036	1.49888	2.2302	1.86609	1.38462	2.04814	0.564823	0.630529	IAPLTR2a	LTR	ERVK	No
MTE2b-int	22.8557	0.313143	0.301505	0.449207	0.452531	0.307324	0.450869	0.552948	0.185711	MTE2b-int	LTR	ERVL-MaLR	No
L1MCc	18.2335	1.13815	1.16766	2.13379	1.22533	1.1529	1.67956	0.542812	0.333333	L1MCc	LINE	L1	No
RLTR31M	11.7147	1.93944	2.62581	2.89824	3.7143	2.28263	3.30627	0.53451	0.818182	RLTR31M	LTR	ERVK	No
CAGCCn	45.112	26.0342	29.2057	39.957	39.82	27.6199	39.8885	0.530265	0.481251	CAGCCn	Simple_repeat	Simple_repeat	No
RMER16C	218.182	9.57987	9.06345	14.3192	12.2456	9.32166	13.2824	0.510858	0.333333	RMER16C	LTR	ERVK	No
MER57D	212.077	15.6705	19.1634	27.3656	22.1434	17.417	24.7545	0.507199	0.333333	MER57D	LTR	ERV1	No
TAAAAn	13.2334	6.14678	8.95216	10.6955	10.7537	7.54947	10.7246	0.50648	0.130381	TAAAAn	Simple_repeat	Simple_repeat	No
HERVL40-int	39.9021	2.83639	3.85314	4.7153	4.72421	3.34476	4.71976	0.496808	0.588745	HERVL40-int	LTR	ERVL	No
MLT2D	60.5211	7.59213	9.44712	13.5299	10.5024	8.51962	12.0161	0.496108	0.937229	MLT2D	LTR	ERVL	No
LTR10_RN	46.8032	3.77522	4.44272	6.07859	5.48504	4.10897	5.78181	0.492746	0.513723	LTR10_RN	LTR	ERVK	No
MER110A	107.45	15.3239	15.4992	21.8837	21.3144	15.4115	21.599	0.486958	0.333333	MER110A	LTR	ERV1	No
TTAGGGn	13.0898	4.36141	2.66894	6.40525	3.37105	3.51518	4.88815	0.47569	0.885714	TTAGGGn	Simple_repeat	Simple_repeat	No
Zaphod	47.4264	5.09293	6.34125	8.60609	7.25398	5.71709	7.93003	0.472046	0.333333	Zaphod	DNA	hAT-Tip100	No
CACGCn	27.3997	13.1329	14.5071	19.3192	19.0029	13.82	19.1611	0.471418	0.333333	CACGCn	Simple_repeat	Simple_repeat	No
TTGGGGn	122.12	37.5475	42.6946	57.729	53.2787	40.1211	55.5039	0.468228	0.685714	TTGGGGn	Simple_repeat	Simple_repeat	No
RLTR13D6	12.8241	0.27122	0.234684	0.398404	0.297749	0.252952	0.348077	0.460542	0.393939	RLTR13D6	LTR	ERVK	No
MLTR31D_MM	12.805	0.322396	0.443629	0.397955	0.653934	0.383012	0.525944	0.45752	0.666667	MLTR31D_MM	LTR	ERVK	No
CAGCn	77.6502	47.2738	56.4981	72.4574	69.4339	51.886	70.9456	0.451369	0.179654	CAGCn	Simple_repeat	Simple_repeat	No
ERVB4_3-I_MM-int	29.3563	1.05114	1.45243	1.71883	1.70334	1.25178	1.71109	0.450931	0.333333	ERVB4_3-I_MM-int	LTR	ERVK	No
MER54A	35.3735	7.36746	7.28634	10.7269	9.28553	7.3269	10.0062	0.449619	0.588745	MER54A	LTR	ERVL	No
tRNA-Glu-GAG_	10.3036	2.96799	1.58982	3.28013	2.94001	2.27891	3.11007	0.448604	0.666667	tRNA-Glu-GAG_	tRNA	tRNA	No
MLTR13	91.4828	2.05731	2.02795	2.63662	2.92653	2.04263	2.78157	0.445473	0.685714	MLTR13	LTR	ERVK	No
Lx5b	29.1532	1.59882	1.80046	2.40369	2.22025	1.69964	2.31197	0.443892	0.196417	Lx5b	LINE	L1	No
ORSL	24.7568	1.75661	1.86082	2.60385	2.31177	1.80871	2.45781	0.44241	0.342857	ORSL	DNA	hAT-Tip100	No
L1_Mus2	26.7445	1.01819	1.09009	1.46486	1.39888	1.05414	1.43187	0.441837	0.437499	L1_Mus2	LINE	L1	No
RLTR20A2	11.8981	0.341284	0.349194	0.54891	0.38897	0.345239	0.46894	0.441808	0.2	RLTR20A2	LTR	ERVK	No
MER117	74.7192	8.11269	9.85463	12.8912	11.4609	8.98366	12.1761	0.438675	0.874287	MER117	DNA	hAT-Charlie	No
L1ME3A	41.199	2.18459	2.18106	3.04199	2.85508	2.18283	2.94853	0.4338	0.514748	L1ME3A	LINE	L1	No
L1MC5a	20.3649	1.81154	1.70869	2.50246	2.24174	1.76012	2.3721	0.430495	0.513723	L1MC5a	LINE	L1	No
MER81	21.9525	4.77986	4.71809	6.46585	6.3311	4.74897	6.39848	0.430114	0.102813	MER81	DNA	hAT-Blackjack	No
L1M4a2	15.351	1.26818	1.16975	1.80941	1.45472	1.21896	1.63207	0.421047	0.278633	L1M4a2	LINE	L1	No
TTTTTAn	26.7571	11.0734	14.0427	17.6047	16.0175	12.5581	16.8111	0.420795	0.62791	TTTTTAn	Simple_repeat	Simple_repeat	No
CAACCn	400.898	226.213	286.517	353.303	332.093	256.365	342.698	0.418736	0.342857	CAACCn	Simple_repeat	Simple_repeat	No
MLT1D-int	14.5075	0.438383	0.524751	0.709346	0.576486	0.481567	0.642916	0.416893	0.937229	MLT1D-int	LTR	ERVL-MaLR	No
RLTR13D3A	11.5929	0.196838	0.340324	0.420325	0.296258	0.268581	0.358291	0.415776	0.666667	RLTR13D3A	LTR	ERVK	No
LTR79	34.284	4.04734	4.85215	5.45014	6.4181	4.44974	5.93412	0.415313	0.114286	LTR79	LTR	ERVL	No
MLT1F2-int	20.5442	0.53973	0.492343	0.781668	0.593346	0.516037	0.687507	0.413901	1	MLT1F2-int	LTR	ERVL-MaLR	No
ORR1D1-int	30.5026	1.13878	1.19021	1.62349	1.47366	1.16449	1.54858	0.411244	0.764151	ORR1D1-int	LTR	ERVL-MaLR	No
MRLTR33	28.9421	2.22837	2.00921	2.86635	2.76099	2.11879	2.81367	0.409211	0.445036	MRLTR33	LTR	ERVK	No
MER74A	87.6831	10.5459	10.4854	15.0998	12.7258	10.5157	13.9128	0.403873	0.685714	MER74A	LTR	ERVL	No
RLTR1D2_MM	19.731	0.56379	0.504647	0.709617	0.703365	0.534218	0.706491	0.403242	0.14314	RLTR1D2_MM	LTR	ERV1	No
MLTR31C_MM	19.9072	0.861094	0.991174	1.37949	1.06338	0.926134	1.22144	0.399285	0.578742	MLTR31C_MM	LTR	ERVK	No
Charlie10	37.2466	1.36104	0.989845	1.50542	1.5879	1.17544	1.54666	0.395951	0.2	Charlie10	DNA	hAT-Charlie	No
AACTGn	336.992	126.951	155.886	185.212	186.899	141.419	186.055	0.395762	0.333333	AACTGn	Simple_repeat	Simple_repeat	No
RLTR20B4_MM	23.0034	0.751816	0.985582	1.01254	1.27298	0.868699	1.14276	0.395598	0.485714	RLTR20B4_MM	LTR	ERVK	No
RLTR44A	13.3383	0.527233	0.6986	0.728548	0.879849	0.612917	0.804199	0.391861	0.505361	RLTR44A	LTR	ERVK	No
L1MA7	32.9525	2.17451	2.2128	2.94792	2.7636	2.19366	2.85576	0.380537	0.288767	L1MA7	LINE	L1	No
RLTR42-int	57.6082	6.08844	6.29601	8.06248	7.98142	6.19222	8.02195	0.373496	0.325657	RLTR42-int	LTR	ERVK	No
RLTR1B-int	217.27	6.32863	6.29322	8.34705	7.94819	6.31092	8.14762	0.368528	0.107186	RLTR1B-int	LTR	ERV1	No
CCGGn	26.5517	5.7684	6.15656	8.567	6.80799	5.96248	7.6875	0.366601	0.114286	CCGGn	Simple_repeat	Simple_repeat	No
MER68	29.0485	1.74239	1.72075	2.24923	2.20984	1.73157	2.22954	0.364662	0.612483	MER68	LTR	ERVL	No
L1MA6	14.2692	0.942399	0.845676	1.16964	1.13239	0.894037	1.15102	0.364504	0.659505	L1MA6	LINE	L1	No
L1MC2	30.0898	2.20967	2.48127	3.06791	2.96042	2.34547	3.01416	0.361882	0.507295	L1MC2	LINE	L1	No
TAAAn	29.9111	19.8097	21.9998	27.8959	25.79	20.9047	26.8429	0.360712	0.496463	TAAAn	Simple_repeat	Simple_repeat	No
ORR1A0-int	70.728	0.732311	0.76217	0.992697	0.922338	0.747241	0.957518	0.357726	0.177989	ORR1A0-int	LTR	ERVL-MaLR	No
HAL1M8	12.3764	1.62522	1.1495	2.0441	1.50807	1.38736	1.77608	0.356358	0.885714	HAL1M8	LINE	L1	No
X8_LINE	48.167	6.80115	7.73185	9.73815	8.8326	7.2665	9.28537	0.3537	0.114286	X8_LINE	LINE	CR1	No
MLT1G3	44.2809	2.49577	3.36071	3.60846	3.87495	2.92824	3.74171	0.353663	0.589876	MLT1G3	LTR	ERVL-MaLR	No
MER31B	53.7465	4.77562	5.04693	6.43993	6.07113	4.91127	6.25553	0.349035	0.670659	MER31B	LTR	ERV1	No
MLT1A0-int	16.1904	0.170311	0.351353	0.414236	0.249586	0.260832	0.331911	0.347675	0.666667	MLT1A0-int	LTR	ERVL-MaLR	No
LTR78	87.0757	20.0514	20.4825	27.4161	24.0079	20.2669	25.712	0.343312	0.333333	LTR78	LTR	ERV1	No
LTR65	24.008	1.35203	1.43554	1.9303	1.60391	1.39379	1.76711	0.342381	0.234499	LTR65	LTR	ERV1	No
RMER12	25.596	2.29066	2.65718	3.32847	2.91861	2.47392	3.12354	0.33638	0.915857	RMER12	LTR	ERVK	No
L1MEb	36.7926	5.35585	6.43013	8.15427	6.71105	5.89299	7.43266	0.33488	0.588745	L1MEb	LINE	L1	No
L1M3	19.0836	2.25048	2.29454	2.90482	2.82233	2.27251	2.86358	0.33353	0.910961	L1M3	LINE	L1	No
ERVB5_1-I_MM-int	11.2514	0.126264	0.16035	0.152589	0.208238	0.143307	0.180413	0.3322	0.342857	ERVB5_1-I_MM-int	LTR	ERVK	No
RLTR20A	17.5812	0.901443	1.03839	1.2088	1.22935	0.969916	1.21907	0.329855	0.798446	RLTR20A	LTR	ERVK	No
RLTR41C	22.2322	1.06239	0.939306	1.30342	1.20976	1.00085	1.25659	0.328294	0.720901	RLTR41C	LTR	ERV1	No
MamRep38	44.7551	4.24963	5.83062	5.49931	7.13835	5.04012	6.31883	0.326198	0.666667	MamRep38	DNA	hAT	No
TAGAn	16.28	5.60493	5.90587	7.64834	6.76365	5.7554	7.20599	0.32428	0.9323	TAGAn	Simple_repeat	Simple_repeat	No
RLTR49	85.6703	18.1644	20.0846	24.4984	23.3771	19.1245	23.9377	0.323864	0.560083	RLTR49	LTR	ERVK	No
MER92-int	13.6016	1.45097	2.59295	2.85273	2.18865	2.02196	2.52069	0.318064	0.666667	MER92-int	LTR	ERV1	No
RLTR28B	17.0659	1.10235	1.0133	1.34911	1.28796	1.05782	1.31853	0.317837	0.842836	RLTR28B	LTR	ERVL	No
L1ME4c	42.1103	5.83804	6.90747	8.05931	7.81924	6.37276	7.93928	0.31709	0.352681	L1ME4c	LINE	L1	No
CTTGn	11.0118	4.62741	5.70305	7.05993	5.80057	5.16523	6.43025	0.316042	0.333333	CTTGn	Simple_repeat	Simple_repeat	No
L1_Mm	155.531	4.94322	4.81913	6.13468	6.01761	4.88117	6.07614	0.315928	0.322483	L1_Mm	LINE	L1	No
MLT1L	35.7528	5.29847	6.0132	7.58353	6.48355	5.65583	7.03354	0.314511	0.413526	MLT1L	LTR	ERVL-MaLR	No
TAAAAAn	32.4465	14.9504	19.76	22.7757	20.3579	17.3552	21.5668	0.313443	0.578742	TAAAAAn	Simple_repeat	Simple_repeat	No
MLT2B3	27.6665	1.15076	1.12854	1.40996	1.4188	1.13965	1.41438	0.311577	0.818182	MLT2B3	LTR	ERVL	No
AmnSINE2	93.9692	16.2502	17.656	21.6198	20.4402	16.9531	21.03	0.3109	0.454438	AmnSINE2	SINE	Deu	No
RLTR4_Mm	35.2038	1.13264	1.19533	1.52425	1.36305	1.16399	1.44365	0.310648	0.246507	RLTR4_Mm	LTR	ERV1	No
MamRep605	28.315	3.67461	3.31604	4.54251	4.12707	3.49532	4.33479	0.310535	0.401263	MamRep605	LTR?	LTR?	No
MusHAL1	17.3714	0.439002	0.428851	0.572069	0.503769	0.433926	0.537919	0.309938	0.215786	MusHAL1	LINE	L1	No
GGGGAn	35.379	19.4129	24.2693	28.6242	25.5214	21.8411	27.0728	0.309797	0.505361	GGGGAn	Simple_repeat	Simple_repeat	No
Tigger19a	52.3348	9.79759	10.7966	13.2118	12.2942	10.2971	12.753	0.3086	0.354994	Tigger19a	DNA	TcMar-Tigger	No
ORR1D-int	28.0486	0.884954	0.893209	1.15595	1.04625	0.889082	1.1011	0.308556	0.910555	ORR1D-int	LTR	ERVL-MaLR	No
MMTV-int	19.1902	0.972933	0.837298	0.855882	1.3837	0.905116	1.11979	0.307052	0.393048	MMTV-int	LTR	ERVK	No
LTR85c	36.373	7.81774	8.95539	10.6414	10.0951	8.38656	10.3683	0.306025	0.333333	LTR85c	LTR	Gypsy?	No
IAPLTR4	27.6542	1.36519	1.41427	1.77681	1.6548	1.38973	1.7158	0.304077	0.234499	IAPLTR4	LTR	ERVK	No
Tigger16a	24.6062	2.89327	2.69279	3.51491	3.37815	2.79303	3.44653	0.303316	1	Tigger16a	DNA	TcMar-Tigger	No
L1_Mur1	25.3314	0.820606	0.910243	1.15491	0.97808	0.865425	1.0665	0.301398	0.385008	L1_Mur1	LINE	L1	No
LTR33C	23.6716	3.49088	3.8508	4.36696	4.67034	3.67084	4.51865	0.29978	0.685714	LTR33C	LTR	ERVL	No
RLTR9B	25.183	1.11371	1.0805	1.29847	1.40159	1.09711	1.35003	0.29929	0.2	RLTR9B	LTR	ERVK	No
SUBTEL_sa	63.4616	14.4081	15.518	16.885	19.925	14.963	18.405	0.298694	0.333333	SUBTEL_sa	Satellite	Satellite	No
CGGAn	107.623	56.2359	65.8342	76.4682	73.6569	61.035	75.0626	0.298456	0.424457	CGGAn	Simple_repeat	Simple_repeat	No
MLT1E1A	28.8656	1.33149	1.22529	1.58572	1.55063	1.27839	1.56818	0.29476	0.401263	MLT1E1A	LTR	ERVL-MaLR	No
LTR16D2	46.9169	3.95681	5.26584	5.83777	5.47002	4.61132	5.6539	0.294064	0.333333	LTR16D2	LTR	ERVL	No
MER104	16.6732	2.13903	1.88704	2.52862	2.38293	2.01303	2.45578	0.286807	0.588745	MER104	DNA	TcMar-Tc2	No
TTCTCn	57.7006	45.2705	55.9184	59.7926	63.5875	50.5945	61.6901	0.286058	0.333333	TTCTCn	Simple_repeat	Simple_repeat	No
ERVB7_2B-LTR_MM	27.187	1.47236	1.36531	1.70616	1.75381	1.41883	1.72998	0.286056	0.485714	ERVB7_2B-LTR_MM	LTR	ERVK	No
Tigger14a	103.57	27.4896	31.1414	40.1657	31.1547	29.3155	35.6602	0.282649	0.333333	Tigger14a	DNA	TcMar-Tigger	No
CCAAn	17.197	5.40102	5.50401	7.03382	6.22525	5.45251	6.62954	0.281986	1	CCAAn	Simple_repeat	Simple_repeat	No
L1_Mur2	29.6234	1.02845	0.988809	1.34682	1.1041	1.00863	1.22546	0.280927	0.115056	L1_Mur2	LINE	L1	No
L1MC4	23.9425	4.91293	5.42591	6.18749	6.36861	5.16942	6.27805	0.280314	0.547091	L1MC4	LINE	L1	No
Charlie8	47.3985	3.14749	3.63259	4.13261	4.09977	3.39004	4.11619	0.280008	0.214346	Charlie8	DNA	hAT-Charlie	No
Chap1_Mam	120.168	12.7892	15.4039	17.4145	16.7452	14.0966	17.0799	0.276953	0.333333	Chap1_Mam	DNA	hAT-Charlie	No
RLTR20B3A_MM	18.673	0.576037	0.67294	0.783015	0.729	0.624488	0.756007	0.275726	0.630529	RLTR20B3A_MM	LTR	ERVK	No
L1MA4A	13.1375	1.09858	0.804116	1.28051	1.02077	0.95135	1.15064	0.274387	0.878477	L1MA4A	LINE	L1	No
MLT1E1	92.402	13.8579	14.6028	18.1465	16.2692	14.2304	17.2078	0.274089	0.342857	MLT1E1	LTR	ERVL-MaLR	No
SSU-rRNA_Hsa	1329.45	9.57934	17.369	19.7496	12.7162	13.4742	16.2329	0.268722	0.699134	SSU-rRNA_Hsa	rRNA	rRNA	No
MER57E2	308.701	49.9901	60.3902	77.0283	55.8424	55.1901	66.4354	0.267541	0.666667	MER57E2	LTR	ERV1	No
MLTR31E_MM	10.6479	0.543354	0.551467	0.580932	0.736881	0.54741	0.658906	0.267452	1	MLTR31E_MM	LTR	ERVK	No
RNERVK23-int	145.212	5.93512	7.70148	9.01775	7.33275	6.8183	8.17525	0.261852	0.485714	RNERVK23-int	LTR	ERVK	No
X5A_LINE	10.9671	1.9955	2.97582	2.90241	3.05728	2.48566	2.97985	0.261608	0.666667	X5A_LINE	LINE	CR1	No
RLTR46B	21.8136	0.96004	1.04288	1.23044	1.16856	1.00146	1.1995	0.260326	0.333333	RLTR46B	LTR	ERVK	No
Tigger10	43.3144	2.09778	2.1484	2.73594	2.32676	2.12309	2.53135	0.253738	0.108383	Tigger10	DNA	TcMar-Tigger	No
MER44A	17.4568	1.26952	1.39514	1.67028	1.49718	1.33233	1.58373	0.24937	1	MER44A	DNA	TcMar-Tigger	No
CATGCn	31.9719	4.47201	4.09428	5.45827	4.71597	4.28314	5.08712	0.248179	0.333333	CATGCn	Simple_repeat	Simple_repeat	No
CGAn	250.081	78.1908	92.6955	107.946	94.9384	85.4432	101.442	0.247621	0.481251	CGAn	Simple_repeat	Simple_repeat	No
MurERV4-int	32.0006	0.902577	0.953611	1.1082	1.09535	0.928094	1.10178	0.247488	0.474575	MurERV4-int	LTR	ERVK	No
MER2B	20.8058	3.6447	3.46101	4.70826	3.72676	3.55286	4.21751	0.247412	0.668931	MER2B	DNA	TcMar-Tigger	No
MER113A	30.6892	2.67497	2.80149	2.70581	3.79511	2.73823	3.25046	0.2474	0.666667	MER113A	DNA	hAT-Charlie	No
CATATAn	21.5169	6.36791	7.44856	8.79278	7.5931	6.90823	8.19294	0.246064	0.668931	CATATAn	Simple_repeat	Simple_repeat	No
RLTR13A3	16.2766	0.292409	0.329487	0.385675	0.350891	0.310948	0.368283	0.244143	0.178182	RLTR13A3	LTR	ERVK	No
tRNA-Ser-TCAm	1778.46	391.807	526.923	573.069	515.064	459.365	544.066	0.244142	0.818182	tRNA-Ser-TCAm	tRNA	tRNA	No
RLTR13E	19.8361	1.43174	1.45804	1.81767	1.60492	1.44489	1.71129	0.24413	0.758351	RLTR13E	LTR	ERVK	No
Tigger16b	21.1188	1.64337	2.14308	2.2433	2.24093	1.89323	2.24211	0.244012	0.393939	Tigger16b	DNA	TcMar-Tigger	No
TAAn	20.6506	11.1732	10.448	12.2801	13.3171	10.8106	12.7986	0.243545	0.467674	TAAn	Simple_repeat	Simple_repeat	No
GGAAAn	25.2022	10.6323	9.22054	11.6783	11.8109	9.92642	11.7446	0.242653	0.481251	GGAAAn	Simple_repeat	Simple_repeat	No
LTR81C	68.9259	13.4656	14.3192	15.3374	17.5009	13.8924	16.4191	0.241085	1	LTR81C	LTR	Gypsy	No
MER57E1	20.5368	1.51853	1.42562	1.95878	1.51902	1.47208	1.7389	0.240322	0.333333	MER57E1	LTR	ERV1	No
RLTR18B	21.0853	1.41041	1.53777	1.73111	1.74986	1.47409	1.74048	0.239663	0.418846	RLTR18B	LTR	ERVK	No
CGGGn	132.708	85.6344	113.626	121.486	113.611	99.6301	117.548	0.238602	0.684187	CGGGn	Simple_repeat	Simple_repeat	No
Charlie24	160.177	9.51027	10.6424	12.4984	11.26	10.0763	11.8792	0.237471	0.720901	Charlie24	DNA	hAT-Charlie	No
Lx	31.5751	0.605649	0.592895	0.735325	0.677535	0.599272	0.70643	0.237336	0.511987	Lx	LINE	L1	No
Charlie2b	105.005	8.84847	8.96311	11.0537	9.91122	8.90579	10.4824	0.23516	0.720901	Charlie2b	DNA	hAT-Charlie	No
RLTR31_Mm	18.2094	0.365299	0.940084	0.781875	0.754337	0.652691	0.768106	0.234905	1	RLTR31_Mm	LTR	ERVK	No
LTR16D1	412.008	100.134	108.126	127.511	117.245	104.13	122.378	0.232957	1	LTR16D1	LTR	ERVL	No
MER90a	14.8133	2.75334	2.10382	3.22097	2.47295	2.42858	2.84696	0.229311	0.818182	MER90a	LTR	ERV1	No
MTEa-int	17.4466	0.470637	0.411327	0.543803	0.489098	0.440982	0.516451	0.227911	0.673002	MTEa-int	LTR	ERVL-MaLR	No
MamRep434	10.6496	1.01148	1.18179	1.27254	1.29459	1.09663	1.28357	0.227081	0.485714	MamRep434	DNA	TcMar-Tigger	No
MER5A	44.4224	7.32482	7.62329	9.17064	8.31528	7.47405	8.74296	0.226232	0.622649	MER5A	DNA	hAT-Charlie	No
L1ME3D	22.3552	1.42128	1.42209	1.72234	1.60348	1.42169	1.66291	0.226105	0.699134	L1ME3D	LINE	L1	No
GTGTGn	39.8219	21.2548	22.9275	27.0218	24.5865	22.0912	25.8041	0.224134	0.342857	GTGTGn	Simple_repeat	Simple_repeat	No
RMER6BA	21.0355	3.61088	3.11693	4.63787	3.21588	3.3639	3.92687	0.223245	0.667331	RMER6BA	LTR	ERVK	No
RLTR20A3_MM	18.9245	0.87272	0.87088	0.866046	1.16808	0.8718	1.01706	0.222339	0.798446	RLTR20A3_MM	LTR	ERVK	No
L1MDb	289.867	26.0343	33.0184	36.644	32.2292	29.5264	34.4366	0.221939	0.685714	L1MDb	LINE	L1	No
RLTR13D2	26.3625	1.70884	1.40122	1.92031	1.70577	1.55503	1.81304	0.221472	0.842836	RLTR13D2	LTR	ERVK	No
FordPrefect	82143.1	8395.77	9391.62	10263.5	10436.1	8893.69	10349.8	0.218751	0.720901	FordPrefect	DNA	hAT-Tip100	No
GGAGAAn	109.519	61.8732	62.0641	71.8648	72.2225	61.9687	72.0437	0.217332	0.684211	GGAGAAn	Simple_repeat	Simple_repeat	No
TGGAn	27.9812	13.6551	14.888	18.0417	15.1073	14.2716	16.5745	0.215818	0.953688	TGGAn	Simple_repeat	Simple_repeat	No
L1M4	55.8281	5.6173	5.9435	6.99951	6.41973	5.7804	6.70962	0.215061	0.914195	L1M4	LINE	L1	No
MMERVK10C-int	41.5654	1.08137	1.20904	1.36121	1.29303	1.1452	1.32712	0.212698	0.132264	MMERVK10C-int	LTR	ERVK	No
MTEb-int	200.089	4.04089	4.10002	4.71799	4.71439	4.07046	4.71619	0.212432	0.712535	MTEb-int	LTR	ERVL-MaLR	No
ERVL-B4-int	27.2363	1.56935	2.07434	2.16528	2.05534	1.82184	2.11031	0.212054	0.630529	ERVL-B4-int	LTR	ERVL	No
L1ME3	17.3505	2.23814	2.3565	2.59042	2.728	2.29732	2.65921	0.211045	0.439911	L1ME3	LINE	L1	No
TCCAn	100.625	26.6295	29.4586	33.5984	31.2569	28.044	32.4277	0.209532	0.684211	TCCAn	Simple_repeat	Simple_repeat	No
L1VL1	18.9759	0.358759	0.344228	0.435863	0.376921	0.351493	0.406392	0.209375	0.534723	L1VL1	LINE	L1	No
ERVB7_2-LTR_MM	235.294	23.4863	29.8752	32.3312	29.3549	26.6808	30.843	0.209144	0.684211	ERVB7_2-LTR_MM	LTR	ERVK	No
RMER16_Mm	11.9258	0.541064	0.4214	0.5728	0.539791	0.481232	0.556295	0.209118	0.818182	RMER16_Mm	LTR	ERVK	No
L1ME1	30.0583	2.52767	2.98715	3.21753	3.1573	2.75741	3.18742	0.209071	0.711741	L1ME1	LINE	L1	No
MLT1K	33.9066	2.94482	3.19497	3.68233	3.40682	3.06989	3.54457	0.207425	0.508948	MLT1K	LTR	ERVL-MaLR	No
CAGGAn	19.5778	7.11303	11.8894	12.8218	9.10827	9.5012	10.965	0.206731	0.685714	CAGGAn	Simple_repeat	Simple_repeat	No
CAAAn	57.5961	40.6134	46.4359	52.3057	47.8253	43.5247	50.0655	0.201984	0.189991	CAAAn	Simple_repeat	Simple_repeat	No
RLTR9A3B	11.4787	1.20191	0.840963	1.51464	0.834056	1.02144	1.17435	0.201254	1	RLTR9A3B	LTR	ERVK	No
RNLTR23	30.2999	6.62014	7.53617	7.29373	8.98126	7.07816	8.13749	0.201211	0.666667	RNLTR23	LTR	ERVK	No
RLTR31D_MM	49.2287	6.68814	7.72103	8.5418	8.01326	7.20459	8.27753	0.200285	0.938959	RLTR31D_MM	LTR	ERVK	No
Kanga1c	25.5541	4.97497	5.88661	6.52529	5.95374	5.43079	6.23952	0.200273	0.342857	Kanga1c	DNA	TcMar-Tc2	No
Lx2B2	45.1918	1.08419	1.09608	1.32594	1.17892	1.09014	1.25243	0.200221	0.978792	Lx2B2	LINE	L1	No
MLT2F	59.2382	4.23641	4.61255	5.3131	4.84911	4.42448	5.0811	0.199634	0.699134	MLT2F	LTR	ERVL	No
TTTTCn	37.8069	18.683	21.3056	23.1843	22.7214	19.9943	22.9528	0.199084	0.616903	TTTTCn	Simple_repeat	Simple_repeat	No
MER58D	26.3065	5.8951	5.43537	5.75274	7.2514	5.66524	6.50207	0.198762	0.484849	MER58D	DNA	hAT-Charlie	No
MER119	18.1976	1.90782	2.03518	2.23548	2.28535	1.9715	2.26042	0.197294	0.528849	MER119	DNA	hAT-Charlie	No
CTAn	186.135	17.9159	18.0005	20.3088	20.8398	17.9582	20.5743	0.196201	1	CTAn	Simple_repeat	Simple_repeat	No
TCTCTGn	112.819	23.2043	26.1121	28.1409	28.3548	24.6582	28.2478	0.196074	0.49944	TCTCTGn	Simple_repeat	Simple_repeat	No
RMER19B2	34.6923	2.45285	2.60069	2.87453	2.8946	2.52677	2.88457	0.191059	0.97829	RMER19B2	LTR	ERVK	No
RLTR1C	24.7214	0.862241	0.921152	1.11224	0.922794	0.891697	1.01752	0.190428	0.720901	RLTR1C	LTR	ERV1	No
MamTip2	66.0222	18.2849	20.0591	22.7802	20.9252	19.172	21.8527	0.188808	0.589581	MamTip2	DNA	hAT-Tip100	No
RLTR9D	23.3713	1.28569	1.15199	1.4032	1.37341	1.21884	1.3883	0.187813	0.477864	RLTR9D	LTR	ERVK	No
RLTR51A_Mm	58.483	8.40271	10.0046	11.0512	9.9081	9.20366	10.4796	0.187311	0.778804	RLTR51A_Mm	LTR	ERVK?	No
IAPEY3_LTR	19.3568	1.1172	1.23152	1.36754	1.3062	1.17436	1.33687	0.186982	0.485714	IAPEY3_LTR	LTR	ERVK	No
CGTGn	37.6464	15.1371	17.6054	19.3186	17.953	16.3712	18.6358	0.186914	0.360167	CGTGn	Simple_repeat	Simple_repeat	No
MER5A1	25.1794	4.69249	4.66393	5.50475	5.143	4.67821	5.32387	0.186519	0.984501	MER5A1	DNA	hAT-Charlie	No
ORR1A4-int	37.8861	0.729332	0.763516	0.888816	0.809412	0.746424	0.849114	0.185964	0.517724	ORR1A4-int	LTR	ERVL-MaLR	No
Charlie22a	16.4164	2.69056	2.94635	3.28435	3.12768	2.81846	3.20602	0.185876	0.485714	Charlie22a	DNA	hAT-Charlie	No
LTR78B	195.015	25.5063	27.9415	31.2691	29.4941	26.7239	30.3816	0.185065	0.842836	LTR78B	LTR	ERV1	No
Lx3B	455.472	2.3623	2.70688	2.99485	2.76633	2.53459	2.88059	0.18461	0.721595	Lx3B	LINE	L1	No
L1ME3Cz	31.6115	3.79402	3.78239	4.31377	4.29282	3.7882	4.30329	0.183927	0.418616	L1ME3Cz	LINE	L1	No
Lx10	13.8696	1.39673	1.35674	1.45195	1.67591	1.37674	1.56393	0.183925	0.774744	Lx10	LINE	L1	No
L1MD1	24.3875	1.71878	1.62626	2.01672	1.78309	1.67252	1.8999	0.183899	0.217867	L1MD1	LINE	L1	No
CAGGCn	19.6761	9.46044	10.4123	13.8238	8.7495	9.93639	11.2866	0.183822	0.878477	CAGGCn	Simple_repeat	Simple_repeat	No
MLT1J2	59.3437	8.94127	9.55646	10.8396	10.1696	9.24887	10.5046	0.183671	0.442833	MLT1J2	LTR	ERVL-MaLR	No
LTR108e_Mam	16.3742	2.44771	2.3824	3.46464	2.01928	2.41506	2.74196	0.183152	1	LTR108e_Mam	LTR	ERVL	No
MLT1A0	23.5509	2.25516	2.16386	2.56505	2.45022	2.20951	2.50764	0.182603	0.402266	MLT1A0	LTR	ERVL-MaLR	No
RLTR19B	20.838	0.979585	0.86632	1.15537	0.936933	0.922952	1.04615	0.180765	0.798446	RLTR19B	LTR	ERVK	No
MLT1F2	19.1052	1.54521	1.4604	1.68372	1.72177	1.5028	1.70274	0.180204	0.904208	MLT1F2	LTR	ERVL-MaLR	No
LTR28B	20.7562	2.12249	2.80894	3.10973	2.47759	2.46571	2.79366	0.180151	0.666667	LTR28B	LTR	ERV1	No
RLTR3_Mm	44.3163	3.65299	4.57553	4.75344	4.56252	4.11426	4.65798	0.179072	0.666667	RLTR3_Mm	LTR	ERVK	No
L4_A_Mam	95.3911	20.7447	23.8654	26.01	24.4596	22.3051	25.2348	0.178043	1	L4_A_Mam	LINE	RTE-X	No
Kanga2_a	37.9608	3.01146	3.66864	3.91092	3.64239	3.34005	3.77666	0.17724	0.699134	Kanga2_a	DNA	TcMar-Tc2	No
RLTR20C1_MM	91.2044	16.2217	17.0523	19.4371	18.1486	16.637	18.7928	0.175787	0.432892	RLTR20C1_MM	LTR	ERVK	No
IAPLTR2b	17.9517	1.05913	1.01631	1.38561	0.958605	1.03772	1.17211	0.175685	0.798745	IAPLTR2b	LTR	ERVK	No
MER92B	188.321	17.7787	17.9066	21.5606	18.7339	17.8426	20.1473	0.175256	0.333333	MER92B	LTR	ERV1	No
RLTR13A1	17.4003	0.371938	0.37576	0.451605	0.392424	0.373849	0.422014	0.174836	0.484849	RLTR13A1	LTR	ERVK	No
RLTR20B5_MM	25.6345	2.82122	2.14071	2.92548	2.67274	2.48097	2.79911	0.174066	0.578742	RLTR20B5_MM	LTR	ERVK	No
MER90	10.4381	2.65311	1.67851	2.17681	2.70986	2.16581	2.44334	0.173946	0.666667	MER90	LTR	ERV1	No
GCTGn	13.4921	8.47121	9.50122	9.6792	10.5961	8.98621	10.1377	0.17394	0.441803	GCTGn	Simple_repeat	Simple_repeat	No
RLTR20A4	55.0844	10.0284	11.0908	12.2542	11.5561	10.5596	11.9051	0.173023	0.123423	RLTR20A4	LTR	ERVK	No
MLT1J1	15.801	2.14976	1.66683	2.32	1.97718	1.90829	2.14859	0.17111	0.441803	MLT1J1	LTR	ERVL-MaLR	No
RLTR30D_RN	59.1462	5.15881	5.853	6.41662	5.97161	5.50591	6.19411	0.169918	0.684211	RLTR30D_RN	LTR	ERV1	No
RLTR24	22.8156	1.93408	2.29463	2.60199	2.15106	2.11436	2.37652	0.168635	0.406417	RLTR24	LTR	ERV1	No
CAAn	77.0191	39.0573	45.8865	49.0771	46.3489	42.4719	47.713	0.167874	0.652241	CAAn	Simple_repeat	Simple_repeat	No
L1ME3F	37.2953	1.79856	2.41629	2.36805	2.36493	2.10743	2.36649	0.167267	1	L1ME3F	LINE	L1	No
X3_LINE	98.1403	30.4306	31.2754	35.9544	33.3157	30.853	34.6351	0.166824	0.24026	X3_LINE	LINE	RTE-BovB	No
L1MA5	23.6112	2.36965	2.61236	2.80743	2.77998	2.49101	2.7937	0.165449	0.959043	L1MA5	LINE	L1	No
MTC-int	30.3801	1.4781	1.51864	1.73887	1.62146	1.49837	1.68016	0.165206	0.448958	MTC-int	LTR	ERVL-MaLR	No
MER102c	24.1479	1.95138	2.27654	2.59995	2.13933	2.11396	2.36964	0.164721	0.878477	MER102c	DNA	hAT-Charlie	No
TCTGn	23.3342	11.0237	11.5002	13.4312	11.7849	11.2619	12.608	0.162887	0.488062	TCTGn	Simple_repeat	Simple_repeat	No
RLTR5_Mm	14.586	2.06468	2.57402	1.93446	3.24732	2.31935	2.59089	0.159729	0.685714	RLTR5_Mm	LTR	ERV1	No
TTCn	53.4518	28.7517	35.4437	37.1428	34.5022	32.0977	35.8225	0.158397	0.80042	TTCn	Simple_repeat	Simple_repeat	No
TAn	45.5789	20.7187	22.876	25.7725	22.8311	21.7974	24.3018	0.156909	0.414773	TAn	Simple_repeat	Simple_repeat	No
LFSINE_Vert	124.247	37.7886	41.467	45.7971	42.5515	39.6278	44.1743	0.156695	0.71467	LFSINE_Vert	SINE	tRNA	No
RLTR14-int	61.0189	5.88247	6.0021	6.60317	6.64327	5.94228	6.62322	0.156515	0.684187	RLTR14-int	LTR	ERV1	No
ORR1A1-int	31.6815	0.910526	0.892713	1.10363	0.905994	0.901619	1.00481	0.156336	0.097227	ORR1A1-int	LTR	ERVL-MaLR	No
TTTGn	40.9395	22.5239	25.3108	27.6922	25.6097	23.9174	26.651	0.15613	0.321594	TTTGn	Simple_repeat	Simple_repeat	No
TGGGn	120.45	22.0882	26.7803	28.8776	25.546	24.4342	27.2118	0.155328	0.629726	TGGGn	Simple_repeat	Simple_repeat	No
RLTR9E	49.0581	2.47478	2.59336	3.01677	2.62629	2.53407	2.82153	0.155022	0.679661	RLTR9E	LTR	ERVK	No
L3b	78.549	18.0136	19.1246	21.5437	19.7943	18.5691	20.669	0.154566	0.680806	L3b	LINE	CR1	No
MT2B2	42.6114	4.79742	5.27984	5.77354	5.43939	5.03863	5.60646	0.15406	0.377121	MT2B2	LTR	ERVL	No
MLT1B	23.7934	2.14117	2.19678	2.38804	2.43194	2.16897	2.40999	0.152016	0.925919	MLT1B	LTR	ERVL-MaLR	No
RLTR12B2	12.0957	0.894355	0.935944	1.13545	0.897139	0.915149	1.0163	0.151241	0.666667	RLTR12B2	LTR	ERVK	No
CCGGGn	29.6862	16.2559	21.056	21.4433	19.949	18.656	20.6961	0.149722	0.461169	CCGGGn	Simple_repeat	Simple_repeat	No
ORR1A2-int	38.0272	0.592307	0.564385	0.674633	0.608314	0.578346	0.641474	0.149458	0.901607	ORR1A2-int	LTR	ERVL-MaLR	No
BGLII	33.5695	2.34399	2.9273	2.72709	3.11648	2.63565	2.92178	0.148691	0.869651	BGLII	LTR	ERVK	No
CAATn	28.3442	17.5569	15.9661	18.4916	18.6605	16.7615	18.576	0.148294	0.670659	CAATn	Simple_repeat	Simple_repeat	No
Arthur1B	28.4955	4.00241	3.542	5.28654	3.06602	3.7722	4.17628	0.14681	1	Arthur1B	DNA	hAT-Tip100	No
MLT1I	13.6903	2.23446	1.68122	2.51506	1.81807	1.95784	2.16656	0.146146	0.684211	MLT1I	LTR	ERVL-MaLR	No
CTCTGn	113.773	98.3332	101.658	107.945	113.363	99.9956	110.654	0.14612	0.333333	CTCTGn	Simple_repeat	Simple_repeat	No
MLT2B1	30.9613	3.34359	3.08579	3.91103	3.20082	3.21469	3.55593	0.145546	0.699134	MLT2B1	LTR	ERVL	No
ATGn	165.99	63.1559	70.1849	77.4985	69.8919	66.6704	73.6952	0.144525	0.631124	ATGn	Simple_repeat	Simple_repeat	No
MER103C	22.8263	6.02864	6.63772	7.29791	6.69884	6.33318	6.99837	0.14409	0.307873	MER103C	DNA	hAT-Charlie	No
UCON2	21.9456	3.23921	3.1213	3.72162	3.30306	3.18026	3.51234	0.14329	0.720901	UCON2	Unknown	Unknown	No
LTR67B	10.441	1.01267	1.32912	0.814446	1.76961	1.1709	1.29203	0.142022	1	LTR67B	LTR	ERVL	No
MTD-int	22.0117	0.641792	0.60228	0.692101	0.680448	0.622036	0.686274	0.141787	0.336247	MTD-int	LTR	ERVL-MaLR	No
RLTR12G	25.4501	0.985311	1.1224	1.08596	1.23682	1.05386	1.16139	0.140174	0.666667	RLTR12G	LTR	ERVK	No
MER130	71.9789	10.4461	11.69	12.4568	11.937	11.0681	12.1969	0.140112	0.342857	MER130	Unknown	Unknown	No
RLTR10D	20.2729	2.02172	1.81766	2.01828	2.21022	1.91969	2.11425	0.139276	0.165494	RLTR10D	LTR	ERVK	No
RMER17C2	16.3041	2.53696	2.70142	3.03666	2.72884	2.61919	2.88275	0.138326	0.912933	RMER17C2	LTR	ERVK	No
RMER20C_Mm	16.2291	1.84683	1.70313	1.82323	2.08061	1.77498	1.95192	0.137091	0.887386	RMER20C_Mm	LTR	ERVK	No
LTRIS4A	13.8096	0.607489	0.474599	0.583183	0.606326	0.541044	0.594755	0.136549	0.484849	LTRIS4A	LTR	ERV1	No
L1_Mus3	25.3102	0.780528	0.787376	0.875815	0.845383	0.783952	0.860599	0.134576	0.198234	L1_Mus3	LINE	L1	No
Lx2B	40.7922	1.00925	1.13615	1.18083	1.17214	1.0727	1.17648	0.133234	1	Lx2B	LINE	L1	No
Tigger17c	19.2611	3.3806	3.42484	3.8644	3.59038	3.40272	3.72739	0.13148	0.970513	Tigger17c	DNA	TcMar-Tigger	No
RLTR12C	115.75	4.98802	5.7904	6.26792	5.53144	5.38921	5.89968	0.130562	0.751487	RLTR12C	LTR	ERVK	No
X6A_LINE	82.2253	19.9783	23.8983	26.1033	21.8913	21.9383	23.9973	0.129421	0.699134	X6A_LINE	LINE	CR1	No
Tigger15a	32.9185	5.01564	5.25664	5.72736	5.45056	5.13614	5.58896	0.121896	0.524565	Tigger15a	DNA	TcMar-Tigger	No
L1MB2	43.98	3.25067	3.61533	3.95999	3.50263	3.433	3.73131	0.120213	0.889121	L1MB2	LINE	L1	No
CAAAAn	51.1797	30.2064	33.1153	36.198	32.6219	31.6608	34.41	0.120127	0.240888	CAAAAn	Simple_repeat	Simple_repeat	No
MER102b	21.5086	2.76657	2.75174	3.33796	2.65461	2.75916	2.99628	0.118946	0.579201	MER102b	DNA	hAT-Charlie	No
MER44B	27.6046	3.10211	3.11094	3.49752	3.24936	3.10652	3.37344	0.118922	0.736024	MER44B	DNA	TcMar-Tigger	No
Lx7	26.9175	1.10747	1.16502	1.28162	1.186	1.13624	1.23381	0.118851	0.631889	Lx7	LINE	L1	No
IAP1-MM_LTR	25.1986	1.84877	1.41285	1.90896	1.6297	1.63081	1.76933	0.117613	0.878477	IAP1-MM_LTR	LTR	ERVK	No
MER87	29.7654	6.71515	7.65127	7.03817	8.54149	7.18321	7.78983	0.116963	0.666667	MER87	LTR	ERV1	No
CTCAn	43.4726	14.2325	16.2185	17.1125	15.9094	15.2255	16.511	0.116935	0.93775	CTCAn	Simple_repeat	Simple_repeat	No
AGGGGGn	98.9744	66.0223	69.7996	75.8057	71.4717	67.911	73.6387	0.116819	0.798446	AGGGGGn	Simple_repeat	Simple_repeat	No
MurERV4_19-int	56.4864	6.91878	7.79537	8.52581	7.41803	7.35707	7.97192	0.115795	0.910555	MurERV4_19-int	LTR	ERVK	No
LTR33A	41.4531	4.13335	4.41563	5.28733	3.97506	4.27449	4.63119	0.11563	0.798446	LTR33A	LTR	ERVL	No
ORR1B1-int	37.4842	1.02287	1.0236	1.13811	1.0756	1.02323	1.10685	0.113326	0.477449	ORR1B1-int	LTR	ERVL-MaLR	No
TCn	40.3366	20.479	22.2208	24.0621	22.0535	21.3499	23.0578	0.111027	0.626102	TCn	Simple_repeat	Simple_repeat	No
MLT1D	26.4335	3.07201	3.24405	3.57392	3.24016	3.15803	3.40704	0.109494	0.490034	MLT1D	LTR	ERVL-MaLR	No
CAAACn	40.0244	31.1748	33.3715	36.492	33.1409	32.2731	34.8164	0.109434	0.71927	CAAACn	Simple_repeat	Simple_repeat	No
MMERVK9C_I-int	44.2662	1.31942	1.62429	1.6005	1.57275	1.47185	1.58662	0.108323	0.108069	MMERVK9C_I-int	LTR	ERVK	No
L1MEc	35.818	3.39617	3.16003	3.87352	3.18314	3.2781	3.52833	0.106127	0.891768	L1MEc	LINE	L1	No
Tigger17b	15.0053	2.96553	3.31246	3.20858	3.54773	3.13899	3.37816	0.105936	0.937229	Tigger17b	DNA	TcMar-Tigger	No
ORR1D2	21.5142	2.00593	2.02122	2.22457	2.10881	2.01357	2.16669	0.105733	0.918966	ORR1D2	LTR	ERVL-MaLR	No
L1_Mus1	83.2489	1.07231	1.13206	1.24991	1.12059	1.10219	1.18525	0.104826	0.115648	L1_Mus1	LINE	L1	No
LTR81A	11.1901	1.62889	1.55397	2.15994	1.26259	1.59143	1.71126	0.104738	1	LTR81A	LTR	Gypsy	No
L1ME3C	10.8274	2.02212	1.4306	1.89346	1.81882	1.72636	1.85614	0.104574	1	L1ME3C	LINE	L1	No
CCCGGn	34.8141	19.9632	27.6099	25.3739	25.7629	23.7865	25.5684	0.104216	0.630529	CCCGGn	Simple_repeat	Simple_repeat	No
TCTCCn	73.0454	32.0747	31.8632	35.8424	32.8154	31.9689	34.3289	0.102754	0.885714	TCTCCn	Simple_repeat	Simple_repeat	No
L2	63.2861	13.9639	14.8372	16.0645	14.8502	14.4006	15.4574	0.102169	0.990341	L2	LINE	L2	No
ORR1B1	21.8103	1.31293	1.25494	1.44565	1.30963	1.28394	1.37764	0.101621	0.655504	ORR1B1	LTR	ERVL-MaLR	No
MTEa	34.4569	4.82955	5.26829	5.69697	5.131	5.04892	5.41399	0.100717	0.213374	MTEa	LTR	ERVL-MaLR	No
CCCCCGn	67.3685	36.5993	45.2248	42.2302	45.5082	40.9121	43.8692	0.100682	0.803613	CCCCCGn	Simple_repeat	Simple_repeat	No
ORR1C2	22.7514	1.91968	2.05818	2.18595	2.07908	1.98893	2.13252	0.100563	0.263692	ORR1C2	LTR	ERVL-MaLR	No
Tigger20a	55.5801	4.51211	5.17008	5.66337	4.70888	4.84109	5.18612	0.0993233	0.885714	Tigger20a	DNA	TcMar-Tigger	No
ORR1A2	22.5288	1.53174	1.53496	1.68468	1.59912	1.53335	1.6419	0.0986805	0.8993	ORR1A2	LTR	ERVL-MaLR	No
RLTR22_Mur	24.5947	3.51306	4.10019	4.29777	3.85322	3.80663	4.0755	0.0984628	0.330934	RLTR22_Mur	LTR	ERVK	No
L1_Mus4	21.9859	0.375048	0.391772	0.406786	0.412699	0.38341	0.409742	0.0958289	0.548075	L1_Mus4	LINE	L1	No
MER34	16.7591	2.36889	2.34893	3.02852	2.01255	2.35891	2.52053	0.0956096	0.911797	MER34	LTR	ERV1	No
MER21B	45.1285	3.81374	3.92109	4.3195	3.94401	3.86742	4.13176	0.0953859	0.931329	MER21B	LTR	ERVL	No
MERV1_I-int	31.9064	2.03393	1.78682	1.99583	2.08241	1.91037	2.03912	0.0940944	0.630156	MERV1_I-int	LTR	ERV1	No
CACACn	11.544	8.79756	10.0919	7.19294	12.9602	9.44474	10.0766	0.0934226	1	CACACn	Simple_repeat	Simple_repeat	No
LTRIS4B	11.2558	0.389307	0.617075	0.721281	0.352346	0.503191	0.536814	0.0933147	1	LTRIS4B	LTR	ERV1	No
MLTR32C_MM	20.7603	0.750589	0.64376	0.588813	0.898628	0.697175	0.743721	0.0932411	0.885714	MLTR32C_MM	LTR	ERVK	No
L1_Mur3	17.095	0.732583	0.72731	0.800708	0.756312	0.729947	0.77851	0.0929247	0.909022	L1_Mur3	LINE	L1	No
Cn	42.1748	23.0489	24.3369	28.2182	22.2801	23.6929	25.2492	0.0917797	0.885714	Cn	Simple_repeat	Simple_repeat	No
MER76	15.8586	1.81758	1.89868	2.11789	1.84119	1.85813	1.97954	0.0913151	0.885714	MER76	LTR	ERVL	No
TTTTAn	67.7355	41.8131	46.9814	49.2937	45.2687	44.3972	47.2812	0.090797	0.778514	TTTTAn	Simple_repeat	Simple_repeat	No
RLTR17B_Mm	42.1757	7.3358	8.27535	8.65453	7.96529	7.80558	8.30991	0.0903276	0.760602	RLTR17B_Mm	LTR	ERVK	No
Tigger18a	12.6105	1.19883	1.14072	1.05587	1.4343	1.16978	1.24509	0.0900095	0.885714	Tigger18a	DNA	TcMar-Tigger	No
HAL1	29.2671	2.28998	2.35673	2.556	2.38936	2.32336	2.47268	0.0898658	0.844715	HAL1	LINE	L1	No
L1MA8	41.9184	6.10257	7.10441	7.16447	6.88465	6.60349	7.02456	0.0891795	0.989351	L1MA8	LINE	L1	No
MT2A	41.1306	3.98906	4.15594	4.49242	4.16727	4.0725	4.32984	0.0884004	0.210173	MT2A	LTR	ERVL	No
ERVB4_1B-I_MM-int	21.8344	0.571631	0.703109	0.748552	0.605477	0.63737	0.677014	0.0870556	0.742798	ERVB4_1B-I_MM-int	LTR	ERVK	No
L1MB5	24.507	2.14858	2.43884	2.48374	2.38571	2.29371	2.43472	0.0860765	0.687565	L1MB5	LINE	L1	No
MARNA	51.0524	7.67329	8.58862	9.06117	8.1954	8.13096	8.62828	0.0856487	0.972203	MARNA	DNA	TcMar-Mariner	No
MLT1E2	37.7031	5.34491	5.7382	6.42695	5.33198	5.54155	5.87947	0.0853954	0.947356	MLT1E2	LTR	ERVL-MaLR	No
MTB_Mm-int	18.2123	0.456177	0.389713	0.447286	0.450071	0.422945	0.448678	0.0852108	0.695998	MTB_Mm-int	LTR	ERVL-MaLR	No
Charlie1a	16.0731	1.03807	1.02767	1.23012	0.960768	1.03287	1.09544	0.0848596	0.840659	Charlie1a	DNA	hAT-Charlie	No
MLTR25C	22.0026	3.11731	3.21139	3.42352	3.28172	3.16435	3.35262	0.0833798	0.878477	MLTR25C	LTR	ERVK	No
Lx5	142.653	1.10002	1.19696	1.26816	1.16429	1.14849	1.21622	0.0826695	0.466362	Lx5	LINE	L1	No
CCCCGn	130.763	24.3358	28.6484	27.9116	28.1949	26.4921	28.0532	0.0826059	0.998184	CCCCGn	Simple_repeat	Simple_repeat	No
CAGGn	122.843	75.4787	88.8658	88.438	85.5737	82.1722	87.0058	0.0824613	0.664664	CAGGn	Simple_repeat	Simple_repeat	No
CAn	38.8818	17.9889	19.1588	20.3034	19.0292	18.5738	19.6663	0.0824554	0.140104	CAn	Simple_repeat	Simple_repeat	No
L2b	30.337	6.5658	6.9141	7.46586	6.80268	6.73995	7.13427	0.0820276	0.554992	L2b	LINE	L2	No
CGGn	85.28	23.289	29.6084	27.9265	28.0535	26.4487	27.99	0.0817161	0.434654	CGGn	Simple_repeat	Simple_repeat	No
ORR1D1	24.9284	1.71265	1.71428	1.86646	1.75903	1.71347	1.81275	0.0812591	0.171221	ORR1D1	LTR	ERVL-MaLR	No
MT-int	16.2869	0.543812	0.377494	0.533196	0.441325	0.460653	0.487261	0.0810138	0.755285	MT-int	LTR	ERVL-MaLR	No
TGn	40.7293	17.1586	18.9378	19.777	18.4015	18.0482	19.0893	0.0809075	0.288716	TGn	Simple_repeat	Simple_repeat	No
L1MC3	28.5317	2.15282	2.2021	2.43483	2.17032	2.17746	2.30258	0.0806047	0.995535	L1MC3	LINE	L1	No
Lx4B	22.2371	0.608105	0.577669	0.654873	0.598274	0.592887	0.626574	0.0797271	0.83297	Lx4B	LINE	L1	No
MER91A	26.7155	5.74549	6.28604	7.19889	5.5153	6.01577	6.3571	0.0796194	0.685714	MER91A	DNA	hAT-Tip100	No
RLTR10-int	25.1309	0.536818	0.574113	0.576154	0.597618	0.555465	0.586886	0.0793829	0.918497	RLTR10-int	LTR	ERVK	No
MMERVK9E_I-int	29.3619	0.879118	0.986617	1.05241	0.918724	0.932868	0.985568	0.0792828	0.983914	MMERVK9E_I-int	LTR	ERVK	No
Tn	45.9662	24.8769	27.9895	29.2384	26.6031	26.4332	27.9207	0.078985	0.152256	Tn	Simple_repeat	Simple_repeat	No
MTEb	28.1166	2.55771	2.46418	2.74491	2.55902	2.51095	2.65197	0.0788317	0.730007	MTEb	LTR	ERVL-MaLR	No
TCCGn	36.5627	15.4995	20.9005	17.9648	20.4555	18.2	19.2102	0.0779336	0.911797	TCCGn	Simple_repeat	Simple_repeat	No
L1M	15.3376	2.08288	2.46759	2.81991	1.98248	2.27524	2.40119	0.0777354	0.739364	L1M	LINE	L1	No
MLT1F	74.4276	12.5305	11.7888	14.2359	11.4283	12.1596	12.8321	0.0776607	0.360809	MLT1F	LTR	ERVL-MaLR	No
MLTR25A	29.1429	1.10822	1.13089	1.28271	1.07973	1.11956	1.18122	0.0773483	0.300523	MLTR25A	LTR	ERVK	No
GTCTGn	119.311	106.231	119.75	134.092	104.33	112.99	119.211	0.0773157	1	GTCTGn	Simple_repeat	Simple_repeat	No
GGCTGn	186.576	62.3166	69.1095	69.1792	69.4199	65.713	69.2996	0.0766663	0.634669	GGCTGn	Simple_repeat	Simple_repeat	No
MER34B-int	611.448	77.9357	88.906	95.2919	80.6043	83.4208	87.9481	0.0762452	0.878477	MER34B-int	LTR	ERV1	No
MLT2B2	23.817	1.45665	1.11172	1.31256	1.39441	1.28419	1.35348	0.0758204	0.513723	MLT2B2	LTR	ERVL	No
FAM	14.007	4.15605	3.30658	4.71024	3.15307	3.73132	3.93165	0.0754514	0.885714	FAM	SINE	Alu	No
tRNA-Ala-GCY_	31.0938	8.52488	9.48998	10.0256	8.95425	9.00743	9.48992	0.0752808	0.729715	tRNA-Ala-GCY_	tRNA	tRNA	No
ORR1F	21.8653	2.7152	2.49272	2.80943	2.67645	2.60396	2.74294	0.0750184	0.414735	ORR1F	LTR	ERVL-MaLR	No
MLT1J	21.195	2.88427	2.781	3.18938	2.77699	2.83263	2.98318	0.0747094	0.807125	MLT1J	LTR	ERVL-MaLR	No
IAPLTR1_Mm	25.1149	1.21504	1.40816	1.45776	1.30439	1.3116	1.38108	0.0744652	0.280408	IAPLTR1_Mm	LTR	ERVK	No
TGGn	71.2422	28.3875	32.5886	32.8819	31.3004	30.488	32.0911	0.0739319	0.939975	TGGn	Simple_repeat	Simple_repeat	No
Lx3C	18.044	0.883581	0.813416	0.856866	0.928734	0.848499	0.8928	0.0734249	0.536032	Lx3C	LINE	L1	No
B1_Mur3	34.7346	5.17163	5.47794	5.86872	5.33534	5.32479	5.60203	0.0732264	0.229555	B1_Mur3	SINE	Alu	No
LTR16A2	40.2554	5.45462	6.29857	6.26543	6.0959	5.8766	6.18067	0.0727819	0.937229	LTR16A2	LTR	ERVL	No
CCCCCAn	45.6925	31.5158	33.2564	34.5109	33.5823	32.3861	34.0466	0.0721344	0.826293	CCCCCAn	Simple_repeat	Simple_repeat	No
RLTR25A	38.5314	3.95408	4.15713	4.2112	4.31565	4.0556	4.26343	0.072097	0.631376	RLTR25A	LTR	ERVK	No
RMER15-int	20.7897	0.846186	0.925883	1.03922	0.823652	0.886034	0.931435	0.0720916	0.93518	RMER15-int	LTR	ERVL	No
ID2	50.7928	13.5086	14.3378	15.3049	13.9376	13.9232	14.6213	0.0705759	0.516957	ID2	SINE	ID	No
ID_B1	32.139	5.54025	5.80617	6.21603	5.69015	5.67321	5.95309	0.0694724	0.070985	ID_B1	SINE	B4	No
CACCTn	12.1031	12.4519	10.3713	12.1205	11.828	11.4116	11.9742	0.0694329	1	CACCTn	Simple_repeat	Simple_repeat	No
RLTR14	19.6482	1.38674	1.399	1.44993	1.47181	1.39287	1.46087	0.0687673	0.318553	RLTR14	LTR	ERV1	No
Lx2A	15.5309	1.92623	1.64642	1.9309	1.81575	1.78632	1.87333	0.0686096	0.57142	Lx2A	LINE	L1	No
L1MC5	22.2228	1.72459	1.86435	2.03618	1.72706	1.79447	1.88162	0.0684162	0.937133	L1MC5	LINE	L1	No
Charlie19a	12.0038	1.80422	1.5375	1.78009	1.72209	1.67086	1.75109	0.067659	0.937229	Charlie19a	DNA	hAT-Charlie	No
RLTR31C_MM	17.953	0.707506	0.980477	0.904277	0.863275	0.843991	0.883776	0.0664524	0.95913	RLTR31C_MM	LTR	ERVK	No
Lx3A	23.8583	0.371482	0.36649	0.402696	0.369948	0.368986	0.386322	0.0662381	0.12932	Lx3A	LINE	L1	No
MLT1M	132.204	18.1222	20.4208	21.3375	19.0126	19.2715	20.175	0.0661026	0.911797	MLT1M	LTR	ERVL-MaLR	No
RMER1B	28.3633	1.88323	1.99432	2.11498	1.94195	1.93878	2.02846	0.0652425	0.477461	RMER1B	Other	Other	No
ORR1G	31.1707	2.95182	2.74959	3.07465	2.88733	2.8507	2.98099	0.0644717	0.601862	ORR1G	LTR	ERVL-MaLR	No
TTCCn	58.8865	28.551	34.8364	34.5625	31.7101	31.6937	33.1363	0.0642194	0.851708	TTCCn	Simple_repeat	Simple_repeat	No
CGTTGn	116.716	81.7656	95.5888	87.4416	97.934	88.6772	92.6878	0.0638162	0.666667	CGTTGn	Simple_repeat	Simple_repeat	No
L1M2	31.4168	2.17281	2.2086	2.43889	2.13994	2.1907	2.28942	0.0635869	0.309746	L1M2	LINE	L1	No
UCON6	85.188	13.8201	13.6357	15.378	13.3032	13.7279	14.3406	0.0629924	1	UCON6	Unknown	Unknown	No
L1M5	22.3256	2.44798	2.63345	2.70958	2.5967	2.54071	2.65314	0.0624676	0.787754	L1M5	LINE	L1	No
CAGTAn	12.835	11.4122	8.16198	11.612	8.82331	9.78709	10.2176	0.0621117	0.666667	CAGTAn	Simple_repeat	Simple_repeat	No
IMPB_01	38.7543	5.58283	6.30492	6.26093	6.14376	5.94387	6.20234	0.0614099	0.467378	IMPB_01	Satellite	Satellite	No
RLTR31_Mur	14.2496	0.469602	0.622692	0.693761	0.445856	0.546147	0.569808	0.0611884	0.885714	RLTR31_Mur	LTR	ERVK	No
B1F1	41.1375	7.12618	7.55279	7.88176	7.43057	7.33948	7.65616	0.0609429	0.598724	B1F1	SINE	Alu	No
MER77	15.8041	0.864227	0.88975	0.962222	0.867041	0.876988	0.914631	0.0606324	0.853428	MER77	LTR	ERVL	No
GCCTGn	245.629	144.763	154.837	163.033	149.384	149.8	156.208	0.0604303	0.874287	GCCTGn	Simple_repeat	Simple_repeat	No
CACCATn	323.57	24.33	24.8	27.3126	23.8469	24.565	25.5798	0.0583989	0.291343	CACCATn	Simple_repeat	Simple_repeat	No
Tigger5b	27.4658	6.71035	5.37879	6.7071	5.87982	6.04457	6.29346	0.0582143	0.977402	Tigger5b	DNA	TcMar-Tigger	No
CTGGGGn	129.621	33.3615	38.6866	38.4796	36.5213	36.024	37.5004	0.0579483	0.722803	CTGGGGn	Simple_repeat	Simple_repeat	No
MIR3	43.3548	8.32073	9.02396	9.39074	8.65614	8.67234	9.02344	0.0572561	0.473759	MIR3	SINE	MIR	No
Tigger7	24.8361	2.01794	2.03094	2.19063	2.02182	2.02444	2.10623	0.0571381	0.738334	Tigger7	DNA	TcMar-Tigger	No
L1MD3	21.4001	2.77219	2.65302	2.91305	2.73032	2.71261	2.82168	0.0568776	0.714479	L1MD3	LINE	L1	No
L4_B_Mam	16.2755	2.7091	2.93044	3.48954	2.37629	2.81977	2.93291	0.0567566	0.885714	L4_B_Mam	LINE	RTE-X	No
MT2C_Mm	25.8678	1.12228	1.08848	1.1891	1.11001	1.10538	1.14955	0.0565301	0.927191	MT2C_Mm	LTR	ERVL	No
MER102a	30.0798	2.86823	3.17631	3.41622	2.86889	3.02227	3.14256	0.0563046	0.645377	MER102a	DNA	hAT-Charlie	No
An	75.565	35.7137	42.0146	42.0016	38.7817	38.8642	40.3916	0.0556164	0.277004	An	Simple_repeat	Simple_repeat	No
LTR9	93.6253	10.011	14.2106	13.8057	11.3594	12.1108	12.5826	0.0551355	1	LTR9	LTR	ERV1	No
RLTR26_Mus	24.9826	3.75536	3.95737	4.11968	3.88323	3.85637	4.00146	0.0532837	0.612483	RLTR26_Mus	LTR	ERVK	No
X5B_LINE	51.1706	11.8466	10.3357	12.5262	10.4882	11.0912	11.5072	0.0531235	1	X5B_LINE	LINE	CR1	No
U6	43.2011	10.7963	11.6268	12.5489	10.6981	11.2116	11.6235	0.052052	0.57142	U6	snRNA	snRNA	No
MLTR11A	30.7162	3.47572	3.66833	3.88589	3.52057	3.57203	3.70323	0.0520412	0.717924	MLTR11A	LTR	ERVK	No
MLTR14	21.9331	2.3044	2.17886	2.4221	2.22279	2.24163	2.32244	0.0510958	0.682359	MLTR14	LTR	ERV1	No
L3	105.067	27.8566	29.3814	31.0409	28.2071	28.619	29.624	0.0497927	0.344022	L3	LINE	CR1	No
RLTR11B	43.7862	1.88155	1.96025	2.04666	1.9275	1.9209	1.98708	0.0488685	0.973411	RLTR11B	LTR	ERVK	No
LTR75	46.7781	5.9894	6.01562	6.06674	6.34632	6.00251	6.20653	0.0482208	1	LTR75	LTR	ERVL	No
ORR1A3	29.2151	1.84023	1.83017	2.00585	1.78822	1.8352	1.89703	0.0478086	0.97697	ORR1A3	LTR	ERVL-MaLR	No
T-rich	63.0088	22.0615	25.2407	25.4018	23.4625	23.6511	24.4321	0.0468708	0.276263	T-rich	Low_complexity	Low_complexity	No
LTR108a_Mam	33.243	1.3698	2.22275	2.34802	1.36181	1.79627	1.85492	0.0463471	1	LTR108a_Mam	LTR	ERVL	No
MER34-int	15.9673	0.915875	0.921468	0.945072	0.951703	0.918671	0.948388	0.0459281	1	MER34-int	LTR	ERV1	No
RLTR28	72.5829	12.2003	12.7421	13.3261	12.3944	12.4712	12.8602	0.0443184	0.763588	RLTR28	LTR	ERVL	No
TATGn	42.7694	15.7853	16.3765	17.4624	15.6999	16.0809	16.5811	0.0441901	0.73292	TATGn	Simple_repeat	Simple_repeat	No
LTR50	111.479	18.4695	22.891	22.6951	19.9228	20.6802	21.309	0.0432097	0.771464	LTR50	LTR	ERVL	No
MER58B	22.5614	2.78427	2.88776	2.94	2.90411	2.83601	2.92205	0.0431171	0.964415	MER58B	DNA	hAT-Charlie	No
MER50	57.2826	9.9777	10.6502	10.5276	10.7243	10.3139	10.6259	0.0429938	0.666667	MER50	LTR	ERV1	No
CAGAn	56.6475	30.5609	33.5155	34.1874	31.7971	32.0382	32.9923	0.0423351	0.889654	CAGAn	Simple_repeat	Simple_repeat	No
CCCCCTn	38.3069	23.0166	30.4525	28.2207	26.8258	26.7346	27.5233	0.0419442	0.511239	CCCCCTn	Simple_repeat	Simple_repeat	No
UCON4	29.6146	3.55271	3.66152	3.98089	3.44338	3.60711	3.71214	0.0414047	0.234499	UCON4	Unknown	Unknown	No
RLTR1A2_MM	22.0379	0.817429	0.826411	0.944078	0.74724	0.82192	0.845659	0.0410785	0.742798	RLTR1A2_MM	LTR	ERV1	No
MTB	40.3088	2.1561	2.26217	2.3438	2.20154	2.20913	2.27267	0.0409099	0.498854	MTB	LTR	ERVL-MaLR	No
ORR1C2-int	20.2468	0.409877	0.387832	0.463583	0.356563	0.398855	0.410073	0.0400187	0.587993	ORR1C2-int	LTR	ERVL-MaLR	No
MER31A	53.2894	3.98989	5.35317	4.92616	4.67849	4.67153	4.80232	0.0398362	1	MER31A	LTR	ERV1	No
YREP_Mm	37.5636	4.58013	4.663	4.93972	4.56195	4.62156	4.75083	0.0397995	0.643442	YREP_Mm	Unknown	Unknown	No
L1ME4a	50.5189	4.29136	4.53574	4.75318	4.31874	4.41355	4.53596	0.0394689	0.831141	L1ME4a	LINE	L1	No
BGLII_B2	43.328	3.93269	4.21046	3.91284	4.45615	4.07158	4.1845	0.0394656	0.712535	BGLII_B2	LTR	ERVK	No
BC1_Mm	34.5675	7.9498	8.28524	8.69953	7.98552	8.11752	8.34253	0.0394455	0.791695	BC1_Mm	scRNA	scRNA	No
MYSERV6-int	27.979	1.14256	1.13621	1.23383	1.10761	1.13938	1.17072	0.0391392	0.964581	MYSERV6-int	LTR	ERVK	No
CTGn	123.719	52.2969	62.2338	60.8353	56.737	57.2653	58.7861	0.0378144	0.207921	CTGn	Simple_repeat	Simple_repeat	No
TTTTTGn	53.5932	31.4571	35.3606	35.5208	33.063	33.4089	34.2919	0.0376376	0.511923	TTTTTGn	Simple_repeat	Simple_repeat	No
RLTR13D3A1	21.2123	1.09496	1.17998	1.37192	0.962491	1.13747	1.16721	0.0372288	0.401636	RLTR13D3A1	LTR	ERVK	No
C-rich	95.839	21.1599	26.6635	25.1536	23.9124	23.9117	24.533	0.0370111	0.614971	C-rich	Low_complexity	Low_complexity	No
A-rich	72.7377	24.6164	28.7888	28.4673	26.2489	26.7026	27.3581	0.034989	0.263946	A-rich	Low_complexity	Low_complexity	No
RLTR13D5	63.165	6.56794	8.05339	7.62227	7.35596	7.31066	7.48912	0.0347935	0.937229	RLTR13D5	LTR	ERVK	No
CAAAAAn	44.4777	27.921	28.538	30.2832	27.4727	28.2295	28.878	0.032765	0.578746	CAAAAAn	Simple_repeat	Simple_repeat	No
CCGn	68.1218	22.4008	28.8807	26.1948	26.229	25.6408	26.2119	0.0317833	0.448224	CCGn	Simple_repeat	Simple_repeat	No
PB1	29.825	5.98367	6.21055	6.50719	5.95104	6.09711	6.22912	0.0309028	0.757406	PB1	SINE	Alu	No
RMER19B	30.884	1.42139	1.4621	1.52869	1.41564	1.44174	1.47216	0.0301245	0.99956	RMER19B	LTR	ERVK	No
Lx5c	23.8053	0.870926	0.888094	0.911537	0.884012	0.87951	0.897774	0.0296526	0.750115	Lx5c	LINE	L1	No
L1VL4	23.5316	0.377668	0.354922	0.382691	0.365007	0.366295	0.373849	0.0294511	0.419678	L1VL4	LINE	L1	No
G-rich	73.9409	18.0551	22.6024	21.071	20.4151	20.3287	20.743	0.0291068	0.825671	G-rich	Low_complexity	Low_complexity	No
MERVK26-int	21.9249	0.8451	0.912975	0.951842	0.841512	0.879038	0.896677	0.0286632	0.742798	MERVK26-int	LTR	ERVK	No
CT-rich	256.47	58.3674	69.3292	66.7969	63.4603	63.8483	65.1286	0.0286433	0.574348	CT-rich	Low_complexity	Low_complexity	No
PB1D7	32.7337	6.65371	6.80371	7.21381	6.51338	6.72871	6.8636	0.0286342	0.969254	PB1D7	SINE	Alu	No
RMER2	15.5791	0.866378	0.755671	0.832107	0.822032	0.811024	0.827069	0.0282632	0.780443	RMER2	LTR	ERV1	No
CCAn	124.285	45.3792	53.4406	52.0513	48.7026	49.4099	50.3769	0.0279628	0.530479	CCAn	Simple_repeat	Simple_repeat	No
B1F	29.6796	5.4726	5.65352	5.89382	5.44604	5.56306	5.66993	0.0274513	0.834865	B1F	SINE	Alu	No
MTE-int	22.2983	2.04609	1.94024	2.14748	1.90872	1.99317	2.0281	0.0250637	0.583098	MTE-int	LTR	ERVL-MaLR	No
B1F2	32.5121	6.01482	6.34485	6.48789	6.0855	6.17983	6.2867	0.0247338	0.780322	B1F2	SINE	Alu	No
GGAAn	35.8006	19.5394	21.3711	22.8659	18.7412	20.4552	20.8035	0.0243598	0.87997	GGAAn	Simple_repeat	Simple_repeat	No
RLTR12BD_Mm	31.8034	2.18742	2.4781	2.37663	2.36726	2.33276	2.37195	0.0240325	0.780443	RLTR12BD_Mm	LTR	ERVK	No
MamSINE1	145.349	21.9601	26.3109	26.2052	22.8718	24.1355	24.5385	0.0238923	0.985179	MamSINE1	SINE	tRNA	No
RLTR24B_MM	14.2689	2.60583	2.4942	2.65249	2.53262	2.55002	2.59255	0.0238661	0.645377	RLTR24B_MM	LTR	ERV1	No
ID4	42.8931	10.8946	11.7471	11.9664	11.0439	11.3209	11.5052	0.0232973	0.826105	ID4	SINE	ID	No
MER63D	11.2971	3.51989	2.61355	3.27641	2.95359	3.06672	3.115	0.0225376	1	MER63D	DNA	hAT-Blackjack	No
ERVB3_1-LTR_MM	43.858	11.6165	13.3435	12.5487	12.8001	12.48	12.6744	0.0223035	1	ERVB3_1-LTR_MM	LTR	ERVK	No
ID4_	36.4266	9.5264	10.2354	10.4649	9.59961	9.88088	10.0323	0.0219357	0.695984	ID4_	SINE	ID	No
ORR1C1-int	17.4695	0.328936	0.284246	0.302927	0.319467	0.306591	0.311197	0.0215124	0.977402	ORR1C1-int	LTR	ERVL-MaLR	No
CCGAAn	33.474	14.8984	18.2174	15.0345	18.5455	16.5579	16.79	0.0200788	0.666667	CCGAAn	Simple_repeat	Simple_repeat	No
URR1A	20.746	2.30069	2.1999	2.42596	2.13723	2.2503	2.28159	0.0199268	0.363372	URR1A	DNA	hAT-Charlie	No
MIR	24.1053	4.32235	4.42111	4.62209	4.23828	4.37173	4.43019	0.0191634	0.625565	MIR	SINE	MIR	No
MT2B	49.4953	15.0875	16.6062	16.7627	15.3369	15.8469	16.0498	0.0183552	0.214632	MT2B	LTR	ERVL	No
RLTR25B	59.6054	10.6535	10.653	11.2446	10.3238	10.6532	10.7842	0.017629	0.876255	RLTR25B	LTR	ERVK	No
B1_Mur2	31.4118	4.85627	4.94207	5.13414	4.7834	4.89917	4.95877	0.0174452	0.197646	B1_Mur2	SINE	Alu	No
Tigger12	362.441	101.099	131.843	121.056	114.603	116.471	117.83	0.0167316	0.885714	Tigger12	DNA	TcMar-Tigger	No
X6B_LINE	33.4365	10.5106	10.2936	9.69847	11.3273	10.4021	10.5129	0.0152887	0.328205	X6B_LINE	LINE	CR1	No
U4	26.98	3.4463	4.84365	3.38734	4.99042	4.14497	4.18888	0.0152028	0.937229	U4	snRNA	snRNA	No
L4_C_Mam	18.7717	1.1927	1.18742	0.957085	1.44688	1.19006	1.20198	0.0143752	0.937229	L4_C_Mam	LINE	RTE-X	No
GAn	39.9374	18.0838	20.9862	19.9992	19.4439	19.535	19.7216	0.0137132	0.999054	GAn	Simple_repeat	Simple_repeat	No
ERVB5_1-LTR_MM	13.8932	2.36894	2.35693	2.23256	2.53836	2.36293	2.38546	0.0136907	0.937229	ERVB5_1-LTR_MM	LTR	ERVK	No
RLTR11C_MM	29.7731	1.10169	1.16166	1.07383	1.21088	1.13168	1.14236	0.0135514	0.615564	RLTR11C_MM	LTR	ERVK	No
AmnSINE1	112.045	32.4251	34.1761	35.3617	31.8559	33.3006	33.6088	0.0132911	0.874915	AmnSINE1	SINE	Deu	No
IAP1-MM_I-int	107.574	5.76643	6.38724	6.39767	5.86667	6.07684	6.13217	0.0130768	0.299471	IAP1-MM_I-int	LTR	ERVK	No
RLTR13A2	68.9818	1.43535	1.35948	1.50875	1.3108	1.39742	1.40977	0.0127012	0.970513	RLTR13A2	LTR	ERVK	No
MER112	192.312	18.711	20.8768	18.9429	20.9928	19.7939	19.9678	0.0126215	0.666667	MER112	DNA	hAT-Charlie	No
CCCGn	81.9471	39.2934	49.223	44.9394	44.3524	44.2582	44.6459	0.0125824	0.954633	CCCGn	Simple_repeat	Simple_repeat	No
RMER16B2	14.325	0.987462	0.798008	0.949048	0.851485	0.892735	0.900267	0.0121211	0.818182	RMER16B2	LTR	ERVK	No
MLT1E	13.7539	1.05905	1.31912	1.27611	1.12146	1.18909	1.19879	0.0117238	0.707393	MLT1E	LTR	ERVL-MaLR	No
L1MD2	46.7132	3.7884	4.63665	4.3199	4.16285	4.21252	4.24138	0.00984731	0.682996	L1MD2	LINE	L1	No
L1MB7	25.8113	2.43677	2.51792	2.56577	2.42154	2.47734	2.49366	0.00946983	0.331556	L1MB7	LINE	L1	No
MLTR18A_MM	20.755	1.46562	1.31117	1.45505	1.33939	1.38839	1.39722	0.00914163	0.645377	MLTR18A_MM	LTR	ERVK	No
RLTR15	29.498	1.67317	1.68171	1.76913	1.6043	1.67744	1.68671	0.00795089	0.863913	RLTR15	LTR	ERVK	No
MER58A	42.4595	5.19763	5.34375	5.56061	5.03394	5.27069	5.29728	0.0072579	0.846428	MER58A	DNA	hAT-Charlie	No
L1MD	52.2211	4.4057	5.20044	5.11413	4.53698	4.80307	4.82555	0.00673587	0.764627	L1MD	LINE	L1	No
CGAGn	117.488	39.8262	49.2974	44.6252	44.9137	44.5618	44.7694	0.00670595	0.916741	CGAGn	Simple_repeat	Simple_repeat	No
CGGAGn	42.3075	11.7992	14.614	12.1074	14.419	13.2066	13.2632	0.00616689	0.853428	CGGAGn	Simple_repeat	Simple_repeat	No
ORR1E	40.2537	2.74837	2.85164	2.89348	2.72872	2.8	2.8111	0.00570437	0.379112	ORR1E	LTR	ERVL-MaLR	No
L2c	58.8611	11.266	12.9028	12.6076	11.6473	12.0844	12.1275	0.00512947	0.906404	L2c	LINE	L2	No
CGCGGn	41.6371	7.90344	9.97749	8.51538	9.40308	8.94046	8.95923	0.00302534	0.995107	CGCGGn	Simple_repeat	Simple_repeat	No
Lx8	25.5705	1.72234	1.7549	1.83528	1.64821	1.73862	1.74174	0.00258789	0.389248	Lx8	LINE	L1	No
RMER15	35.9445	3.23117	3.26363	3.39715	3.10884	3.2474	3.253	0.00248286	0.597846	RMER15	LTR	ERVL	No
RLTR10A	50.8714	8.45194	8.58019	9.04595	8.00504	8.51607	8.5255	0.00159665	0.578742	RLTR10A	LTR	ERVK	No
L1VL2	21.9671	0.30602	0.30462	0.299932	0.31132	0.30532	0.305626	0.0014459	0.591167	L1VL2	LINE	L1	No
ORR1A3-int	19.3736	0.777302	0.848004	0.837081	0.789675	0.812653	0.813378	0.0012866	0.923021	ORR1A3-int	LTR	ERVL-MaLR	No
MamGypLTR2c	11.1464	0.953732	1.13781	0.981699	1.11051	1.04577	1.04611	0.000458288	1	MamGypLTR2c	LTR	Gypsy	No
L1MB3	25.3206	2.70197	2.52536	2.74158	2.48681	2.61367	2.61419	0.00028883	0.716082	L1MB3	LINE	L1	No
LTR40c	19.8333	2.64392	2.73773	2.72306	2.65803	2.69083	2.69055	-0.000151197	0.878477	LTR40c	LTR	ERVL	No
ID	22.24	7.74364	7.89077	8.08605	7.54155	7.81721	7.8138	-0.000628893	0.518113	ID	SINE	ID	No
B1_Mm	33.4944	5.22447	5.45812	5.61576	5.06157	5.34129	5.33866	-0.000710579	0.760672	B1_Mm	SINE	Alu	No
MLT1G1	149.438	14.4359	14.4442	15.6941	13.1717	14.4401	14.4329	-0.000714251	1	MLT1G1	LTR	ERVL-MaLR	No
CAGGGn	57.8278	29.8283	35.8363	36.5146	29.086	32.8323	32.8003	-0.00140697	0.853428	CAGGGn	Simple_repeat	Simple_repeat	No
TCGn	90.5263	31.0527	37.0679	34.8171	33.23	34.0603	34.0236	-0.00155615	0.678306	TCGn	Simple_repeat	Simple_repeat	No
CAGTGn	44.8926	20.2845	20.8611	19.0764	22.0096	20.5728	20.543	-0.00208852	0.885714	CAGTGn	Simple_repeat	Simple_repeat	No
Lx6	20.1976	0.755608	0.719701	0.723317	0.749748	0.737654	0.736532	-0.00219673	0.530671	Lx6	LINE	L1	No
TCTCCCn	107.068	80.6445	97.4408	96.2991	81.4287	89.0427	88.8639	-0.00289978	0.885714	TCTCCCn	Simple_repeat	Simple_repeat	No
TTCTCCn	85.1156	38.153	38.5146	36.0726	40.4389	38.3338	38.2557	-0.00294335	0.878477	TTCTCCn	Simple_repeat	Simple_repeat	No
ORR1A1	23.0303	2.11448	2.36503	2.35925	2.11043	2.23975	2.23484	-0.00316634	0.863216	ORR1A1	LTR	ERVL-MaLR	No
TATATGn	43.837	17.7731	19.311	19.3193	17.6755	18.5421	18.4974	-0.00348068	0.584746	TATATGn	Simple_repeat	Simple_repeat	No
L1M3f	272.643	103.417	100.637	101.054	102.495	102.027	101.775	-0.00356899	1	L1M3f	LINE	L1	No
MLT2B5	77.4948	7.15208	8.922	8.02833	8.0032	8.03704	8.01576	-0.00382515	0.685714	MLT2B5	LTR	ERVL	No
RMER17A-int	11.6498	0.73172	0.683653	0.536896	0.874592	0.707686	0.705744	-0.00396573	0.685714	RMER17A-int	LTR	ERVK	No
X7A_LINE	485.679	240.486	271.18	264.667	245.557	255.833	255.112	-0.00407046	1	X7A_LINE	LINE	CR1	No
L1M4b	29.7434	2.06581	2.37281	2.28447	2.14132	2.21931	2.21289	-0.00417724	0.630932	L1M4b	LINE	L1	No
MTE2a-int	98.7724	2.07679	2.07847	2.14829	1.99383	2.07763	2.07106	-0.00456834	0.818182	MTE2a-int	LTR	ERVL-MaLR	No
RMER4A	15.6387	1.1247	1.09656	1.21325	1.00027	1.11063	1.10676	-0.00503665	0.545835	RMER4A	LTR	ERVK	No
RMER1A	67.6962	6.30555	7.05195	6.92258	6.38003	6.67875	6.65131	-0.00593968	0.913998	RMER1A	Other	Other	No
MTE2b	22.9775	1.90551	1.88219	1.96917	1.80287	1.89385	1.88602	-0.00597782	0.838012	MTE2b	LTR	ERVL-MaLR	No
MLTR18B_MM	123.398	4.14633	4.40376	4.66263	3.85055	4.27504	4.25659	-0.00624099	0.977402	MLTR18B_MM	LTR	ERVK	No
ERVB5_2-LTR_MM	13.4993	0.462381	0.683277	0.545942	0.59384	0.572829	0.569891	-0.00741852	0.937229	ERVB5_2-LTR_MM	LTR	ERVK	No
RLTR13B3	74.9653	1.67321	1.50653	1.55571	1.60655	1.58987	1.58113	-0.00795568	0.573737	RLTR13B3	LTR	ERVK	No
UCON14	12.3244	0.887473	1.94354	1.34937	1.46428	1.41551	1.40682	-0.00887798	1	UCON14	DNA?	DNA?	No
MIRc	49.3048	10.0533	10.8333	10.9046	9.85274	10.4433	10.3787	-0.00896055	0.827186	MIRc	SINE	MIR	No
Charlie4z	15.0763	2.48836	2.55312	2.83276	2.17587	2.52074	2.50432	-0.00943044	1	Charlie4z	DNA	hAT-Charlie	No
MER5B	33.588	7.37843	7.97067	7.7702	7.47461	7.67455	7.6224	-0.00983619	0.90899	MER5B	DNA	hAT-Charlie	No
CTGTGn	32.228	14.489	15.7782	15.9834	14.0698	15.1336	15.0266	-0.0102357	0.937229	CTGTGn	Simple_repeat	Simple_repeat	No
ORR1A4	23.19	1.67744	1.65971	1.67639	1.63558	1.66858	1.65598	-0.010931	0.661184	ORR1A4	LTR	ERVL-MaLR	No
CCGAGn	67.8004	39.9579	50.6431	46.6566	43.25	45.3005	44.9533	-0.0111	0.798745	CCGAGn	Simple_repeat	Simple_repeat	No
MLTR11B	18.5209	1.20402	1.01349	1.12043	1.07776	1.10875	1.09909	-0.0126231	0.63859	MLTR11B	LTR	ERVK	No
B1_Mur4	27.4101	4.35667	4.459	4.57981	4.1575	4.40784	4.36865	-0.0128825	0.194967	B1_Mur4	SINE	Alu	No
MTB-int	50.1183	1.07355	1.089	1.09646	1.04607	1.08127	1.07126	-0.0134195	0.614355	MTB-int	LTR	ERVL-MaLR	No
L1ME3E	31.7914	6.49078	8.77326	7.59455	7.52596	7.63202	7.56026	-0.0136297	0.885714	L1ME3E	LINE	L1	No
CCCCAGn	144.324	46.7738	54.5931	51.294	49.0948	50.6834	50.1944	-0.0139881	0.732682	CCCCAGn	Simple_repeat	Simple_repeat	No
L1ME4b	19.0751	2.42953	2.0599	2.14783	2.2982	2.24472	2.22301	-0.0140173	0.994681	L1ME4b	LINE	L1	No
ATAGGn	120.007	61.3131	65.7277	66.481	59.1851	63.5204	62.8331	-0.0156958	1	ATAGGn	Simple_repeat	Simple_repeat	No
ERVL-int	19.9763	0.809067	1.12296	0.818998	1.09199	0.966016	0.955496	-0.0157968	1	ERVL-int	LTR	ERVL	No
Tigger5	27.6957	2.92618	2.9802	2.89614	2.94523	2.95319	2.92069	-0.0159652	0.715979	Tigger5	DNA	TcMar-Tigger	No
L1M4c	21.9819	1.63293	1.4559	1.56195	1.49212	1.54442	1.52704	-0.0163251	0.601821	L1M4c	LINE	L1	No
RMER16A2	15.9915	1.62184	1.30975	1.59212	1.30584	1.46579	1.44898	-0.0166413	0.95913	RMER16A2	LTR	ERVK	No
RMER10A	22.1637	1.309	1.2913	1.36711	1.20334	1.30015	1.28523	-0.016657	0.667907	RMER10A	LTR	ERVL	No
GGGAGAn	48.305	26.3739	26.3766	25.3139	26.8276	26.3752	26.0708	-0.0167514	1	GGGAGAn	Simple_repeat	Simple_repeat	No
MER58C	104.094	19.0921	20.5462	20.3123	18.8409	19.8192	19.5766	-0.0177648	1	MER58C	DNA	hAT-Charlie	No
LTR40b	11.8351	0.842336	0.763596	0.795823	0.7904	0.802966	0.793112	-0.0178138	0.937229	LTR40b	LTR	ERVL	No
L1MC4a	23.5347	1.87738	2.01198	2.04069	1.79763	1.94468	1.91916	-0.0190589	0.771244	L1MC4a	LINE	L1	No
Gn	28.3404	15.8339	21.2703	18.3938	18.2234	18.5521	18.3086	-0.0190621	0.95913	Gn	Simple_repeat	Simple_repeat	No
CGn	34.4554	10.8094	13.8049	11.8666	12.4218	12.3072	12.1442	-0.0192313	0.739364	CGn	Simple_repeat	Simple_repeat	No
TTGn	61.2699	41.948	46.9936	45.8743	41.8894	44.4708	43.8819	-0.0192336	0.433814	TTGn	Simple_repeat	Simple_repeat	No
RMER21A	59.4087	5.02361	5.30363	5.13428	5.05128	5.16362	5.09278	-0.0199289	0.926767	RMER21A	LTR	ERV1	No
tRNA-Ala-GCA	37.6988	11.6183	12.6805	13.2288	10.7326	12.1494	11.9807	-0.0201674	0.803613	tRNA-Ala-GCA	tRNA	tRNA	No
TTTAn	37.3938	27.3657	28.4664	28.7531	26.2892	27.916	27.5212	-0.0205533	0.462472	TTTAn	Simple_repeat	Simple_repeat	No
MIRb	36.9412	5.98096	6.24072	6.30082	5.74766	6.11084	6.02424	-0.0205914	0.39428	MIRb	SINE	MIR	No
HAL1_SS	38.7157	2.44904	2.2829	2.44238	2.22073	2.36597	2.33156	-0.0211371	0.666667	HAL1_SS	LINE	L1	No
RLTR13A	24.791	0.595951	0.555277	0.663283	0.470833	0.575614	0.567058	-0.0216065	0.818182	RLTR13A	LTR	ERVK	No
MER2	22.6026	2.27248	2.28222	2.32189	2.1631	2.27735	2.24249	-0.0222506	0.929377	MER2	DNA	TcMar-Tigger	No
LTR37-int	98.4721	6.8926	8.06265	7.63875	7.08656	7.47763	7.36266	-0.0223542	1	LTR37-int	LTR	ERV1	No
GGAn	74.7163	39.5596	45.3372	42.5566	40.981	42.4484	41.7688	-0.0232849	0.793703	GGAn	Simple_repeat	Simple_repeat	No
GA-rich	131.781	38.2049	44.8244	41.8053	39.8242	41.5147	40.8147	-0.0245307	0.897921	GA-rich	Low_complexity	Low_complexity	No
MER91B	52.9737	8.08567	8.06868	8.21457	7.66474	8.07717	7.93965	-0.0247748	1	MER91B	DNA	hAT-Tip100	No
RLTR30	19.9509	1.14473	1.02375	1.12557	1.00587	1.08424	1.06572	-0.0248555	0.887386	RLTR30	LTR	ERV1	No
MTE2a	25.8006	1.86951	2.03934	2.01118	1.82727	1.95442	1.91922	-0.0262204	0.807473	MTE2a	LTR	ERVL-MaLR	No
CATAn	30.2626	12.586	13.5111	13.4769	12.144	13.0486	12.8104	-0.026572	0.938264	CATAn	Simple_repeat	Simple_repeat	No
MLT1H-int	115.052	30.3952	28.2594	29.7881	27.7745	29.3273	28.7813	-0.0271114	0.885714	MLT1H-int	LTR	ERVL-MaLR	No
ERVB2_1A-I_MM-int	24.3981	2.34526	2.97759	2.62718	2.59104	2.66143	2.60911	-0.0286413	0.490916	ERVB2_1A-I_MM-int	LTR	ERVK	No
Ricksha	26.9613	1.70023	1.67038	1.6093	1.69122	1.6853	1.65026	-0.0303148	0.885714	Ricksha	DNA	MuDR	No
CACGn	36.997	24.1469	23.9873	25.3962	21.7004	24.0671	23.5483	-0.0314419	0.896533	CACGn	Simple_repeat	Simple_repeat	No
L1MC1	28.1758	1.90368	1.88946	1.87106	1.83914	1.89657	1.8551	-0.0318977	0.73309	L1MC1	LINE	L1	No
MER135	33.5714	4.84373	5.66071	5.94596	4.32421	5.25222	5.13508	-0.0325395	1	MER135	DNA	DNA	No
RMER12C	22.9311	2.7774	2.74408	2.64759	2.75067	2.76074	2.69913	-0.0325622	0.783945	RMER12C	LTR	ERVK	No
RLTR19-int	239.747	11.6821	14.8661	13.6625	12.2611	13.2741	12.9618	-0.0343499	0.879296	RLTR19-int	LTR	ERVK	No
Lx4A	20.4652	0.817379	0.858815	0.813862	0.822789	0.838097	0.818325	-0.0344436	0.805754	Lx4A	LINE	L1	No
L1ME3B	24.6373	1.86812	2.64778	2.10763	2.29949	2.25795	2.20356	-0.0351768	0.684211	L1ME3B	LINE	L1	No
CGGGGn	43.1125	8.75356	11.6905	9.97121	9.97875	10.222	9.97498	-0.0352969	0.691151	CGGGGn	Simple_repeat	Simple_repeat	No
RMER3D3	19.4998	6.83913	4.79575	7.07925	4.27436	5.81744	5.6768	-0.0353046	1	RMER3D3	LTR	ERVK	No
TCCn	74.281	37.8817	41.9391	39.9177	37.9082	39.9104	38.9129	-0.0365149	0.881292	TCCn	Simple_repeat	Simple_repeat	No
PB1D11	26.8167	6.74195	6.87559	6.94044	6.33579	6.80877	6.63811	-0.0366207	0.473401	PB1D11	SINE	Alu	No
CACAGn	155.512	92.6915	111.474	104.56	94.4692	102.083	99.5148	-0.0367536	0.937229	CACAGn	Simple_repeat	Simple_repeat	No
MamRep137	14.7815	1.66736	1.71988	1.71282	1.5886	1.69362	1.65071	-0.037024	0.970513	MamRep137	DNA	TcMar-Tigger	No
MLT1J-int	103.74	23.3421	24.7162	25.5913	21.2144	24.0291	23.4029	-0.0381007	0.885714	MLT1J-int	LTR	ERVL-MaLR	No
MTD	23.7879	2.17201	2.12545	2.18754	1.99786	2.14873	2.0927	-0.0381185	0.155119	MTD	LTR	ERVL-MaLR	No
tRNA-Pro-CCY	11.2487	2.9966	3.0903	2.82894	3.09292	3.04345	2.96093	-0.0396564	1	tRNA-Pro-CCY	tRNA	tRNA	No
Tigger6b	10.3128	1.33414	1.65796	1.80364	1.10717	1.49605	1.45541	-0.0397317	1	Tigger6b	DNA	TcMar-Tigger	No
RLTR44C	42.0441	1.52312	1.84941	1.64303	1.6371	1.68626	1.64006	-0.0400783	0.878477	RLTR44C	LTR	ERVK	No
MLT1-int	80.4485	27.3641	23.824	23.5938	26.1545	25.5941	24.8742	-0.0411608	0.666667	MLT1-int	LTR	ERVL-MaLR	No
Tigger1	18.4805	2.21754	2.22525	2.26028	2.05501	2.2214	2.15764	-0.0420093	0.452117	Tigger1	DNA	TcMar-Tigger	No
AATTGn	14.0736	6.89809	5.99468	5.73887	6.77466	6.44638	6.25676	-0.0430744	0.666667	AATTGn	Simple_repeat	Simple_repeat	No
MER33	25.314	2.59556	2.76084	2.6719	2.52437	2.6782	2.59814	-0.0437865	0.331087	MER33	DNA	hAT-Charlie	No
RLTR41	29.1914	1.62552	1.57522	1.61574	1.48927	1.60037	1.5525	-0.0438099	0.94301	RLTR41	LTR	ERV1	No
GAAn	91.0169	51.4373	60.1785	56.5557	51.5595	55.8079	54.0576	-0.0459705	0.925563	GAAn	Simple_repeat	Simple_repeat	No
tRNA-Val-GTA	15.6506	3.76756	4.62494	4.96909	3.15888	4.19625	4.06399	-0.0462047	1	tRNA-Val-GTA	tRNA	tRNA	No
U14	30.2178	7.29291	6.38753	7.43847	5.80834	6.84022	6.6234	-0.0464688	0.441803	U14	snRNA	snRNA	No
MLT2B4	15.1951	1.27139	1.26012	1.30604	1.14361	1.26575	1.22483	-0.0474183	0.896533	MLT2B4	LTR	ERVL	No
CATn	169.985	57.8396	66.7682	63.557	56.9406	62.3039	60.2488	-0.0483881	0.590913	CATn	Simple_repeat	Simple_repeat	No
CGCTGn	28.6599	16.9048	21.6165	19.6069	17.6297	19.2606	18.6183	-0.0489337	0.818182	CGCTGn	Simple_repeat	Simple_repeat	No
MER52-int	12.2731	1.74573	2.33588	2.23103	1.71363	2.0408	1.97233	-0.0492391	1	MER52-int	LTR	ERV1	No
RLTR30E_MM	20.8461	0.984705	1.02254	1.01856	0.921292	1.00362	0.969924	-0.0492733	0.755285	RLTR30E_MM	LTR	ERV1	No
RMER17D	54.1279	2.76818	2.9125	2.94843	2.53546	2.84034	2.74195	-0.0508608	0.319465	RMER17D	LTR	ERVK	No
MLT1H1	12.3667	1.3379	1.37897	1.5399	1.08026	1.35843	1.31008	-0.0522873	0.477575	MLT1H1	LTR	ERVL-MaLR	No
LTR101_Mam	160.926	17.1954	17.604	17.4621	16.0933	17.3997	16.7777	-0.0525181	0.666667	LTR101_Mam	LTR	ERVL	No
polypurine	152.914	82.9424	89.678	86.384	79.997	86.3102	83.1905	-0.0531131	0.867208	polypurine	Low_complexity	Low_complexity	No
RLTR48A	15.562	0.550939	0.504414	0.513345	0.503742	0.527676	0.508543	-0.0532832	0.912933	RLTR48A	LTR	ERV1	No
polypyrimidine	99.3062	50.1405	62.476	54.5567	53.8741	56.3083	54.2154	-0.0546434	1	polypyrimidine	Low_complexity	Low_complexity	No
L1MB1	17.7605	2.16845	1.98696	1.65106	2.3494	2.0777	2.00023	-0.0548242	0.9323	L1MB1	LINE	L1	No
RMER17B	16.6816	0.693691	0.614368	0.635136	0.624041	0.654029	0.629588	-0.0549462	0.234109	RMER17B	LTR	ERVK	No
Lx8b	24.7984	1.40857	1.41868	1.41411	1.30643	1.41362	1.36027	-0.0555061	0.496723	Lx8b	LINE	L1	No
GCGTGn	16.4925	11.6542	15.6325	12.952	13.3045	13.6434	13.1283	-0.0555241	1	GCGTGn	Simple_repeat	Simple_repeat	No
RLTR20C2_MM	25.6804	3.42542	3.42526	3.33988	3.2512	3.42534	3.29554	-0.0557321	0.8502	RLTR20C2_MM	LTR	ERVK	No
MamRep1879	16.2275	3.42743	3.18228	2.96467	3.38512	3.30486	3.1749	-0.0578774	0.885714	MamRep1879	DNA	hAT-Tip100?	No
RLTR20D	15.3589	0.919525	0.897765	0.815825	0.929761	0.908645	0.872793	-0.0580772	0.307873	RLTR20D	LTR	ERVK	No
L1MA10	19.1701	4.73002	4.14601	4.6126	3.91255	4.43802	4.26257	-0.0581898	0.885714	L1MA10	LINE	L1	No
MamTip3	26.3146	6.82603	7.01062	7.35075	5.93659	6.91833	6.64367	-0.0584429	1	MamTip3	DNA	hAT-Tip100	No
U2	49.5407	15.043	17.6808	15.9318	15.4889	16.3619	15.7104	-0.0586207	0.396369	U2	snRNA	snRNA	No
L2a	52.7975	10.7254	11.98	11.3192	10.4757	11.3527	10.8974	-0.059047	0.714563	L2a	LINE	L2	No
L1ME2z	21.637	2.31901	2.90478	2.54369	2.4705	2.61189	2.50709	-0.05908	1	L1ME2z	LINE	L1	No
L1ME2	14.1973	1.45683	1.58995	1.63822	1.28486	1.52339	1.46154	-0.0598011	0.912933	L1ME2	LINE	L1	No
CYRA11_Mm	16.5872	11.4444	10.9687	11.0577	10.4294	11.2065	10.7435	-0.0608739	0.630529	CYRA11_Mm	Unknown	Y-chromosome	No
ETnERV-int	172.852	6.04239	6.95071	6.64808	5.80637	6.49655	6.22722	-0.0610844	0.546113	ETnERV-int	LTR	ERVK	No
Charlie2a	18.4718	1.28313	1.35154	1.50301	1.02225	1.31734	1.26263	-0.0611885	1	Charlie2a	DNA	hAT-Charlie	No
HAL1ME	220.654	26.2745	29.36	26.3498	26.8989	27.8172	26.6243	-0.063233	0.853428	HAL1ME	LINE	L1	No
CCTCGn	43.0575	34.137	34.8171	34.9474	31.0008	34.477	32.9741	-0.0643023	1	CCTCGn	Simple_repeat	Simple_repeat	No
Helitron3Na_Mam	20.465	4.69376	4.5502	4.32503	4.51311	4.62198	4.41907	-0.0647689	0.712535	Helitron3Na_Mam	RC	Helitron	No
IAPLTR4_I	13.7672	0.193086	0.193853	0.230073	0.139695	0.19347	0.184884	-0.0654857	1	IAPLTR4_I	LTR	ERVK	No
RMER5	24.8505	1.90091	1.83898	1.86308	1.7083	1.86995	1.78569	-0.0665187	0.149117	RMER5	LTR	ERV1	No
TTAGn	13.7756	10.1333	8.45507	8.85136	8.89732	9.29418	8.87434	-0.0666876	1	TTAGn	Simple_repeat	Simple_repeat	No
URR1B	25.8639	3.22087	3.30539	3.19597	3.03522	3.26313	3.1156	-0.0667494	0.128952	URR1B	DNA	hAT-Charlie	No
CR1_Mam	35.1896	2.46538	2.71126	2.60865	2.33358	2.58832	2.47111	-0.0668537	1	CR1_Mam	LINE	CR1	No
CAAATn	67.3873	50.3136	61.4311	56.1762	50.5055	55.8723	53.3409	-0.066893	1	CAAATn	Simple_repeat	Simple_repeat	No
L1M7	28.628	3.15513	2.88762	2.70734	3.06132	3.02137	2.88433	-0.0669678	1	L1M7	LINE	L1	No
MERV1_LTR	56.4366	5.62063	5.39259	5.49535	5.00383	5.50661	5.24959	-0.068959	0.700611	MERV1_LTR	LTR	ERV1	No
LTR41	51.6387	10.0256	13.8802	13.1962	9.58652	11.9529	11.3914	-0.0694205	0.573737	LTR41	LTR	ERVL	No
LTRIS_Mus	63.9769	3.59618	3.84337	3.5734	3.51422	3.71978	3.54381	-0.0699151	0.941691	LTRIS_Mus	LTR	ERV1	No
MLT1C	31.1346	4.29165	3.94929	4.13827	3.71237	4.12047	3.92532	-0.0699986	0.708331	MLT1C	LTR	ERVL-MaLR	No
MLTR18C_MM	14.8264	0.53428	0.438011	0.526903	0.398467	0.486146	0.462685	-0.0713587	0.505361	MLTR18C_MM	LTR	ERVK	No
TCCCCn	68.1708	43.8186	59.1087	50.4575	47.4165	51.4636	48.937	-0.0726281	0.9323	TCCCCn	Simple_repeat	Simple_repeat	No
RLTR13G	68.0866	6.43943	7.36625	7.05203	6.06788	6.90284	6.55996	-0.0735034	0.635198	RLTR13G	LTR	ERVK	No
RCHARR1	20.7882	1.27898	1.32851	1.27123	1.20487	1.30374	1.23805	-0.0745927	0.926316	RCHARR1	DNA	hAT-Charlie	No
ERVB4_1C-LTR_Mm	78.6661	11.1998	12.6427	12.2089	10.4077	11.9213	11.3083	-0.0761578	0.544485	ERVB4_1C-LTR_Mm	LTR	ERVK	No
GTTTGn	45.0236	29.8409	33.6806	30.8926	29.3618	31.7608	30.1272	-0.0761798	0.842836	GTTTGn	Simple_repeat	Simple_repeat	No
L1MB8	19.0153	2.21525	2.16176	2.22447	1.92688	2.18851	2.07567	-0.0763678	0.229766	L1MB8	LINE	L1	No
MYSERV16_I-int	17.8411	0.398285	0.501985	0.431604	0.421128	0.450135	0.426366	-0.0782657	0.162801	MYSERV16_I-int	LTR	ERVK	No
MADE2	37.3706	8.99531	10.4136	9.38573	8.98126	9.70446	9.18349	-0.0796053	0.666667	MADE2	DNA	TcMar-Mariner	No
ERVB4_1B-LTR_MM	137.213	36.0481	39.7274	35.8348	35.8713	37.8878	35.8531	-0.079636	1	ERVB4_1B-LTR_MM	LTR	ERVK	No
RLTR13C2	32.2568	0.863935	0.861566	0.871036	0.761462	0.862751	0.816249	-0.0799338	0.321875	RLTR13C2	LTR	ERVK	No
LTR88c	85.0463	13.1535	11.3849	12.2696	10.9274	12.2692	11.5985	-0.0810995	1	LTR88c	LTR	Gypsy?	No
LTR48	53.6641	14.1228	13.7082	13.9551	12.3421	13.9155	13.1486	-0.0817755	0.190316	LTR48	LTR	ERV1	No
L1MC	19.4195	2.36675	2.587	2.51114	2.1691	2.47687	2.34012	-0.081937	0.764627	L1MC	LINE	L1	No
MTB_Mm	20.0164	1.32952	1.32999	1.32835	1.18259	1.32976	1.25547	-0.082936	0.368271	MTB_Mm	LTR	ERVL-MaLR	No
TCCCn	30.2537	13.7481	16.2025	14.8454	13.3989	14.9753	14.1222	-0.0846231	0.954263	TCCCn	Simple_repeat	Simple_repeat	No
RLTR14_RN	35.0697	5.73288	6.26989	5.46534	5.85292	6.00139	5.65913	-0.0847146	0.83898	RLTR14_RN	LTR	ERV1	No
L1MEi	887.61	48.481	56.6465	51.0569	47.9699	52.5638	49.5134	-0.0862497	0.878477	L1MEi	LINE	L1	No
MLT1F1	17.6034	2.07498	2.20426	2.10391	1.92644	2.13962	2.01517	-0.0864506	0.490916	MLT1F1	LTR	ERVL-MaLR	No
GGAGAn	30.8506	17.3864	17.0082	16.8916	15.502	17.1973	16.1968	-0.0864699	0.878477	GGAGAn	Simple_repeat	Simple_repeat	No
RLTR26	28.4787	1.30958	1.20523	1.28915	1.07894	1.2574	1.18404	-0.0867268	0.485714	RLTR26	LTR	ERVK	No
MER113	44.1003	9.64088	9.85778	9.54758	8.8059	9.74933	9.17674	-0.0873212	0.645377	MER113	DNA	hAT-Charlie	No
RMER16B	13.7472	0.836271	0.549059	0.731233	0.570641	0.692665	0.650937	-0.0896393	1	RMER16B	LTR	ERVK	No
CTAAn	12.2121	8.2494	8.68063	6.30525	9.57161	8.46502	7.93843	-0.09266	1	CTAAn	Simple_repeat	Simple_repeat	No
MER50B	70.8916	10.518	11.8771	11.7629	9.22176	11.1976	10.4923	-0.0938503	0.818182	MER50B	LTR	ERV1	No
RLTR12E	26.1212	1.22697	1.29268	1.19482	1.16481	1.25983	1.17982	-0.0946615	0.953688	RLTR12E	LTR	ERVK	No
CGGTGn	31.2194	10.3766	12.7975	11.6097	10.0819	11.5871	10.8458	-0.095383	0.666667	CGGTGn	Simple_repeat	Simple_repeat	No
Charlie5	67.311	10.8222	13.4753	12	10.7425	12.1487	11.3713	-0.0954135	0.25779	Charlie5	DNA	hAT-Charlie	No
L1MEf	17.7296	3.49127	3.44869	3.06504	3.42469	3.46998	3.24486	-0.0967703	0.477691	L1MEf	LINE	L1	No
GGGAn	41.5033	19.7659	25.5142	21.7845	20.5124	22.64	21.1484	-0.0983238	0.813624	GGGAn	Simple_repeat	Simple_repeat	No
ORR1B2	22.1429	1.53261	1.43159	1.43159	1.33399	1.4821	1.38279	-0.100061	0.330311	ORR1B2	LTR	ERVL-MaLR	No
RLTR11A	35.651	1.65627	1.89752	1.69298	1.62128	1.77689	1.65713	-0.10067	0.158758	RLTR11A	LTR	ERVK	No
RMER19C	16.9037	0.638067	0.614003	0.560238	0.607165	0.626035	0.583701	-0.101013	0.698028	RMER19C	LTR	ERVK	No
MMETn-int	369.956	5.21637	6.12911	5.70136	4.87457	5.67274	5.28797	-0.101332	0.0845564	MMETn-int	LTR	ERVK	No
LTR37A	12.0938	0.865582	1.19098	0.778516	1.13819	1.02828	0.958351	-0.101608	0.885714	LTR37A	LTR	ERV1	No
RLTR13C1	22.4451	1.37089	1.24182	1.282	1.15298	1.30635	1.21749	-0.10164	0.878477	RLTR13C1	LTR	ERVK	No
MER68B	15.7668	2.27921	2.22291	2.32998	1.86472	2.25106	2.09735	-0.102038	0.376095	MER68B	LTR	ERVL	No
Charlie1	20.113	1.79414	1.83046	1.68181	1.69514	1.8123	1.68847	-0.102099	0.706205	Charlie1	DNA	hAT-Charlie	No
4.5SRNA	23.5974	6.28613	6.57964	6.40269	5.57689	6.43289	5.98979	-0.10296	0.43549	4.5SRNA	scRNA	scRNA	No
Lx9	21.0957	1.06085	1.04993	1.00145	0.963235	1.05539	0.982345	-0.103475	0.404853	Lx9	LINE	L1	No
ORR1C1	35.6157	5.26965	6.30373	5.67427	5.09531	5.78669	5.38479	-0.10385	0.588121	ORR1C1	LTR	ERVL-MaLR	No
RMER17A	23.9944	0.922661	1.01693	0.819075	0.984098	0.969794	0.901586	-0.105212	0.313625	RMER17A	LTR	ERVK	No
RLTR48B	15.151	1.17621	1.131	0.984183	1.15892	1.1536	1.07155	-0.106449	0.666667	RLTR48B	LTR	ERV1	No
RLTR12D	14.9359	1.31842	1.23318	1.1959	1.17212	1.2758	1.18401	-0.107723	0.589581	RLTR12D	LTR	ERVK	No
U13	15.8172	3.55543	2.34459	2.52671	2.94331	2.95001	2.73501	-0.109172	1	U13	snRNA	snRNA	No
MER67C	10.528	0.620665	1.23099	1.0952	0.619257	0.925825	0.85723	-0.111058	1	MER67C	LTR	ERV1	No
ERVB7_1-LTR_MM	64.3518	3.74052	4.45952	4.0568	3.53539	4.10002	3.79609	-0.111115	0.29899	ERVB7_1-LTR_MM	LTR	ERVK	No
U3	29.7056	1.87383	3.73208	1.91943	3.26518	2.80296	2.59231	-0.112714	0.739364	U3	snRNA	snRNA	No
MER53	32.8624	5.09929	5.61786	5.23385	4.67152	5.35857	4.95268	-0.113639	0.617164	MER53	DNA	hAT	No
Tigger17	33.994	3.85605	3.63807	3.53393	3.38983	3.74706	3.46188	-0.114206	0.484849	Tigger17	DNA	TcMar-Tigger	No
MER46C	19.9297	2.20408	2.20587	2.00016	2.06519	2.20498	2.03267	-0.117385	0.602685	MER46C	DNA	TcMar-Tigger	No
MER34A	26.0288	2.42921	3.65918	2.71787	2.8947	3.04419	2.80628	-0.1174	1	MER34A	LTR	ERV1	No
Arthur1	16.2042	1.75648	2.12447	2.257	1.32001	1.94047	1.78851	-0.117653	0.699134	Arthur1	DNA	hAT-Tip100	No
Charlie17a	65.4472	18.5242	15.4202	16.7626	14.5221	16.9722	15.6423	-0.117719	0.666667	Charlie17a	DNA	hAT-Charlie	No
MER131	41.267	6.69631	7.25602	6.38233	6.46751	6.97616	6.42492	-0.118755	0.885714	MER131	SINE?	SINE?	No
L1MEg	310.711	71.1191	86.4728	75.9311	69.1922	78.796	72.5617	-0.118914	0.451995	L1MEg	LINE	L1	No
Eulor2B	48.7465	8.30736	12.7573	9.66504	9.72391	10.5323	9.69447	-0.11959	1	Eulor2B	DNA?	DNA?	No
MLTR12	13.4457	1.918	1.53904	1.87672	1.30316	1.72852	1.58994	-0.120564	0.911797	MLTR12	LTR	ERV1	No
RLTR31B2	16.8182	1.47729	1.37286	1.41476	1.20569	1.42507	1.31023	-0.12122	0.483465	RLTR31B2	LTR	ERVK	No
tRNA-Arg-CGA_	11.2962	4.02329	2.87745	3.87604	2.46778	3.45037	3.17191	-0.121399	0.666667	tRNA-Arg-CGA_	tRNA	tRNA	No
AGGTGn	48.228	51.7533	46.4228	52.6788	37.5587	49.0881	45.1188	-0.121645	1	AGGTGn	Simple_repeat	Simple_repeat	No
GAAAn	79.961	44.3716	52.6648	46.784	42.3673	48.5182	44.5757	-0.122269	0.73122	GAAAn	Simple_repeat	Simple_repeat	No
RMER17A2	25.8722	0.78031	0.849371	0.720044	0.776521	0.81484	0.748283	-0.122934	0.165703	RMER17A2	LTR	ERVK	No
MLTR73	39.0221	5.37458	5.47574	5.26267	4.68048	5.42516	4.97158	-0.125962	0.511239	MLTR73	LTR	ERV1	No
RMER3D-int	15.7983	0.37779	0.424702	0.38222	0.352765	0.401246	0.367492	-0.126773	0.789307	RMER3D-int	LTR	ERVK	No
ERVB3_1-I_MM-int	50.5088	1.54781	1.62963	1.52485	1.38354	1.58872	1.45419	-0.127648	0.589876	ERVB3_1-I_MM-int	LTR	ERVK	No
CAGAGAn	68.4714	15.9962	17.7929	16.0326	14.893	16.8946	15.4628	-0.12776	0.737521	CAGAGAn	Simple_repeat	Simple_repeat	No
RMER16A3	22.8121	1.30108	0.921057	1.1133	0.919165	1.11107	1.01623	-0.128721	0.818182	RMER16A3	LTR	ERVK	No
MER21C	24.9119	1.96861	1.97755	1.86164	1.74063	1.97308	1.80113	-0.131544	0.325899	MER21C	LTR	ERVL	No
RLTR47	13.2783	0.677684	0.626523	0.765245	0.424824	0.652103	0.595034	-0.132127	1	RLTR47	LTR	ERVK	No
LTR31	17.4179	1.21724	1.57699	1.3046	1.24433	1.39712	1.27447	-0.132558	0.685714	LTR31	LTR	ERV1	No
RMER17B2	24.3815	0.84398	0.826065	0.760934	0.762079	0.835022	0.761506	-0.132958	0.524909	RMER17B2	LTR	ERVK	No
RLTR1B	25.4166	1.39993	1.41278	1.39165	1.1715	1.40636	1.28157	-0.134047	0.130438	RLTR1B	LTR	ERV1	No
MLT2C1	14.634	1.20759	1.33191	1.21802	1.09589	1.26975	1.15696	-0.134213	0.885714	MLT2C1	LTR	ERVL	No
CAAAGn	33.9958	25.8896	31.9421	26.6079	26.0824	28.9159	26.3452	-0.134323	1	CAAAGn	Simple_repeat	Simple_repeat	No
RLTR27	52.738	3.29242	3.8438	3.64489	2.85211	3.56811	3.2485	-0.135386	0.666667	RLTR27	LTR	ERVK	No
CCGCGn	63.8128	17.4749	22.3119	17.8829	18.3249	19.8934	18.1039	-0.135988	0.89912	CCGCGn	Simple_repeat	Simple_repeat	No
RodERV21-int	20.1082	0.54408	0.567735	0.520444	0.491157	0.555908	0.505801	-0.136277	0.612483	RodERV21-int	LTR	ERV1	No
5S	50.6941	12.3924	13.0744	12.6517	10.5124	12.7334	11.5821	-0.136724	0.937229	5S	rRNA	rRNA	No
TCCTGn	11.895	0.806845	0.90743	0.646121	0.912582	0.857138	0.779351	-0.137253	1	TCCTGn	Simple_repeat	Simple_repeat	No
RLTR21	26.1451	0.790045	0.929712	0.838143	0.725136	0.859878	0.781639	-0.137629	0.403221	RLTR21	LTR	ERVK	No
L1M2a	11.7114	1.96673	1.94737	1.9668	1.58885	1.95705	1.77782	-0.138568	0.818182	L1M2a	LINE	L1	No
Charlie12	16.7027	4.58351	4.60857	4.42624	3.92106	4.59604	4.17365	-0.139083	1	Charlie12	DNA	hAT-Charlie	No
RMER13A1	19.3289	0.781434	0.679065	0.655793	0.669116	0.73025	0.662455	-0.140568	0.876255	RMER13A1	LTR	ERVK	No
L1Md_F	28.4963	0.564063	0.743739	0.582288	0.602919	0.653901	0.592604	-0.142003	0.185327	L1Md_F	LINE	L1	No
TTAGGCn	79.9728	13.2102	16.1679	12.3546	14.2656	14.6891	13.3101	-0.142226	0.485714	TTAGGCn	Simple_repeat	Simple_repeat	No
TTTCCn	15.4406	2.98995	2.94815	2.95715	2.42329	2.96905	2.69022	-0.142278	0.666667	TTTCCn	Simple_repeat	Simple_repeat	No
RLTR10C	17.5945	0.942775	0.685865	0.792667	0.682961	0.81432	0.737814	-0.142339	0.605849	RLTR10C	LTR	ERVK	No
RLTR12H	16.8545	0.627971	0.733642	0.633833	0.599565	0.680807	0.616699	-0.142678	0.441803	RLTR12H	LTR	ERVK	No
MER20	33.5827	4.64136	5.02911	4.63069	4.12393	4.83524	4.37731	-0.143543	0.472539	MER20	DNA	hAT-Charlie	No
CACCCn	165.578	105.75	163.331	125.812	117.606	134.54	121.709	-0.144602	0.540927	CACCCn	Simple_repeat	Simple_repeat	No
TGGGGGn	58.8848	43.0104	50.4611	43.1321	41.375	46.7358	42.2536	-0.145454	0.919785	TGGGGGn	Simple_repeat	Simple_repeat	No
ERVB7_3-LTR_MM	27.0942	2.75536	2.66578	2.94766	1.95163	2.71057	2.44964	-0.146025	0.937229	ERVB7_3-LTR_MM	LTR	ERVK	No
LTR87	15.6877	2.83376	2.43327	1.93331	2.8244	2.63352	2.37886	-0.146722	0.885714	LTR87	LTR	ERVL?	No
TCTAn	47.618	14.5688	16.9795	15.0193	13.4542	15.7741	14.2368	-0.147941	0.989332	TCTAn	Simple_repeat	Simple_repeat	No
RLTR53_Mm	45.0091	5.29484	5.77401	5.46042	4.5275	5.53442	4.99396	-0.148249	0.795936	RLTR53_Mm	LTR	ERVK	No
RLTR48C	11.0321	0.664569	0.347578	0.502085	0.411022	0.506074	0.456554	-0.148564	1	RLTR48C	LTR	ERV1	No
L1MA9	16.1892	0.788441	0.9215	0.856455	0.684574	0.85497	0.770514	-0.150053	0.553127	L1MA9	LINE	L1	No
RLTR10B	11.0826	0.58078	0.787361	0.472011	0.759538	0.684071	0.615774	-0.151744	0.666667	RLTR10B	LTR	ERVK	No
MER44C	27.4896	2.48104	1.89424	1.82665	2.10943	2.18764	1.96804	-0.152614	0.818182	MER44C	DNA	TcMar-Tigger	No
MER105	19.6455	7.16723	8.28727	7.37738	6.51713	7.72725	6.94726	-0.153512	0.485714	MER105	DNA	DNA	No
CACTGn	191.574	184.617	204.389	183.198	166.216	194.503	174.707	-0.154858	0.685714	CACTGn	Simple_repeat	Simple_repeat	No
L1M4a1	11.5239	2.48376	2.4693	2.03787	2.41005	2.47653	2.22396	-0.155192	0.333333	L1M4a1	LINE	L1	No
RMER20A	37.7174	1.86102	2.09072	1.79054	1.75577	1.97587	1.77316	-0.156165	0.912933	RMER20A	LTR	ERVK	No
RLTR40	24.8273	1.33882	1.22917	1.10618	1.1964	1.284	1.15129	-0.157389	0.418846	RLTR40	LTR	ERVK	No
L1M2b	393.716	55.8031	65.8947	59.5327	49.5762	60.8489	54.5544	-0.157535	0.666667	L1M2b	LINE	L1	No
LTR90B	10.2216	1.49884	1.60213	1.45121	1.32482	1.55049	1.38801	-0.159701	0.333333	LTR90B	LTR	LTR	No
RLTR13F	37.2995	0.729255	0.808385	0.709285	0.666489	0.76882	0.687887	-0.160474	0.685714	RLTR13F	LTR	ERVK	No
MLT1A1	113.809	15.7841	17.6709	15.7552	14.1735	16.7275	14.9643	-0.160693	0.725869	MLT1A1	LTR	ERVL-MaLR	No
tRNA-Gly-GGA	71.1138	22.7523	24.7673	20.9945	21.4876	23.7598	21.2411	-0.161669	1	tRNA-Gly-GGA	tRNA	tRNA	No
IAPLTR2a2_Mm	20.1427	0.981274	1.02556	0.899482	0.892671	1.00342	0.896077	-0.163229	0.427387	IAPLTR2a2_Mm	LTR	ERVK	No
Plat_L3	25.4223	4.30592	4.28844	3.66568	4.00902	4.29718	3.83735	-0.16328	0.867208	Plat_L3	LINE	CR1	No
RMER19A	20.5328	0.718003	0.696437	0.665909	0.596915	0.70722	0.631412	-0.163577	0.273953	RMER19A	LTR	ERVK	No
CCTGn	82.2741	64.8213	76.0145	64.4819	61.1999	70.4179	62.8409	-0.164238	0.799407	CCTGn	Simple_repeat	Simple_repeat	No
LTR72_RN	87.3449	11.1443	13.3404	11.4911	10.3442	12.2423	10.9177	-0.165211	0.645377	LTR72_RN	LTR	ERV1	No
Tigger13a	17.3286	2.48476	1.84318	2.20304	1.65204	2.16397	1.92754	-0.166923	0.666667	Tigger13a	DNA	TcMar-Tigger	No
L1MA4	30.2793	2.57487	2.56517	2.27229	2.30569	2.57002	2.28899	-0.167067	0.869244	L1MA4	LINE	L1	No
LTR16E1	12.328	2.28377	2.24084	2.54282	1.47723	2.26231	2.01003	-0.170579	1	LTR16E1	LTR	ERVL	No
CGGGGGn	79.7091	51.7889	61.7085	54.7503	45.9723	56.7487	50.3613	-0.172273	0.818182	CGGGGGn	Simple_repeat	Simple_repeat	No
RLTR11A2	24.3363	1.16002	1.23258	1.02324	1.09945	1.1963	1.06134	-0.172692	0.727979	RLTR11A2	LTR	ERVK	No
L1MDa	18.2179	1.83673	1.79972	1.7063	1.51924	1.81822	1.61277	-0.172992	0.84345	L1MDa	LINE	L1	No
RLTR34B_MM	26.4547	1.00527	1.18029	0.996032	0.941849	1.09278	0.96894	-0.173521	0.699134	RLTR34B_MM	LTR	ERVK	No
MLT1E3	14.6046	1.52747	1.21962	1.16838	1.26528	1.37355	1.21683	-0.174778	0.700611	MLT1E3	LTR	ERVL-MaLR	No
RMER1C	16.1393	0.778041	0.837252	0.747351	0.68308	0.807647	0.715215	-0.175347	0.924212	RMER1C	Other	Other	No
MLT-int	42.3074	5.44969	5.94165	5.16616	4.92134	5.69567	5.04375	-0.175369	0.945946	MLT-int	LTR	ERVL-MaLR	No
RLTR10E	31.2421	2.09725	2.23764	2.00165	1.83195	2.16745	1.9168	-0.177297	0.314999	RLTR10E	LTR	ERVK	No
RMER17C	23.3288	1.99702	2.03192	1.82966	1.72934	2.01447	1.7795	-0.17893	0.203502	RMER17C	LTR	ERVK	No
RMER6D	45.9739	2.21281	2.23113	1.9614	1.96235	2.22197	1.96187	-0.179606	0.202974	RMER6D	LTR	ERVK	No
ORR1E-int	21.2002	0.599739	0.646476	0.566707	0.533609	0.623107	0.550158	-0.179635	0.562481	ORR1E-int	LTR	ERVL-MaLR	No
LSU-rRNA_Hsa	4822.52	246.758	416.727	288.073	297.541	331.742	292.807	-0.180112	0.904268	LSU-rRNA_Hsa	rRNA	rRNA	No
RLTR34D_MM	12.8728	0.729512	0.977536	0.677107	0.825114	0.853524	0.75111	-0.184407	0.666667	RLTR34D_MM	LTR	ERVK	No
CAAGn	10.9567	9.11944	7.45308	8.79655	5.78713	8.28626	7.29184	-0.184439	0.685714	CAAGn	Simple_repeat	Simple_repeat	No
Charlie17b	29.75	2.15799	2.60996	2.21888	1.97622	2.38398	2.09755	-0.184668	0.818182	Charlie17b	DNA	hAT-Charlie	No
IAPEY4_LTR	61.3848	3.57277	4.23968	4.23343	2.63339	3.90622	3.43341	-0.186132	0.666667	IAPEY4_LTR	LTR	ERVK	No
HERVL74-int	40.5618	3.39927	4.18446	3.8444	2.80306	3.79186	3.32373	-0.190102	0.666667	HERVL74-int	LTR	ERVL	No
MER31-int	11.6226	0.299325	0.287983	0.24847	0.266279	0.293654	0.257375	-0.190248	0.333333	MER31-int	LTR	ERV1	No
Charlie18a	38.3572	5.01481	5.66009	4.79767	4.54867	5.33745	4.67317	-0.191749	0.739364	Charlie18a	DNA	hAT-Charlie	No
RLTR13D3	21.0058	0.796643	0.814754	0.817596	0.590684	0.805698	0.70414	-0.194378	1	RLTR13D3	LTR	ERVK	No
MER106B	22.1151	3.25367	3.28173	3.20322	2.5078	3.2677	2.85551	-0.194526	0.588745	MER106B	DNA	hAT-Charlie	No
MMAR1	15.7116	0.842161	1.23711	0.825412	0.982224	1.03964	0.903818	-0.201977	0.789307	MMAR1	DNA	TcMar-Mariner	No
BGLII_Mus	22.5232	1.12788	1.19062	1.03892	0.976607	1.15925	1.00777	-0.202028	0.441803	BGLII_Mus	LTR	ERVK	No
TCCCGn	11.353	7.22657	9.54833	6.63616	7.94609	8.38745	7.29113	-0.20209	0.666667	TCCCGn	Simple_repeat	Simple_repeat	No
BGLII_B	14.1554	0.763421	0.708707	0.677381	0.601596	0.736064	0.639488	-0.202914	0.143566	BGLII_B	LTR	ERVK	No
Charlie4a	36.3327	4.14821	4.19691	3.5141	3.71958	4.17256	3.61684	-0.206201	0.970513	Charlie4a	DNA	hAT-Charlie	No
MER49	15.7926	4.41707	4.59381	3.88296	3.92183	4.50544	3.9024	-0.207308	0.333333	MER49	LTR	ERV1	No
LTR104_Mam	90.7949	17.0222	21.5753	15.9485	17.4584	19.2988	16.7035	-0.208359	0.685714	LTR104_Mam	LTR	Gypsy	No
X7B_LINE	106.724	10.0727	12.6764	9.88628	9.77962	11.3746	9.83295	-0.210114	0.685714	X7B_LINE	LINE	CR1	No
RLTR9A3	17.8329	1.31377	1.04143	1.04661	0.988698	1.1776	1.01765	-0.210604	1	RLTR9A3	LTR	ERVK	No
MER5C	10.7095	1.28953	1.4157	1.46387	0.871492	1.35262	1.16768	-0.212106	1	MER5C	DNA	hAT-Charlie	No
RLTR26C_MM	146.565	26.2277	34.4737	27.5903	24.8068	30.3507	26.1986	-0.212242	0.484849	RLTR26C_MM	LTR	ERVK	No
RLTR31B_Mm	15.2792	0.675751	0.608673	0.66067	0.447613	0.642212	0.554141	-0.212795	0.179654	RLTR31B_Mm	LTR	ERVK	No
L1M3e	37.0416	2.91795	2.70554	2.58243	2.26674	2.81174	2.42458	-0.213727	0.24563	L1M3e	LINE	L1	No
RLTR20B3	24.586	1.38424	1.56848	1.05333	1.49232	1.47636	1.27283	-0.214005	0.588745	RLTR20B3	LTR	ERVK	No
RLTR30D2_MM	23.4863	1.11047	1.12185	1.07286	0.849512	1.11616	0.961186	-0.215658	0.442833	RLTR30D2_MM	LTR	ERV1	No
RLTR23	16.0764	1.03619	0.919931	0.894049	0.788277	0.978062	0.841163	-0.21754	0.894378	RLTR23	LTR	ERV1	No
Charlie6	206.159	17.9507	20.9913	16.7102	16.7597	19.471	16.7349	-0.218462	0.393939	Charlie6	DNA	hAT-Charlie	No
RMER17D2	16.6547	0.44583	0.448957	0.378404	0.389911	0.447393	0.384157	-0.219847	0.347358	RMER17D2	LTR	ERVK	No
LTR53	27.8634	2.64841	2.34688	2.06463	2.22097	2.49764	2.1428	-0.221071	0.485714	LTR53	LTR	ERVL	No
TTGTGn	17.3982	8.01098	8.89671	6.44521	8.05489	8.45384	7.25005	-0.221616	0.484849	TTGTGn	Simple_repeat	Simple_repeat	No
RMER4B	25.8041	1.36786	1.40011	1.21003	1.15995	1.38399	1.18499	-0.223959	0.135596	RMER4B	LTR	ERVK	No
MamGypLTR1d	10.7351	2.68581	2.24611	2.84437	1.37781	2.46596	2.11109	-0.224163	1	MamGypLTR1d	LTR	Gypsy	No
LTR33A_	10.377	1.06976	0.760037	0.820486	0.74439	0.914898	0.782438	-0.225635	0.685714	LTR33A_	LTR	ERVL	No
CTCGn	229.624	141.769	163.057	137.47	123.041	152.413	130.256	-0.22664	0.709858	CTCGn	Simple_repeat	Simple_repeat	No
Charlie1b	16.9289	2.80063	2.36621	2.17829	2.23724	2.58342	2.20777	-0.226692	0.333469	Charlie1b	DNA	hAT-Charlie	No
RLTR18	53.3958	2.35501	2.48829	2.15347	1.98467	2.42165	2.06907	-0.227008	0.406417	RLTR18	LTR	ERVK	No
MER20B	48.6576	6.11081	6.33456	5.43956	5.1855	6.22268	5.31253	-0.228137	0.629726	MER20B	DNA	hAT-Charlie	No
L1_Rod	19.445	0.489813	0.490351	0.453223	0.382731	0.490082	0.417977	-0.229599	0.504271	L1_Rod	LINE	L1	No
BGLII_Mur	20.713	1.00199	1.03417	0.952056	0.780273	1.01808	0.866165	-0.233139	0.435872	BGLII_Mur	LTR	ERVK	No
MuRRS-int	27.6961	0.24175	0.249321	0.218644	0.198939	0.245535	0.208792	-0.233866	0.878477	MuRRS-int	LTR	ERV1	No
MER77B	20.5601	2.0628	1.88886	1.56926	1.7885	1.97583	1.67888	-0.234954	0.720901	MER77B	LTR	ERVL	No
RMER6C	52.1591	3.08636	3.10585	2.78565	2.47518	3.0961	2.63041	-0.235165	0.51906	RMER6C	LTR	ERVK	No
RMER13A2	30.3098	1.13914	1.17342	0.939138	1.02461	1.15628	0.981873	-0.235881	0.285558	RMER13A2	LTR	ERVK	No
Charlie29a	15.7184	1.93445	2.62353	2.36101	1.50896	2.27899	1.93499	-0.236069	0.685714	Charlie29a	DNA	hAT-Charlie	No
IAPEY3-int	20.8143	0.208547	0.185807	0.170466	0.164105	0.197177	0.167286	-0.237178	0.429082	IAPEY3-int	LTR	ERVK	No
LTR16A	33.8958	4.11373	4.46437	3.76107	3.50594	4.28905	3.6335	-0.239298	0.197808	LTR16A	LTR	ERVL	No
L1MCa	55.765	7.52517	9.02222	7.45715	6.55478	8.2737	7.00596	-0.239949	0.371707	L1MCa	LINE	L1	No
RLTR17	48.4904	1.92273	2.01089	1.76555	1.55793	1.96681	1.66174	-0.24316	0.303152	RLTR17	LTR	ERVK	No
TGAGn	71.2301	35.5263	39.9915	32.6463	31.1444	37.7589	31.8953	-0.243471	0.911797	TGAGn	Simple_repeat	Simple_repeat	No
IAPLTR1a_Mm	12.3697	0.709257	0.83074	0.696547	0.60106	0.769998	0.648804	-0.247074	0.685714	IAPLTR1a_Mm	LTR	ERVK	No
GGATGn	11.3776	1.57684	1.58604	1.65039	1.0131	1.58144	1.33175	-0.247921	1	GGATGn	Simple_repeat	Simple_repeat	No
RLTR12A	14.7241	0.657036	0.563179	0.4513	0.576135	0.610108	0.513718	-0.248088	0.183507	RLTR12A	LTR	ERVK	No
MLT1A	16.9678	2.18063	2.23442	2.01606	1.69654	2.20752	1.8563	-0.249998	0.76705	MLT1A	LTR	ERVL-MaLR	No
RLTR34C_MM	56.3679	1.98752	2.86192	2.47645	1.593	2.42472	2.03473	-0.25298	0.666667	RLTR34C_MM	LTR	ERVK	No
RMER30	32.7061	7.74615	7.44027	6.46887	6.25679	7.59321	6.36283	-0.255041	0.476687	RMER30	DNA	hAT-Charlie	No
LTR40a	14.4081	0.742747	0.759831	0.61076	0.64675	0.751289	0.628755	-0.25687	0.485714	LTR40a	LTR	ERVL	No
RMER17C-int	22.1908	1.24232	1.17541	1.04444	0.978546	1.20887	1.01149	-0.257172	0.272704	RMER17C-int	LTR	ERVK	No
LTR16C	19.0752	1.99373	2.09738	1.66726	1.75511	2.04556	1.71118	-0.2575	0.573737	LTR16C	LTR	ERVL	No
L1M3de	22.6996	2.4161	1.91397	1.89702	1.72259	2.16504	1.8098	-0.25856	0.342857	L1M3de	LINE	L1	No
RLTR30D_MM	23.659	1.22032	1.03655	1.13038	0.755281	1.12844	0.94283	-0.259254	0.485714	RLTR30D_MM	LTR	ERV1	No
LTR16B1	14.8158	0.828781	0.794724	0.520173	0.836186	0.811752	0.67818	-0.259372	1	LTR16B1	LTR	ERVL	No
LTR102_Mam	290.3	69.9916	90.2286	72.485	61.2429	80.1101	66.8639	-0.260755	0.666667	LTR102_Mam	LTR	ERVL	No
RLTR19C	21.853	0.947071	1.17997	0.903681	0.870447	1.06352	0.887064	-0.26174	0.645377	RLTR19C	LTR	ERVK	No
CAGTn	46.8127	23.7135	26.2464	22.2043	19.4138	24.9799	20.809	-0.263559	0.484849	CAGTn	Simple_repeat	Simple_repeat	No
RLTR10F	59.2302	3.90507	4.2094	3.65499	3.10417	4.05724	3.37958	-0.263654	0.699134	RLTR10F	LTR	ERVK	No
GGGTGn	129.413	76.7276	106.867	80.8356	72.0754	91.7974	76.4555	-0.263833	0.972203	GGGTGn	Simple_repeat	Simple_repeat	No
LTR85a	18.2711	2.57626	2.81302	2.10175	2.38468	2.69464	2.24321	-0.264526	0.333333	LTR85a	LTR	Gypsy?	No
RLTR16	15.1967	0.87571	1.17874	0.926974	0.781119	1.02722	0.854046	-0.266364	0.0849275	RLTR16	LTR	ERVK	No
RLTR9A2	17.8684	0.726065	1.30973	0.934684	0.754148	1.0179	0.844416	-0.269569	0.685714	RLTR9A2	LTR	ERVK	No
ATTGn	19.1383	10.9638	10.3846	7.08991	10.6065	10.6742	8.84821	-0.27067	0.382284	ATTGn	Simple_repeat	Simple_repeat	No
RLTR10	16.0178	0.851549	0.822994	0.771883	0.616131	0.837271	0.694007	-0.270744	0.224006	RLTR10	LTR	ERVK	No
RLTR16B_MM	51.8513	1.63002	1.92001	1.46027	1.47957	1.77502	1.46992	-0.272094	0.492464	RLTR16B_MM	LTR	ERVK	No
RLTR26B_MM	22.2208	2.33332	1.99161	1.9482	1.63334	2.16246	1.79077	-0.272098	0.333333	RLTR26B_MM	LTR	ERVK	No
Tigger6a	99.1193	4.22414	4.9484	3.90437	3.69081	4.58627	3.79759	-0.272238	0.485714	Tigger6a	DNA	TcMar-Tigger	No
RLTR41A2	20.6306	1.01597	1.02428	0.972698	0.7166	1.02012	0.844649	-0.272322	0.937229	RLTR41A2	LTR	ERV1	No
MLTR31FA_MM	27.3107	1.23554	1.09065	0.993552	0.928712	1.16309	0.961132	-0.275159	0.393939	MLTR31FA_MM	LTR	ERVK	No
Lx2	26.3976	0.61918	0.656565	0.521573	0.531014	0.637873	0.526293	-0.277401	0.248699	Lx2	LINE	L1	No
RMER20B	42.3003	3.53318	4.34697	3.1234	3.36178	3.94008	3.24259	-0.281077	0.461169	RMER20B	LTR	ERVK	No
MLT1C-int	17.8259	1.59326	1.41229	1.43978	1.03273	1.50277	1.23626	-0.281649	0.666667	MLT1C-int	LTR	ERVL-MaLR	No
RLTR16C_MM	63.9859	2.26782	2.58466	2.07436	1.91386	2.42624	1.99411	-0.282978	0.484849	RLTR16C_MM	LTR	ERVK	No
RMER13B	45.3127	1.35053	1.34028	1.13406	1.07746	1.3454	1.10576	-0.283001	0.354994	RMER13B	LTR	ERVK	No
IAPA_MM-int	15.9253	1.1493	0.890525	0.751	0.921934	1.01991	0.836467	-0.286066	0.666667	IAPA_MM-int	LTR	ERVK	No
MLTR18D_MM	17.5994	0.708636	0.616928	0.594308	0.491018	0.662782	0.542663	-0.288477	0.287088	MLTR18D_MM	LTR	ERVK	No
TTCCCn	29.0485	17.9529	14.7154	11.686	15.0611	16.3341	13.3736	-0.288504	0.666667	TTCCCn	Simple_repeat	Simple_repeat	No
RLTR17C_Mm	18.6282	1.11398	0.770542	0.842648	0.699103	0.942261	0.770875	-0.28963	0.885714	RLTR17C_Mm	LTR	ERVK	No
GCCTAAn	133.438	43.8493	45.5986	34.4344	38.4082	44.7239	36.4213	-0.296263	0.333333	GCCTAAn	Simple_repeat	Simple_repeat	No
MMVL30-int	34.0081	4.8146	9.95225	6.02075	5.98295	7.38342	6.00185	-0.298883	0.149801	MMVL30-int	LTR	ERV1	No
ORR1B2-int	14.4815	0.891875	0.794906	0.717626	0.652949	0.84339	0.685287	-0.299492	0.888198	ORR1B2-int	LTR	ERVL-MaLR	No
ZP3AR	34.1334	12.5885	14.6107	11.2652	10.7593	13.5996	11.0123	-0.304454	0.487651	ZP3AR	Satellite	Satellite	No
IAPEY2_LTR	13.3197	0.996104	0.640966	0.732702	0.592165	0.818535	0.662434	-0.305268	0.885714	IAPEY2_LTR	LTR	ERVK	No
IAPLTR2_Mm	16.2365	0.75398	1.02607	0.769373	0.667884	0.890024	0.718629	-0.308598	0.401636	IAPLTR2_Mm	LTR	ERVK	No
GAAAAn	18.6894	8.76002	12.1226	7.58693	9.26837	10.4413	8.42765	-0.309099	0.910026	GAAAAn	Simple_repeat	Simple_repeat	No
L1MEd	58.6853	10.6211	7.57311	7.61242	7.02035	9.09713	7.31638	-0.31428	0.529995	L1MEd	LINE	L1	No
LTR84b	11.7594	0.48532	0.681445	0.698131	0.238999	0.583382	0.468565	-0.316193	1	LTR84b	LTR	ERVL	No
LTR41B	55.0608	6.19075	7.2279	5.50419	5.26472	6.70932	5.38446	-0.317367	0.699134	LTR41B	LTR	ERVL	No
CCCAn	18.2445	10.6926	13.1084	9.93681	9.15572	11.9005	9.54627	-0.318013	0.333333	CCCAn	Simple_repeat	Simple_repeat	No
RMER13A	21.0488	0.93509	1.26824	0.835325	0.92857	1.10166	0.881947	-0.320921	0.83879	RMER13A	LTR	ERVK	No
TGAAn	13.7424	8.73492	7.7886	6.31536	6.89208	8.26176	6.60372	-0.32317	0.435631	TGAAn	Simple_repeat	Simple_repeat	No
HAL1b	17.6569	1.18674	1.54656	1.17085	1.0131	1.36665	1.09197	-0.323708	0.485714	HAL1b	LINE	L1	No
RMER12B	17.9288	0.828921	0.914927	0.700081	0.69041	0.871924	0.695246	-0.32668	0.583114	RMER12B	LTR	ERVK	No
RLTR31A_Mm	12.8262	0.442672	0.580769	0.4368	0.371922	0.511721	0.404361	-0.339711	0.333333	RLTR31A_Mm	LTR	ERVK	No
X9_LINE	209.11	54.9754	60.1867	48.1511	42.7251	57.5811	45.4381	-0.341692	0.342857	X9_LINE	LINE	L1?	No
LTR45	117.57	14.429	17.48	13.4957	11.6198	15.9545	12.5577	-0.345387	0.333333	LTR45	LTR	ERV1	No
LTR33	15.0625	2.06361	1.80208	1.44367	1.59083	1.93284	1.51725	-0.349267	0.720901	LTR33	LTR	ERVL	No
RLTR13C3	25.1009	1.00866	0.761816	0.742615	0.644805	0.885238	0.69371	-0.351732	0.573737	RLTR13C3	LTR	ERVK	No
MER67B	44.6971	7.04363	8.12252	6.01468	5.84819	7.58308	5.93143	-0.354403	0.885714	MER67B	LTR	ERV1	No
LTR107_Mam	36.7245	7.82191	8.50879	6.8324	5.91074	8.16535	6.37157	-0.357866	0.342857	LTR107_Mam	LTR	LTR	No
LTR86B1	64.1751	11.3158	10.3814	9.82169	7.03441	10.8486	8.42805	-0.364235	0.485714	LTR86B1	LTR	ERVL	No
RLTR20A2B_MM	13.2177	0.62312	0.471105	0.416133	0.433452	0.547113	0.424793	-0.365078	0.484849	RLTR20A2B_MM	LTR	ERVK	No
MYSERV-int	19.5404	0.575437	0.620565	0.489673	0.438835	0.598001	0.464254	-0.365234	0.0964756	MYSERV-int	LTR	ERVK	No
MER66-int	31.2765	5.04969	5.55721	4.12099	4.09582	5.30345	4.1084	-0.368352	0.333333	MER66-int	LTR	ERV1	No
L1M8	31.5871	3.63181	4.90189	3.64121	2.96278	4.26685	3.302	-0.369833	0.666667	L1M8	LINE	L1	No
Tigger9b	25.4216	1.70193	1.83242	1.66195	1.07249	1.76717	1.36722	-0.370201	0.26491	Tigger9b	DNA	TcMar-Tigger	No
ETnERV2-int	25.0498	0.279302	0.274118	0.231513	0.196471	0.27671	0.213992	-0.370814	0.116765	ETnERV2-int	LTR	ERVK	No
RMER6B	19.1629	1.29928	1.42305	1.15534	0.947539	1.36117	1.05144	-0.372478	0.440416	RMER6B	LTR	ERVK	No
CTCGGn	23.0656	8.41958	7.97319	6.463	6.10474	8.19638	6.28387	-0.383334	0.254227	CTCGGn	Simple_repeat	Simple_repeat	No
RLTR26D_MM	29.4563	1.23126	1.28898	0.946999	0.984313	1.26012	0.965656	-0.383976	0.279861	RLTR26D_MM	LTR	ERVK	No
hAT-N1_Mam	40.6098	4.9498	4.11968	2.71338	4.23645	4.53474	3.47491	-0.384042	1	hAT-N1_Mam	DNA	hAT?	No
RLTR1D	14.3777	0.612791	0.549796	0.499394	0.391184	0.581294	0.445289	-0.384525	0.123006	RLTR1D	LTR	ERV1	No
RLTR44E	13.5695	0.807898	0.754244	0.629477	0.567155	0.781071	0.598316	-0.384546	0.352681	RLTR44E	LTR	ERVK	No
RLTR45	32.1055	1.62186	1.78729	1.4336	1.17691	1.70458	1.30525	-0.385083	0.0910862	RLTR45	LTR	ERVK	No
MMERVK10D3_I-int	105.491	1.48954	1.48647	1.20519	1.07252	1.48801	1.13885	-0.3858	0.0818423	MMERVK10D3_I-int	LTR	ERVK	No
MLT2C2	24.1914	3.88601	3.66333	3.23249	2.52828	3.77467	2.88038	-0.39009	0.352681	MLT2C2	LTR	ERVL	No
TTCAn	48.0826	43.8218	40.0387	33.5881	30.3046	41.9303	31.9463	-0.392343	0.588745	TTCAn	Simple_repeat	Simple_repeat	No
ERVB4_2-LTR_MM	12.3373	0.537606	0.623098	0.476568	0.406978	0.580352	0.441773	-0.393623	0.333333	ERVB4_2-LTR_MM	LTR	ERVK	No
tRNA-Gly-GGY	17.3291	6.69018	6.84866	3.81897	6.48465	6.76942	5.15181	-0.393953	0.333333	tRNA-Gly-GGY	tRNA	tRNA	No
MLT1N2	20.7413	2.02683	1.69678	1.44853	1.37804	1.86181	1.41329	-0.397648	0.685714	MLT1N2	LTR	ERVL-MaLR	No
ATCTGn	13.0408	5.36721	4.54769	5.25437	2.26133	4.95745	3.75785	-0.39969	0.666667	ATCTGn	Simple_repeat	Simple_repeat	No
L1M3b	11.8348	0.649797	0.36876	0.355053	0.41674	0.509279	0.385896	-0.400242	0.666667	L1M3b	LINE	L1	No
7SK	5307.94	281.998	459.894	307.83	254.047	370.946	280.939	-0.400955	0.820148	7SK	RNA	RNA	No
7SLRNA	8181.71	385.631	838.421	483.458	438.733	612.026	461.095	-0.408529	0.830167	7SLRNA	srpRNA	srpRNA	No
L1MB4	17.9306	3.78321	3.5813	3.20493	2.33011	3.68225	2.76752	-0.411996	0.766563	L1MB4	LINE	L1	No
CGAGGn	27.9025	14.7441	17.5072	10.7557	13.3475	16.1257	12.0516	-0.420138	0.179654	CGAGGn	Simple_repeat	Simple_repeat	No
MamGypLTR1b	83.6712	13.7349	15.2951	10.3764	11.2665	14.515	10.8215	-0.423646	0.342857	MamGypLTR1b	LTR	Gypsy	No
MURVY-int	22.9973	0.159216	0.128078	0.0946128	0.119246	0.143647	0.106929	-0.42587	0.393939	MURVY-int	LTR	ERV1	No
RLTR19	20.4996	0.984716	1.02648	0.714212	0.781579	1.0056	0.747896	-0.427147	0.113919	RLTR19	LTR	ERVK	No
RLTR51B_Mm	15.1563	1.4689	1.18352	0.924308	1.04572	1.32621	0.985014	-0.429095	0.485714	RLTR51B_Mm	LTR	ERVK?	No
Eulor2A	34.072	8.45501	10.2901	7.73977	6.1825	9.37257	6.96114	-0.429122	0.333333	Eulor2A	DNA?	DNA?	No
LTR16B	14.8963	1.37337	1.63941	1.05039	1.18694	1.50639	1.11866	-0.429319	0.333333	LTR16B	LTR	ERVL	No
Charlie15b	15.4638	4.43873	3.74674	2.67767	3.39057	4.09273	3.03412	-0.431786	0.342857	Charlie15b	DNA	hAT-Charlie	No
RLTR8	23.0096	1.67332	1.65612	1.31997	1.13199	1.66472	1.22598	-0.441344	0.352681	RLTR8	LTR	ERVK	No
MER45A	15.5579	4.54974	6.16807	3.4829	4.40248	5.35891	3.94269	-0.442758	0.333333	MER45A	DNA	hAT-Tip100	No
RLTR10D2	30.2043	2.0706	1.85855	1.59391	1.24563	1.96458	1.41977	-0.468562	0.291343	RLTR10D2	LTR	ERVK	No
MER45B	36.3123	5.18501	5.4002	3.83525	3.79792	5.2926	3.81658	-0.471695	0.132035	MER45B	DNA	hAT-Tip100	No
Lx2A1	15.8892	1.0891	0.747563	0.685817	0.638132	0.918331	0.661974	-0.472239	0.937229	Lx2A1	LINE	L1	No
Kanga11a	78.4577	18.3869	17.8905	13.9865	12.1496	18.1387	13.068	-0.473028	0.685714	Kanga11a	DNA	TcMar-Tc2	No
Charlie16a	36.8632	5.26695	6.01901	4.45786	3.64492	5.64298	4.05139	-0.47804	0.720901	Charlie16a	DNA	hAT-Charlie	No
U17	320.059	28.132	43.1323	22.6526	28.4206	35.6321	25.5366	-0.480611	0.309524	U17	snRNA	snRNA	No
RLTR19A	45.2064	7.19217	7.84312	5.87635	4.88595	7.51764	5.38115	-0.482366	0.818182	RLTR19A	LTR	ERVK	No
Tigger8	13.9259	2.97764	2.6294	1.41285	2.59204	2.80352	2.00244	-0.485478	0.333333	Tigger8	DNA	TcMar-Tigger	No
RMER16	18.8554	1.25875	1.38576	0.976201	0.91153	1.32226	0.943866	-0.486349	0.14314	RMER16	LTR	ERVK	No
tRNA-Val-GTG	10.635	3.27682	3.05413	1.37483	3.13774	3.16548	2.25628	-0.488476	0.666667	tRNA-Val-GTG	tRNA	tRNA	No
UCON23	75.2893	17.1894	22.2728	13.6954	14.2752	19.7311	13.9853	-0.49656	0.333333	UCON23	DNA	hAT?	No
RLTR20B2	14.9222	0.743028	0.772497	0.54174	0.528225	0.757762	0.534982	-0.502254	0.279861	RLTR20B2	LTR	ERVK	No
CTCCGn	42.9694	10.1587	13.9032	8.38551	8.59008	12.031	8.48779	-0.503292	0.588745	CTCCGn	Simple_repeat	Simple_repeat	No
MLTR31F_MM	36.6224	3.89642	3.97486	3.12074	2.32367	3.93564	2.72221	-0.531822	0.588745	MLTR31F_MM	LTR	ERVK	No
MamGypLTR1c	10.8068	0.476791	0.500426	0.240912	0.424152	0.488608	0.332532	-0.555185	0.333333	MamGypLTR1c	LTR	Gypsy	No
tRNA-Ser-TCY	10.7757	1.64805	4.22026	1.43413	2.52495	2.93415	1.97954	-0.567776	0.666667	tRNA-Ser-TCY	tRNA	tRNA	No
MER67D	17.3556	5.37099	6.0421	3.3529	4.30922	5.70655	3.83106	-0.574875	0.333333	MER67D	LTR	ERV1	No
L1ME3G	27.6834	5.14377	6.06842	3.83223	3.68697	5.6061	3.7596	-0.576417	0.393939	L1ME3G	LINE	L1	No
LTR81B	23.6499	4.44359	5.11285	3.00116	3.37045	4.77822	3.18581	-0.584814	0.342857	LTR81B	LTR	Gypsy	No
CAAGCn	11.089	9.4038	11.8695	8.70724	5.46489	10.6366	7.08607	-0.585985	0.333333	CAAGCn	Simple_repeat	Simple_repeat	No
Tigger9a	14.7668	1.49305	1.37424	0.572922	1.33562	1.43365	0.954271	-0.58722	0.333333	Tigger9a	DNA	TcMar-Tigger	No
CCTAn	17.1645	6.84933	6.21832	3.74636	4.86977	6.53383	4.30807	-0.600888	0.114286	CCTAn	Simple_repeat	Simple_repeat	No
MER99	18.7073	2.15179	2.15795	0.986108	1.83845	2.15487	1.41228	-0.609577	0.342857	MER99	DNA	hAT?	No
IAPLTR3-int	12.5919	0.171234	0.142869	0.103719	0.101771	0.157052	0.102745	-0.612166	0.318585	IAPLTR3-int	LTR	ERVK	No
CGAAGn	157.909	16.5809	20.5239	13.6561	10.47	18.5524	12.0631	-0.621009	0.333333	CGAAGn	Simple_repeat	Simple_repeat	No
RLTR35B_MM	11.4369	0.962416	0.724957	0.455316	0.640769	0.843686	0.548043	-0.622418	0.2	RLTR35B_MM	LTR	ERVL	No
RMER6-int	12.2054	0.448027	0.399427	0.264659	0.283631	0.423727	0.274145	-0.628198	0.485714	RMER6-int	LTR	ERVK	No
RLTR33	22.5485	1.04764	0.791416	0.656942	0.532839	0.919526	0.59489	-0.628267	0.0731153	RLTR33	LTR	ERVK	No
RMER21B	26.8454	1.76591	1.7447	1.13314	1.13313	1.75531	1.13314	-0.631402	0.113502	RMER21B	LTR	ERV1	No
MuRRS4-int	23.0274	1.79059	1.65982	1.25621	0.951554	1.7252	1.10388	-0.644184	0.833485	MuRRS4-int	LTR	ERV1	No
CAAGGn	14.3692	13.9436	14.5071	7.25604	10.9298	14.2254	9.09291	-0.645651	0.333333	CAAGGn	Simple_repeat	Simple_repeat	No
MamGyp-int	159.182	4.44511	4.86582	3.10515	2.75315	4.65547	2.92915	-0.668445	1	MamGyp-int	LTR	Gypsy	No
CATGn	14.8962	4.84809	6.91845	4.56773	2.73652	5.88327	3.65213	-0.687882	0.333333	CATGn	Simple_repeat	Simple_repeat	No
RLTR13D1	14.1074	0.931271	0.898719	0.784499	0.346519	0.914995	0.565509	-0.694214	0.685714	RLTR13D1	LTR	ERVK	No
Cheshire	17.79	3.07077	2.43524	1.55573	1.80043	2.753	1.67808	-0.714195	0.193579	Cheshire	DNA	hAT-Charlie	No
tRNA-His-CAY_	29.2022	5.99898	13.6279	6.65137	5.29929	9.81345	5.97533	-0.715742	0.666667	tRNA-His-CAY_	tRNA	tRNA	No
LTR103b_Mam	11.8302	1.57752	2.20993	1.41199	0.886198	1.89373	1.14909	-0.720735	0.333333	LTR103b_Mam	LTR	ERV1?	No
MLTR31A_MM	22.3076	0.967623	0.983852	0.876292	0.296496	0.975738	0.586394	-0.734622	0.333333	MLTR31A_MM	LTR	ERVK	No
RLTR20A1	10.2438	2.26733	1.66152	1.02841	1.31439	1.96442	1.1714	-0.74587	0.333333	RLTR20A1	LTR	ERVK	No
RLTR11D	13.0329	2.72504	3.65883	1.44989	2.35201	3.19194	1.90095	-0.747711	0.309524	RLTR11D	LTR	ERVK	No
Charlie9	17.1828	3.55769	4.5217	2.98534	1.8169	4.0397	2.40112	-0.750541	0.333333	Charlie9	DNA	hAT-Charlie	No
CATCCn	45.8444	16.5165	12.5539	9.36855	6.94274	14.5352	8.15564	-0.833683	0.333333	CATCCn	Simple_repeat	Simple_repeat	No
tRNA-Gln-CAG	17.681	4.90401	7.22647	3.81687	2.94001	6.06524	3.37844	-0.844206	0.333333	tRNA-Gln-CAG	tRNA	tRNA	No
RLTR9B2	14.4468	0.985396	0.853361	0.618897	0.379912	0.919379	0.499405	-0.88045	0.333333	RLTR9B2	LTR	ERVK	No
RLTR44-int	30.5233	1.73181	1.76664	1.01461	0.870844	1.74923	0.942725	-0.891807	0.147996	RLTR44-int	LTR	ERVK	No
MER47B	25.6932	1.69397	2.45161	1.20858	0.990732	2.07279	1.09965	-0.914525	0.333333	MER47B	DNA	TcMar-Tigger	No
MER34A1	82.619	9.90922	11.7381	5.72489	5.61411	10.8237	5.6695	-0.932894	0.393939	MER34A1	LTR	ERV1	No
tRNA-Gln-CAA_	114.158	30.5818	51.4158	21.4615	21.3278	40.9988	21.3946	-0.938332	0.333333	tRNA-Gln-CAA_	tRNA	tRNA	No
tRNA-Leu-TTAm	1009.54	281.746	419.223	187.048	174.662	350.484	180.855	-0.954518	0.333333	tRNA-Leu-TTAm	tRNA	tRNA	No
BGLII_C	12.0735	1.4649	0.645958	0.59233	0.486669	1.05543	0.539499	-0.968137	0.333333	BGLII_C	LTR	ERVK	No
L1MA5A	20.0253	0.967931	0.990478	0.521088	0.476993	0.979204	0.49904	-0.972454	0.573737	L1MA5A	LINE	L1	No
Zaphod3	13.7488	2.57824	1.81238	0.854699	1.31669	2.19531	1.0857	-1.0158	0.333333	Zaphod3	DNA	hAT-Tip100	No
LTR40A1	25.147	13.0887	17.5045	7.12411	7.04564	15.2966	7.08488	-1.11039	0.333333	LTR40A1	LTR	ERVL	No
RLTR13D4	30.843	1.03344	0.885489	0.432009	0.420582	0.959462	0.426295	-1.17037	0.95913	RLTR13D4	LTR	ERVK	No
CTAAAn	11.1205	11.2067	13.0828	4.17948	6.20016	12.1448	5.18982	-1.22658	0.333333	CTAAAn	Simple_repeat	Simple_repeat	No
MuLV-int	15.7169	0.740966	0.518701	0.280209	0.228529	0.629834	0.254369	-1.30805	0.484849	MuLV-int	LTR	ERV1	No
MamRep1527	10.5245	2.22356	2.92027	1.16615	0.851671	2.57191	1.00891	-1.35004	0.333333	MamRep1527	LTR	LTR	No
MER70B	15.6544	1.71995	1.52549	0.644773	0.54104	1.62272	0.592907	-1.45254	0.333333	MER70B	LTR	ERVL	No
RLTR6_Mm	15.1355	10.1209	10.2104	3.631	3.29497	10.1657	3.46298	-1.55362	0.442833	RLTR6_Mm	LTR	ERV1	No
ERVB4_2-I_MM-int	60.1879	1.85205	1.91634	0.588263	0.549695	1.88419	0.568979	-1.7275	0.270326	ERVB4_2-I_MM-int	LTR	ERVK	No
HY1	17.6294	5.53886	3.99214	2.11798	0.644508	4.7655	1.38124	-1.78666	0.333333	HY1	scRNA	scRNA	No

## Sheet: GO table_Up in Low
GO term analysis for upregulated genes in the low ΔΨm qESCs was performed by DAVID Bioinformatics Database. GO terms with fold enrichment > 2 and the adjusted P value < 0.05 (Benjamini-Hochberg method) were considered as significant enrichment.
Category	Term	Genes	List Total	Pop Hits	Pop Total	Fold Enrichment	Benjamini	[-]Log10(P-value)
GOTERM_BP_FAT	GO:0051270~regulation of cellular component movement	PLXNA1, PTGS2, SORL1, TLR2, TTLL6, AMOTL1, SDC4, MMRN2, EPCAM, ROBO1, SPINT2, APOE, TDGF1, GATA4, RHOB, RHOD, FAM83H, FGF1, INSR, TERT, MTUS1, PITX2, EGFR, EGR1, RAP2B, HYAL1, RAP2A, IRS2, PLXNB1, PLXNB2, NODAL, ZSWIM6, PRKCE, IRS1, USP17LE, PRKD2, JUN, CD81, PRCP, RIPK3, MDM2, HSPB1, DSP, SRGAP2, SRI, MYO5A, PODN, CYP1B1, SSH2, ONECUT2, MST1, BMPR2, ADA, IGF1R, MIA3, FBXW7, PTK2B, ITGAV, TEK, TR…	882	846	17911	2.18435	1.56326e-09	8.80597
GOTERM_BP_FAT	GO:0040012~regulation of locomotion	PLXNA1, PTGS2, SORL1, TLR2, AMOTL1, SDC4, MMRN2, EPCAM, ROBO1, SPINT2, APOE, TDGF1, RHOB, RHOD, FAM83H, FGF1, INSR, TERT, MTUS1, PITX2, EGFR, EGR1, RAP2B, HYAL1, RAP2A, IRS2, STX3, PLXNB1, NODAL, PLXNB2, EFNB2, ZSWIM6, ARRDC3, PRKCE, IRS1, USP17LE, PRKD2, JUN, CD81, PRCP, RIPK3, MDM2, HSPB1, SRGAP2, MYO5A, PODN, CYP1B1, SSH2, ONECUT2, MST1, BMPR2, ADA, IGF1R, MIA3, FBXW7, PTK2B, ITGAV, TEK, TRP53…	882	819	17911	2.20677	1.50144e-09	8.82349
GOTERM_BP_FAT	GO:2000145~regulation of cell motility	PLXNA1, PTGS2, SORL1, TLR2, AMOTL1, SDC4, MMRN2, EPCAM, ROBO1, SPINT2, APOE, TDGF1, RHOB, RHOD, FAM83H, FGF1, INSR, TERT, MTUS1, PITX2, EGFR, EGR1, RAP2B, HYAL1, RAP2A, IRS2, PLXNB1, NODAL, PLXNB2, ZSWIM6, PRKCE, IRS1, USP17LE, PRKD2, JUN, CD81, PRCP, RIPK3, MDM2, HSPB1, SRGAP2, MYO5A, PODN, CYP1B1, SSH2, ONECUT2, MST1, BMPR2, ADA, IGF1R, FBXW7, MIA3, PTK2B, ITGAV, TEK, TRP53INP1, GPNMB, LAMB1, T…	882	782	17911	2.23328	1.85137e-09	8.73251
GOTERM_BP_FAT	GO:0030334~regulation of cell migration	PLXNA1, PTGS2, SORL1, TLR2, AMOTL1, SDC4, MMRN2, ROBO1, APOE, TDGF1, RHOB, RHOD, FAM83H, FGF1, INSR, TERT, MTUS1, PITX2, EGFR, EGR1, RAP2B, HYAL1, RAP2A, IRS2, PLXNB1, NODAL, PLXNB2, ZSWIM6, PRKCE, IRS1, USP17LE, PRKD2, JUN, PRCP, RIPK3, MDM2, HSPB1, SRGAP2, MYO5A, PODN, CYP1B1, SSH2, ONECUT2, MST1, BMPR2, ADA, IGF1R, FBXW7, MIA3, PTK2B, ITGAV, TEK, TRP53INP1, GPNMB, LAMB1, THBS1, FN1, COL18A1, S…	882	742	17911	2.2442	4.13214e-09	8.38383
GOTERM_BP_FAT	GO:0007167~enzyme linked receptor protein signaling pathway	HIP1R, NPNT, EFNA3, FERMT2, FSTL4, MMRN2, ZIC2, LNPEP, FOS, APP, HTRA1, GATA4, TDGF1, FRS3, FGF1, GPC1, INSR, FAM83G, SHC4, MVB12B, EGFR, EGR1, PID1, ZFP423, IRS2, SOGA1, INPPL1, SLC33A1, BAIAP2, NODAL, EFNB2, MBD5, PTPRT, SOCS4, IRS1, PRKCD, DDIT4, LEFTY1, INHBB, PRKD2, JUN, HSPB1, EFNA5, IFT88, PMEPA1, FRK, TWSG1, EID2, ONECUT2, CD109, BMPR2, AFAP1L2, CDH3, LIF, IGF1R, FBXW7, PEG10, SHISA2, PTK…	882	824	17911	2.0948	3.90336e-08	7.40856
GOTERM_BP_FAT	GO:0035295~tube development	SEC24B, NPNT, JAG1, SDC4, SIDT2, ZIC2, EPCAM, SERPINE2, CD44, ROBO1, SPINT2, GATA4, RAB23, RHOB, RC3H2, FGF1, PITX2, EGFR, CYP1A1, FOXJ1, NODAL, PLXNB2, NKX2-9, EFNB2, GRHL3, RB1, SDC1, REC8, ST14, CTSD, VCAN, TRP73, TFAP2C, ATXN1L, IFT88, PTK7, ITGB4, MST1, BMPR2, SOX4, NR3C1, CD24A, ADA, LIF, WDR19, FBXW7, CHD8, ARG2, TEK, FOXD1, CEBPA, LIPA, COL4A1, SMAD7, CREB1, FLT4, TBX4, MET, SMAD3, FZD3, …	882	702	17911	2.14065	2.3013e-07	6.63803
GOTERM_BP_FAT	GO:0000904~cell morphogenesis involved in differentiation	SEC24B, PLXNA1, EFNA3, FERMT2, FSTL4, ZIC2, APP, CUL7, ROBO1, SPINT2, APOE, MGLL, TOP2B, KIF13B, RAP2A, EGR2, PLXNB1, BAIAP2, DRAXIN, NODAL, PLXNB2, NKX2-9, EFNB2, MATN1, RB1, SLIT3, TMEM106B, DACT3, ST14, EFNA5, DST, SLITRK5, IFT88, SRGAP2, ABLIM1, SNAP91, SCN1B, ARHGEF26, SSH2, CTNND2, BMPR2, CDH2, CD24A, STAU2, MYCBP2, LIF, IGF1R, ITGAV, FAT1, TEK, OBSL1, CAMK2B, SKIL, LAMB1, KNDC1, FOXD1, FN1…	882	803	17911	2.02314	5.07235e-07	6.29479
GOTERM_BP_FAT	GO:0043408~regulation of MAPK cascade	STOX1, ATP6AP1, NPNT, SORL1, TLR2, LPAR2, SIDT2, PDCD4, MAP3K5, CD44, APOE, PRMT5, GATA4, TDGF1, PELI2, FGF1, INSR, EGFR, RAP2A, INPPL1, NODAL, ARHGEF5, PRKCE, PRKCD, LEFTY1, INHBB, PRKD2, CRHR2, PLCE1, ADRB2, JUN, HIPK3, PDE5A, CD81, NRK, TRP73, CDH2, FEM1A, CD24A, LIF, IGF1R, FBXW7, ECE1, PTK2B, ITGAV, LEFTY2, TEK, PER1, TNFRSF19, GPNMB, THBS1, FGD4, FN1, SASH1, BMP1, FLT4, MET, EDA2R, DUSP22, …	882	675	17911	2.07585	2.13016e-06	5.67159
GOTERM_BP_FAT	GO:0043542~endothelial cell migration	CYP1B1, PTGS2, BMPR2, AMOTL1, MMRN2, FBXW7, PTK2B, ROBO1, APOE, ITGAV, TEK, TDGF1, RHOB, FGF1, THBS1, SASH1, FLT4, MET, EFNB2, EPHA2, FOXP1, PRKD2, PTP4A3, PLCG1, PRCP, HSPB1, KLF4	882	152	17911	3.60721	3.33335e-06	5.47712
GOTERM_BP_FAT	GO:0010631~epithelial cell migration	CYP1B1, PTGS2, NANOS1, BMPR2, AMOTL1, MMRN2, FBXW7, PTK2B, APOE, ROBO1, ITGAV, TEK, TDGF1, RHOB, THBS1, FGF1, SASH1, HYAL1, EPPK1, FLT4, EFNB2, MET, DOCK5, PRKCE, EPHA2, FOXP1, PRKD2, PLCG1, PTP4A3, JUN, LTB4R2, PRCP, HSPB1, KLF4	882	235	17911	2.93807	6.62204e-06	5.17901
GOTERM_BP_FAT	GO:0001667~ameboidal-type cell migration	CYP1B1, PTGS2, NANOS1, BMPR2, ITGB4, AMOTL1, MMRN2, FBXW7, PTK2B, APOE, ROBO1, ITGAV, TEK, TDGF1, RHOB, THBS1, FGF1, PITX2, FN1, SASH1, HYAL1, EPPK1, FLT4, NODAL, EFNB2, MET, DOCK5, PRKCE, EPHA2, FOXP1, LEFTY1, PRKD2, SEMA6A, SYNE2, PLCG1, PTP4A3, LAMA5, JUN, LTB4R2, PRCP, HSPB1, KLF4, SRGAP2	882	345	17911	2.53105	7.0222e-06	5.15353
GOTERM_BP_FAT	GO:0090132~epithelium migration	CYP1B1, PTGS2, NANOS1, BMPR2, AMOTL1, MMRN2, FBXW7, PTK2B, APOE, ROBO1, ITGAV, TEK, TDGF1, RHOB, THBS1, FGF1, SASH1, HYAL1, EPPK1, FLT4, EFNB2, MET, DOCK5, PRKCE, EPHA2, FOXP1, PRKD2, PLCG1, PTP4A3, JUN, LTB4R2, PRCP, HSPB1, KLF4	882	238	17911	2.90104	8.50656e-06	5.07025
GOTERM_BP_FAT	GO:0030855~epithelial cell differentiation	SEC24B, PTGS2, E2F7, JAG2, JAG1, SIDT2, CUL7, TPP1, SPINT2, GATA4, FNDC3A, F11R, MYO6, CYP1A1, FOXJ1, NODAL, RXRA, PTPRS, PRKCH, CRHR2, SDC1, ABCB1B, BTG1, CD34, JUN, ST14, DSP, CTSB, TFAP2C, IFT88, ARHGEF26, SOX3, MGMT, ONECUT2, PTK7, BMPR2, CD109, SOX4, CDH2, SFN, CDH3, CD24A, LIF, FAT1, SKIL, COL18A1, COL4A1, MYO1E, CREB1, MET, CRB3, SMAD3, AMPD2, FOXP1, EPHA2, CDKN1A, CASP14, NEUROD1, MAP7, R…	882	633	17911	2.05318	8.81815e-06	5.05462
GOTERM_BP_FAT	GO:0070848~response to growth factor	IER2, NPNT, FERMT2, NFKB1, FOXO3, MMRN2, FOS, APP, CD44, HTRA1, SPINT2, GATA4, TDGF1, FRS3, FGF1, GPC1, FAM83G, INSR, EGFR, EGR1, ZFP423, HYAL1, SLC33A1, NODAL, PRKCE, DDIT4, ADAMTS7, PRKD2, JUN, MDM2, HSPB1, PMEPA1, TWSG1, EID2, CALD1, ONECUT2, BMPR2, CD109, PEG10, SHISA2, TEK, SKIL, THBS1, FOXD1, MYOF, COL4A2, BMP1, SMAD7, CREB1, FLT4, FBN1, DUSP22, SMAD3, FZD4, EPHA2, MICALL1, ATP7A, PLCG1, PT…	882	623	17911	2.05354	1.08376e-05	4.96507
GOTERM_BP_FAT	GO:0048514~blood vessel morphogenesis	SEC24B, PTGS2, E2F7, JAG1, MMRN2, APOB, CUL7, APOE, ROBO1, GATA4, TDGF1, RHOB, FGF1, TERT, PITX2, HYAL1, NODAL, RXRA, EFNB2, JUNB, CRHR2, PRKD2, ADRB2, GTF2I, CD34, BTG1, JUN, PRCP, HSPB1, CYP1B1, BMPR2, SOX4, CDH2, LIF, FBXW7, PTK2B, ITGAV, TEK, THBS1, FN1, COL18A1, SASH1, COL4A2, COL4A1, SMAD7, MYO1E, FLT4, TBX4, HSPG2, MCAM, FZD4, EPHA2, NOTCH3, LRP1, PLCG1, ENG, KLF4	882	540	17911	2.14354	1.12423e-05	4.94914
GOTERM_BP_FAT	GO:0090130~tissue migration	CYP1B1, PTGS2, NANOS1, BMPR2, AMOTL1, MMRN2, FBXW7, PTK2B, APOE, ROBO1, ITGAV, TEK, TDGF1, RHOB, THBS1, FGF1, SASH1, HYAL1, EPPK1, FLT4, EFNB2, MET, DOCK5, PRKCE, EPHA2, FOXP1, PRKD2, PLCG1, PTP4A3, JUN, LTB4R2, PRCP, HSPB1, KLF4	882	244	17911	2.8297	1.35112e-05	4.86931
GOTERM_BP_FAT	GO:0048729~tissue morphogenesis	SEC24B, STOX1, PLXNA1, NPNT, JAG2, JAG1, SDC4, ZIC2, CD44, ROBO1, SPINT2, GATA4, RAB23, RHOB, FGF1, PITX2, EGFR, NODAL, RXRA, PLXNB2, EFNB2, MATN1, GRHL3, WLS, ST14, MDM2, CTSD, DSP, TFAP2C, RIPK4, MDM4, TWSG1, PTK7, ITGB4, BMPR2, MST1, SOX4, NR3C1, LIF, IGF1R, ALDH1A3, TEK, EXOC4, FOXD1, COL4A1, SMAD7, TBX4, MET, CRB3, SMAD3, FZD3, CELSR1, EPHA2, ATP7A, EPHA4, FREM2, PKP2, LAMA5, TMTC3, APAF1, B…	882	647	17911	2.00875	1.65725e-05	4.78061
GOTERM_BP_FAT	GO:0010594~regulation of endothelial cell migration	SASH1, PTGS2, FLT4, MET, BMPR2, AMOTL1, FOXP1, EPHA2, MMRN2, PRKD2, FBXW7, PLCG1, PTK2B, APOE, TDGF1, TEK, PRCP, RHOB, HSPB1, THBS1, FGF1, KLF4	882	115	17911	3.88487	1.65332e-05	4.78164
GOTERM_BP_FAT	GO:0010942~positive regulation of cell death	PTGS2, HIP1R, ZMAT3, PMAIP1, FOXO3, PDCD4, MAP3K5, CD44, ROBO1, MAP3K9, RHOB, RBCK1, CCAR2, EGR1, RXRA, NODAL, PRKCD, DAPK1, DDIT4, INHBB, ADRB2, TNFRSF10B, BTG1, JUN, PDE5A, RIPK3, TRP73, PIDD1, BIN1, UNC13B, CYP1B1, TRIM13, SOX4, NR3C1, SP110, ITM2C, CD24A, SERINC3, TSC22D1, FBXW7, ALDH1A3, TRP53INP1, CAMK2B, SKIL, THBS1, PHLDA3, COL18A1, PTPRZ1, CREB1, SMAD3, ANXA5, CDKN1A, P2RX7, EI24, UCP2, …	882	620	17911	2.03073	1.75535e-05	4.75564
GOTERM_BP_FAT	GO:0051272~positive regulation of cellular component movement	PTGS2, TLR2, TTLL6, AMOTL1, EPCAM, TDGF1, RHOB, RHOD, FGF1, FAM83H, INSR, TERT, EGR1, EGFR, HYAL1, IRS2, PRKCE, IRS1, PRKD2, JUN, HSPB1, MDM2, MYO5A, CYP1B1, ONECUT2, SSH2, BMPR2, IGF1R, MIA3, PTK2B, ITGAV, TEK, LAMB1, GPNMB, THBS1, FN1, COL18A1, SASH1, PTPRZ1, FLT4, MET, SMAD3, DOCK5, MCAM, FOXP1, ATP7A, SEMA6A, SYNE2, PLCG1, GRB7, ATP8A1	882	472	17911	2.19422	2.45374e-05	4.61017
GOTERM_BP_FAT	GO:0071363~cellular response to growth factor stimulus	NPNT, FERMT2, NFKB1, FOXO3, MMRN2, FOS, APP, CD44, HTRA1, SPINT2, GATA4, TDGF1, FRS3, FGF1, GPC1, FAM83G, INSR, EGFR, EGR1, ZFP423, HYAL1, SLC33A1, NODAL, PRKCE, DDIT4, ADAMTS7, PRKD2, JUN, MDM2, HSPB1, PMEPA1, TWSG1, EID2, ONECUT2, BMPR2, CD109, PEG10, SHISA2, TEK, SKIL, THBS1, FOXD1, MYOF, COL4A2, BMP1, SMAD7, CREB1, FLT4, FBN1, DUSP22, SMAD3, FZD4, MICALL1, ATP7A, PLCG1, PTP4A3, APAF1, BMP7, E…	882	599	17911	2.03412	2.5317e-05	4.59659
GOTERM_BP_FAT	GO:0030335~positive regulation of cell migration	MYO5A, CYP1B1, PTGS2, SSH2, ONECUT2, BMPR2, TLR2, AMOTL1, IGF1R, MIA3, PTK2B, ITGAV, TEK, TDGF1, RHOB, RHOD, THBS1, FAM83H, GPNMB, FGF1, LAMB1, INSR, TERT, FN1, EGFR, EGR1, COL18A1, SASH1, HYAL1, IRS2, PTPRZ1, FLT4, MET, SMAD3, DOCK5, PRKCE, MCAM, IRS1, FOXP1, ATP7A, PRKD2, SEMA6A, SYNE2, PLCG1, JUN, MDM2, HSPB1, GRB7, ATP8A1	882	446	17911	2.23107	2.5737e-05	4.58944
GOTERM_BP_FAT	GO:0040017~positive regulation of locomotion	PTGS2, TLR2, AMOTL1, EPCAM, TDGF1, RHOB, RHOD, FGF1, FAM83H, INSR, TERT, EGR1, EGFR, HYAL1, IRS2, STX3, PRKCE, IRS1, PRKD2, JUN, HSPB1, MDM2, MYO5A, CYP1B1, ONECUT2, SSH2, BMPR2, IGF1R, MIA3, PTK2B, ITGAV, TEK, LAMB1, GPNMB, THBS1, FN1, COL18A1, SASH1, PTPRZ1, FLT4, MET, SMAD3, DOCK5, MCAM, FOXP1, ATP7A, SEMA6A, SYNE2, PLCG1, GRB7, ATP8A1	882	474	17911	2.18496	2.67737e-05	4.57229
GOTERM_BP_FAT	GO:2000147~positive regulation of cell motility	PTGS2, TLR2, AMOTL1, EPCAM, TDGF1, RHOB, RHOD, FGF1, FAM83H, INSR, TERT, EGR1, EGFR, HYAL1, IRS2, PRKCE, IRS1, PRKD2, JUN, HSPB1, MDM2, MYO5A, CYP1B1, ONECUT2, SSH2, BMPR2, IGF1R, MIA3, PTK2B, ITGAV, TEK, LAMB1, GPNMB, THBS1, FN1, COL18A1, SASH1, PTPRZ1, FLT4, MET, SMAD3, DOCK5, MCAM, FOXP1, ATP7A, SEMA6A, SYNE2, PLCG1, GRB7, ATP8A1	882	461	17911	2.20252	2.75104e-05	4.5605
GOTERM_BP_FAT	GO:0010595~positive regulation of endothelial cell migration	SASH1, PTGS2, FLT4, MET, BMPR2, AMOTL1, FOXP1, PRKD2, PLCG1, PTK2B, TDGF1, TEK, HSPB1, RHOB, THBS1, FGF1	882	64	17911	5.07681	2.88395e-05	4.54001
GOTERM_BP_FAT	GO:0010632~regulation of epithelial cell migration	PTGS2, BMPR2, AMOTL1, MMRN2, FBXW7, PTK2B, APOE, TEK, TDGF1, RHOB, FGF1, THBS1, SASH1, HYAL1, EPPK1, FLT4, MET, DOCK5, PRKCE, EPHA2, FOXP1, PRKD2, PLCG1, JUN, PRCP, HSPB1, KLF4	882	177	17911	3.09772	4.37787e-05	4.35874
GOTERM_BP_FAT	GO:0010634~positive regulation of epithelial cell migration	SASH1, HYAL1, PTGS2, FLT4, MET, BMPR2, PRKCE, DOCK5, AMOTL1, FOXP1, PRKD2, PLCG1, PTK2B, JUN, TDGF1, TEK, RHOB, HSPB1, THBS1, FGF1	882	105	17911	3.86805	5.81439e-05	4.2355
GOTERM_BP_FAT	GO:0010975~regulation of neuron projection development	PLXNA1, ADCY6, FSTL4, CUL7, SERPINE2, APOE, ROBO1, MGLL, KIF13B, RAP2A, INPPL1, PLXNB1, BAIAP2, DRAXIN, PLXNB2, SLIT3, TMEM106B, GRN, HSPB1, MDM2, EFNA5, SCN1B, SSH2, BMPR2, PTK7, CDH2, NR3C1, CD24A, ITM2C, STAU2, LIF, IGF1R, PTK2B, OBSL1, CAMK2B, SKIL, KNDC1, FN1, PTPRZ1, MET, MAP1B, EFEMP1, DPYSL3, EPHA4, SEMA6A, SYNE1, LRP1, PLK2, TENM3, BMP7, IKBKB, KLF4	882	513	17911	2.05844	0.000101618	3.99303
GOTERM_BP_FAT	GO:0072331~signal transduction by p53 class mediator	MYO6, ZMAT3, E2F7, EDA2R, SOX4, FOXO3, PMAIP1, SESN2, DDIT4, CDKN1A, CD44, BBC3, HEXIM1, PTPRV, MDM2, PPP1R13B, MDM4, PIDD1, TRP73, PERP, PHLDA3	882	120	17911	3.55377	0.000108042	3.96641
GOTERM_BP_FAT	GO:0007169~transmembrane receptor protein tyrosine kinase signaling pathway	HIP1R, EFNA3, FSTL4, MMRN2, APP, TDGF1, FRS3, FGF1, INSR, GPC1, SHC4, MVB12B, PID1, EGFR, IRS2, SOGA1, INPPL1, BAIAP2, EFNB2, MBD5, SOCS4, PTPRT, PRKCD, IRS1, DDIT4, PRKD2, HSPB1, EFNA5, IFT88, FRK, BMPR2, AFAP1L2, CDH3, IGF1R, FBXW7, SHISA2, PTK2B, TEK, THBS1, COL4A2, COL4A1, FLT4, MYO1E, MET, EFEMP1, EPHA2, EPHA4, LRP1, TOM1L1, PLCG1, TNK1	882	503	17911	2.05899	0.00012562	3.90094
GOTERM_BP_FAT	GO:0001666~response to hypoxia	PAM, STOX1, PTGS2, CPEB2, MST1, TLR2, SOX4, PMAIP1, FOXO3, XRCC1, TRH, CD24A, ADA, ECE1, PTK2B, PLOD2, TEK, CHRNA4, ERO1L, TERT, EGR1, CYP1A1, CRYAB, CREB1, SMAD3, PRKCE, SCAP, DDIT4, ADRB2, UCP2, CD34, BNIP3L, MDM2, APAF1, MDM4, CBS	882	299	17911	2.44502	0.000124666	3.90425
GOTERM_BP_FAT	GO:0036293~response to decreased oxygen levels	PAM, STOX1, PTGS2, CPEB2, MST1, TLR2, SOX4, PMAIP1, FOXO3, XRCC1, TRH, CD24A, ADA, ECE1, PTK2B, PLOD2, TEK, CHRNA4, ERO1L, TERT, EGR1, CYP1A1, CRYAB, CREB1, SMAD3, PRKCE, SCAP, DDIT4, ADRB2, UCP2, CD34, BNIP3L, MDM2, APAF1, MDM4, CBS	882	308	17911	2.37358	0.000217153	3.66323
GOTERM_BP_FAT	GO:1905114~cell surface receptor signaling pathway involved in cell-cell signaling	ZBTB33, UTY, FERMT2, PTK7, TLR2, CTNND2, SOX4, NOTUM, NFKB1, CDH2, FOXO3, AMOTL1, SIDT2, CDH3, CPZ, CHD8, AMER1, CD44, SHISA2, PTK2B, GATA4, TDGF1, CHRNA4, CCAR2, TERT, PITX2, EGR1, CSNK1G1, DRAXIN, MET, RGS19, SMAD3, FZD3, GRHL3, CELSR1, WLS, IGSF9B, FZD4, PORCN, MARK1, RNF43, ADRB2, SDC1, LRP1, DACT3, UNC13B, KLF4	882	465	17911	2.05256	0.000300078	3.52277
GOTERM_BP_FAT	GO:0043410~positive regulation of MAPK cascade	ATP6AP1, NPNT, TLR2, LPAR2, CDH2, CD24A, LIF, IGF1R, FBXW7, MAP3K5, CD44, PTK2B, ITGAV, TEK, GATA4, TDGF1, TNFRSF19, PELI2, THBS1, GPNMB, FGF1, INSR, FGD4, EGFR, SASH1, FLT4, NODAL, MET, ARHGEF5, EDA2R, DUSP22, PRKCE, MID1, FZD4, PRKCD, CRHR2, PRKD2, EPHA4, ADRB2, PLCE1, P2RX7, CDON, JUN, PDE5A, CD81, NRK, TRP73	882	467	17911	2.04377	0.000325308	3.48771
GOTERM_BP_FAT	GO:0016055~Wnt signaling pathway	ZBTB33, UTY, FERMT2, PTK7, TLR2, CTNND2, SOX4, NOTUM, NFKB1, CDH2, FOXO3, AMOTL1, SIDT2, CDH3, CPZ, CHD8, AMER1, CD44, SHISA2, GATA4, TDGF1, CCAR2, TERT, PITX2, EGR1, CSNK1G1, DRAXIN, RGS19, SMAD3, FZD3, GRHL3, CELSR1, WLS, FZD4, PORCN, MARK1, RNF43, SDC1, LRP1, DACT3, KLF4	882	390	17911	2.13487	0.000458416	3.33874
GOTERM_BP_FAT	GO:0198738~cell-cell signaling by wnt	ZBTB33, UTY, FERMT2, PTK7, TLR2, CTNND2, SOX4, NOTUM, NFKB1, CDH2, FOXO3, AMOTL1, SIDT2, CDH3, CPZ, CHD8, AMER1, CD44, SHISA2, GATA4, TDGF1, CCAR2, TERT, PITX2, EGR1, CSNK1G1, DRAXIN, RGS19, SMAD3, FZD3, GRHL3, CELSR1, WLS, FZD4, PORCN, MARK1, RNF43, SDC1, LRP1, DACT3, KLF4	882	391	17911	2.12941	0.000472733	3.32538
GOTERM_BP_FAT	GO:0030330~DNA damage response, signal transduction by p53 class mediator	MYO6, E2F7, SOX4, FOXO3, PMAIP1, SESN2, CDKN1A, CD44, PTPRV, MDM2, TRP73, PIDD1, MDM4	882	56	17911	4.71418	0.00062545	3.20381
GOTERM_BP_FAT	GO:0071634~regulation of transforming growth factor beta production	PTGS2, CD34, CREB1, MET, SMAD3, THBS1, SIDT2, CDH3, CD24A	882	25	17911	7.31061	0.000738512	3.13164
GOTERM_BP_FAT	GO:0001525~angiogenesis	CYP1B1, PTGS2, E2F7, MMRN2, LIF, FBXW7, PTK2B, ROBO1, ITGAV, TEK, GATA4, TDGF1, RHOB, THBS1, FGF1, TERT, PITX2, FN1, COL18A1, SASH1, HYAL1, COL4A2, COL4A1, FLT4, RXRA, NODAL, EFNB2, TBX4, HSPG2, MCAM, EPHA2, NOTCH3, CRHR2, PRKD2, ADRB2, PLCG1, GTF2I, CD34, BTG1, JUN, PRCP, HSPB1, ENG, KLF4	882	444	17911	2.01243	0.000774683	3.11088
GOTERM_BP_FAT	GO:0002040~sprouting angiogenesis	PTGS2, FLT4, E2F7, EFNB2, EPHA2, MMRN2, FBXW7, PTK2B, ROBO1, TDGF1, TEK, FGF1, THBS1, ENG, KLF4	882	77	17911	3.95596	0.00084334	3.074
GOTERM_BP_FAT	GO:0043405~regulation of MAP kinase activity	SORL1, LPAR2, CD24A, FEM1A, PDCD4, IGF1R, MAP3K5, PTK2B, APOE, TDGF1, THBS1, FGF1, INSR, FGD4, EGFR, SASH1, INPPL1, MET, ARHGEF5, FZD4, PRKCD, EPHA4, PLCE1, P2RX7, HIPK3, CD81, PDE5A, NRK, TRP73, BMP7, DUSP8, CBS	882	280	17911	2.32083	0.000867065	3.06195
GOTERM_BP_FAT	GO:0030198~extracellular matrix organization	CYP1B1, NPNT, NFKB2, P3H1, LAMB3, APP, MIA3, SPINT2, P4HA1, COL6A4, CREB3L1, MKX, ERO1L, LAMB1, FN1, COL18A1, SH3PXD2B, COL4A2, COL4A1, MYO1E, HSPG2, SMAD3, ATP7A, LAMA5, RIPK3, ATXN1L, ANTXR1, ENG	882	228	17911	2.49387	0.00088097	3.05504
GOTERM_BP_FAT	GO:0071604~transforming growth factor beta production	PTGS2, CD34, CREB1, MET, SMAD3, THBS1, SIDT2, CDH3, CD24A	882	26	17911	7.02943	0.000912492	3.03977
GOTERM_BP_FAT	GO:0043062~extracellular structure organization	CYP1B1, NPNT, NFKB2, P3H1, LAMB3, APP, MIA3, SPINT2, P4HA1, COL6A4, CREB3L1, MKX, ERO1L, LAMB1, FN1, COL18A1, SH3PXD2B, COL4A2, COL4A1, MYO1E, HSPG2, SMAD3, ATP7A, LAMA5, RIPK3, ATXN1L, ANTXR1, ENG	882	229	17911	2.48298	0.000910937	3.04051
GOTERM_BP_FAT	GO:0045786~negative regulation of cell cycle	KMT2E, PTGS2, CDC14A, E2F7, SOX4, CCNG1, HECA, LIF, FBXW7, CGREF1, HEXIM1, RHOB, TRP53INP1, SKIL, DDIAS, THBS1, TOP2B, GPNMB, CEBPA, EGFR, PTPN3, AK1, SMAD3, FZD3, RB1, FOXN3, PURA, USP17LE, CDKN1A, TOM1L1, PLK2, PTPRV, MDM2, PPP1R13B, MDM4, PIDD1, TRP73, BMP7, USP44	882	379	17911	2.08966	0.000980977	3.00834
GOTERM_BP_FAT	GO:0072073~kidney epithelium development	FOXJ1, SMAD7, MYO1E, NPNT, EFNB2, SMAD3, JAG1, SDC4, AMPD2, CD24A, EPCAM, LIF, EPHA4, SDC1, CD44, LAMA5, CD34, ARG2, VCAN, BMP7, FGF1, FOXD1	882	157	17911	2.8456	0.00108776	2.96347
GOTERM_BP_FAT	GO:1901342~regulation of vasculature development	CYP1B1, PTGS2, MMRN2, LIF, FBXW7, PTK2B, TEK, GATA4, RHOB, THBS1, FGF1, TERT, EGR1, SASH1, HYAL1, COL4A2, NODAL, EFNB2, EPHA2, CRHR2, PRKD2, ADRB2, PLCG1, BTG1, CD34, GTF2I, HSPB1, BMP7, ENG, KLF4	882	258	17911	2.36131	0.00109392	2.96102
GOTERM_BP_FAT	GO:0001558~regulation of cell growth	PLXNA1, ZMAT3, NANOS1, BMPR2, FSTL4, HSPA1A, NR3C1, SFN, SESN2, CGREF1, CD44, SERPINE2, PTK2B, APOE, HTRA1, TRO, MGLL, CCAR2, CRIM1, FN1, EGFR, HYAL1, TMC8, CRYAB, DRAXIN, FLT4, PSRC1, MAP1B, SMAD3, RB1, SLIT3, EPB41L3, SEMA6A, CDKN1A, EI24, BBC3, DACT3, CD81, EFNA5, TNK1, SMARCA2	882	410	17911	2.03073	0.00110148	2.95803
GOTERM_BP_FAT	GO:0072593~reactive oxygen species metabolic process	CYP1B1, PTGS2, ASS1, DUOX2, TLR2, FOXO3, PMAIP1, SESN2, PTK2B, GPX3, THBS1, INSR, PID1, SH3PXD2B, EGFR, CYP1A1, CRYAB, MET, SMAD3, PRKCD, DDIT4, ATP7A, P2RX7, CDKN1A, CD34, RIPK3, KLF4, CBS	882	233	17911	2.44036	0.00118177	2.92747
GOTERM_BP_FAT	GO:0060562~epithelial tube morphogenesis	SEC24B, NPNT, MST1, PTK7, SOX4, NR3C1, SDC4, ZIC2, CD44, SPINT2, ROBO1, TEK, GATA4, RAB23, RHOB, FGF1, FOXD1, PITX2, COL4A1, PLXNB2, NODAL, EFNB2, MET, SMAD3, FZD3, GRHL3, CELSR1, EPHA2, EPHA4, LAMA5, ST14, CTSD, TMTC3, APAF1, TFAP2C, BMP7, ENG, ARL13B	882	370	17911	2.08561	0.00126603	2.89756
GOTERM_BP_FAT	GO:0043535~regulation of blood vessel endothelial cell migration	PRKD2, FBXW7, PTGS2, PLCG1, APOE, PRCP, HSPB1, AMOTL1, THBS1, EPHA2, KLF4, MMRN2	882	52	17911	4.68629	0.0013126	2.88187
GOTERM_BP_FAT	GO:0090092~regulation of transmembrane receptor protein serine/threonine kinase signaling pathway	TWSG1, EID2, NPNT, ONECUT2, CD109, BMPR2, ZIC2, PEG10, HTRA1, GATA4, TDGF1, LEFTY2, SKIL, THBS1, FOXD1, ZFP423, BMP1, SMAD7, NODAL, FBN1, SMAD3, LEFTY1, INHBB, BMP7, ENG, PMEPA1	882	210	17911	2.51423	0.00143209	2.84403
GOTERM_BP_FAT	GO:0043534~blood vessel endothelial cell migration	PTGS2, EFNB2, AMOTL1, MMRN2, PRKD2, FBXW7, PLCG1, PTK2B, ROBO1, APOE, TDGF1, HSPB1, THBS1, KLF4	882	72	17911	3.94863	0.00153926	2.81269
GOTERM_BP_FAT	GO:0007411~axon guidance	ABLIM1, SCN1B, PLXNA1, EFNA3, BMPR2, CD24A, ZIC2, MYCBP2, APP, ROBO1, LAMB1, FOXD1, EGR2, PLXNB1, PLXNB2, DRAXIN, EFNB2, NFASC, DPYSL5, FZD3, FOXP1, SLIT3, SEMA6A, EPHA4, EFNA5, BMP7	882	212	17911	2.49051	0.00165194	2.78201
GOTERM_BP_FAT	GO:0090287~regulation of cellular response to growth factor stimulus	TWSG1, EID2, NPNT, ONECUT2, CD109, BMPR2, MMRN2, PEG10, SHISA2, HTRA1, TEK, GATA4, TDGF1, SKIL, THBS1, FGF1, FOXD1, MYOF, GPC1, ZFP423, SMAD7, FBN1, SMAD3, FZD4, PRKD2, PTP4A3, ENG, PMEPA1	882	238	17911	2.38909	0.00165112	2.78222
GOTERM_BP_FAT	GO:0071900~regulation of protein serine/threonine kinase activity	SORL1, MST1, LPAR2, SFN, SESN2, CD24A, FEM1A, PDCD4, IGF1R, MAP3K5, PTK2B, HEXIM1, APOE, TDGF1, THBS1, FGF1, INSR, FGD4, EGFR, SASH1, INPPL1, MET, ARHGEF5, PSRC1, FZD4, PRKCD, EPHA4, CDKN1A, PLCE1, P2RX7, CCND2, HIPK3, PDE5A, CD81, NRK, TRP73, BMP7, MAPRE3, DUSP8, CBS	882	405	17911	2.00565	0.00172745	2.76259
GOTERM_BP_FAT	GO:0097485~neuron projection guidance	ABLIM1, SCN1B, PLXNA1, EFNA3, BMPR2, CD24A, ZIC2, MYCBP2, APP, ROBO1, LAMB1, FOXD1, EGR2, PLXNB1, PLXNB2, DRAXIN, EFNB2, NFASC, DPYSL5, FZD3, FOXP1, SLIT3, SEMA6A, EPHA4, EFNA5, BMP7	882	213	17911	2.47882	0.00174201	2.75895
GOTERM_BP_FAT	GO:0002064~epithelial cell development	SEC24B, ARHGEF26, SOX3, ONECUT2, JAG1, SFN, SIDT2, LIF, SPINT2, FAT1, FNDC3A, COL18A1, F11R, FOXJ1, MYO1E, MET, PTPRS, AMPD2, EPHA2, SDC1, CDKN1A, ABCB1B, ST14, MAP7, RFX3, TFAP2C, IKBKB, IFT88, ENG	882	254	17911	2.31855	0.00194564	2.71094
GOTERM_BP_FAT	GO:0007178~transmembrane receptor protein serine/threonine kinase signaling pathway	TWSG1, EID2, NPNT, ONECUT2, FERMT2, BMPR2, CD109, ZIC2, LNPEP, FOS, PEG10, HTRA1, LEFTY2, GATA4, TDGF1, SKIL, THBS1, FOXD1, FAM83G, EGR1, ZFP423, BMP1, SLC33A1, SMAD7, CREB1, NODAL, FBN1, SMAD3, DUSP22, LEFTY1, INHBB, JUN, BMP7, ENG, PMEPA1	882	337	17911	2.10906	0.00202873	2.69277
GOTERM_BP_FAT	GO:0007179~transforming growth factor beta receptor signaling pathway	EID2, SMAD7, NODAL, NPNT, CREB1, ONECUT2, FBN1, FERMT2, CD109, DUSP22, SMAD3, FOS, PEG10, HTRA1, JUN, TDGF1, SKIL, THBS1, ENG, PMEPA1	882	141	17911	2.88046	0.002106	2.67654
GOTERM_BP_FAT	GO:0030324~lung development	SEC24B, PTK7, BMPR2, ADA, LIF, FBXW7, GATA4, RC3H2, FGF1, PITX2, CEBPA, EGFR, LIPA, FOXJ1, NKX2-9, NODAL, FLT4, CREB1, TBX4, CELSR1, FOXP1, ATP7A, LAMA5, CTSD, TMTC3, ATXN1L, IFT88	882	231	17911	2.37358	0.00243293	2.61387
GOTERM_BP_FAT	GO:0070482~response to oxygen levels	PAM, STOX1, PTGS2, CPEB2, MST1, TLR2, SOX4, PMAIP1, FOXO3, XRCC1, TRH, CD24A, ADA, ECE1, PTK2B, PLOD2, TEK, CHRNA4, ERO1L, TERT, EGR1, CYP1A1, CRYAB, CREB1, SMAD3, PRKCE, SCAP, DDIT4, CDKN1A, ADRB2, UCP2, CD34, BNIP3L, MDM2, APAF1, MDM4, CBS	882	371	17911	2.02525	0.00264823	2.57704
GOTERM_BP_FAT	GO:0010976~positive regulation of neuron projection development	SCN1B, PTK7, BMPR2, NR3C1, CD24A, STAU2, LIF, IGF1R, CUL7, SERPINE2, PTK2B, APOE, ROBO1, OBSL1, CAMK2B, SKIL, FN1, PTPRZ1, PLXNB1, BAIAP2, PLXNB2, MET, MAP1B, DPYSL3, EPHA4, TMEM106B, GRN, TENM3, HSPB1, EFNA5, IKBKB, BMP7	882	302	17911	2.15176	0.00289358	2.53856
GOTERM_BP_FAT	GO:0045765~regulation of angiogenesis	CYP1B1, PTGS2, MMRN2, LIF, FBXW7, PTK2B, TEK, GATA4, RHOB, FGF1, THBS1, TERT, SASH1, HYAL1, COL4A2, NODAL, EPHA2, PRKD2, CRHR2, ADRB2, PLCG1, BTG1, CD34, GTF2I, HSPB1, ENG, KLF4	882	234	17911	2.34314	0.00289144	2.53889
GOTERM_BP_FAT	GO:0030323~respiratory tube development	SEC24B, PTK7, BMPR2, ADA, LIF, FBXW7, GATA4, RC3H2, FGF1, PITX2, CEBPA, EGFR, LIPA, FOXJ1, NKX2-9, NODAL, FLT4, CREB1, TBX4, CELSR1, FOXP1, ATP7A, LAMA5, CTSD, TMTC3, ATXN1L, IFT88	882	234	17911	2.34314	0.00289144	2.53889
GOTERM_BP_FAT	GO:0072001~renal system development	NPNT, ITGB4, SOX4, JAG1, SDC4, CD24A, LIF, EPCAM, AMER1, CD44, ARG2, FGF1, FOXD1, EGR1, COL4A1, FOXJ1, SMAD7, MYO1E, FBN1, EFNB2, SMAD3, AMPD2, NOTCH3, EPHA4, SDC1, PLCE1, LAMA5, CD34, VCAN, TRP73, BMP7, IFT88, NFIA	882	320	17911	2.09419	0.00351235	2.4544
GOTERM_BP_FAT	GO:0016358~dendrite development	GRIP1, CTNND2, FSTL4, NR3C1, STAU2, APP, CUL7, ROBO1, APOE, OBSL1, CAMK2B, KNDC1, RAP2A, MYO6, PTPRZ1, BAIAP2, MAP1B, MET, ATP7A, EPHA4, TMEM106B, SYNE1, PLK2, GRN, BMP7, SLITRK5, SRGAP2	882	239	17911	2.29413	0.00385779	2.41366
GOTERM_BP_FAT	GO:2000045~regulation of G1/S transition of mitotic cell cycle	PID1, EGFR, CYP1A1, E2F7, SOX4, RB1, CDKN1A, PSME1, CCND2, PTPRV, MDM2, TRP73, PIDD1, GPNMB, PSME2B, TERT	882	102	17911	3.18545	0.00400021	2.39792
GOTERM_BP_FAT	GO:0042770~signal transduction in response to DNA damage	MYO6, E2F7, SOX4, FOXO3, PMAIP1, SESN2, CDKN1A, CD44, PTPRV, MDM2, TRP73, PIDD1, MDM4	882	71	17911	3.71823	0.00476257	2.32216
GOTERM_BP_FAT	GO:1904018~positive regulation of vasculature development	EGR1, SASH1, HYAL1, CYP1B1, PTGS2, NODAL, EFNB2, PRKD2, PLCG1, PTK2B, BTG1, CD34, GATA4, TEK, HSPB1, RHOB, THBS1, FGF1, ENG, TERT	882	152	17911	2.67201	0.00496185	2.30436
GOTERM_BP_FAT	GO:2000379~positive regulation of reactive oxygen species metabolic process	EGFR, PID1, CYP1B1, PTGS2, ASS1, TLR2, SMAD3, FOXO3, PRKCD, CDKN1A, PTK2B, RIPK3, THBS1, INSR, KLF4	882	94	17911	3.24052	0.00553913	2.25656
GOTERM_BP_FAT	GO:0045930~negative regulation of mitotic cell cycle	EGFR, PTPN3, E2F7, SOX4, SMAD3, FZD3, RB1, CCNG1, HECA, FOXN3, PURA, USP17LE, CDKN1A, TOM1L1, PLK2, PTPRV, MDM2, PIDD1, TRP73, TOP2B, BMP7, GPNMB, USP44	882	192	17911	2.43264	0.00562545	2.24984
GOTERM_BP_FAT	GO:0030308~negative regulation of cell growth	HYAL1, CRYAB, ZMAT3, DRAXIN, PSRC1, BMPR2, FSTL4, SMAD3, HSPA1A, SESN2, SLIT3, SEMA6A, CDKN1A, EI24, CGREF1, SERPINE2, BBC3, DACT3, TRO, TNK1, SMARCA2, CCAR2	882	181	17911	2.46829	0.00644308	2.19091
GOTERM_BP_FAT	GO:0097193~intrinsic apoptotic signaling pathway	CYP1B1, ZMAT3, SFN, PMAIP1, SERINC3, MAP3K5, FBXW7, CD44, TPT1, CREB3L1, ERO1L, SKIL, PHLDA3, CCAR2, EDA2R, EPHA2, DDIT4, EI24, CDKN1A, TNFRSF10B, BBC3, PTPRV, GRINA, RIPK3, HSPB1, PPP1R13B, APAF1, TRP73, PERP	882	276	17911	2.13373	0.00657457	2.18213
GOTERM_BP_FAT	GO:0060541~respiratory system development	SEC24B, PTK7, BMPR2, ADA, LIF, FBXW7, ALDH1A3, GATA4, RC3H2, FGF1, PITX2, CEBPA, EGFR, LIPA, FOXJ1, NKX2-9, NODAL, FLT4, CREB1, TBX4, CELSR1, FOXP1, ATP7A, LAMA5, CTSD, TMTC3, ATXN1L, IFT88	882	263	17911	2.16199	0.0069089	2.16059
GOTERM_BP_FAT	GO:0042982~amyloid precursor protein metabolic process	SOAT1, APOE, SORL1, ITM2B, LDLRAP1, ITM2C, ABCG1, ITM2A	882	28	17911	5.80207	0.00858429	2.0663
GOTERM_BP_FAT	GO:0034330~cell junction organization	SMAD7, FERMT2, NFASC, ITGB4, PRKCH, SMAD3, CRB3, CAMSAP3, CXADR, SDC4, LSR, EPB41L3, DSG2, PTK2B, PKP2, ITGAV, TEK, DSP, EFNA5, RHOD, IKBKB, PERP, FN1	882	199	17911	2.34707	0.00870603	2.06018
GOTERM_BP_FAT	GO:0045766~positive regulation of angiogenesis	SASH1, HYAL1, CYP1B1, PTGS2, NODAL, PRKD2, PLCG1, PTK2B, BTG1, CD34, GATA4, TEK, HSPB1, RHOB, THBS1, FGF1, ENG, TERT	882	135	17911	2.70763	0.00890032	2.05059
GOTERM_BP_FAT	GO:0045926~negative regulation of growth	ZMAT3, TLR2, BMPR2, FSTL4, HSPA1A, CXADR, SESN2, CGREF1, SERPINE2, TRO, CCAR2, HYAL1, CRYAB, DRAXIN, PSRC1, SMAD3, SLIT3, SEMA6A, EI24, ADRB2, CDKN1A, BBC3, DACT3, GNAS, TNK1, TRP73, SMARCA2	882	255	17911	2.15018	0.00937608	2.02798
GOTERM_BP_FAT	GO:0001890~placenta development	CEBPA, EGFR, PTGS2, RXRA, NODAL, E2F7, MET, BMPR2, STOX2, JUNB, ADA, LIF, PEG10, CUL7, SPINT2, HTRA1, ITGAV, ST14, NRK, CTSB, BMP7	882	175	17911	2.43687	0.0100959	1.99586
GOTERM_BP_FAT	GO:1902806~regulation of cell cycle G1/S phase transition	PID1, EGFR, CYP1A1, E2F7, SOX4, RB1, CDKN1A, PSME1, CCND2, PTPRV, MDM2, TRP73, PIDD1, GPNMB, PSME2B, TERT	882	113	17911	2.87536	0.0108169	1.9659
GOTERM_BP_FAT	GO:0001822~kidney development	NPNT, SOX4, JAG1, SDC4, CD24A, LIF, EPCAM, AMER1, CD44, ARG2, FGF1, FOXD1, EGR1, SMAD7, FOXJ1, MYO1E, FBN1, EFNB2, SMAD3, AMPD2, NOTCH3, EPHA4, SDC1, PLCE1, LAMA5, CD34, VCAN, TRP73, BMP7, IFT88	882	301	17911	2.02398	0.0110329	1.95731
GOTERM_BP_FAT	GO:0071559~response to transforming growth factor beta	COL4A2, EID2, SMAD7, CALD1, NODAL, NPNT, CREB1, ONECUT2, FBN1, FERMT2, CD109, DUSP22, SMAD3, FOS, PEG10, HTRA1, JUN, TDGF1, APAF1, SKIL, THBS1, ENG, PMEPA1	882	205	17911	2.27838	0.012417	1.90598
GOTERM_BP_FAT	GO:0044706~multi-multicellular organism process	PAM, PTGS2, CLDN4, CYP1A1, KLF9, NODAL, RXRA, CYP2J6, BMPR2, ZSCAN4B, MST1, ITGB4, MAGED2, STOX2, JUNB, LIF, FOS, DSG2, SERPINE2, UCP2, GRN, NRK, CTSB, LAMB1, CBS	882	233	17911	2.17889	0.0128261	1.8919
GOTERM_BP_FAT	GO:0090068~positive regulation of cell cycle process	STOX1, CYP1A1, E2F7, MET, SOX4, RB1, PRKCE, IGF1R, APP, CDKN1A, EIF4G3, MAP10, CCND2, PTPRV, SOX15, PIWIL2, MDM2, CAMK2B, PIDD1, TRP73, INSR, TERT, CCAR2	882	206	17911	2.26732	0.0130805	1.88337
GOTERM_BP_FAT	GO:0017015~regulation of transforming growth factor beta receptor signaling pathway	EID2, SMAD7, NPNT, ONECUT2, FBN1, CD109, SMAD3, PEG10, HTRA1, TDGF1, SKIL, THBS1, ENG, PMEPA1	882	92	17911	3.09023	0.0134237	1.87213
GOTERM_BP_FAT	GO:0071636~positive regulation of transforming growth factor beta production	PTGS2, CD34, CREB1, SMAD3, THBS1, SIDT2	882	15	17911	8.1229	0.013717	1.86274
GOTERM_BP_FAT	GO:0007050~cell cycle arrest	KMT2E, CDC14A, AK1, SMAD3, SOX4, RB1, CGREF1, CDKN1A, PTPRV, MDM2, TRP53INP1, MDM4, TRP73, SKIL, PIDD1, DDIAS, THBS1	882	129	17911	2.67615	0.0143543	1.84302
GOTERM_BP_FAT	GO:0006977~DNA damage response, signal transduction by p53 class mediator resulting in cell cycle arrest	CDKN1A, PTPRV, SOX4, MDM2, PIDD1	882	9	17911	11.2818	0.0144106	1.84132
GOTERM_BP_FAT	GO:0032872~regulation of stress-activated MAPK cascade	SASH1, RAP2A, STOX1, FLT4, ARHGEF5, MET, DUSP22, EDA2R, MID1, FZD4, PDCD4, CRHR2, IGF1R, EPHA4, MAP3K5, PTK2B, HIPK3, PER1, TNFRSF19, NRK, TRP73, CBS, FGD4	882	208	17911	2.24551	0.0145491	1.83717
GOTERM_BP_FAT	GO:1903844~regulation of cellular response to transforming growth factor beta stimulus	EID2, SMAD7, NPNT, ONECUT2, FBN1, CD109, SMAD3, PEG10, HTRA1, TDGF1, SKIL, THBS1, ENG, PMEPA1	882	93	17911	3.05701	0.0145485	1.83718
GOTERM_BP_FAT	GO:0090100~positive regulation of transmembrane receptor protein serine/threonine kinase signaling pathway	ZFP423, TWSG1, BMP1, NODAL, NPNT, BMPR2, LEFTY1, ZIC2, INHBB, LEFTY2, GATA4, BMP7, THBS1, FOXD1, ENG	882	105	17911	2.90104	0.014775	1.83047
GOTERM_BP_FAT	GO:0007009~plasma membrane organization	MYO5A, SCN3B, ADCY6, CDH2, PLS1, ANO3, AHNAK2, D230025D16RIK, MYOF, PID1, F11R, RAP2A, STX3, BAIAP2, KCNB1, NFASC, ARHGEF16, CRB3, LDLRAP1, PRKCD, EPHA2, MICALL1, EPB41L3, P2RX7, PKP2, LAMA5, MAP7, IKBKB	882	279	17911	2.038	0.0149997	1.82392
GOTERM_BP_FAT	GO:0070302~regulation of stress-activated protein kinase signaling cascade	SASH1, RAP2A, STOX1, FLT4, ARHGEF5, MET, DUSP22, EDA2R, MID1, FZD4, PDCD4, CRHR2, IGF1R, EPHA4, MAP3K5, PTK2B, HIPK3, PER1, TNFRSF19, NRK, TRP73, CBS, FGD4	882	209	17911	2.23477	0.0152052	1.81801
GOTERM_BP_FAT	GO:0007162~negative regulation of cell adhesion	CYP1B1, ASS1, DSCAML1, SDC4, CD24A, EPCAM, MIA3, SERPINE2, CD44, SPINT2, THBS1, LAMB1, GPNMB, PLXNB1, PTPRZ1, FOXJ1, PLXNB2, DUSP22, PRKCD, FZD4, ADRB2, PDE5A, EFNA5, JAM2, KLF4	882	237	17911	2.14212	0.0153386	1.81422
GOTERM_BP_FAT	GO:0043406~positive regulation of MAP kinase activity	EGFR, SASH1, MET, ARHGEF5, LPAR2, PRKCD, CD24A, FZD4, EPHA4, P2RX7, MAP3K5, PLCE1, PTK2B, CD81, TDGF1, PDE5A, TRP73, THBS1, FGF1, INSR, FGD4	882	183	17911	2.33034	0.0161762	1.79112
GOTERM_BP_FAT	GO:0060070~canonical Wnt signaling pathway	EGR1, UTY, DRAXIN, PTK7, SMAD3, RGS19, SOX4, NFKB1, NOTUM, FZD3, CDH2, FOXO3, WLS, CDH3, FZD4, PORCN, CHD8, AMER1, SDC1, DACT3, TDGF1, GATA4, CCAR2, KLF4	882	225	17911	2.16611	0.0170758	1.76762
GOTERM_BP_FAT	GO:0071456~cellular response to hypoxia	EGR1, STOX1, PTGS2, CPEB2, MST1, FOXO3, PMAIP1, PRKCE, ADRB2, CD34, BNIP3L, MDM2, ERO1L, MDM4, TERT, CBS	882	120	17911	2.70763	0.0182043	1.73983
GOTERM_BP_FAT	GO:0051403~stress-activated MAPK cascade	SASH1, RAP2A, STOX1, CRYAB, FLT4, ARHGEF5, MET, DUSP22, EDA2R, MID1, PDCD4, FZD4, CRHR2, IGF1R, EPHA4, MAP3K5, PTK2B, HIPK3, PER1, TNFRSF19, NRK, TRP73, CBS, FGD4	882	228	17911	2.13761	0.0196048	1.70764
GOTERM_BP_FAT	GO:0050773~regulation of dendrite development	RAP2A, PTPRZ1, BAIAP2, MET, FSTL4, NR3C1, STAU2, EPHA4, TMEM106B, SYNE1, CUL7, PLK2, APOE, ROBO1, GRN, OBSL1, CAMK2B, BMP7, KNDC1	882	160	17911	2.41149	0.0198438	1.70238
GOTERM_BP_FAT	GO:0072332~intrinsic apoptotic signaling pathway by p53 class mediator	CDKN1A, CD44, BBC3, PTPRV, ZMAT3, EDA2R, PPP1R13B, PMAIP1, TRP73, PERP, PHLDA3, DDIT4	882	74	17911	3.29307	0.0202308	1.69399
GOTERM_BP_FAT	GO:0072431~signal transduction involved in mitotic G1 DNA damage checkpoint	CDKN1A, PTPRV, SOX4, MDM2, PIDD1	882	10	17911	10.1536	0.0205862	1.68642
GOTERM_BP_FAT	GO:0060290~transdifferentiation	LIF, CD34, GATA4, SMAD3, TERT	882	10	17911	10.1536	0.0205862	1.68642
GOTERM_BP_FAT	GO:1902400~intracellular signal transduction involved in G1 DNA damage checkpoint	CDKN1A, PTPRV, SOX4, MDM2, PIDD1	882	10	17911	10.1536	0.0205862	1.68642
GOTERM_BP_FAT	GO:0071560~cellular response to transforming growth factor beta stimulus	COL4A2, EID2, SMAD7, NODAL, NPNT, CREB1, ONECUT2, FBN1, FERMT2, CD109, DUSP22, SMAD3, FOS, PEG10, HTRA1, JUN, TDGF1, APAF1, SKIL, THBS1, ENG, PMEPA1	882	202	17911	2.21168	0.0212761	1.67211
GOTERM_BP_FAT	GO:0045665~negative regulation of neuron differentiation	SOX21, PTPRZ1, INPPL1, SOX3, DRAXIN, ADCY6, EFEMP1, ZHX2, FSTL4, DPYSL3, FOXO3, JAG1, ITM2C, CD24A, NOTCH3, EPHA4, SEMA6A, APP, LRP1, PLK2, MDM2, TRP73, BMP7, ZFP536	882	230	17911	2.11902	0.0213101	1.67141
GOTERM_BP_FAT	GO:0071971~extracellular exosome assembly	SDC1, CD34, PDCD6IP, SDC4	882	5	17911	16.2458	0.0230978	1.63643
GOTERM_BP_FAT	GO:0046777~protein autophosphorylation	RAP2B, EGFR, RAP2A, FRK, CSNK1G1, FLT4, MET, MAPKAPK3, PRKCD, DAPK1, IGF1R, EPHA4, PRKD2, TOM1L1, PTK2B, JUN, MAP3K9, TEK, RIPK3, CAMK2B, TNK1, GPNMB, ENG, INSR	882	233	17911	2.09173	0.0247208	1.60694
GOTERM_BP_FAT	GO:0001570~vasculogenesis	FBXW7, CUL7, CD34, MYO1E, GATA4, TDGF1, TEK, FGF1, FZD4, ENG, JUNB, EPHA2, PITX2	882	88	17911	2.99994	0.0250418	1.60133
GOTERM_BP_FAT	GO:0071773~cellular response to BMP stimulus	EGR1, ZFP423, TWSG1, BMP1, SMAD7, SLC33A1, NODAL, FBN1, BMPR2, ADAMTS7, SPINT2, HTRA1, TDGF1, GATA4, SKIL, BMP7, FOXD1, ENG, FAM83G	882	165	17911	2.33841	0.0263217	1.57969
GOTERM_BP_FAT	GO:0071772~response to BMP	EGR1, ZFP423, TWSG1, BMP1, SMAD7, SLC33A1, NODAL, FBN1, BMPR2, ADAMTS7, SPINT2, HTRA1, TDGF1, GATA4, SKIL, BMP7, FOXD1, ENG, FAM83G	882	165	17911	2.33841	0.0263217	1.57969
GOTERM_BP_FAT	GO:0060395~SMAD protein signal transduction	LNPEP, INHBB, FOS, BMP1, SLC33A1, JUN, NODAL, GATA4, LEFTY2, SMAD3, BMP7, LEFTY1	882	77	17911	3.16477	0.026546	1.576
GOTERM_BP_FAT	GO:0060135~maternal process involved in female pregnancy	LIF, PAM, PTGS2, DSG2, NODAL, RXRA, BMPR2, CTSB, STOX2, JUNB, CBS	882	66	17911	3.38454	0.0273002	1.56383
GOTERM_BP_FAT	GO:0007565~female pregnancy	PAM, PTGS2, CLDN4, KLF9, RXRA, NODAL, CYP2J6, ITGB4, ZSCAN4B, BMPR2, MST1, MAGED2, STOX2, JUNB, LIF, FOS, DSG2, UCP2, GRN, CTSB, LAMB1, CBS	882	207	17911	2.15826	0.0273199	1.56352
GOTERM_BP_FAT	GO:0034113~heterotypic cell-cell adhesion	CD44, DSG2, PKP2, ITGAV, DSP, BMP7, CXADR, PERP, KLF4	882	45	17911	4.06145	0.0281552	1.55044
GOTERM_BP_FAT	GO:0045216~cell-cell junction organization	SMAD7, FERMT2, NFASC, SMAD3, CRB3, CAMSAP3, CXADR, SDC4, LSR, EPB41L3, DSG2, PTK2B, PKP2, ITGAV, TEK, DSP, EFNA5, RHOD, IKBKB, PERP	882	180	17911	2.25636	0.0282877	1.5484
GOTERM_BP_FAT	GO:0036294~cellular response to decreased oxygen levels	EGR1, STOX1, PTGS2, CPEB2, MST1, FOXO3, PMAIP1, PRKCE, ADRB2, CD34, BNIP3L, MDM2, ERO1L, MDM4, TERT, CBS	882	127	17911	2.55839	0.0285793	1.54395
GOTERM_BP_FAT	GO:0030512~negative regulation of transforming growth factor beta receptor signaling pathway	EID2, PEG10, HTRA1, SMAD7, ONECUT2, FBN1, TDGF1, CD109, SKIL, PMEPA1	882	56	17911	3.6263	0.0300409	1.52229
GOTERM_BP_FAT	GO:0034405~response to fluid shear stress	P2RX7, PTGS2, ASS1, PTK2B, SMAD7, ABCA1, IFT88, KLF4	882	36	17911	4.51272	0.0315317	1.50125
GOTERM_BP_FAT	GO:0060348~bone development	SH3PXD2B, INPPL1, PLXNB1, ATP6AP1, FBN1, MATN1, HSPG2, BMPR2, FOXN3, FOXP1, CTC1, P3H1, AMER1, NAB1, TEK, RAB23, GNAS, THBS1, ENG, CBS, PITX2	882	196	17911	2.17578	0.0316771	1.49925
GOTERM_BP_FAT	GO:0048844~artery morphogenesis	NOTCH3, SEC24B, APOB, LRP1, APOE, SMAD7, EFNB2, BMPR2, SOX4, JAG1, ENG	882	68	17911	3.285	0.0329976	1.48152
GOTERM_BP_FAT	GO:1903845~negative regulation of cellular response to transforming growth factor beta stimulus	EID2, PEG10, HTRA1, SMAD7, ONECUT2, FBN1, TDGF1, CD109, SKIL, PMEPA1	882	57	17911	3.56268	0.0333282	1.47719
GOTERM_BP_FAT	GO:1900006~positive regulation of dendrite development	TMEM106B, EPHA4, CUL7, PTPRZ1, APOE, BAIAP2, GRN, MET, OBSL1, CAMK2B, NR3C1, BMP7, STAU2	882	92	17911	2.8695	0.0344582	1.46271
GOTERM_BP_FAT	GO:0071478~cellular response to radiation	EGR1, HYAL1, PTGS2, CRYAB, MGMT, TRPM1, EI24, FBXW7, CDKN1A, BBC3, CCND2, MDM2, TRP53INP1, RHOB, TRP73, DDIAS, ERCC4	882	143	17911	2.41415	0.0344656	1.46261
GOTERM_BP_FAT	GO:1901990~regulation of mitotic cell cycle phase transition	PID1, EGFR, STOX1, CDC14A, CYP1A1, E2F7, SOX4, RB1, CCNG1, FOXN3, CTC1, APP, CDKN1A, PSME1, CCND2, PTPRV, MDM2, PIDD1, TRP73, GPNMB, PSME2B, TERT, USP44	882	226	17911	2.06667	0.0343856	1.46362
GOTERM_BP_FAT	GO:0031571~mitotic G1 DNA damage checkpoint	CDKN1A, PTPRV, SOX4, MDM2, TRP73, PIDD1	882	19	17911	6.41282	0.0352203	1.45321
GOTERM_BP_FAT	GO:0001893~maternal placenta development	LIF, PTGS2, NODAL, RXRA, BMPR2, CTSB, STOX2, JUNB	882	37	17911	4.39076	0.0360589	1.44299
GOTERM_BP_FAT	GO:1903035~negative regulation of response to wounding	EPHA4, ADRB2, SERPINE2, APOE, CD34, CD109, SMAD3, THBS1, ANXA5, PRKCD, PROS1	882	69	17911	3.23739	0.0359632	1.44414
GOTERM_BP_FAT	GO:0046328~regulation of JNK cascade	SASH1, RAP2A, FLT4, ARHGEF5, DUSP22, EDA2R, FZD4, PDCD4, EPHA4, IGF1R, MAP3K5, PTK2B, HIPK3, PER1, TNFRSF19, NRK, TRP73, CBS, FGD4	882	171	17911	2.25636	0.0362146	1.44112
GOTERM_BP_FAT	GO:2001235~positive regulation of apoptotic signaling pathway	HIP1R, SMAD3, PMAIP1, PRKCD, ITM2C, SERINC3, INHBB, EI24, FBXW7, BBC3, RIPK3, RBCK1, TRP53INP1, CAMK2B, APAF1, PIDD1, TRP73, SKIL, THBS1	882	171	17911	2.25636	0.0362146	1.44112
GOTERM_BP_FAT	GO:0031098~stress-activated protein kinase signaling cascade	SASH1, RAP2A, STOX1, CRYAB, FLT4, ARHGEF5, MET, DUSP22, EDA2R, MID1, PDCD4, FZD4, CRHR2, IGF1R, EPHA4, MAP3K5, PTK2B, HIPK3, PER1, TNFRSF19, NRK, TRP73, CBS, FGD4	882	242	17911	2.01394	0.0365335	1.43731
GOTERM_BP_FAT	GO:0061045~negative regulation of wound healing	ADRB2, SERPINE2, APOE, CD34, CD109, SMAD3, THBS1, ANXA5, PRKCD, PROS1	882	58	17911	3.50125	0.0364787	1.43796
GOTERM_BP_FAT	GO:0072413~signal transduction involved in mitotic cell cycle checkpoint	CDKN1A, PTPRV, SOX4, MDM2, PIDD1	882	12	17911	8.46136	0.0385797	1.41364
GOTERM_BP_FAT	GO:1904754~positive regulation of vascular associated smooth muscle cell migration	MYO5A, ATP7A, MDM2, DOCK5, TERT	882	12	17911	8.46136	0.0385797	1.41364
GOTERM_BP_FAT	GO:1902403~signal transduction involved in mitotic DNA integrity checkpoint	CDKN1A, PTPRV, SOX4, MDM2, PIDD1	882	12	17911	8.46136	0.0385797	1.41364
GOTERM_BP_FAT	GO:1902402~signal transduction involved in mitotic DNA damage checkpoint	CDKN1A, PTPRV, SOX4, MDM2, PIDD1	882	12	17911	8.46136	0.0385797	1.41364
GOTERM_BP_FAT	GO:1903409~reactive oxygen species biosynthetic process	EGFR, CYP1B1, CYP1A1, ASS1, PTGS2, DUOX2, TLR2, SMAD3, FOXO3, PTK2B, CD34, INSR, KLF4	882	94	17911	2.80845	0.0397072	1.40113
GOTERM_BP_FAT	GO:0071825~protein-lipid complex subunit organization	SOAT1, APOB, APOE, ABCA1, BIN1, ABCG1, PLTP, ABCA5	882	38	17911	4.27521	0.0410147	1.38706
GOTERM_BP_FAT	GO:0001657~ureteric bud development	SMAD7, FOXJ1, NPNT, SMAD3, SDC4, EPCAM, SDC1, CD44, LAMA5, ARG2, VCAN, BMP7, FGF1, FOXD1	882	107	17911	2.65702	0.0411719	1.3854
GOTERM_BP_FAT	GO:0001704~formation of primary germ layer	TWSG1, COL4A2, NODAL, BMPR2, ITGB4, SMAD3, WLS, EPHA2, LAMB3, ITGAV, GATA4, EXOC4, BMP7, LAMB1, FN1	882	120	17911	2.53841	0.041695	1.37992
GOTERM_BP_FAT	GO:0044819~mitotic G1/S transition checkpoint	CDKN1A, PTPRV, SOX4, MDM2, TRP73, PIDD1	882	20	17911	6.09218	0.0426716	1.36986
GOTERM_BP_FAT	GO:0044783~G1 DNA damage checkpoint	CDKN1A, PTPRV, SOX4, MDM2, TRP73, PIDD1	882	20	17911	6.09218	0.0426716	1.36986
GOTERM_BP_FAT	GO:0072163~mesonephric epithelium development	SMAD7, FOXJ1, NPNT, SMAD3, SDC4, EPCAM, SDC1, CD44, LAMA5, ARG2, VCAN, BMP7, FGF1, FOXD1	882	108	17911	2.63242	0.0441018	1.35554
GOTERM_BP_FAT	GO:0072164~mesonephric tubule development	SMAD7, FOXJ1, NPNT, SMAD3, SDC4, EPCAM, SDC1, CD44, LAMA5, ARG2, VCAN, BMP7, FGF1, FOXD1	882	108	17911	2.63242	0.0441018	1.35554
GOTERM_BP_FAT	GO:0042476~odontogenesis	MYO5A, PAM, ITGB4, JAG2, STIM1, AQP3, SDC1, LAMA5, CD34, HTRA1, PERP, BMP7, LAMB1, IFT88, PITX2	882	121	17911	2.51743	0.0444234	1.35239
GOTERM_BP_FAT	GO:0010770~positive regulation of cell morphogenesis involved in differentiation	PLXNB1, BAIAP2, PLXNB2, MET, MAP1B, BMPR2, SMAD3, DOCK5, STAU2, LIF, EPHA4, CUL7, APOE, ROBO1, OBSL1, EFNA5, CAMK2B, SKIL, ENG, FN1	882	189	17911	2.14892	0.0445241	1.3514
GOTERM_BP_FAT	GO:0021915~neural tube development	SEC24B, PLXNB2, NODAL, PTK7, SOX4, GRHL3, FZD3, CELSR1, SIDT2, SDC4, EPHA2, ZIC2, SALL2, WDR19, SPINT2, ST14, RAB23, APAF1, BMP7, ARL13B	882	189	17911	2.14892	0.0445241	1.3514
GOTERM_BP_FAT	GO:0032868~response to insulin	PID1, MYO5A, EGR1, IRS2, SOGA1, EGR2, CPEB2, INPPL1, BAIAP2, TLR2, SESN2, LPIN1, IRS1, PRKCD, SESN3, EPM2AIP1, SCAP, INHBB, IGF1R, UCP2, PTPRV, INSR, AKT3	882	233	17911	2.00458	0.0466742	1.33092
GOTERM_BP_FAT	GO:0060393~regulation of pathway-restricted SMAD protein phosphorylation	INHBB, BMP1, SMAD7, NODAL, LEFTY2, BMPR2, BMP7, ENG, PMEPA1, LEFTY1	882	61	17911	3.32906	0.0488838	1.31084

## Sheet: GO table_Down in Low
GO term analysis for downregulated genes in the low ΔΨm qESCs was performed by DAVID Bioinformatics Database. GO terms with fold enrichment > 2 and the adjusted P value < 0.05 (Benjamini-Hochberg method) were considered as significant enrichment
Category	Term	Genes	List Total	Pop Hits	Pop Total	Fold Enrichment	Benjamini	[-]Log10(P-value)
GOTERM_BP_FAT	GO:0051301~cell division	CHMP2A, KIF23, FZR1, PRC1, NEK2, PAX6, BRSK2, AURKA, AURKB, PTTG1, KIF2C, STRA8, CCDC124, INCENP, PDGFC, SKA1, TOP2A, ASPM, BUB3, CDK1, KIF11, TPX2, NUF2, NUSAP1, CENPE, DPPA3, RACGAP1, UBE2C, ECT2, WEE1, CDC25B, CCNB1, RAB11FIP4, CCND3, PLK1, VEGFA, MIS18BP1, KIF20A	317	554	17911	3.87556	1.47539e-08	7.83109
GOTERM_BP_FAT	GO:0007017~microtubule-based process	CHMP2A, KIF23, TUBB2B, PRC1, NEK2, TUBB2A, TUBA3A, PAX6, AURKA, AURKB, KIF2C, DNAAF3, MAPT, AP3B2, DCLK2, SKA1, TUBA1A, NEFL, ASPM, TUBB3, TUBA1C, HAP1, NEFM, KIF11, MAP1A, LMNA, TPX2, KIF18A, NUSAP1, CENPE, RACGAP1, KHDC3, WEE1, ATF5, TRIM54, HYDIN, NAV1, PLK1, CNTN2, MAP6, KIF20A	317	642	17911	3.60836	8.14511e-09	8.0891
GOTERM_BP_FAT	GO:0000280~nuclear division	CHMP2A, KIF23, FZR1, TADA3, FKBP6, NEK2, BRSK2, AURKA, AURKB, PTTG1, TDRD12, KIF2C, STRA8, INCENP, DAZL, SKA1, TOP2A, ASPM, BUB3, TUBB3, CDK1, KIF11, TPX2, KIF18A, DMRT1, NUF2, NUSAP1, CENPE, ESPL1, RACGAP1, KHDC3, UBE2C, WEE1, CDC25B, CCNB1, PLK1, BRDT, MIS18BP1	317	576	17911	3.72753	1.54217e-08	7.81187
GOTERM_BP_FAT	GO:0007067~mitotic nuclear division	CHMP2A, KIF23, FZR1, TADA3, NEK2, BRSK2, AURKA, AURKB, PTTG1, KIF2C, INCENP, SKA1, ASPM, TUBB3, BUB3, CDK1, KIF11, TPX2, KIF18A, DMRT1, NUF2, NUSAP1, CENPE, ESPL1, RACGAP1, UBE2C, KHDC3, WEE1, CDC25B, CCNB1, PLK1, MIS18BP1	317	418	17911	4.32548	1.68191e-08	7.7742
GOTERM_BP_FAT	GO:1903047~mitotic cell cycle process	CHMP2A, KIF23, FZR1, TADA3, NEK2, DBF4, IQGAP3, BRSK2, PAX6, AURKA, AURKB, PTTG1, KIF2C, INCENP, SKA1, TOP2A, ASPM, BUB3, TUBB3, CDK1, NES, KIF11, TPX2, KIF18A, DMRT1, NUF2, NUSAP1, CENPF, CENPE, ESPL1, TPD52L1, RACGAP1, KHDC3, UBE2C, WEE1, CDC25B, CCNB1, NABP1, PLK1, MIS18BP1, KIF20A	317	702	17911	3.29995	5.02762e-08	7.29864
GOTERM_BP_FAT	GO:0048285~organelle fission	CHMP2A, KIF23, FZR1, TADA3, FKBP6, NEK2, BRSK2, AURKA, AURKB, PTTG1, TDRD12, KIF2C, STRA8, INCENP, DAZL, SKA1, TOP2A, ASPM, BUB3, TUBB3, CDK1, KIF11, TPX2, KIF18A, DMRT1, NUF2, NUSAP1, CENPE, ESPL1, RACGAP1, KHDC3, UBE2C, WEE1, CDC25B, CCNB1, PLK1, BRDT, MIS18BP1	317	616	17911	3.48549	5.35016e-08	7.27163
GOTERM_BP_FAT	GO:0000226~microtubule cytoskeleton organization	CHMP2A, KIF23, PRC1, NEK2, PAX6, AURKA, AURKB, KIF2C, DNAAF3, MAPT, DCLK2, SKA1, NEFL, ASPM, NEFM, KIF11, MAP1A, TPX2, KIF18A, LMNA, NUSAP1, RACGAP1, KHDC3, WEE1, ATF5, HYDIN, TRIM54, NAV1, PLK1, CNTN2, MAP6, KIF20A	317	445	17911	4.06303	4.68163e-08	7.3296
GOTERM_BP_FAT	GO:0007049~cell cycle	STEAP3, KIF23, PRC1, DBF4, IQGAP3, PAX6, PKMYT1, AURKA, PTTG1, AURKB, KIF2C, STRA8, PAK4, INCENP, NR2F2, TOP2A, ASPM, TUBB3, CDK1, KIF11, PIM1, DMRT1, TPX2, MLXIPL, NUSAP1, ESPL1, KHDC3, UBE2C, ECT2, WEE1, RAB11FIP4, NABP1, CCND3, BRDT, CHMP2A, FZR1, TADA3, FKBP6, NEK2, BRSK2, TDRD12, PRR5, MDC1, CCDC124, DAZL, SKA1, BUB3, NES, NUF2, KIF18A, CENPF, CENPE, TPD52L1, RACGAP1, CDC25B, CCNB1, ATF5, NU…	317	1440	17911	2.43271	5.24978e-08	7.27986
GOTERM_BP_FAT	GO:0022402~cell cycle process	KIF23, PRC1, DBF4, IQGAP3, PAX6, AURKA, AURKB, PTTG1, KIF2C, STRA8, INCENP, TOP2A, ASPM, TUBB3, CDK1, KIF11, MLXIPL, DMRT1, TPX2, NUSAP1, ESPL1, UBE2C, KHDC3, ECT2, WEE1, RAB11FIP4, NABP1, BRDT, CHMP2A, FZR1, FKBP6, TADA3, NEK2, BRSK2, TDRD12, DAZL, SKA1, BUB3, NES, KIF18A, NUF2, CENPF, CENPE, TPD52L1, RACGAP1, CDC25B, CCNB1, ATF5, PLK1, PHGDH, MIS18BP1, KIF20A	317	1109	17911	2.64931	1.2606e-07	6.89942
GOTERM_BP_FAT	GO:0000278~mitotic cell cycle	CHMP2A, KIF23, FZR1, TADA3, NEK2, DBF4, IQGAP3, BRSK2, PAX6, AURKA, AURKB, PTTG1, KIF2C, INCENP, SKA1, TOP2A, ASPM, BUB3, TUBB3, CDK1, NES, KIF11, TPX2, KIF18A, DMRT1, NUF2, NUSAP1, CENPF, CENPE, ESPL1, TPD52L1, RACGAP1, KHDC3, UBE2C, WEE1, CDC25B, CCNB1, NABP1, PLK1, MIS18BP1, KIF20A	317	787	17911	2.94354	7.33912e-07	6.13436
GOTERM_BP_FAT	GO:0007059~chromosome segregation	KIF23, CHMP2A, KIF11, NEK2, NUF2, KIF18A, NUSAP1, CENPF, CENPE, ESPL1, AURKB, PTTG1, RACGAP1, KHDC3, UBE2C, ECT2, CCNB1, KIF2C, STRA8, PLK1, INCENP, SKA1, TOP2A, BUB3	317	299	17911	4.53524	1.41274e-06	5.84994
GOTERM_BP_FAT	GO:0000819~sister chromatid segregation	KIF23, CHMP2A, NEK2, KIF18A, NUSAP1, CENPE, ESPL1, PTTG1, AURKB, UBE2C, KHDC3, RACGAP1, CCNB1, KIF2C, STRA8, PLK1, TOP2A, BUB3	317	163	17911	6.23944	1.65866e-06	5.78024
GOTERM_BP_FAT	GO:1902589~single-organism organelle organization	KIF23, PRC1, PREX1, PAX6, AURKA, LPAR1, PTTG1, AURKB, WHAMM, SLC1A4, KIF2C, STRA8, MAPT, TOP2A, ASPM, EVA1B, ACAA2, CDK1, KIF11, SLC25A4, PFKP, TPX2, NUSAP1, CHST3, ESPL1, KHDC3, UBE2C, FLNB, WEE1, ARPC1B, NAV1, ARRB1, CNTN2, CHMP2A, SHROOM3, NEK2, BRSK2, PRR5, DNAAF3, DCLK2, SKA1, EHD1, NEFL, BUB3, NEFM, HAP1, CDC42EP5, NES, HCK, MAP1A, LMNA, KIF18A, CENPE, RACGAP1, KANK4, CCNB1, ATF5, TRIM54, H…	317	1714	17911	2.10974	4.22436e-06	5.37424
GOTERM_BP_FAT	GO:0000070~mitotic sister chromatid segregation	KIF23, CHMP2A, NEK2, KIF18A, NUSAP1, ESPL1, CENPE, PTTG1, AURKB, UBE2C, KHDC3, RACGAP1, CCNB1, KIF2C, PLK1, BUB3	317	135	17911	6.69648	4.90507e-06	5.30936
GOTERM_BP_FAT	GO:0098813~nuclear chromosome segregation	KIF23, CHMP2A, NEK2, NUF2, KIF18A, NUSAP1, CENPF, CENPE, ESPL1, AURKB, PTTG1, RACGAP1, UBE2C, KHDC3, CCNB1, KIF2C, STRA8, PLK1, TOP2A, BUB3	317	236	17911	4.78827	1.18211e-05	4.92734
GOTERM_BP_FAT	GO:0007010~cytoskeleton organization	CHMP2A, KIF23, SHROOM3, PRC1, NEK2, PREX1, BRSK2, PAX6, AURKA, AURKB, LPAR1, WHAMM, KIF2C, PRR5, DNAAF3, MAPT, DCLK2, SKA1, NEFL, ASPM, NEFM, CDC42EP5, NES, KIF11, HCK, MAP1A, LMNA, TPX2, KIF18A, NUSAP1, MYO1F, RACGAP1, KHDC3, FLNB, KANK4, WEE1, ATF5, ARPC1B, TRIM54, HYDIN, NAV1, ARRB1, PLK1, CNTN2, MAP6, MYH14, KIF20A	317	1120	17911	2.37105	1.90091e-05	4.72104
GOTERM_BP_FAT	GO:0010564~regulation of cell cycle process	CHMP2A, KIF23, FZR1, NEK2, DBF4, AURKA, AURKB, STRA8, DAZL, BUB3, CDK1, KIF11, TPX2, DMRT1, MLXIPL, CENPF, NUSAP1, ESPL1, CENPE, UBE2C, KHDC3, RACGAP1, ECT2, CDC25B, CCNB1, RAB11FIP4, ATF5, PLK1	317	516	17911	3.06598	0.00012773	3.89371
GOTERM_BP_FAT	GO:0051726~regulation of cell cycle	CHMP2A, KIF23, FZR1, NEK2, DBF4, PRR11, AURKA, AURKB, STRA8, DAZL, NR2F2, TOP2A, ASPM, BUB3, CDK1, KIF11, TPX2, DMRT1, PIM1, MLXIPL, NUSAP1, CENPF, CENPE, ESPL1, RACGAP1, KHDC3, UBE2C, ECT2, CDC25B, CCNB1, RAB11FIP4, ATF5, NABP1, NUPR1, CCND3, PLK1, GADD45B	317	834	17911	2.50666	0.000161319	3.79231
GOTERM_BP_FAT	GO:0051225~spindle assembly	CHMP2A, KIF23, KIF11, PLK1, NEK2, TPX2, AURKA, AURKB, KHDC3, RACGAP1, ASPM	317	86	17911	7.22695	0.000604237	3.21879
GOTERM_BP_FAT	GO:0051983~regulation of chromosome segregation	CCNB1, KIF2C, PLK1, NEK2, CENPE, ESPL1, KHDC3, UBE2C, RACGAP1, ECT2, BUB3	317	86	17911	7.22695	0.000604237	3.21879
GOTERM_BP_FAT	GO:0006520~cellular amino acid metabolic process	PYCRL, YARS, SHMT2, NOS1, NARS, SARS, HAL, AASS, GLDC, PYCR1, PHGDH, PSAT1, GAD1, GPT2, DDAH1, MARS	317	203	17911	4.45333	0.000700666	3.15449
GOTERM_BP_FAT	GO:1901605~alpha-amino acid metabolic process	PYCRL, SHMT2, NOS1, IDO2, HAL, PADI2, AASS, GGT1, GLDC, PYCR1, PHGDH, PSAT1, GPT2, DDAH1, DNMT3B	317	185	17911	4.58121	0.00107546	2.96841
GOTERM_BP_FAT	GO:0033043~regulation of organelle organization	CHMP2A, FZR1, TADA3, NEK2, PREX1, DCDC2A, AURKB, LPAR1, TDRD12, WHAMM, MAPT, TBC1D13, DAZL, SKA1, DNMT3B, BUB3, HAP1, CDC42EP5, ACAA2, NES, NOS1, KIF11, HCK, PIF1, MAP1A, KIF18A, DMRT1, LMNA, PADI2, NUSAP1, MYO1F, CENPE, ESPL1, KHDC3, UBE2C, KANK4, CCNB1, ATF5, ARPC1B, TRIM54, ARRB1, PLK1, VEGFA	317	1148	17911	2.11635	0.00107629	2.96807
GOTERM_BP_FAT	GO:0051321~meiotic cell cycle	FZR1, FKBP6, NEK2, DMRT1, KIF18A, ESPL1, AURKA, PTTG1, TDRD12, CDC25B, STRA8, PLK1, BRDT, DAZL, TOP2A, ASPM, BUB3	317	242	17911	3.96912	0.00120653	2.91846
GOTERM_BP_FAT	GO:0051783~regulation of nuclear division	CHMP2A, FZR1, KIF11, NEK2, DMRT1, NUSAP1, ESPL1, CENPE, UBE2C, KHDC3, CCNB1, PLK1, DAZL, BUB3	317	169	17911	4.6806	0.00170769	2.76759
GOTERM_BP_FAT	GO:0007126~meiotic nuclear division	FKBP6, DMRT1, KIF18A, ESPL1, AURKA, PTTG1, TDRD12, CDC25B, STRA8, PLK1, BRDT, DAZL, TOP2A, ASPM	317	183	17911	4.32253	0.00383745	2.41596
GOTERM_BP_FAT	GO:0007051~spindle organization	CHMP2A, KIF23, KIF11, PLK1, NEK2, TPX2, AURKA, AURKB, KHDC3, RACGAP1, ASPM	317	109	17911	5.70199	0.00371386	2.43017
GOTERM_BP_FAT	GO:0000910~cytokinesis	RAB11FIP4, KIF23, PRC1, PLK1, INCENP, NUSAP1, AURKB, RACGAP1, ECT2, CDC25B, KIF20A	317	110	17911	5.65016	0.00387309	2.41194
GOTERM_BP_FAT	GO:0006082~organic acid metabolic process	PYCRL, NARS, TRIB3, ECHDC2, AASS, GGT1, CYP2B23, MTHFD1L, GLDC, ASPA, ACOT7, IDH1, GAD1, DNMT3B, DDAH1, GPT2, MARS, ACAA2, LPL, SHMT2, YARS, NOS1, SARS, NPL, MLXIPL, PFKP, HAL, IDO2, PADI2, PCK2, PYCR1, PHGDH, LIPC, PSAT1	317	878	17911	2.18799	0.00538977	2.26843
GOTERM_BP_FAT	GO:0007088~regulation of mitotic nuclear division	CHMP2A, CCNB1, KIF11, PLK1, NEK2, DMRT1, NUSAP1, CENPE, ESPL1, KHDC3, UBE2C, BUB3	317	139	17911	4.87783	0.00524854	2.27996
GOTERM_BP_FAT	GO:0045787~positive regulation of cell cycle	KIF23, CDK1, DBF4, DMRT1, MLXIPL, CENPF, NUSAP1, ESPL1, CENPE, AURKB, UBE2C, RACGAP1, ECT2, CDC25B, RAB11FIP4, CCNB1, CCND3, DAZL	317	309	17911	3.29135	0.00520769	2.28336
GOTERM_BP_FAT	GO:0051988~regulation of attachment of spindle microtubules to kinetochore	CCNB1, NEK2, CENPE, RACGAP1, ECT2	317	12	17911	23.5423	0.0054908	2.26036
GOTERM_BP_FAT	GO:1903046~meiotic cell cycle process	FKBP6, DMRT1, KIF18A, ESPL1, AURKA, PTTG1, TDRD12, CDC25B, STRA8, PLK1, BRDT, DAZL, TOP2A, ASPM	317	195	17911	4.05652	0.00565216	2.24779
GOTERM_BP_FAT	GO:0019752~carboxylic acid metabolic process	PYCRL, NARS, TRIB3, ECHDC2, AASS, GGT1, CYP2B23, MTHFD1L, GLDC, ASPA, ACOT7, IDH1, GAD1, DDAH1, GPT2, MARS, ACAA2, LPL, SHMT2, YARS, NOS1, SARS, NPL, PFKP, HAL, MLXIPL, PCK2, PYCR1, PHGDH, LIPC, PSAT1	317	791	17911	2.21435	0.00868364	2.0613
GOTERM_BP_FAT	GO:0090307~mitotic spindle assembly	KIF23, KIF11, NEK2, TPX2, AURKB, KHDC3, RACGAP1	317	41	17911	9.64661	0.00915289	2.03844
GOTERM_BP_FAT	GO:0031577~spindle checkpoint	CCNB1, PLK1, CENPE, AURKA, AURKB, KHDC3, BUB3	317	41	17911	9.64661	0.00915289	2.03844
GOTERM_BP_FAT	GO:0090068~positive regulation of cell cycle process	KIF23, DBF4, DMRT1, NUSAP1, ESPL1, CENPE, AURKB, UBE2C, RACGAP1, ECT2, CDC25B, CCNB1, RAB11FIP4, DAZL	317	206	17911	3.83991	0.00907099	2.04235
GOTERM_BP_FAT	GO:0043436~oxoacid metabolic process	PYCRL, NARS, TRIB3, ECHDC2, AASS, GGT1, CYP2B23, MTHFD1L, GLDC, ASPA, ACOT7, IDH1, GAD1, DDAH1, GPT2, MARS, ACAA2, LPL, SHMT2, YARS, NOS1, SARS, NPL, PFKP, HAL, MLXIPL, PCK2, PYCR1, PHGDH, LIPC, PSAT1	317	797	17911	2.19768	0.00919476	2.03646
GOTERM_BP_FAT	GO:1902850~microtubule cytoskeleton organization involved in mitosis	KIF23, KIF11, NEK2, TPX2, AURKB, KHDC3, RACGAP1	317	42	17911	9.41693	0.00968827	2.01375
GOTERM_BP_FAT	GO:0032886~regulation of microtubule-based process	CHMP2A, ATF5, KIF11, TRIM54, PLK1, NEK2, MAPT, MAP1A, KIF18A, CENPF, SKA1, HAP1	317	163	17911	4.15963	0.0159682	1.79674
GOTERM_BP_FAT	GO:1901607~alpha-amino acid biosynthetic process	PYCRL, PYCR1, SHMT2, PHGDH, PADI2, AASS, GGT1, PSAT1	317	66	17911	6.84868	0.0161042	1.79306
GOTERM_BP_FAT	GO:0007346~regulation of mitotic cell cycle	CHMP2A, CDK1, KIF11, NEK2, DBF4, PIM1, DMRT1, TPX2, NUSAP1, CENPF, CENPE, ESPL1, UBE2C, KHDC3, CDC25B, CCNB1, NABP1, PLK1, TOP2A, BUB3	317	420	17911	2.69055	0.0169339	1.77124
GOTERM_BP_FAT	GO:0051347~positive regulation of transferase activity	FZR1, NEK2, TPX2, IQGAP3, TRIB3, TPD52L1, CENPE, LPAR1, AURKB, ECT2, CDC25B, CAMKK2, SLC11A1, CHIL1, CCND3, ARRB1, PLK1, MDFIC, VEGFA, CEMIP, PDGFC, GADD45B	317	494	17911	2.51626	0.0177271	1.75136
GOTERM_BP_FAT	GO:0010965~regulation of mitotic sister chromatid separation	CCNB1, PLK1, CENPE, ESPL1, KHDC3, UBE2C, BUB3	317	50	17911	7.91022	0.0209632	1.67854
GOTERM_BP_FAT	GO:0010948~negative regulation of cell cycle process	CHMP2A, CCNB1, ATF5, CDK1, STRA8, PLK1, MLXIPL, DMRT1, CENPE, AURKA, AURKB, KHDC3, BUB3	317	201	17911	3.65433	0.021272	1.67219
GOTERM_BP_FAT	GO:0045859~regulation of protein kinase activity	IQGAP3, TPX2, DUSP10, TRIB3, CENPE, TPD52L1, LPAR1, UBE2C, ECT2, SPRY4, CDC25B, CAMKK2, SLC11A1, CHIL1, CCND3, ARRB1, PLK1, MDFIC, VEGFA, CEMIP, PDGFC, NR2F2, GADD45B, DUSP9, DUSP6	317	615	17911	2.29681	0.0212432	1.67278
GOTERM_BP_FAT	GO:0051338~regulation of transferase activity	FZR1, NEK2, IQGAP3, DUSP10, TRIB3, LPAR1, AURKB, SPRY4, CAMKK2, SLC11A1, CHIL1, MDFIC, PDGFC, NR2F2, PIF1, TPX2, CENPE, TPD52L1, UBE2C, ECT2, CDC25B, CCND3, ARRB1, PLK1, VEGFA, CEMIP, GADD45B, DUSP9, DUSP6	317	771	17911	2.12522	0.0210713	1.67631
GOTERM_BP_FAT	GO:0033044~regulation of chromosome organization	NOS1, TADA3, NEK2, PIF1, PADI2, ESPL1, CENPE, AURKB, UBE2C, KHDC3, CCNB1, ARRB1, PLK1, VEGFA, DNMT3B, BUB3	317	296	17911	3.05414	0.0211407	1.67488
GOTERM_BP_FAT	GO:1901565~organonitrogen compound catabolic process	PYCRL, NOS1, CHAC1, IDO2, HAL, AASS, GGT1, GLDC, TET3, CHIL1, BLVRB, CEMIP, AOX3, GPT2, DDAH1	317	265	17911	3.1982	0.0217987	1.66157
GOTERM_BP_FAT	GO:0051306~mitotic sister chromatid separation	CCNB1, PLK1, CENPE, ESPL1, KHDC3, UBE2C, BUB3	317	52	17911	7.60598	0.0230995	1.6364
GOTERM_BP_FAT	GO:0008652~cellular amino acid biosynthetic process	PYCRL, PYCR1, SHMT2, PHGDH, AASS, PSAT1, GAD1	317	52	17911	7.60598	0.0230995	1.6364
GOTERM_BP_FAT	GO:0051304~chromosome separation	CCNB1, PLK1, CENPE, ESPL1, KHDC3, UBE2C, TOP2A, BUB3	317	74	17911	6.10828	0.0249468	1.60298
GOTERM_BP_FAT	GO:0071900~regulation of protein serine/threonine kinase activity	DUSP10, IQGAP3, TRIB3, TPD52L1, LPAR1, UBE2C, SPRY4, CHIL1, CCND3, ARRB1, PLK1, MDFIC, VEGFA, CEMIP, PDGFC, NR2F2, GADD45B, DUSP9, DUSP6	317	405	17911	2.65069	0.0248003	1.60554
GOTERM_BP_FAT	GO:0044712~single-organism catabolic process	PYCRL, BRSK2, ECHDC2, AASS, GLDC, ACOT7, IDH1, ENTPD3, PLCD1, DDAH1, GPT2, DCTPP1, ACAA2, LPL, GSTA3, NOS1, IDO2, PFKP, HAL, MLXIPL, NPL, CBR3, BLVRB, AOX3, LIPH, LIPC, PLA2G4E	317	715	17911	2.13363	0.0307857	1.51165
GOTERM_BP_FAT	GO:0045786~negative regulation of cell cycle	CHMP2A, CDK1, DMRT1, MLXIPL, CENPE, AURKA, AURKB, UBE2C, KHDC3, CCNB1, ATF5, NABP1, STRA8, NUPR1, PLK1, NR2F2, TOP2A, BUB3	317	379	17911	2.68345	0.0311994	1.50585
GOTERM_BP_FAT	GO:0000075~cell cycle checkpoint	CCNB1, CDK1, NABP1, FZR1, STRA8, PLK1, CENPE, AURKA, AURKB, KHDC3, TOP2A, BUB3	317	184	17911	3.68489	0.0311094	1.50711
GOTERM_BP_FAT	GO:0033047~regulation of mitotic sister chromatid segregation	CCNB1, PLK1, CENPE, ESPL1, KHDC3, UBE2C, BUB3	317	56	17911	7.0627	0.0310733	1.50761
GOTERM_BP_FAT	GO:0008608~attachment of spindle microtubules to kinetochore	CCNB1, KIF2C, NUF2, CENPE, BUB3	317	22	17911	12.8413	0.036458	1.43821
GOTERM_BP_FAT	GO:0016053~organic acid biosynthetic process	LPL, PYCRL, SHMT2, MLXIPL, TRIB3, AASS, PADI2, GGT1, PYCR1, ACOT7, PHGDH, LIPC, PSAT1, GAD1	317	254	17911	3.11426	0.0400949	1.39691
GOTERM_BP_FAT	GO:0051302~regulation of cell division	KIF23, VEGFA, PAX6, PDGFC, AURKA, AURKB, RACGAP1, ECT2, ASPM, CDC25B	317	134	17911	4.21654	0.0408255	1.38907
GOTERM_BP_FAT	GO:0070507~regulation of microtubule cytoskeleton organization	CHMP2A, ATF5, KIF11, TRIM54, PLK1, NEK2, MAPT, MAP1A, KIF18A, SKA1	317	134	17911	4.21654	0.0408255	1.38907
GOTERM_BP_FAT	GO:0007127~meiosis I	STRA8, PLK1, DMRT1, BRDT, AURKA, ESPL1, PTTG1, TOP2A, CDC25B	317	109	17911	4.66527	0.044636	1.35032
