# Supplementary material for: Quiescence enables unrestricted cell fate in naive embryonic stem cells
Source: Nat Commun. 2024 Feb 26;15:1721. doi: 10.1038/s41467-024-46121-1 (PMC10897426; doi:10.1038/s41467-024-46121-1)
Supplement: Supplementary file 5 — Supplementary Data 2 [file 41467_2024_46121_MOESM5_ESM.xlsx]

## Sheet: Description
Supplementary Data 2. Metabolomics analysis in high and low ΔΨm ESCs.
Sheet 1: List of metabolites delected in high vs. low ΔΨm ESCs
Sheet 2: Pathway enrichment analysis for significantly downregulated metabolites in the low ΔΨm ESCs was highlighted in yellow.

## Sheet: Low vs. High
Normalized metabolite levels in high and low ΔΨm ESCs (4 biological replicates per condition). Metabolites with p < 0.05 were considered statistically significant. P values were determined by the two-sided Student’s t-test.
Metabolite (n=174)	High ΔΨm_1	High ΔΨm_2	High ΔΨm_3	High ΔΨm_4	Low ΔΨm_1	Low ΔΨm_2	Low ΔΨm_3	Low ΔΨm_4	Fold Change (Low/High)	Log2(Fold Change)	P_value	[-]Log10(P-value)	Significance	Up/Down in low ΔΨm ESCs
Glyceric acid	1.4604	1.49356	1.55923	1.49876	0.510172	0.539596	0.503371	0.451693	0.333474	-1.58435	3.46586e-08	-7.46019	Yes	Down
L-Glutamic acid	1.40976	1.55652	1.50637	1.36023	0.639772	0.563998	0.58701	0.439625	0.382385	-1.3869	6.56069e-06	-5.18305	Yes	Down
O-Phosphorylethanolamine	1.58664	1.84711	1.82115	1.48111	0.30595	0.498422	0.51889	0.267055	0.236092	-2.08258	4.57717e-05	-4.3394	Yes	Down
Citric acid	1.25989	1.3881	1.50628	1.37584	0.740112	0.649599	0.686068	0.576259	0.479564	-1.0602	5.27271e-05	-4.27797	Yes	Down
D-threo-Isocitric acid	1.25989	1.3881	1.50628	1.37584	0.740112	0.649599	0.686068	0.576259	0.479564	-1.0602	5.27271e-05	-4.27797	Yes	Down
o-Phospho-L-Serine	1.68672	1.97112	1.98356	2.1702	0.0970515	0.313285	0.292854	0.264729	0.123908	-3.01266	5.55508e-05	-4.25531	Yes	Down
L-Malic acid	1.58285	1.82617	1.76193	1.54043	0.459573	0.445693	0.454725	0.344177	0.253922	-1.97754	8.20054e-05	-4.08616	Yes	Down
Sphinganine	1.5433	1.8367	1.93923	1.96483	0.259979	0.456701	0.25084	0.292462	0.172978	-2.53134	8.25781e-05	-4.08314	Yes	Down
Acetyl-L-Carnitine	1.29933	1.42029	1.49901	1.27327	0.689103	0.705527	0.726726	0.444509	0.467209	-1.09786	0.000170494	3.76829	Yes	Down
NAD	1.39067	1.56772	1.83064	1.67873	0.356141	0.471692	0.60933	0.485782	0.297312	-1.74995	0.000176178	-3.75405	Yes	Down
Thymidine 5-diphosphate	1.48733	1.28594	1.43398	1.65718	0.342629	0.341518	0.714061	0.312721	0.291747	-1.77721	0.00018943	-3.72255	Yes	Down
Cytidine triphosphate	1.56978	1.64035	2.05122	2.06749	0.214551	0.220076	0.430219	0.148515	0.13827	-2.85444	0.000301423	-3.52082	Yes	Down
SAM	1.98188	1.41636	1.61674	1.83283	0.583644	0.32152	0.55899	0.289368	0.256071	-1.96539	0.000318103	3.49743	Yes	Down
L-2-Hydroxyglutaric acid	1.50721	1.5641	1.82137	1.50491	0.494344	0.490192	0.495087	0.410203	0.295397	-1.75928	0.000328021	-3.4841	Yes	Down
Mevalonic acid	1.50721	1.5641	1.82137	1.50491	0.494344	0.490192	0.495087	0.410203	0.295397	-1.75928	0.000328021	-3.4841	Yes	Down
Carglumic acid	1.76904	1.42754	1.81946	1.36904	0.63096	0.520211	0.35611	0.39447	0.297843	-1.74738	0.000530027	-3.2757	Yes	Down
Inosine triphosphate	1.92922	1.50834	1.93417	2.21461	0.402252	0.33758	0.491662	0.221328	0.191505	-2.38455	0.000689866	-3.16124	Yes	Down
Citramalic acid	1.43288	1.45827	1.7511	1.36495	0.635049	0.528501	0.552711	0.498167	0.368629	-1.43976	0.000692401	-3.15964	Yes	Down
N-Acetyl-D-glucosamine 6-phosphate	1.38235	1.66709	1.27145	1.48401	0.581099	0.58371	0.728553	0.666348	0.440957	-1.18129	0.000843691	-3.07382	Yes	Down
Adenosine triphosphate	1.87278	1.49841	2.01143	2.2069	0.409895	0.345788	0.501592	0.238303	0.197059	-2.3433	0.000851039	-3.07005	Yes	Down
dGTP	1.87278	1.49841	2.01143	2.2069	0.409895	0.345788	0.501592	0.238303	0.197059	-2.3433	0.000851039	-3.07005	Yes	Down
N-Acetyl-alpha-D-glucosamine 1-phosphate	1.78502	1.56437	2.14306	1.92864	0.39118	0.435632	0.326404	0.340377	0.201264	-2.31284	0.000854542	-3.06827	Yes	Down
UDP-GlcNAc	1.32642	1.45862	1.89857	1.60598	0.339996	0.521001	0.673581	0.523853	0.327276	-1.61142	0.000862453	-3.06426	Yes	Down
Pyridoxal 5 phosphate	1.40081	1.89137	1.53311	1.29672	0.703276	0.533029	0.42283	0.296447	0.319434	-1.64641	0.000952658	-3.02106	Yes	Down
Uridine triphosphate	1.95806	1.41469	2.18978	2.06108	0.292998	0.33058	0.585312	0.239577	0.189997	-2.39595	0.000981161	-3.00826	Yes	Down
Uridine diphosphategalactose	1.33936	1.62318	1.89673	1.90255	0.345209	0.542753	0.66064	0.511453	0.30466	-1.71473	0.000985458	-3.00636	Yes	Down
Uridine diphosphate glucose	1.33936	1.62318	1.89673	1.90255	0.345209	0.542753	0.66064	0.511453	0.30466	-1.71473	0.000985458	-3.00636	Yes	Down
D-pantothenic acid	1.22758	1.43781	1.40983	1.24135	0.759649	0.734363	0.723123	0.772415	0.562308	-0.830568	0.00133886	-2.87326	Yes	Down
Oxidized glutathione	1.70087	1.93977	2.50057	2.42335	0.108814	0.203542	0.299132	0.147223	0.0885872	-3.49676	0.00148127	-2.82937	Yes	Down
Deoxythymidine 5-triphosphate	1.92206	1.64139	2.29802	2.47683	0.185145	0.238033	0.358607	0.163946	0.11342	-3.14025	0.00155229	-2.80903	Yes	Down
5'-Methylthioadenosine	1.43554	1.25313	1.62029	1.7995	0.609347	0.484532	0.746873	0.586304	0.397327	-1.3316	0.00170639	-2.76792	Yes	Down
Inosine 5-diphosphate	1.6412	1.53263	1.14875	1.76032	0.401832	0.727656	0.851246	0.395526	0.390645	-1.35607	0.00198801	-2.70158	Yes	Down
dCTP	2.3922	1.72736	2.55007	2.74764	0.229972	0.205411	0.222247	0.272645	0.0987841	-3.33958	0.00233935	-2.6309	Yes	Down
Deoxyadenosine triphosphate	2.23554	1.48788	2.59699	1.9912	0.455011	0.443606	0.512123	0.0845654	0.179906	-2.47469	0.00245611	-2.60975	Yes	Down
L-Serine	1.09005	1.11391	1.27855	1.28876	0.774354	0.856625	0.835992	0.909955	0.707763	-0.498661	0.00280517	-2.55204	Yes	Down
Glutathione red	2.18483	1.73103	2.8614	2.82857	0.109771	0.142433	0.268968	0.061164	0.0606232	-4.04399	0.00315718	-2.5007	Yes	Down
D-Gluconic acid	1.37232	1.62506	1.26751	1.12338	0.876622	0.723921	0.571603	0.648656	0.523509	-0.933715	0.00358978	-2.44493	Yes	Down
D-Fructose 6-phosphate	2.01904	1.81008	1.88725	1.29817	0.701827	0.678165	0.669935	0.483332	0.361144	-1.46936	0.00359491	-2.44431	Yes	Down
Creatine	1.40294	1.20715	1.04654	1.25937	0.953461	0.771638	0.747754	0.685857	0.642536	-0.63815	0.00384032	-2.41563	Yes	Down
2-2-Dimethyl Succinic acid	1.33885	1.42378	1.73967	2.01899	0.661153	0.600902	0.540568	0.499486	0.353015	-1.5022	0.00516658	-2.2868	Yes	Down
Ureidosuccinic acid	1.54498	2.46624	1.68384	1.61253	0.336445	0.455023	0.368225	0.263744	0.194789	-2.36001	0.00542919	-2.26526	Yes	Down
Cysteine	1.45081	1.21886	1.8805	1.97641	0.451395	0.528811	0.724432	0.781142	0.38087	-1.39263	0.00616208	-2.21027	Yes	Down
Cytidine 5-diphosphate	1.61299	1.20963	1.73669	2.19685	0.779466	0.572001	0.79037	0.278125	0.358186	-1.48122	0.00629086	-2.20129	Yes	Down
3-Methylglutaric acid	1.30563	1.45621	1.7785	2.06598	0.694373	0.58981	0.546157	0.507606	0.353896	-1.4986	0.00640106	-2.19375	Yes	Down
2-Phosphoglyceric acid	1.3504	1.05192	1.62799	1.83982	0.269455	0.520498	0.948078	0.496355	0.380636	-1.39352	0.0068796	-2.16244	Yes	Down
CoA	1.50195	1.42106	1.05096	1.93668	0.949045	0.435991	0.466783	0.355058	0.373373	-1.42131	0.00761377	-2.1184	Yes	Down
L-Homocysteine	1.19278	1.04221	1.53269	1.75149	0.442135	0.356089	0.957791	0.369625	0.385137	-1.37655	0.00784991	2.10514	Yes	Down
D-Fructose 1,6-biphosphate	1.13954	1.49665	2.02306	2.1308	0.311304	0.473219	0.860459	0.616711	0.333089	-1.58602	0.00962056	-2.0168	Yes	Down
D-Xylulose-5-phosphate	1.47621	1.34758	1.46336	2.26069	0.415323	0.449802	0.65242	0.49182	0.306874	-1.70428	0.0100034	-1.99985	Yes	Down
Uridine 5-diphosphate	1.64835	1.15388	1.77181	2.16693	0.458253	0.676988	0.846122	0.571362	0.378688	-1.40092	0.0100771	-1.99666	Yes	Down
Guanosine triphosphate	1.99014	1.36849	2.13621	2.8986	0.63151	0.324024	0.446717	0.271729	0.199439	-2.32598	0.0102936	-1.98743	Yes	Down
Taurine	1.49112	1.52286	1.98629	1.26833	0.731669	0.721945	0.714532	0.669236	0.452634	-1.14358	0.0104048	-1.98277	Yes	Down
AICAR	1.67951	1.80017	2.04143	3.35714	0.252486	0.148995	0.320486	0.122844	0.0951551	-3.39358	0.013183	-1.87998	Yes	Down
D-Mannose 1-phosphate	2.33033	1.48796	1.73921	1.26643	0.666454	0.587739	0.733575	0.420526	0.352919	-1.50259	0.0134057	-1.87271	Yes	Down
N-Acetylglutamic acid	1.1761	1.59146	1.75779	2.24947	0.823897	0.627266	0.700458	0.459666	0.38544	-1.37542	0.0135787	-1.86714	Yes	Down
Glutathione	4.75816	1.87729	4.81599	5.36221	0.0469579	0.122713	0.118554	0.0626367	0.0208677	-5.58259	0.013585	1.86694	Yes	Down
Glucosamine	1.14148	1.08608	1.37301	1.19193	0.465361	0.894915	0.913925	0.766062	0.634381	-0.656579	0.0155881	1.80721	Yes	Down
Cyclic AMP	1.53858	1.54249	0.965094	1.42107	0.571412	0.532348	0.884569	1.03491	0.552973	-0.854718	0.0160451	-1.79466	Yes	Down
dGDP	1.20836	1.03913	1.22831	1.69185	0.474438	0.514434	0.960875	0.793435	0.530837	-0.913659	0.0165093	-1.78227	Yes	Down
ADP	1.20836	1.03913	1.22831	1.69185	0.474438	0.514434	0.960875	0.793435	0.530837	-0.913659	0.0165093	-1.78227	Yes	Down
D-Ribose 5-phosphate	1.67908	1.33509	1.78193	2.93213	0.263809	0.3885	0.664911	0.653074	0.254948	-1.97173	0.02119	-1.67387	Yes	Down
Cellobiose	1.17958	1.03515	1.32709	1.2585	0.925246	0.938687	0.964335	0.964849	0.79018	-0.339747	0.0261796	-1.58204	Yes	Down
Orotic acid	1.23508	1.99332	1.43555	2.78277	0.290701	0.703693	0.415654	0.76492	0.292071	-1.77561	0.026377	-1.57878	Yes	Down
D-Arabinose 5-phosphate	1.61766	1.42383	1.82512	3.1242	0.400691	0.474095	0.527017	0.576166	0.24753	-2.01432	0.0290585	-1.53673	Yes	Down
S-Adenosylhomocysteine (SAH)	1.03043	1.30297	1.3604	2.23859	0.426165	0.48846	0.969566	0.539058	0.408477	-1.29167	0.0356359	1.44811	Yes	Down
cis-Aconitic acid	1.52702	1.99236	2.63642	1.17407	0.825932	0.745463	0.700917	0.691638	0.404366	-1.30627	0.0401495	-1.39632	Yes	Down
L-Cystathionine	1.0977	1.65768	1.14871	2.02008	0.902303	0.861349	0.773879	0.570843	0.524693	-0.930454	0.0430937	-1.36559	Yes	Down
Phosphoenolpyruvic acid	1.5752	1.39237	1.88151	3.39335	0.364754	0.607634	0.590757	0.593076	0.261601	-1.93456	0.0432094	-1.36442	Yes	Down
L-Cystine	0.283288	0.385464	0.224523	0.152252	1.67508	1.83468	1.61454	2.67355	7.45831	2.89885	0.00521666	-2.28261	Yes	Up
D-Sedoheptulose-7-phosphate	2.58367	1.29475	1.22623	1.28829	0.773771	0.682779	0.691978	0.317139	0.385686	-1.3745	0.0529275	-1.27632	No	Not significant
Dihydroxyacetone phosphate	0.859146	2.20538	2.08506	1.24428	0.454143	0.526802	0.46305	1.14085	0.40427	-1.30661	0.0538649	-1.26869	No	Not significant
L-Carnitine	1.68476	2.21228	0.887873	1.29038	1.11213	0.773253	0.585937	0.407284	0.473821	-1.07759	0.0593221	-1.22678	No	Not significant
Xanthosine	1.02655	1.2167	1.78706	1.87052	0.819209	0.7775	0.913999	0.973445	0.590451	-0.760111	0.0595909	-1.22482	No	Not significant
L-Aspartic Acid	1.67329	1.8593	1.09503	0.904971	1.19272	0.698592	0.57437	0.377081	0.513821	-0.960661	0.0602313	-1.22018	No	Not significant
D-Ribulose 1,5-biphosphate	1.51754	0.995765	1.5511	2.69364	0.564949	0.58297	1.00423	0.542015	0.39866	-1.32677	0.0605172	-1.21812	No	Not significant
S-5-Adenosyl-L-homocysteine	1.10389	1.0097	2.12213	2.21863	0.395132	0.656985	0.990304	0.788308	0.438577	-1.1891	0.0607599	-1.21638	No	Not significant
o-Hydroxy hippuric acid	1.47374	1.47813	1.04262	0.957381	0.645157	0.758537	1.05058	0.923232	0.682067	-0.552015	0.0612636	-1.2128	No	Not significant
Inosine 5-monophosphate	0.627496	0.568663	0.976176	0.803438	1.26998	1.02382	2.26435	2.45437	2.35654	1.23667	0.0617112	-1.20964	No	Not significant
Adenylosuccinic acid	1.62202	0.900946	2.67433	1.36565	0.260034	0.448784	1.09905	0.583826	0.364424	-1.45631	0.0620028	-1.20759	No	Not significant
NADH	1.05114	1.5175	3.40602	2.92421	0.400406	0.846609	0.509364	0.948864	0.303999	-1.71786	0.0663713	-1.17802	No	Not significant
D-Xylose	0.979026	1.01503	1.03804	1.06791	0.893089	1.00351	0.935399	0.996486	0.933777	-0.0988501	0.0849755	-1.07071	No	Not significant
L-Proline	2.05444	1.66821	1.04835	0.951649	1.52718	0.317142	0.32955	0.35789	0.442411	-1.17654	0.0918337	-1.037	No	Not significant
Cytidine-5-monophosphate	0.420714	0.729917	0.654829	0.968806	1.07654	1.03119	1.21671	2.47627	2.0909	1.06413	0.111955	-0.950957	No	Not significant
Flavin adenine dinucleotide	1.15847	0.836844	1.1531	1.67722	0.586315	0.642594	1.14381	0.856191	0.669116	-0.579672	0.117499	-0.929967	No	Not significant
Pyridoxal hydrochloride	1.03379	1.06282	0.966206	1.29214	0.815138	0.938698	0.72782	1.10093	0.822647	-0.281654	0.123529	-0.90823	No	Not significant
2-Methyl-1-butanol	0.918818	0.991314	1.06608	0.901306	0.98112	1.00869	1.08728	1.20745	1.10497	0.144004	0.162393	-0.789432	No	Not significant
Pyruvic acid	0.918818	0.991314	1.06608	0.901306	0.98112	1.00869	1.08728	1.20745	1.10497	0.144004	0.162393	-0.789432	No	Not significant
trans-4-Hydroxy-L-proline	1.00569	0.972577	1.09889	1.12166	0.994307	0.873097	1.06598	0.72786	0.87197	-0.19765	0.172403	-0.763454	No	Not significant
Cytosine	1.2608	1.23887	0.934053	2.3667	1.03821	0.894392	0.961792	0.675236	0.615408	-0.700384	0.173623	0.760393	No	Not significant
2-Deoxycytidine 5-monophosphate	1.13126	1.57688	1.44341	0.868738	0.361921	1.57342	0.459446	0.666042	0.609692	-0.713848	0.18803	-0.725773	No	Not significant
N-acetylaspartate	1.58197	1.68386	0.948475	1.05152	1.47399	0.866249	0.718244	0.643122	0.702949	-0.508508	0.189462	-0.722477	No	Not significant
L-Tryptophan	0.970742	1.17199	1.12722	1.01549	0.956223	0.984511	0.941386	1.06949	0.9221	-0.117005	0.190245	-0.720686	No	Not significant
Succinic acid	1.35446	1.52183	1.07068	0.929315	1.26803	0.919209	0.794804	0.887036	0.793447	-0.333794	0.191097	-0.718747	No	Not significant
Nicotinamide	0.982216	1.11411	1.01778	1.15429	0.910572	0.925623	1.12246	0.931049	0.911281	-0.134033	0.193899	0.712425	No	Not significant
2-Deoxycytidine	1.14355	1.50038	0.712395	1.40584	1.09992	0.864012	0.900077	0.700604	0.74853	-0.417869	0.194571	0.710921	No	Not significant
Adenosine	0.944306	1.06736	1.05569	1.61001	1.19177	0.783093	0.930712	0.739916	0.779387	-0.359589	0.210189	-0.677389	No	Not significant
Dihydrofolic Acid	0.952932	1.24179	1.32695	1.02201	0.857572	0.977993	1.1349	0.975767	0.868511	-0.203384	0.213927	0.669734	No	Not significant
Homocitrate	1.42487	1.62171	1.06597	0.934025	1.35138	0.891976	0.739414	0.929076	0.775149	-0.367455	0.218844	-0.659866	No	Not significant
Uracil	1.43133	1.54721	1.07982	0.893475	1.33726	0.920183	0.783054	0.885566	0.792851	-0.334879	0.238297	-0.622881	No	Not significant
N-Acetyl-D-Glucosamine	0.956601	2.34199	1.0434	1.26055	1.5173	0.697635	0.874888	0.419573	0.626393	-0.67486	0.23885	0.621875	No	Not significant
Thymidine	0.943479	0.886686	1.05652	0.712771	1.10753	0.785598	1.15708	1.13732	1.16338	0.218321	0.243668	0.613202	No	Not significant
Lactic acid	1.2452	1.29209	1.01928	0.966086	1.18412	0.980722	0.901439	0.943313	0.886557	-0.173714	0.259762	-0.585424	No	Not significant
2-Isopropylmalic acid	0.882656	1.02003	0.976135	1.00052	1.03411	0.979459	1.03993	0.999482	1.04476	0.0631742	0.262245	-0.581293	No	Not significant
Hypoxanthine	1.48019	1.54631	1.04406	0.93243	1.405	0.863145	0.729394	0.95594	0.790222	-0.33967	0.263021	-0.580009	No	Not significant
Uridine 5-monophosphate	0.661363	0.83375	0.975115	1.41174	0.922052	1.02489	1.39758	1.8626	1.34136	0.423696	0.26387	-0.578609	No	Not significant
Sarcosine	1.19451	0.371151	2.6889	1.84575	0.403798	0.733762	1.43675	0.805487	0.554037	-0.851947	0.272054	0.565345	No	Not significant
Guanosine 5-diphosphate	1.39632	1.40565	0.15088	2.8891	0.754786	1.24521	0.408665	0.43637	0.487001	-1.038	0.279798	-0.553156	No	Not significant
2-Deoxy-D-ribose	1.40467	1.97063	0.872775	1.08212	1.46638	0.917876	0.683936	0.874755	0.739738	-0.434914	0.285188	-0.544869	No	Not significant
DL-Threonine	0.974214	1.00487	1.01033	1.02978	0.938014	0.995134	1.01973	0.968862	0.975754	-0.0354111	0.296314	0.528247	No	Not significant
L-Methionine	0.959826	1.13648	1.16894	1.00595	0.882588	0.994049	0.987105	1.10543	0.929288	-0.105803	0.308972	-0.51008	No	Not significant
Mevalonic acid 5-phosphate	0.992959	0.985417	0.976687	1.02619	0.999193	1.01819	1.01833	1.00081	1.01388	0.0198922	0.31006	-0.508554	No	Not significant
Uridine	1.47806	1.59747	1.04497	0.947257	1.4676	0.955033	0.764117	0.91594	0.809568	-0.304776	0.316901	-0.499077	No	Not significant
2-3-Pyridinedicarboxylic acid	1.43564	1.70502	1.02739	0.821855	1.34969	0.97261	0.884231	0.764362	0.795784	-0.329551	0.328159	-0.483916	No	Not significant
GlcNAc	1.18711	1.42853	0.961533	0.822398	1.22501	0.743994	0.525196	1.03847	0.802957	-0.316606	0.330234	-0.481178	No	Not significant
Creatinine	1.42977	1.63574	1.07701	0.869224	1.42553	0.921464	0.810499	0.92299	0.814186	-0.29657	0.333571	-0.476812	No	Not significant
4-Methyl-2-oxovaleric acid	1.10139	0.915231	1.22545	1.00163	0.913849	0.998374	1.09692	0.908365	0.923137	-0.115384	0.353474	-0.451643	No	Not significant
Xanthine	1.44929	1.77733	1.01523	0.854014	1.3926	0.984773	0.764796	0.943346	0.801732	-0.318808	0.354693	-0.450148	No	Not significant
Itaconic acid	0.907232	0.958572	0.981703	1.11405	1.03531	0.96405	1.0183	1.26715	1.0816	0.113162	0.358541	-0.445461	No	Not significant
2-Pyrrolidone-5-Carboxylic Acid	3.28288	4.17065	0.904688	1.00613	3.19457	0.993869	0.641054	0.680738	0.588427	-0.765065	0.385436	0.414048	No	Not significant
2-Deoxyadenosine 5-monophosphate	1.31698	1.27162	0.396006	0.546918	1.2592	24.126	0.21763	0.740803	7.45957	2.89909	0.40169	-0.396109	No	Not significant
L-Arginine	0.962146	0.992089	1.09472	0.988099	0.939822	1.00791	1.12257	1.20304	1.05853	0.0820592	0.413873	-0.383133	No	Not significant
Taurocholic acid	1.05519	1.17519	0.832796	0.781626	1.1597	1.39066	0.874014	0.944807	1.13638	0.184451	0.41435	-0.382632	No	Not significant
L-Arabitol	1.55868	1.61632	0.916087	0.992751	1.48461	1.00725	0.917885	0.853765	0.838642	-0.253874	0.414437	-0.382541	No	Not significant
Xylitol	1.55868	1.61632	0.916087	0.992751	1.48461	1.00725	0.917885	0.853765	0.838642	-0.253874	0.414437	-0.382541	No	Not significant
Folic Acid	0.866442	1.19776	1.14739	1.00787	0.854448	0.970098	0.992127	1.08854	0.925524	-0.111658	0.415409	0.381524	No	Not significant
L-Phenylalanine	0.935779	1.20186	1.15903	1.01029	0.936092	0.989711	0.988877	1.13105	0.93935	-0.0902652	0.422557	-0.374115	No	Not significant
N-Acetylneuraminic acid	1.49354	1.70491	0.927527	1.06576	1.64064	0.934244	0.845436	0.8757	0.827472	-0.273218	0.426501	-0.37008	No	Not significant
DL-Phenylalanine	0.869175	1.19375	1.12025	1.00862	0.879899	0.962986	0.991376	1.07644	0.932941	-0.100142	0.429678	0.366856	No	Not significant
myo-Inositol	0.877504	0.942321	1.01571	1.00069	0.884938	1.03547	0.999311	1.10515	1.04917	0.0692529	0.433965	-0.362546	No	Not significant
Serotonin	1.29041	1.69106	0.586327	0.964516	1.20421	1.03548	0.59639	0.771457	0.795963	-0.329228	0.434603	0.361908	No	Not significant
Uric acid	1.55719	1.77027	0.954792	0.894617	1.51043	1.01525	0.772347	0.984747	0.827292	-0.273532	0.439761	-0.356784	No	Not significant
L-Homocysteine	2.08142	0.296846	0.910017	0.585257	1.21918	0.786555	1.08998	2.56459	1.46127	0.547227	0.451857	-0.344999	No	Not significant
L-asparagine	3.48236	3.60497	0.885875	0.903716	3.46864	1.09628	0.51561	0.50227	0.628913	-0.669067	0.458868	-0.338312	No	Not significant
Spermine	2.79415	0.841122	1.06293	1.14146	0.576964	22.8731	0.937069	0.323612	4.23153	2.08118	0.459554	0.337663	No	Not significant
5-Hydroxy-3-indoleacetic acid	1.15994	1.81094	1.11861	0.850986	1.77484	0.609615	0.671263	0.881389	0.79691	-0.327512	0.488249	-0.311358	No	Not significant
Tetrahydrofolic Acid	1.12054	2.21376	1.15018	0.421301	0.879464	1.48423	0.507509	0.80472	0.749305	-0.416375	0.501651	0.299599	No	Not significant
L-Tyrosine	0.957585	1.16229	1.1576	1.00576	0.961016	0.99424	0.98787	1.15168	0.956007	-0.0649063	0.51498	-0.28821	No	Not significant
Nicotinic acid	0.984947	3.7038	0.811354	0.981048	0.959181	1.43479	1.05909	1.01505	0.689402	-0.536582	0.524125	-0.280565	No	Not significant
Inosine	0.76535	1.1003	0.93655	1.9662	0.914656	0.828655	1.06345	1.19092	0.838369	-0.254342	0.532044	-0.274053	No	Not significant
Cytidine	1.31683	1.04501	0.729023	0.901198	1.56401	1.38937	0.954986	0.701898	1.15486	0.207716	0.536651	-0.270308	No	Not significant
Melibiose	0.636505	1.0401	1.12495	0.878869	0.60001	1.39487	0.959899	1.27297	1.14871	0.20002	0.539478	-0.268026	No	Not significant
L-Arginosuccinic Acid Lithium	4.34761	0.866405	0.931846	1.06815	1.22175	14.1171	0.825552	0.274233	2.2787	1.18821	0.546364	0.262518	No	Not significant
4-Hydroxybenzoic acid	1.39016	1.05386	2.00846	0.555618	0.946138	0.767714	1.62823	0.714809	0.810065	-0.30389	0.547594	-0.261541	No	Not significant
Salicylic acid	1.22518	0.809897	1.27289	0.901836	0.843607	1.13935	1.09816	0.758156	0.911988	-0.132913	0.557291	-0.253918	No	Not significant
2-Deoxyguanosine 5-monophosphate	0.914065	0.766332	0.997677	1.65232	0.893077	1.03304	1.00232	2.4756	1.24793	0.319542	0.557359	-0.253865	No	Not significant
Adenosine 5-monophosphate	0.914065	0.766332	0.997677	1.65232	0.893077	1.03304	1.00232	2.4756	1.24793	0.319542	0.557359	-0.253865	No	Not significant
Guanosine	0.648627	0.946477	0.657005	1.64525	0.691485	1.05352	1.13914	1.81704	1.20625	0.270528	0.566737	-0.246619	No	Not significant
trans-Aconitic acid	1.23137	1.06687	0.929779	0.937739	1.20625	1.06226	0.738303	0.852241	0.926375	-0.110332	0.569315	-0.244647	No	Not significant
L-Threonine	0.905725	1.03223	1.05872	1.0425	0.810508	0.967771	0.961811	1.12222	0.956212	-0.0645979	0.571326	-0.243116	No	Not significant
Pyridoxine	0.941006	1.17456	1.21411	0.993693	0.935744	1.00631	0.99026	1.18862	0.953177	-0.0691843	0.580784	-0.235985	No	Not significant
2-Deoxyuridine	4.16205	0.856781	0.21214	0.0946114	2.42416	3.43186	1.14322	0.776602	1.46009	0.54606	0.612309	0.21303	No	Not significant
Maleic acid	1.02663	0.619459	1.2774	0.989437	0.742847	1.01056	1.09992	0.702605	0.908767	-0.138017	0.614802	-0.211265	No	Not significant
L-Glutamine	7.77067	7.39935	0.333636	0.336948	7.81904	1.65937	0.281759	0.340634	0.637653	-0.649158	0.621789	-0.206357	No	Not significant
DL-Valine	0.843706	1.07269	1.01817	1.00905	0.853848	0.961851	1.01069	0.990952	0.96798	-0.0469502	0.622801	0.205651	No	Not significant
L-Kynurenine	1.6576	1.37898	0.788086	0.912557	1.55729	0.846769	0.700408	1.08744	0.884887	-0.176435	0.639162	-0.194389	No	Not significant
Asn	2.32648	2.28781	0.877584	0.924531	2.56803	0.991898	0.775852	1.0081	0.832847	-0.263876	0.660156	0.180354	No	Not significant
Allantoin	1.03582	1.35706	0.880634	0.991605	1.43573	1.00839	0.556354	0.916627	0.918404	-0.122799	0.693542	-0.158927	No	Not significant
L-Glutamine	8.02226	5.8382	0.536805	0.515827	8.43663	1.4632	0.517683	0.469052	0.730001	-0.45403	0.722233	0.141323	No	Not significant
D-Mannose	0.892462	0.985183	1.01482	1.02464	0.899486	1.033	0.973261	1.08441	1.01865	0.0266585	0.7279	-0.137929	No	Not significant
Phenylpyruvic acid	0.815007	0.925619	1.20728	1.04706	0.952936	1.18169	0.907913	1.09377	1.03538	0.0501585	0.749241	-0.125378	No	Not significant
2-3-Dihydroxyisovalerate	1.01804	1.13186	0.916558	0.709481	0.981957	1.1273	1.1598	0.689264	1.0483	0.0680516	0.755825	-0.121579	No	Not significant
4-Pyridoxic acid	1.42839	1.24337	0.96651	0.879516	1.43734	1.00404	0.909135	0.995964	0.962081	-0.05577	0.813204	-0.0898004	No	Not significant
Lipoamide	1.68062	0.945046	1.24148	0.477804	2.14363	0.766536	1.05495	0.771262	1.09009	0.124448	0.821183	-0.0855601	No	Not significant
Thiamine	1.05246	2.14702	1.96228	0.893826	0.708513	4.86856	0.549262	0.947541	1.16816	0.224234	0.827188	-0.0823955	No	Not significant
L-Citrulline	0.987119	1.35337	0.930113	0.848066	1.14704	1.01288	0.966933	1.10075	1.02645	0.0376613	0.830615	-0.0806004	No	Not significant
Malonic acid	0.917772	0.93815	1.02476	1.06255	1.03244	0.945155	0.994737	1.00526	1.00871	0.0125169	0.835402	-0.0781043	No	Not significant
L-Sorbose	0.895263	0.974941	1.02506	1.03149	0.899286	1.02735	0.972723	1.06267	1.00898	0.0128997	0.858957	-0.0660288	No	Not significant
Beta-Nicotinamide Mononucleotide	1.07249	0.831103	3.37195	0.927506	1.83615	0.843681	2.36713	0.617056	0.913101	-0.131154	0.861533	0.0647279	No	Not significant
L-Isoleucine	0.862139	1.08924	1.17671	0.874177	0.888264	0.978375	1.17406	1.02162	1.01501	0.0214914	0.884344	-0.0533788	No	Not significant
L-Leucine	0.862139	1.08924	1.17671	0.874177	0.888264	0.978375	1.17406	1.02162	1.01501	0.0214914	0.884344	-0.0533788	No	Not significant
Creatiinine	1.35897	1.48081	0.751263	0.858885	1.4966	1.08905	0.910951	0.813436	0.968562	-0.046084	0.886864	0.0521432	No	Not significant
Riboflavin	0.99637	1.18187	0.937229	1.04866	0.847447	1.00363	0.891505	1.34771	0.98227	-0.0258089	0.889132	-0.0510335	No	Not significant
L-Histidine	0.879072	1.00713	1.07377	1.03123	0.992872	0.934632	0.984333	1.09411	1.0037	0.00532314	0.947491	-0.0234247	No	Not significant
4-Hydroxyphenyl-pyruvic acid	0.660007	1.29286	0.907878	1.17166	0.78835	1.27306	0.912662	1.08734	1.00719	0.0103372	0.968628	-0.0138429	No	Not significant

## Sheet: Down_Pathway in Low
Pathway enrichment analysis by Metaboanalyst 5.0 for downregulated metabolites in the low ΔΨm ESCs relative to high ΔΨm ESCs. P values were determined by the Fisher’s Exact Test function.
Pathway	Total	Expected	Hits	Log2 (fold change)	Raw p-value	[-]Log10(p_value)	Impact	Significance
Cysteine and methionine metabolism	33	1.2928	8	2.6295	2.21e-05	4.65502	0.53467	Yes
Purine metabolism	66	2.5857	10	1.95137	0.00014961	3.82504	0.12665	Yes
Amino sugar and nucleotide sugar metabolism	37	1.4495	7	2.2718	0.00040492	3.39263	0.21765	Yes
Glyoxylate and dicarboxylate metabolism	32	1.2537	6	2.25877	0.0011453	2.94108	0.17726	Yes
Pentose phosphate pathway	22	0.86189	5	2.53635	0.0012272	2.91108	0.28097	Yes
Glycine, serine and threonine metabolism	34	1.332	6	2.17137	0.0015988	2.79621	0.27162	Yes
Citrate cycle (TCA cycle)	20	0.78353	4	2.35194	0.0064367	2.19134	0.18453	Yes
Pyrimidine metabolism	39	1.5279	5	1.71038	0.016079	1.79374	0.1176	Yes
Glutathione metabolism	28	1.0969	4	1.86657	0.021526	1.66704	0.30603	Yes
Pantothenate and CoA biosynthesis	19	0.74436	3	2.01089	0.03541	1.45087	0.18214	Yes
Taurine and hypotaurine metabolism	8	0.31341	2	2.67388	0.036296	1.44014	0.42857	Yes
Sphingolipid metabolism	21	0.82271	3	1.86651	0.04599	1.33734	0.16836	Yes
Alanine, aspartate and glutamate metabolism	28	1.0969	3	1.45153	0.09351	1.02914	0.19712	No
Arginine biosynthesis	14	0.54847	2	1.86652	0.10155	0.99332	0.11675	No
Starch and sucrose metabolism	15	0.58765	2	1.76697	0.11432	0.941878	0.04144	No
Pentose and glucuronate interconversions	18	0.70518	2	1.50394	0.15475	0.810369	0.15624	No
Fructose and mannose metabolism	18	0.70518	2	1.50394	0.15475	0.810369	0.17563	No
Arginine and proline metabolism	38	1.4887	3	1.01091	0.1839	0.735418	0.09812	No
Pyruvate metabolism	22	0.86189	2	1.21442	0.21204	0.673582	0.0311	No
Nitrogen metabolism	6	0.23506	1	2.0889	0.21353	0.670541	0	No
D-Glutamine and D-glutamate metabolism	6	0.23506	1	2.0889	0.21353	0.670541	0.5	No
Thiamine metabolism	7	0.27424	1	1.86649	0.24446	0.611792	0	No
Glycolysis / Gluconeogenesis	26	1.0186	2	0.973412	0.27109	0.566887	0.17752	No
Galactose metabolism	27	1.0578	2	0.918933	0.28592	0.543755	0.03463	No
Aminoacyl-tRNA biosynthesis	48	1.8805	3	0.673846	0.28959	0.538216	0.16667	No
Vitamin B6 metabolism	9	0.35259	1	1.50394	0.30278	0.518873	0.2549	No
Ascorbate and aldarate metabolism	10	0.39177	1	1.35192	0.33026	0.481144	0	No
Butanoate metabolism	15	0.58765	1	0.766971	0.45247	0.34441	0	No
Nicotinate and nicotinamide metabolism	15	0.58765	1	0.766971	0.45247	0.34441	0.23465	No
Histidine metabolism	16	0.62683	1	0.673854	0.47413	0.324103	0	No
Glycerolipid metabolism	16	0.62683	1	0.673854	0.47413	0.324103	0.09346	No
Mannose type O-glycan biosynthesis	17	0.666	1	0.586406	0.49496	0.30543	0	No
Terpenoid backbone biosynthesis	18	0.70518	1	0.503937	0.51497	0.288218	0.11429	No
Folate biosynthesis	27	1.0578	1	-0.0810669	0.66333	0.17827	0.08974	No
Porphyrin and chlorophyll metabolism	30	1.1753	1	-0.233029	0.70206	0.153626	0	No
Glycerophospholipid metabolism	36	1.4104	1	-0.496104	0.76685	0.11529	0.02423	No
Fatty acid degradation	39	1.5279	1	-0.61155	0.79383	0.100272	0.12404	No
Primary bile acid biosynthesis	46	1.8021	1	-0.849679	0.84541	0.0729326	0.02239	No
