# Supplementary material for: Quiescence enables unrestricted cell fate in naive embryonic stem cells
Source: Nat Commun. 2024 Feb 26;15:1721. doi: 10.1038/s41467-024-46121-1 (PMC10897426; doi:10.1038/s41467-024-46121-1)
Supplement: Supplementary file 6 — Supplementary Data 3 [file 41467_2024_46121_MOESM6_ESM.xlsx]

## Sheet: Description
Supplementary Data 3. ATAC-seq analysis in high and low ΔΨm ESCs.
Sheet 1: Coordinates of differential ATAC-seq peaks and peak annotations
Sheet 2: GO term analysis for peaks lost in the low ΔΨm ESCs
Sheet 3: GO term analysis for peaks gained in the low ΔΨm ESCs

## Sheet: Significant ATAC-seq peaks
ATAC-seq data showing significantly gained and lost peaks in high vs. low ΔΨm ESCs. Differential peaks between groups were performed using DiffBind (v3.4.11). Peak annotation was performed with Homer (v4.11.1). See Methods for details on statistical analysis.
PeakID	Chr	Start	End	Annotation	Detailed Annotation	Distance to TSS	Gene Name	Gene Description	Gene Type	Conc_High	Conc_Low	Log (Fold Change) (High vs. Low)	P-value	FDR
peak10647	chr1	159402852	159403068	Intergenic	RLTR10C|LTR|ERVK	62602	Mir1843b	microRNA 1843b	ncRNA	1.32357	0	4.4746	0.0103567	0.0471875
peak86	chr16	84975077	84975550	intron (NR_045889, intron 2 of 3)	intron (NR_045889, intron 2 of 3)	3102	Gm10791	predicted gene 10791	ncRNA	5.22886	2.69948	2.66932	2.5e-08	1.41e-05
peak1212	chr1	30791966	30792203	Intergenic	Intergenic	71172	Phf3	PHD finger protein 3	protein-coding	4.32205	1.80463	2.63688	1.35e-05	0.000539144
peak3555	chr5	68462891	68463337	Intergenic	RLTR13B1|LTR|ERVK	431279	Grxcr1	glutaredoxin, cysteine rich 1	protein-coding	3.81086	1.32288	2.59022	0.000334457	0.00456386
peak245	chr13	67798763	67799369	intron (NR_045194, intron 2 of 2)	RLTR13D6|LTR|ERVK	-14750	Zfp273	zinc finger protein 273	protein-coding	5.1914	2.90847	2.42683	2.18e-07	4.29e-05
peak67	chr3	119797409	119797830	Intergenic	B1_Mur2|SINE|Alu	-14231	Ptbp2	polypyrimidine tract binding protein 2	protein-coding	5.61469	3.39394	2.37063	1.23e-08	8.9e-06
peak376	chr10	8084590	8084884	Intergenic	MTEa|LTR|ERVL-MaLR	-128614	Tab2	TGF-beta activated kinase 1/MAP3K7 binding protein 2	protein-coding	5.15045	3.00284	2.2932	6.09e-07	7.85e-05
peak259	chr11	109310022	109310316	Intergenic	Intergenic	-11988	Rgs9	regulator of G-protein signaling 9	protein-coding	5.2679	3.17032	2.24541	2.4e-07	4.5e-05
peak5894	chr5	79314515	79314983	Intergenic	L1Md_A|LINE|L1	-1705822	Adgrl3	adhesion G protein-coupled receptor L3	protein-coding	3.46101	1.32469	2.24185	0.00161266	0.0132729
peak95	chr3	64332548	64332891	Intergenic	Intergenic	-45302	Vmn2r3	vomeronasal 2, receptor 3	protein-coding	5.74326	3.70174	2.19455	3e-08	1.52e-05
peak90	chr9	18745793	18746160	Intergenic	Intergenic	9657	Olfr24	olfactory receptor 24	protein-coding	5.67242	3.64245	2.18256	2.79e-08	1.5e-05
peak37	chr2	79356688	79356954	intron (NM_001048176, intron 4 of 12)	MTEb|LTR|ERVL-MaLR	72167	Cerkl	ceramide kinase-like	protein-coding	6.13918	4.17063	2.12485	2.24e-09	2.93e-06
peak50	chr3	123111380	123111736	intron (NM_080451, intron 4 of 4)	intron (NM_080451, intron 4 of 4)	-76571	Myoz2	myozenin 2	protein-coding	6.03337	4.08888	2.10037	5.69e-09	5.28e-06
peak8753	chr16	60022321	60022580	intron (NM_007938, intron 6 of 17)	L1Md_T|LINE|L1	-383041	Arl6	ADP-ribosylation factor-like 6	protein-coding	3.00009	1.00022	2.09313	0.00557144	0.030876
peak1168	chr5	150978162	150978493	intron (NM_013823, intron 1 of 4)	RLTR13D5|LTR|ERVK	25720	Kl	klotho	protein-coding	4.72766	2.80862	2.06291	1.21e-05	0.000501071
peak691	chr6	108496453	108496848	intron (NM_010585, intron 52 of 61)	MLT1F2|LTR|ERVL-MaLR	6907	Mir7661	microRNA 7661	ncRNA	4.99921	3.08743	2.05928	2.94e-06	0.000206072
peak273	chr4	62075209	62075536	Intergenic	RLTR9D|LTR|ERVK	11945	Mup3	major urinary protein 3	protein-coding	5.42684	3.52288	2.05587	2.73e-07	4.84e-05
peak773	chr7	61083062	61083596	Intergenic	RMER1A|Other|Other	531998	B230209E15Rik	RIKEN cDNA B230209E15 gene	ncRNA	4.97823	3.08658	2.03922	4.1e-06	0.000257425
peak145	chr3	91344673	91345007	Intergenic	RLTR13D1|LTR|ERVK	-254035	9130204L05Rik	RIKEN cDNA 9130204L05 gene	protein-coding	5.79321	3.90976	2.03831	7.13e-08	2.37e-05
peak873	chr17	15813658	15813988	intron (NM_178615, intron 2 of 2)	intron (NM_178615, intron 2 of 2)	12763	Rgmb	repulsive guidance molecule family member B	protein-coding	5.02239	3.17282	1.99822	5.68e-06	0.000315804
peak30	chr9	77777667	77777914	intron (NR_151778, intron 3 of 16)	intron (NR_151778, intron 3 of 16)	23255	Gclc	glutamate-cysteine ligase, catalytic subunit	protein-coding	6.39195	4.55645	1.99388	1.47e-09	2.38e-06
peak249	chr8	57722761	57723173	Intergenic	Intergenic	-69912	Galnt7	polypeptide N-acetylgalactosaminyltransferase 7	protein-coding	5.53943	3.69945	1.99349	2.21e-07	4.29e-05
peak524	chr6	47272902	47273178	intron (NM_001004357, intron 22 of 23)	intron (NM_001004357, intron 22 of 23)	28644	Cntnap2	contactin associated protein-like 2	protein-coding	5.2864	3.45754	1.98043	1.36e-06	0.000125658
peak16	chr3	107099690	107100076	Intergenic	Intergenic	-1684	Kcna2	potassium voltage-gated channel, shaker-related subfamily, member 2	protein-coding	6.69221	4.88088	1.97097	2.8e-10	8.5e-07
peak1422	chr1	83476168	83476553	Intergenic	L1Md_F2|LINE|L1	-68160	Sphkap	SPHK1 interactor, AKAP domain containing	protein-coding	4.72818	2.90498	1.96884	2.22e-05	0.00075695
peak429	chr8	64454756	64455276	Intergenic	Intergenic	59425	Mir710	microRNA 710	ncRNA	5.46021	3.64707	1.96627	7.91e-07	8.93e-05
peak4631	chr14	90789339	90789605	Intergenic	RLTR10C|LTR|ERVK	662581	4930474H20Rik	RIKEN cDNA 4930474H20 gene	ncRNA	3.999	2.17341	1.95889	0.000739969	0.0077496
peak8892	chr10	53271206	53271788	Intergenic	Intergenic	-8773	Gm19395	predicted gene, 19395	ncRNA	3.16891	1.3231	1.95474	0.00585026	0.0319125
peak911	chr1	71953314	71953733	Intergenic	Intergenic	51672	4933417E11Rik	RIKEN cDNA 4933417E11 gene	ncRNA	5.0459	3.24712	1.94844	6.25e-06	0.000332957
peak2065	chr6	123256616	123256839	Intergenic	RLTR13D6|LTR|ERVK	-5380	Clec4d	C-type lectin domain family 4, member d	protein-coding	4.4924	2.70029	1.93506	6.73e-05	0.00158173
peak849	chr1	100235729	100235972	intron (NM_172851, intron 11 of 23)	RLTR10C|LTR|ERVK	463449	Cntnap5b	contactin associated protein-like 5B	protein-coding	5.10878	3.32479	1.93442	5.23e-06	0.000298387
peak741	chr7	24021094	24021474	Intergenic	RLTR13D6|LTR|ERVK	18173	V1rd19	vomeronasal 1 receptor, D19	protein-coding	5.1692	3.38998	1.93033	3.59e-06	0.000235027
peak968	chr1	176603519	176603815	Intergenic	Intergenic	-76398	Gm36536	predicted gene, 36536	ncRNA	5.02376	3.24794	1.92556	7.36e-06	0.000368538
peak445	chr6	101284410	101284764	intron (NM_018884, intron 3 of 9)	intron (NM_018884, intron 3 of 9)	93310	Pdzrn3	PDZ domain containing RING finger 3	protein-coding	5.50887	3.75202	1.91096	8.54e-07	9.29e-05
peak659	chr7	115193427	115193942	Intergenic	Intergenic	242410	A730082K24Rik	RIKEN cDNA A730082K24 gene	ncRNA	5.20874	3.45911	1.90143	2.57e-06	0.00018887
peak136	chr9	73125152	73125563	Intergenic	Intergenic	11888	Rsl24d1	ribosomal L24 domain containing 1	protein-coding	5.98739	4.25012	1.8944	6.08e-08	2.17e-05
peak939	chr7	57348339	57348630	intron (NM_008074, intron 2 of 9)	intron (NM_008074, intron 2 of 9)	38731	Gabrg3	gamma-aminobutyric acid (GABA) A receptor, subunit gamma 3	protein-coding	5.06567	3.32399	1.89225	6.83e-06	0.000352709
peak3318	chr10	14851491	14851988	Intergenic	RLTR13B2|LTR|ERVK	91792	Nmbr	neuromedin B receptor	protein-coding	4.20973	2.4592	1.88989	0.000263589	0.00385374
peak1628	chr11	19266777	19266990	Intergenic	Intergenic	201608	4933406G16Rik	RIKEN cDNA 4933406G16 gene	ncRNA	4.72818	2.99859	1.8768	3.33e-05	0.000992306
peak189	chr2	116923053	116923508	Intergenic	Intergenic	23128	D330050G23Rik	RIKEN cDNA D330050G23 gene	ncRNA	5.80718	4.08814	1.87534	1.22e-07	3.12e-05
peak775	chr10	73508942	73509332	Intergenic	Intergenic	-312730	Pcdh15	protocadherin 15	protein-coding	5.16942	3.45832	1.86303	4.13e-06	0.000258549
peak658	chr16	58421950	58422492	intron (NM_001356484, intron 1 of 15)	intron (NM_001356484, intron 1 of 15)	13686	Dcbld2	discoidin, CUB and LCCL domain containing 2	protein-coding	5.28598	3.58624	1.85274	2.55e-06	0.000188199
peak328	chr2	113639631	113640134	intron (NM_001285459, intron 13 of 16)	intron (NM_001285459, intron 13 of 16)	-45208	Fmn1	formin 1	protein-coding	6.06682	4.38465	1.84009	4.39e-07	6.49e-05
peak1831	chr15	25498372	25498765	Intergenic	Intergenic	84376	Gm5468	predicted gene 5468	ncRNA	4.85956	3.1729	1.83593	4.71e-05	0.00124834
peak492	chr7	10689814	10690387	intron (NM_001355151, intron 2 of 8)	intron (NM_001355151, intron 2 of 8)	2279	Nlrp4b	NLR family, pyrin domain containing 4B	protein-coding	5.58298	3.906	1.83231	1.11e-06	0.000109392
peak799	chr15	92936246	92936613	Intergenic	Intergenic	338750	Gxylt1	glucoside xylosyltransferase 1	protein-coding	5.42765	3.7505	1.83149	4.42e-06	0.000268565
peak426	chr12	37659526	37660384	Intergenic	RLTR13D6|LTR|ERVK	-220219	Dgkb	diacylglycerol kinase, beta	protein-coding	5.62983	3.95744	1.82802	7.79e-07	8.87e-05
peak449	chr4	102591939	102592218	intron (NM_001177980, intron 2 of 9)	intron (NM_001177980, intron 2 of 9)	2235	Pde4b	phosphodiesterase 4B, cAMP specific	protein-coding	5.56973	3.9045	1.8206	8.61e-07	9.3e-05
peak719	chr2	144242696	144243029	Intergenic	Intergenic	23340	Snord17	small nucleolar RNA, C/D box 17	snoRNA	5.5727	3.90975	1.81831	3.31e-06	0.000223453
peak446	chr6	8119114	8119539	intron (NM_001037865, intron 13 of 34)	intron (NM_001037865, intron 13 of 34)	73291	Col28a1	collagen, type XXVIII, alpha 1	protein-coding	5.56895	3.90825	1.81606	8.54e-07	9.29e-05
peak326	chr14	50834346	50834736	intron (NM_009351, intron 41 of 54)	RLTR12B|LTR|ERVK	26625	Parp2	poly (ADP-ribose) polymerase family, member 2	protein-coding	5.7823	4.12594	1.81303	4.34e-07	6.46e-05
peak696	chr2	36033628	36034216	Intergenic	L2|LINE|L2	15416	Ndufa8	NADH:ubiquinone oxidoreductase subunit A8	protein-coding	5.30299	3.64399	1.81257	2.99e-06	0.000207927
peak274	chr14	113626684	113627443	Intergenic	L1M4b|LINE|L1	-1204902	4930524C18Rik	RIKEN cDNA 4930524C18 gene	ncRNA	5.78043	4.12961	1.8075	2.79e-07	4.92e-05
peak896	chr13	12507209	12507454	intron (NM_133643, intron 2 of 5)	intron (NM_133643, intron 2 of 5)	13119	Edaradd	EDAR (ectodysplasin-A receptor)-associated death domain	protein-coding	5.17051	3.52366	1.79953	6.01e-06	0.000325042
peak830	chr5	146592681	146593012	Intergenic	Intergenic	-7607	Gpr12	G-protein coupled receptor 12	protein-coding	5.28598	3.64631	1.7933	4.85e-06	0.000283196
peak613	chr1	79602516	79602928	Intergenic	Intergenic	69250	Ap1s3	adaptor-related protein complex AP-1, sigma 3	protein-coding	5.4424	3.80944	1.78775	2.1e-06	0.000165514
peak1982	chr4	64588129	64588384	Intergenic	RLTR10C|LTR|ERVK	-311653	Gm11217	predicted gene 11217	ncRNA	4.72741	3.0892	1.7868	6.02e-05	0.00147231
peak73	chr15	30157831	30158487	Intergenic	RLTR13D6|LTR|ERVK	-14375	Ctnnd2	catenin (cadherin associated protein), delta 2	protein-coding	6.34981	4.72591	1.78325	1.64e-08	1.09e-05
peak1323	chr13	117035276	117035504	Intergenic	Intergenic	-9859	Parp8	poly (ADP-ribose) polymerase family, member 8	protein-coding	5.02376	3.39237	1.78301	1.79e-05	0.000656215
peak8547	chr2	133228512	133229025	Intergenic	RLTR10C|LTR|ERVK	-282732	Fermt1	fermitin family member 1	protein-coding	3.4581	1.80845	1.77601	0.0051564	0.029266
peak600	chr2	58040091	58040387	Intergenic	Intergenic	12625	Ermn	ermin, ERM-like protein	protein-coding	5.42643	3.80793	1.77334	1.97e-06	0.00015951
peak957	chr11	55816619	55816974	Intergenic	ORR1D2|LTR|ERVL-MaLR	-208598	Glra1	glycine receptor, alpha 1 subunit	protein-coding	5.26662	3.64708	1.77323	7.22e-06	0.000365648
peak421	chr7	6095989	6096506	intron (NM_031389, intron 7 of 9)	L1_Mus1|LINE|L1	51086	Nlrp4c	NLR family, pyrin domain containing 4C	protein-coding	5.65733	4.0432	1.77042	7.49e-07	8.63e-05
peak5636	chr4	28657324	28657707	Intergenic	LTRIS2|LTR|ERV1	-155616	Epha7	Eph receptor A7	protein-coding	3.95263	2.32101	1.76937	0.00140969	0.0121334
peak291	chr1	98092398	98092649	intron (NM_001357127, intron 1 of 25)	intron (NM_001357127, intron 1 of 25)	3109	Pam	peptidylglycine alpha-amidating monooxygenase	protein-coding	5.8201	4.21127	1.76601	3.23e-07	5.39e-05
peak2318	chr11	93829268	93829493	Intergenic	Intergenic	56386	Utp18	UTP18 small subunit processome component	protein-coding	4.6147	3.0004	1.76203	9.46e-05	0.00197964
peak1443	chr3	38547081	38547338	Intergenic	Intergenic	-62393	Ankrd50	ankyrin repeat domain 50	protein-coding	4.93075	3.32237	1.75945	2.34e-05	0.000787339
peak271	chr7	76438506	76438942	intron (NM_001199224, intron 16 of 22)	intron (NM_001199224, intron 16 of 22)	208837	Agbl1	ATP/GTP binding protein-like 1	protein-coding	5.88339	4.28364	1.75733	2.68e-07	4.79e-05
peak414	chr1	105765685	105766249	Intergenic	Intergenic	-14756	Tnfrsf11a	tumor necrosis factor receptor superfamily, member 11a, NFKB activator	protein-coding	5.8096	4.21054	1.75626	7.37e-07	8.62e-05
peak388	chr12	40067948	40068350	intron (NM_009132, intron 11 of 13)	RMER15|LTR|ERVL	-30162	Arl4a	ADP-ribosylation factor-like 4A	protein-coding	5.71472	4.13034	1.7412	6.46e-07	8.08e-05
peak916	chr18	43503874	43504363	Intergenic	LTR33|LTR|ERVL	-65832	Dpysl3	dihydropyrimidinase-like 3	protein-coding	5.28429	3.70098	1.73752	6.33e-06	0.000335028
peak2068	chr2	116041718	116042000	intron (NM_001136072, intron 7 of 12)	intron (NM_001136072, intron 7 of 12)	22760	Meis2	Meis homeobox 2	protein-coding	4.75577	3.17035	1.73512	6.77e-05	0.00158721
peak1852	chr15	103493047	103493302	intron (NM_153505, intron 29 of 30)	intron (NM_153505, intron 29 of 30)	-9860	Pde1b	phosphodiesterase 1B, Ca2+-calmodulin dependent	protein-coding	4.9075	3.32487	1.73379	4.87e-05	0.00127666
peak1762	chrX	66956176	66956472	Intergenic	RLTR13D1|LTR|ERVK	-117199	Mir465	microRNA 465	ncRNA	4.90608	3.32404	1.73321	4.23e-05	0.0011638
peak377	chr2	139609770	139610068	intron (NM_175467, intron 10 of 12)	intron (NM_175467, intron 10 of 12)	-68259	Ism1	isthmin 1, angiogenesis inhibitor	protein-coding	5.78174	4.20691	1.73209	6.1e-07	7.85e-05
peak400	chr2	124538060	124538670	intron (NM_001290997, intron 5 of 20)	intron (NM_001290997, intron 5 of 20)	-71931	Sema6d	sema domain, transmembrane domain (TM), and cytoplasmic domain, (semaphorin) 6D	protein-coding	5.78286	4.20836	1.73176	6.81e-07	8.25e-05
peak3441	chr2	111735566	111735946	Intergenic	LTRIS2|LTR|ERV1	-18495	Olfr1301	olfactory receptor 1301	protein-coding	4.39154	2.80672	1.73036	0.0003013	0.00424762
peak601	chr11	3278327	3278863	intron (NR_037301, intron 1 of 1)	intron (NR_037301, intron 1 of 1)	-10536	Patz1	POZ (BTB) and AT hook containing zinc finger 1	protein-coding	5.52294	3.95519	1.72363	1.98e-06	0.000159667
peak991	chr1	30008774	30009071	Intergenic	Intergenic	129914	Gm31465	predicted gene, 31465	ncRNA	5.26789	3.70098	1.72118	7.7e-06	0.000376891
peak1231	chr14	22002332	22002620	Intergenic	Intergenic	-12875	Zfp503	zinc finger protein 503	protein-coding	5.14935	3.58703	1.71574	1.42e-05	0.000558974
peak146	chr5	87798185	87798655	Intergenic	RLTR31B2|LTR|ERVK	-9701	Csn1s2b	casein alpha s2-like B	protein-coding	6.16965	4.61323	1.71546	7.2e-08	2.37e-05
peak1708	chr12	64842361	64842703	Intergenic	RLTR45|LTR|ERVK	-75379	Gm527	predicted gene 527	protein-coding	4.9541	3.39482	1.71115	3.84e-05	0.00109139
peak227	chr1	20273654	20274312	intron (NM_153179, intron 52 of 66)	intron (NM_153179, intron 52 of 66)	-82471	4930486I03Rik	RIKEN cDNA 4930486I03 gene	ncRNA	6.01082	4.45816	1.7111	1.8e-07	3.85e-05
peak955	chr5	12944419	12944845	Intergenic	Intergenic	-452152	Sema3a	sema domain, immunoglobulin domain (Ig), short basic domain, secreted, (semaphorin) 3A	protein-coding	5.30362	3.75277	1.70553	7.2e-06	0.000365648
peak1005	chr11	109156403	109156998	Intergenic	MTD|LTR|ERVL-MaLR	-12331	E030025P04Rik	RIKEN cDNA E030025P04 gene	ncRNA	5.24829	3.70098	1.70163	8.08e-06	0.000389923
peak1204	chr10	29118462	29118994	Intergenic	RLTR13B4|LTR|ERVK	-25268	Soga3	SOGA family member 3	protein-coding	5.19095	3.64477	1.7001	1.32e-05	0.00053353
peak736	chr11	71603754	71604106	Intergenic	Intergenic	87394	9230020A06Rik	RIKEN cDNA 9230020A06 gene	ncRNA	5.49323	3.9537	1.69549	3.52e-06	0.000231753
peak1638	chr1	137038363	137038688	Intergenic	ORR1B1-int|LTR|ERVL-MaLR	-78077	Nr5a2	nuclear receptor subfamily 5, group A, member 2	protein-coding	5.00128	3.45991	1.69389	3.4e-05	0.00100618
peak910	chr9	90450635	90450842	Intergenic	Intergenic	-179969	Tbc1d2b	TBC1 domain family, member 2B	protein-coding	5.39186	3.85518	1.69208	6.25e-06	0.000332957
peak406	chrX	157214888	157215387	intron (NM_011077, intron 15 of 21)	L1M5|LINE|L1	200149	Phex	phosphate regulating endopeptidase homolog, X-linked	protein-coding	5.82047	4.28796	1.69021	7.14e-07	8.52e-05
peak108	chr3	14221570	14222152	Intergenic	RLTR13D6|LTR|ERVK	-141256	Gm6300	solute carrier family 7 (cationic amino acid transporter, y+ system), member pseudogene	pseudo	6.38295	4.85516	1.68771	3.58e-08	1.61e-05
peak2812	chr11	107287255	107287552	intron (NR_153311, intron 5 of 9)	intron (NR_153311, intron 5 of 9)	-98022	Nol11	nucleolar protein 11	protein-coding	4.78161	3.25223	1.68007	0.000164323	0.00283444
peak322	chr5	8837664	8838166	intron (NM_011075, intron 21 of 27)	intron (NM_011075, intron 21 of 27)	-39392	Gm5106	predicted gene 5106	ncRNA	5.94353	4.42744	1.67445	4.1e-07	6.18e-05
peak1625	chr2	43583257	43583601	intron (NM_001289594, intron 3 of 10)	intron (NM_001289594, intron 3 of 10)	28104	Kynu	kynureninase	protein-coding	5.04341	3.52525	1.67127	3.3e-05	0.000985853
peak1765	chr3	93411938	93412166	Intergenic	Intergenic	-16439	Mir5124a	microRNA 5124a	ncRNA	5.04386	3.52684	1.67013	4.24e-05	0.0011638
peak22	chr4	19959856	19960621	Intergenic	RLTR13B4|LTR|ERVK	-37672	Atp6v0d2	ATPase, H+ transporting, lysosomal V0 subunit D2	protein-coding	7.03392	5.52579	1.66973	5.38e-10	1.19e-06
peak964	chr1	138518985	138519231	intron (NM_001311148, intron 5 of 7)	intron (NM_001311148, intron 5 of 7)	100649	Nek7	NIMA (never in mitosis gene a)-related expressed kinase 7	protein-coding	5.32146	3.80717	1.66942	7.29e-06	0.000366811
peak1110	chr14	17890593	17890889	intron (NM_001113417, intron 2 of 9)	RMER13B|LTR|ERVK	-90903	Thrb	thyroid hormone receptor beta	protein-coding	5.37324	3.8597	1.66899	1.06e-05	0.000462261
peak1226	chr13	83046223	83046746	Intergenic	Intergenic	-348151	Mir3961	microRNA 3961	ncRNA	5.21025	3.69944	1.66525	1.4e-05	0.000554894
peak8102	chr3	20643333	20643699	Intergenic	RLTR13B1|LTR|ERVK	-276339	Agtr1b	angiotensin II receptor, type 1b	protein-coding	3.69886	2.17097	1.66362	0.00434311	0.026004
peak507	chr16	48887980	48888492	Intergenic	RLTR13B4|LTR|ERVK	15628	Retnlg	resistin like gamma	protein-coding	5.75432	4.25012	1.6618	1.22e-06	0.000116997
peak3040	chr3	14542546	14542799	intron (NM_001163579, intron 6 of 18)	Lx|LINE|L1	8884	Lrrcc1	leucine rich repeat and coiled-coil domain containing 1	protein-coding	4.67294	3.1668	1.6562	0.000207852	0.00331675
peak2492	chr1	84500122	84500528	intron (NM_152915, intron 5 of 12)	intron (NM_152915, intron 5 of 12)	-195514	Mir5126	microRNA 5126	ncRNA	4.75426	3.24967	1.6554	0.00011629	0.00226374
peak1098	chr15	44935783	44936228	Intergenic	Intergenic	54611	A930017M01Rik	Smg-5 homolog, nonsense mediated mRNA decay factor pseudogene	pseudo	5.30467	3.80641	1.65345	1.01e-05	0.000447995
peak1062	chr17	63823669	63823945	Intergenic	Lx7|LINE|L1	-40174	Fer	fer (fms/fps related) protein kinase	protein-coding	5.3032	3.80793	1.65046	9.46e-06	0.000432198
peak3175	chr3	92917181	92917463	Intergenic	LTR78B|LTR|ERV1	8908	Lce3a	late cornified envelope 3A	protein-coding	4.58535	3.08558	1.64902	0.000233344	0.00356521
peak631	chr7	75899281	75899728	Intergenic	Intergenic	51166	Klhl25	kelch-like 25	protein-coding	5.80662	4.31697	1.64762	2.27e-06	0.000174253
peak135	chr2	14042803	14043257	intron (NM_013935, intron 4 of 6)	intron (NM_013935, intron 4 of 6)	13005	Hacd1	3-hydroxyacyl-CoA dehydratase 1	protein-coding	6.44407	4.95833	1.64601	5.85e-08	2.1e-05
peak1290	chr7	86715736	86716149	Intergenic	Lx2A|LINE|L1	27601	Olfr292	olfactory receptor 292	protein-coding	5.1903	3.70098	1.64382	1.63e-05	0.000612008
peak920	chr12	116168286	116168721	Intergenic	MLTR14|LTR|ERV1	90777	Vipr2	vasoactive intestinal peptide receptor 2	protein-coding	5.39227	3.906	1.64211	6.46e-06	0.000339895
peak10859	chr18	18836773	18837149	Intergenic	LTRIS2|LTR|ERV1	1165136	Dsc3	desmocollin 3	protein-coding	3.32051	1.8085	1.63991	0.0109642	0.04898
peak538	chr10	26936115	26936480	Intergenic	RLTR13D6|LTR|ERVK	163785	Arhgap18	Rho GTPase activating protein 18	protein-coding	5.76922	4.28724	1.6398	1.46e-06	0.000131778
peak1554	chrX	122875711	122876256	Intergenic	RLTR13D6|LTR|ERVK	-227540	Cldn34c1	claudin 34C1	protein-coding	5.18857	3.70329	1.63978	2.93e-05	0.000915044
peak59	chr12	45099539	45100250	Intergenic	RLTR41A2|LTR|ERV1	-25411	Stxbp6	syntaxin binding protein 6 (amisyn)	protein-coding	6.72662	5.25019	1.63747	7.68e-09	6.32e-06
peak847	chr9	75696699	75697036	Intergenic	Intergenic	-12811	Scg3	secretogranin III	protein-coding	5.52513	4.04468	1.63707	5.21e-06	0.000298198
peak1652	chr10	3191534	3191977	Intergenic	RLTR13E|LTR|ERVK	-58562	B020014A21Rik	RIKEN cDNA B020014A21 gene	ncRNA	5.06634	3.58705	1.63301	3.56e-05	0.00104672
peak396	chrX	64200120	64200983	Intergenic	RLTR13D5|LTR|ERVK	27003	3830417A13Rik	RIKEN cDNA 3830417A13 gene	protein-coding	5.96572	4.49515	1.62929	6.71e-07	8.22e-05
peak7559	chr12	115171545	115172330	Intergenic	Intergenic	523857	Mir6388	microRNA 6388	ncRNA	3.80785	2.31964	1.62712	0.0034756	0.0223022
peak2226	chr16	36991102	36991324	promoter-TSS (NM_001358217)	promoter-TSS (NM_001358217)	-746	Fbxo40	F-box protein 40	protein-coding	5.00036	3.52766	1.62598	8.44e-05	0.00183747
peak1967	chr16	75848297	75848564	Intergenic	Intergenic	60836	Samsn1	SAM domain, SH3 domain and nuclear localization signals, 1	protein-coding	4.93099	3.45829	1.62548	5.86e-05	0.00144524
peak841	chr4	65638483	65639198	intron (NM_207109, intron 16 of 22)	intron (NM_207109, intron 16 of 22)	33854	Trim32	tripartite motif-containing 32	protein-coding	5.55318	4.08593	1.62413	5.12e-06	0.000295111
peak2982	chr10	89846353	89846737	Intergenic	RLTR13C2|LTR|ERVK	-26964	Anks1b	ankyrin repeat and sterile alpha motif domain containing 1B	protein-coding	4.64319	3.16946	1.62393	0.000195658	0.00318288
peak380	chr18	18736000	18736580	Intergenic	Intergenic	-1155300	4930545E07Rik	RIKEN cDNA 4930545E07 gene	ncRNA	5.95458	4.48956	1.62376	6.18e-07	7.87e-05
peak757	chr13	28900057	28900480	Intergenic	Intergenic	-14846	2610307P16Rik	RIKEN cDNA 2610307P16 gene	ncRNA	5.55496	4.08887	1.62297	3.83e-06	0.000245523
peak106	chr4	29380936	29381513	Intergenic	MER67D|LTR|ERV1	313145	Gm11917	predicted gene 11917	ncRNA	6.46011	5.00106	1.61948	3.49e-08	1.58e-05
peak128	chr1	168265684	168266202	intron (NM_001291508, intron 2 of 7)	intron (NM_001291508, intron 2 of 7)	166226	Pbx1	pre B cell leukemia homeobox 1	protein-coding	6.46011	5.0035	1.61704	5.35e-08	2.03e-05
peak888	chr3	10781899	10782472	Intergenic	RLTR13B1|LTR|ERVK	-342055	Snx16	sorting nexin 16	protein-coding	5.46	3.9999	1.61654	5.92e-06	0.00032351
peak93	chr6	70569443	70569888	Intergenic	Intergenic	222510	Rpia	ribose 5-phosphate isomerase A	protein-coding	6.50016	5.04607	1.61465	2.89e-08	1.51e-05
peak299	chr1	96482837	96483255	Intergenic	Intergenic	179527	4930533P14Rik	RIKEN cDNA 4930533P14 gene	ncRNA	6.38983	4.93646	1.6136	3.46e-07	5.62e-05
peak648	chr14	121283610	121283928	TTS (NM_134082)	TTS (NM_134082)	35063	B930095G15Rik	RIKEN cDNA B930095G15 gene	ncRNA	5.76997	4.3227	1.60533	2.41e-06	0.000180786
peak1498	chr2	101776684	101777041	intron (NM_001355625, intron 1 of 8)	RLTR28|LTR|ERVL	20845	Prr5l	proline rich 5 like	protein-coding	5.14913	3.70021	1.60355	2.64e-05	0.00085567
peak891	chr1	144282215	144282863	Intergenic	RLTR13D6|LTR|ERVK	-33435	Rgs1	regulator of G-protein signaling 1	protein-coding	5.65791	4.21418	1.60127	5.96e-06	0.00032458
peak267	chr1	69466667	69467318	Intergenic	Intergenic	218968	Ikzf2	IKAROS family zinc finger 2	protein-coding	6.14019	4.69937	1.60036	2.62e-07	4.76e-05
peak476	chr3	82326682	82327127	Intergenic	RLTR13C1|LTR|ERVK	-31168	Map9	microtubule-associated protein 9	protein-coding	5.89565	4.45816	1.59615	1.02e-06	0.00010385
peak130	chr10	58594415	58595213	Intergenic	Intergenic	80882	Edar	ectodysplasin-A receptor	protein-coding	6.46011	5.02496	1.59568	5.49e-08	2.03e-05
peak3218	chr1	15029537	15029843	Intergenic	RLTR13D5|LTR|ERVK	-110828	Trpa1	transient receptor potential cation channel, subfamily A, member 1	protein-coding	4.6147	3.16946	1.59558	0.000242346	0.00365326
peak1928	chr8	67528830	67529147	intron (NM_008674, intron 2 of 2)	intron (NM_008674, intron 2 of 2)	5134	Nat3	N-acetyltransferase 3	protein-coding	5.02149	3.58389	1.59146	5.54e-05	0.00139392
peak438	chrX	145748920	145749275	Intergenic	Lx2B2|LINE|L1	-261458	Amot	angiomotin	protein-coding	5.95351	4.52164	1.59078	8.33e-07	9.23e-05
peak7029	chr1	21379887	21380163	Intergenic	Intergenic	-3531	Khdc1b	KH domain containing 1B	protein-coding	3.90662	2.45793	1.59018	0.00282283	0.0194815
peak229	chr7	76185134	76185547	Intergenic	Intergenic	-44547	Agbl1	ATP/GTP binding protein-like 1	protein-coding	6.21	4.78135	1.58848	1.91e-07	4.03e-05
peak5017	chrX	164637818	164638101	Intergenic	Intergenic	140056	Asb9	ankyrin repeat and SOCS box-containing 9	protein-coding	4.24835	2.8067	1.58804	0.000968136	0.00936103
peak2310	chr3	41429890	41430152	Intergenic	Intergenic	63178	Platr4	pluripotency associated transcript 4	ncRNA	4.95526	3.52125	1.58744	9.4e-05	0.00197304
peak7063	chr1	100874341	100874748	Intergenic	RLTR13B2|LTR|ERVK	-281224	Gm20268	predicted gene, 20268	ncRNA	3.90625	2.46043	1.58731	0.0028605	0.0196449
peak2195	chr2	59132320	59132676	intron (NM_001001178, intron 1 of 14)	RLTR13B4|LTR|ERVK	28185	Ccdc148	coiled-coil domain containing 148	protein-coding	4.9541	3.52125	1.58628	8.06e-05	0.00178122
peak705	chr3	62463598	62464128	Intergenic	L1MC|LINE|L1	43125	Dhx36	DEAH (Asp-Glu-Ala-His) box polypeptide 36	protein-coding	5.67184	4.24867	1.58094	3.1e-06	0.000212963
peak1256	chr9	12046579	12047010	Intergenic	RLTR13D6|LTR|ERVK	1059061	4930568E12Rik	RIKEN cDNA 4930568E12 gene	ncRNA	5.37386	3.95519	1.57495	1.49e-05	0.000575556
peak293	chr15	4439123	4439631	intron (NM_177355, intron 1 of 2)	intron (NM_177355, intron 1 of 2)	63886	Plcxd3	phosphatidylinositol-specific phospholipase C, X domain containing 3	protein-coding	6.14002	4.72721	1.57249	3.29e-07	5.44e-05
peak4744	chrX	23619591	23619872	Intergenic	RLTR13B4|LTR|ERVK	-73320	Wdr44	WD repeat domain 44	protein-coding	4.42595	3.00334	1.57131	0.00080778	0.00825999
peak513	chr6	9002675	9002966	intron (NM_008751, intron 1 of 1)	intron (NM_008751, intron 1 of 1)	52801	Nxph1	neurexophilin 1	protein-coding	5.96413	4.55304	1.57015	1.27e-06	0.000119768
peak448	chr3	137113479	137113963	Intergenic	RLTR13C2|LTR|ERVK	-175896				5.96626	4.55581	1.56952	8.61e-07	9.3e-05
peak561	chr6	109153883	109154169	Intergenic	Intergenic	325385	Edem1	ER degradation enhancer, mannosidase alpha-like 1	protein-coding	5.83346	4.42532	1.56672	1.66e-06	0.000143638
peak913	chr8	78722922	78723262	intron (NM_029736, intron 10 of 11)	intron (NM_029736, intron 10 of 11)	98060	Lsm6	LSM6 homolog, U6 small nuclear RNA and mRNA degradation associated	protein-coding	5.61489	4.20619	1.56634	6.29e-06	0.000334026
peak1342	chr5	91538672	91539011	intron (NM_145562, intron 1 of 3)	intron (NM_145562, intron 1 of 3)	21141	Parm1	prostate androgen-regulated mucin-like protein 1	protein-coding	5.35895	3.95445	1.56084	1.87e-05	0.000675594
peak57	chr3	159548925	159550166	Intergenic	RLTR13D5|LTR|ERVK	-49636	Rpe65	retinal pigment epithelium 65	protein-coding	6.82662	5.42749	1.56065	6.4e-09	5.44e-06
peak1019	chr2	16855266	16855790	Intergenic	RLTR13B3|LTR|ERVK	158198	4930515L03Rik	RIKEN cDNA 4930515L03 gene	ncRNA	5.49202	4.08887	1.5602	8.39e-06	0.000399316
peak84	chr15	49588832	49589565	Intergenic	RLTR13D3|LTR|ERVK	-797209	Csmd3	CUB and Sushi multiple domains 3	protein-coding	6.71908	5.32092	1.55946	2.44e-08	1.41e-05
peak2341	chr12	91059292	91059622	intron (NM_181815, intron 22 of 25)	intron (NM_181815, intron 22 of 25)	13609	5430427M07Rik	RIKEN cDNA 5430427M07 gene	ncRNA	4.93099	3.52527	1.55924	9.69e-05	0.00200856
peak1992	chr4	32038825	32039045	Intergenic	Intergenic	74828	Map3k7	mitogen-activated protein kinase kinase kinase 7	protein-coding	5.04521	3.64321	1.55641	6.09e-05	0.0014833
peak1111	chr5	9677631	9677895	intron (NM_181850, intron 1 of 5)	intron (NM_181850, intron 1 of 5)	47589	Grm3	glutamate receptor, metabotropic 3	protein-coding	5.4426	4.04321	1.55623	1.06e-05	0.000462663
peak1433	chr4	5701750	5702041	intron (NM_173426, intron 1 of 2)	intron (NM_173426, intron 1 of 2)	-22417	Fam110b	family with sequence similarity 110, member B	protein-coding	5.30488	3.906	1.55497	2.26e-05	0.000765501
peak922	chr13	4947538	4947846	Intergenic	Intergenic	-338528	Akr1e1	aldo-keto reductase family 1, member E1	protein-coding	5.64559	4.24867	1.55476	6.47e-06	0.000339895
peak1926	chr15	47386907	47387348	Intergenic	RLTR41A2|LTR|ERV1	763822	4930548G14Rik	RIKEN cDNA 4930548G14 gene	ncRNA	5.04431	3.64399	1.55473	5.5e-05	0.00138484
peak4037	chr18	60187811	60188024	Intergenic	RMER12C|LTR|ERVK	-24160	Gm4951	predicted gene 4951	protein-coding	4.49239	3.08742	1.55469	0.000495839	0.00595818
peak1094	chr5	44649044	44649407	intron (NM_001077398, intron 2 of 8)	intron (NM_001077398, intron 2 of 8)	150521	Ldb2	LIM domain binding 2	protein-coding	5.52274	4.12668	1.55333	1.01e-05	0.000447888
peak4410	chr18	20595307	20595664	intron (NM_007883, intron 12 of 14)	PB1D7|SINE|Alu	37411	Dsg2	desmoglein 2	protein-coding	4.49072	3.08931	1.55114	0.000643431	0.00707667
peak104	chr1	65799961	65800599	Intergenic	Lx8|LINE|L1	-126242	Crygf	crystallin, gamma F	protein-coding	6.82167	5.43223	1.55097	3.43e-08	1.58e-05
peak4	chr9	77776664	77777422	intron (NR_151778, intron 3 of 16)	intron (NR_151778, intron 3 of 16)	22508	Gclc	glutamate-cysteine ligase, catalytic subunit	protein-coding	7.92064	6.53319	1.55053	1.34e-11	1.63e-07
peak1042	chr1	157731274	157731596	Intergenic	Intergenic	205265	Sec16b	SEC16 homolog B (S. cerevisiae)	protein-coding	5.52293	4.13107	1.54915	8.85e-06	0.000412182
peak204	chr15	61174620	61175499	Intergenic	Intergenic	-253789	A1bg	alpha-1-B glycoprotein	protein-coding	6.36709	4.97927	1.54829	1.44e-07	3.42e-05
peak5654	chr9	19148373	19149047	Intergenic	LTRIS2|LTR|ERV1	11782	Olfr837	olfactory receptor 837	protein-coding	4.21004	2.80883	1.54784	0.00142547	0.0122298
peak2193	chr4	49663002	49663255	3' UTR (NM_001276355, exon 9 of 9)	3' UTR (NM_001276355, exon 9 of 9)	18855	Ppp3r2	protein phosphatase 3, regulatory subunit B, alpha isoform (calcineurin B, type II)	protein-coding	4.97684	3.58548	1.5454	8.06e-05	0.00178122
peak2439	chr14	9672651	9673084	intron (NM_001308286, intron 5 of 6)	intron (NM_001308286, intron 5 of 6)	-211228	Mnd1-ps	Mnd1 retrotransposed pseudogene	pseudo	4.9773	3.58786	1.54347	0.000109445	0.00217678
peak3082	chr6	47535236	47535558	intron (NM_007971, intron 15 of 19)	intron (NM_007971, intron 15 of 19)	59633	Ezh2	enhancer of zeste 2 polycomb repressive complex 2 subunit	protein-coding	4.78259	3.39237	1.54279	0.000213501	0.00335899
peak132	chr5	43152421	43153100	intron (NR_028417, intron 7 of 7)	intron (NR_028417, intron 7 of 7)	-80493	Cpeb2	cytoplasmic polyadenylation element binding protein 2	protein-coding	6.67148	5.29048	1.54224	5.53e-08	2.03e-05
peak4768	chr4	90257378	90257664	Intergenic	RLTR13B1|LTR|ERVK	38701	Zfp352	zinc finger protein 352	protein-coding	4.39331	3.00042	1.54177	0.000819433	0.00833641
peak3	chr6	68813169	68813882	Intergenic	RLTR13D6|LTR|ERVK	513649	Rprl1	ribonuclease P RNA-like 1	ncRNA	8.03777	6.66115	1.53982	8.09e-12	1.31e-07
peak3188	chr17	40517869	40518263	Intergenic	RMER13A|LTR|ERVK	-1956	Esp8	exocrine gland secreted peptide 8	protein-coding	4.78087	3.3949	1.53855	0.000236197	0.00359393
peak13	chr11	27258293	27259275	Intergenic	RLTR13D6|LTR|ERVK	473676	Gm12070	glyceraldehyde-3-phosphate dehydrogenase pseudogene	pseudo	7.40941	6.03591	1.53603	2.5e-10	8.5e-07
peak354	chr3	136893335	136893687	intron (NM_001293622, intron 8 of 12)	intron (NM_001293622, intron 8 of 12)	223445	Ppp3ca	protein phosphatase 3, catalytic subunit, alpha isoform	protein-coding	6.13001	4.75386	1.53597	5.31e-07	7.27e-05
peak1363	chr18	17583484	17583917	Intergenic	Intergenic	-2710	4930545E07Rik	RIKEN cDNA 4930545E07 gene	ncRNA	5.3751	3.99767	1.53409	1.94e-05	0.000691592
peak649	chr18	20220951	20221587	Intergenic	Intergenic	-26071	Dsg1c	desmoglein 1 gamma	protein-coding	5.83253	4.45745	1.53386	2.43e-06	0.000181402
peak308	chr2	77746204	77746603	intron (NM_178723, intron 1 of 9)	MIR3|SINE|MIR	-43131	Zfp385b	zinc finger protein 385B	protein-coding	6.22985	4.85641	1.53359	3.63e-07	5.72e-05
peak12	chr12	88605792	88606369	Intergenic	Intergenic	-188424	Nrxn3	neurexin III	protein-coding	7.58434	6.21441	1.53268	1.95e-10	7.9e-07
peak1237	chr11	49101597	49101997	Intergenic	Intergenic	11960	Olfr1396	olfactory receptor 1396	protein-coding	5.46061	4.08814	1.5296	1.43e-05	0.000560527
peak695	chr18	17612182	17612678	Intergenic	Intergenic	-31440	4930545E07Rik	RIKEN cDNA 4930545E07 gene	ncRNA	5.79526	4.42532	1.52861	2.98e-06	0.000207927
peak1647	chr1	51094533	51094907	intron (NM_019790, intron 5 of 9)	intron (NM_019790, intron 5 of 9)	167197	Tmeff2	transmembrane protein with EGF-like and two follistatin-like domains 2	protein-coding	5.37572	4.00436	1.52803	3.55e-05	0.00104672
peak614	chr9	14188130	14188812	Intergenic	Intergenic	-8399	Mir12204	microRNA mir-12204	ncRNA	5.95547	4.58793	1.52681	2.1e-06	0.000165514
peak2171	chrX	129048235	129048680	Intergenic	RLTR13D6|LTR|ERVK	-3067	4930558G05Rik	RIKEN cDNA 4930558G05 gene	ncRNA	5.12767	3.7566	1.52632	7.84e-05	0.00175214
peak1049	chr2	113199270	113199711	intron (NM_001319156, intron 1 of 103)	RMER1A|Other|Other	17593	Ryr3	ryanodine receptor 3	protein-coding	5.53923	4.17136	1.52541	9.09e-06	0.00042015
peak2519	chr3	147166603	147167059	Intergenic	Intergenic	314464	Ttll7	tubulin tyrosine ligase-like family, member 7	protein-coding	4.95318	3.58388	1.52341	0.000120474	0.00232004
peak27	chr4	94469694	94470490	Intergenic	Intergenic	86704	Caap1	caspase activity and apoptosis inhibitor 1	protein-coding	7.30694	5.94629	1.52307	1.14e-09	2.05e-06
peak60	chr13	22319960	22320688	Intergenic	RLTR28|LTR|ERVL	-7587	Vmn1r197	vomeronasal 1 receptor 197	protein-coding	6.86954	5.5088	1.52246	8.52e-09	6.89e-06
peak2456	chr18	49788735	49789221	Intergenic	RLTR45|LTR|ERVK	28978	1700065O20Rik	RIKEN cDNA 1700065O20 gene	ncRNA	4.95364	3.58628	1.52148	0.00011223	0.00221672
peak253	chr6	129228706	129229299	Intergenic	Intergenic	9043	2310001H17Rik	RIKEN cDNA 2310001H17 gene	ncRNA	6.31257	4.95525	1.51776	2.27e-07	4.36e-05
peak1630	chr9	13999848	14000179	Intergenic	Intergenic	172297	Fam76b	family with sequence similarity 76, member B	protein-coding	5.26747	3.90825	1.51542	3.34e-05	0.000994714
peak525	chr1	125793080	125793508	intron (NM_027677, intron 1 of 1)	intron (NM_027677, intron 1 of 1)	116298	Gpr39	G protein-coupled receptor 39	protein-coding	6.14086	4.78597	1.51483	1.36e-06	0.000125921
peak58	chr15	32269726	32270371	intron (NM_009154, intron 1 of 22)	MLT1C|LTR|ERVL-MaLR	25235	Sema5a	sema domain, seven thrombospondin repeats (type 1 and type 1-like), transmembrane domain (TM) and short cytoplasmic domain, (semaphorin) 5A	protein-coding	6.97038	5.61748	1.51481	7.16e-09	5.99e-06
peak1683	chr18	44016822	44017233	intron (NM_001081180, intron 30 of 31)	intron (NM_001081180, intron 30 of 31)	-10842	Spink14	serine peptidase inhibitor, Kazal type 14	protein-coding	5.26747	3.909	1.51467	3.71e-05	0.00106973
peak2666	chr17	69465677	69466069	intron (NM_001145192, intron 1 of 1)	intron (NM_001145192, intron 1 of 1)	26547	Akain1	A kinase (PRKA) anchor inhibitor 1	protein-coding	4.88242	3.52366	1.51247	0.000141966	0.00258318
peak6170	chr7	6880856	6881623	intron (NM_001360502, intron 2 of 7)	intron (NM_001360502, intron 2 of 7)	77652	Mir3099	microRNA 3099	ncRNA	4.17003	2.80885	1.50807	0.00188228	0.0147989
peak1829	chr17	17674557	17675342	Intergenic	RLTR13B4|LTR|ERVK	-28992	Vmn2r90	vomeronasal 2, receptor 90	protein-coding	5.20853	3.85895	1.50552	4.7e-05	0.00124591
peak3295	chr1	128504435	128504786	Intergenic	RLTR41|LTR|ERV1	-87194	Dars	aspartyl-tRNA synthetase	protein-coding	5.04655	3.69632	1.50522	0.000259067	0.00381407
peak1573	chr17	83203945	83204424	Intergenic	Intergenic	-11099	Pkdcc	protein kinase domain containing, cytoplasmic	protein-coding	5.30383	3.95594	1.50438	3.05e-05	0.000939826
peak3030	chr17	89982693	89983116	Intergenic	Intergenic	105464	Nrxn1	neurexin I	protein-coding	4.93145	3.58148	1.50417	0.000206553	0.00330535
peak1222	chr18	63548986	63549400	Intergenic	Intergenic	143166	Txnl1	thioredoxin-like 1	protein-coding	5.47519	4.12888	1.50372	1.39e-05	0.000551834
peak664	chr3	82888898	82889376	intron (NR_040382, intron 2 of 3)	Lx6|LINE|L1	12432	Rbm46os	RNA binding motif protein 46, opposite strand	ncRNA	5.89584	4.55304	1.502	2.63e-06	0.000191858
peak2679	chr12	41991424	41991721	Intergenic	ORR1A3|LTR|ERVL-MaLR	-505515	Lrrn3	leucine rich repeat protein 3, neuronal	protein-coding	4.93052	3.58308	1.50165	0.000143963	0.00260682
peak2012	chr9	35820530	35820998	Intergenic	RLTR13B3|LTR|ERVK	23386	Pate5	prostate and testis expressed 5	protein-coding	5.14913	3.80564	1.49916	6.28e-05	0.00151346
peak568	chr13	5831991	5832572	Intergenic	Intergenic	25811	1700016G22Rik	RIKEN cDNA 1700016G22 gene	ncRNA	6.01257	4.6737	1.4985	1.7e-06	0.000145196
peak572	chrX	122308074	122308640	Intergenic	RLTR13D6|LTR|ERVK	89028	Nap1l3	nucleosome assembly protein 1-like 3	protein-coding	6.13985	4.80178	1.49812	1.73e-06	0.000146418
peak701	chr2	136511010	136511497	Intergenic	Intergenic	-21068	Ankef1	ankyrin repeat and EF-hand domain containing 1	protein-coding	5.89348	4.55582	1.49687	3.02e-06	0.000208953
peak762	chr4	39943765	39944202	Intergenic	RMER13B|LTR|ERVK	-199282	Aco1	aconitase 1	protein-coding	5.85745	4.52025	1.4963	3.91e-06	0.00024893
peak1013	chr5	21542264	21542841	promoter-TSS (NM_028977)	promoter-TSS (NM_028977)	-975	Lrrc17	leucine rich repeat containing 17	protein-coding	5.65946	4.3227	1.49506	8.29e-06	0.000396858
peak1191	chr5	132171706	132172019	intron (NM_001363480, intron 2 of 19)	MTE2b|LTR|ERVL-MaLR	291593	4930563F08Rik	RIKEN cDNA 4930563F08 gene	ncRNA	5.50806	4.17063	1.49505	1.28e-05	0.000520334
peak1567	chr10	57210717	57211049	Intergenic	Intergenic	275470	4930467K11Rik	RIKEN cDNA 4930467K11 gene	ncRNA	5.3397	4.00213	1.49434	3e-05	0.000930263
peak1501	chr9	13668946	13669871	intron (NM_173776, intron 1 of 3)	intron (NM_173776, intron 1 of 3)	6948	Maml2	mastermind like transcriptional coactivator 2	protein-coding	5.50927	4.17355	1.49334	2.65e-05	0.000855698
peak17	chr12	36333770	36334621	Intergenic	Intergenic	20026	Sostdc1	sclerostin domain containing 1	protein-coding	7.4261	6.09731	1.49144	3.31e-10	9.03e-07
peak4105	chr13	26737110	26737412	Intergenic	LTRIS2|LTR|ERV1	32904	Hdgfl1	HDGF like 1	protein-coding	4.58455	3.24704	1.48909	0.000521496	0.00616268
peak1737	chr16	58108855	58109253	Intergenic	ORR1C1|LTR|ERVL-MaLR	-299481	Dcbld2	discoidin, CUB and LCCL domain containing 2	protein-coding	5.28471	3.95221	1.48905	4.08e-05	0.00114003
peak3667	chr7	84642595	84642886	intron (NM_001360581, intron 1 of 7)	intron (NM_001360581, intron 1 of 7)	36656	Zfand6	zinc finger, AN1-type domain 6	protein-coding	4.72692	3.39067	1.48905	0.000372286	0.00492489
peak1707	chr16	29720048	29720462	Intergenic	Intergenic	140921	Opa1	OPA1, mitochondrial dynamin like GTPase	protein-coding	5.2864	3.95445	1.4885	3.84e-05	0.00109103
peak2135	chr13	3982624	3982977	Intergenic	Intergenic	-37451	Ucn3	urocortin 3	protein-coding	5.08738	3.75429	1.48847	7.47e-05	0.00169724
peak182	chr17	54396235	54397003	Intergenic	MER77B|LTR|ERVL	-26545	1700025K24Rik	RIKEN cDNA 1700025K24 gene	ncRNA	6.96468	5.63874	1.4879	1.18e-07	3.12e-05
peak2228	chr10	96153317	96153547	Intergenic	Intergenic	-72775	4930459C07Rik	RIKEN cDNA 4930459C07 gene	ncRNA	5.08827	3.75583	1.48782	8.44e-05	0.00183747
peak877	chr12	88381098	88381516	intron (NM_001361599, intron 3 of 8)	intron (NM_001361599, intron 3 of 8)	-3984	3200001D21Rik	RIKEN cDNA 3200001D21 gene	ncRNA	5.75602	4.42744	1.48733	5.73e-06	0.000316865
peak2962	chr4	28321356	28321665	Intergenic	LTRIS2|LTR|ERV1	-491621	Epha7	Eph receptor A7	protein-coding	4.85763	3.52448	1.48697	0.000192689	0.00315477
peak4211	chr6	61041299	61041525	Intergenic	Intergenic	97095	Mmrn1	multimerin 1	protein-coding	4.58482	3.24973	1.48667	0.000564457	0.00650245
peak1176	chr3	154064726	154065157	intron (NM_001081263, intron 1 of 21)	intron (NM_001081263, intron 1 of 21)	91505	Slc44a5	solute carrier family 44, member 5	protein-coding	5.53903	4.21054	1.48632	1.23e-05	0.000506048
peak327	chr2	117050111	117050552	Intergenic	L1_Mur1|LINE|L1	-70740	Spred1	sprouty protein with EVH-1 domain 1, related sequence	protein-coding	6.2577	4.9321	1.48602	4.38e-07	6.49e-05
peak2410	chr2	15284419	15284701	Intergenic	LTRIS2|LTR|ERV1	229240	Arl5b	ADP-ribosylation factor-like 5B	protein-coding	5.08627	3.75661	1.48506	0.000104359	0.00210061
peak998	chr10	19938758	19939364	intron (NM_008580, intron 1 of 29)	intron (NM_008580, intron 1 of 29)	4535	Map3k5	mitogen-activated protein kinase kinase kinase 5	protein-coding	5.68659	4.36013	1.48493	7.91e-06	0.000384518
peak255	chrX	69977037	69977786	intron (NR_033213, intron 6 of 8)	intron (NR_033213, intron 6 of 8)	32130	1700020N15Rik	RIKEN cDNA 1700020N15 gene	protein-coding	6.47684	5.15354	1.4843	2.35e-07	4.46e-05
peak149	chr8	27431983	27432830	Intergenic	RLTR13D6|LTR|ERVK	-15264	Poteg	POTE ankyrin domain family, member G	protein-coding	6.56982	5.24796	1.48309	7.28e-08	2.37e-05
peak2180	chr13	74110866	74111284	Intergenic	ORR1C2-int|LTR|ERVL-MaLR	-10338	Slc9a3	solute carrier family 9 (sodium/hydrogen exchanger), member 3	protein-coding	5.37386	4.04986	1.48103	7.9e-05	0.00175863
peak1920	chr2	3182024	3182280	intron (NM_001347067, intron 2 of 7)	ORR1C2|LTR|ERVL-MaLR	63467	Fam171a1	family with sequence similarity 171, member A1	protein-coding	5.22886	3.90449	1.48068	5.45e-05	0.00137771
peak1040	chr5	67418480	67419107	intron (NM_001164806, intron 1 of 4)	intron (NM_001164806, intron 1 of 4)	9006	Bend4	BEN domain containing 4	protein-coding	5.77912	4.45886	1.47915	8.83e-06	0.000412038
peak1301	chr2	159418472	159418887	Intergenic	Intergenic	-528662	4933416E03Rik	RIKEN cDNA 4933416E03 gene	ncRNA	5.49222	4.17136	1.47853	1.68e-05	0.000625652
peak2549	chr16	51064433	51064803	Intergenic	RLTR13B4|LTR|ERVK	281209	1700116B05Rik	RIKEN cDNA 1700116B05 gene	ncRNA	5.02352	3.70021	1.47839	0.000124458	0.00236786
peak2406	chr17	57610309	57610684	Intergenic	RLTR13D6|LTR|ERVK	-65182	Vmn2r120	vomeronasal 2, receptor 120	protein-coding	5.02239	3.70021	1.47726	0.000103471	0.00208572
peak2149	chr12	73063662	73064058	Intergenic	Intergenic	-17148	Six1	sine oculis-related homeobox 1	protein-coding	5.12986	3.8087	1.47691	7.64e-05	0.00172362
peak2826	chr13	70794113	70794527	intron (NM_172053, intron 6 of 22)	intron (NM_172053, intron 6 of 22)	47491	Adamts16	a disintegrin-like and metallopeptidase (reprolysin type) with thrombospondin type 1 motif, 16	protein-coding	4.90726	3.58468	1.47688	0.000165721	0.00284404
peak2897	chr1	139467831	139468286	exon (NM_009791, exon 8 of 28)	exon (NM_009791, exon 8 of 28)	13285	Aspm	abnormal spindle microtubule assembly	protein-coding	4.90632	3.58388	1.47674	0.000177816	0.00297651
peak144	chr2	79538099	79538643	Intergenic	Intergenic	-81735	Neurod1	neurogenic differentiation 1	protein-coding	6.59975	5.28659	1.47448	7.12e-08	2.37e-05
peak783	chr7	96089704	96089959	Intergenic	Intergenic	-81413	Tenm4	teneurin transmembrane protein 4	protein-coding	5.8068	4.49165	1.47418	4.28e-06	0.000265258
peak5629	chr3	79553396	79553624	intron (NM_001162999, intron 1 of 16)	B4A|SINE|B4	14169	Fnip2	folliculin interacting protein 2	protein-coding	4.32264	3.00043	1.47149	0.00140489	0.0121072
peak5052	chr12	116000120	116000574	Intergenic	Intergenic	-47377	Zfp386	zinc finger protein 386 (Kruppel-like)	protein-coding	4.491	3.17224	1.46972	0.000985275	0.00946075
peak2582	chr2	70284204	70284531	intron (NM_177376, intron 24 of 34)	intron (NM_177376, intron 24 of 34)	-190556	Sp5	trans-acting transcription factor 5	protein-coding	5.06745	3.75352	1.46939	0.000128211	0.00240782
peak1756	chr1	102367340	102367623	Intergenic	Intergenic	1211713	Gm20268	predicted gene, 20268	ncRNA	5.26704	3.95445	1.4692	4.2e-05	0.00115909
peak2152	chr7	54050015	54050538	Intergenic	RLTR27|LTR|ERVK	-158387	Mir6238	microRNA 6238	ncRNA	5.16877	3.85744	1.46741	7.65e-05	0.00172363
peak1835	chr13	4079728	4080164	intron (NM_134072, intron 5 of 8)	RSINE1|SINE|B4	20355	Akr1c14	aldo-keto reductase family 1, member C14	protein-coding	5.26662	3.95594	1.46729	4.74e-05	0.00125236
peak487	chr3	142097729	142098517	intron (NM_001277216, intron 1 of 11)	intron (NM_001277216, intron 1 of 11)	71302	Bmpr1b	bone morphogenetic protein receptor, type 1B	protein-coding	6.19103	4.88528	1.46607	1.08e-06	0.000107629
peak284	chr4	87698734	87699208	Intergenic	Intergenic	107352	Mllt3	myeloid/lymphoid or mixed-lineage leukemia; translocated to, 3	protein-coding	6.4767	5.17401	1.46376	3.01e-07	5.14e-05
peak8739	chr12	115067770	115068363	Intergenic	Intergenic	-554372	Mir7094-2	microRNA 7094-2	ncRNA	3.90625	2.5878	1.46277	0.00554228	0.0307651
peak3208	chr11	82569830	82570118	Intergenic	Intergenic	-63379	Gm11426	predicted gene 11426	ncRNA	4.95502	3.64716	1.46261	0.000240463	0.00363575
peak1362	chr15	19978882	19979252	Intergenic	L1_Mus3|LINE|L1	687683	Acot10	acyl-CoA thioesterase 10	protein-coding	5.4754	4.17063	1.46247	1.94e-05	0.00069029
peak1715	chr3	46513048	46513419	Intergenic	RLTR13D6|LTR|ERVK	-65292	Pabpc4l	poly(A) binding protein, cytoplasmic 4-like	protein-coding	5.30404	3.99916	1.46176	3.91e-05	0.00110627
peak1537	chr1	121260451	121260886	Intergenic	Intergenic	67010	Insig2	insulin induced gene 2	protein-coding	5.39166	4.0874	1.46157	2.83e-05	0.000893597
peak254	chr1	127462469	127462957	intron (NM_145128, intron 14 of 17)	ID_B1|SINE|B4	215308	Tmem163	transmembrane protein 163	protein-coding	6.57135	5.27109	1.46155	2.31e-07	4.41e-05
peak1407	chr14	96904107	96904363	Intergenic	RLTR10C|LTR|ERVK	-385201	Klhl1	kelch-like 1	protein-coding	5.58415	4.28149	1.4609	2.16e-05	0.000745043
peak345	chr13	79738687	79739260	Intergenic	L1_Mur2|LINE|L1	-1144411	Arrdc3	arrestin domain containing 3	protein-coding	6.27596	4.97741	1.45915	4.93e-07	6.94e-05
peak2446	chr18	70227590	70228146	Intergenic	RLTR13B2|LTR|ERVK	16716	Dynap	dynactin associated protein	protein-coding	5.21067	3.91051	1.45654	0.000110927	0.00219994
peak1365	chr7	6753483	6753738	intron (NM_001360502, intron 2 of 7)	intron (NM_001360502, intron 2 of 7)	23027	Usp29	ubiquitin specific peptidase 29	protein-coding	5.58573	4.28868	1.45529	1.95e-05	0.000692224
peak6621	chr17	65512023	65512370	intron (NM_001008973, intron 2 of 14)	RLTR13B4|LTR|ERVK	-2139	Tmem232	transmembrane protein 232	protein-coding	4.20972	2.90468	1.45344	0.00232808	0.0170571
peak5878	chr4	110802430	110802684	intron (NM_001284190, intron 3 of 12)	RMER17A|LTR|ERVK	404859	Agbl4	ATP/GTP binding protein-like 4	protein-coding	4.39069	3.08839	1.45257	0.00160192	0.0132182
peak3138	chr2	79584301	79584606	Intergenic	B4|SINE|B4	-50972	Itprid2	ITPR interacting domain containing 2	protein-coding	4.88336	3.58548	1.45227	0.000227755	0.00352084
peak162	chr11	40568440	40568996	Intergenic	RLTR45|LTR|ERVK	123964	Mat2b	methionine adenosyltransferase II, beta	protein-coding	6.61441	5.32369	1.45215	9.05e-08	2.7e-05
peak256	chr1	21386586	21387028	TTS (NM_001113187)	TTS (NM_001113187)	3251	Khdc1b	KH domain containing 1B	protein-coding	6.50145	5.21061	1.45201	2.37e-07	4.5e-05
peak642	chr4	20847791	20848205	Intergenic	Lx4A|LINE|L1	-69330	Nkain3	Na+/K+ transporting ATPase interacting 3	protein-coding	6.07695	4.78533	1.45166	2.35e-06	0.000177446
peak3092	chrX	109113725	109114160	intron (NM_019989, intron 1 of 3)	intron (NM_019989, intron 1 of 3)	18535	Sh3bgrl	SH3-binding domain glutamic acid-rich protein like	protein-coding	4.88242	3.58548	1.45133	0.000214995	0.00337302
peak1304	chr18	43819043	43819309	Intergenic	RMER1B|Other|Other	-26298	Gm94	predicted gene 94	protein-coding	5.53864	4.24722	1.44951	1.7e-05	0.000632304
peak3411	chr1	64486167	64486579	Intergenic	RMER16B2|LTR|ERVK	-46431	Creb1	cAMP responsive element binding protein 1	protein-coding	4.99923	3.7049	1.44949	0.000292405	0.00415761
peak333	chr1	145637550	145638033	Intergenic	L1_Mus3|LINE|L1	-857838	Brinp3	bone morphogenetic protein/retinoic acid inducible neural specific 3	protein-coding	6.37376	5.08554	1.4491	4.58e-07	6.67e-05
peak484	chr7	39963503	39964352	Intergenic	ORR1B2-int|LTR|ERVL-MaLR	446161	Zfp619	zinc finger protein 619	protein-coding	6.17081	4.88206	1.4491	1.06e-06	0.000106222
peak900	chr17	17814581	17815140	Intergenic	RLTR14|LTR|ERV1	-15328	Mir99b	microRNA 99b	ncRNA	5.90782	4.61871	1.44862	6.04e-06	0.000325042
peak1472	chr4	4583748	4584249	Intergenic	Intergenic	-54540	Gm11780	predicted gene 11780	protein-coding	5.68697	4.3981	1.44757	2.48e-05	0.000818129
peak919	chr8	4469975	4470322	Intergenic	B4|SINE|B4	-23257	Cers4	ceramide synthase 4	protein-coding	5.84596	4.5579	1.44737	6.44e-06	0.000339724
peak1454	chr10	37327186	37327546	Intergenic	Intergenic	-188440	Marcks	myristoylated alanine rich protein kinase C substrate	protein-coding	5.45879	4.1699	1.44663	2.43e-05	0.000809694
peak8115	chr4	122746710	122747254	Intergenic	L1Md_F|LINE|L1	57723	9530002B09Rik	RIKEN cDNA 9530002B09 gene	protein-coding	4.00116	2.70143	1.44573	0.00436944	0.0261197
peak1857	chr16	56835858	56836293	intron (NM_019631, intron 1 of 5)	intron (NM_019631, intron 1 of 5)	-40217	Adgrg7	adhesion G protein-coupled receptor G7	protein-coding	5.28577	3.99916	1.44354	4.91e-05	0.00128144
peak2154	chr9	78854134	78854751	Intergenic	Intergenic	238896	Cd109	CD109 antigen	protein-coding	5.19051	3.90599	1.44096	7.68e-05	0.00172991
peak2352	chr17	81482032	81482359	intron (NM_001286684, intron 2 of 11)	intron (NM_001286684, intron 2 of 11)	256192	Slc8a1	solute carrier family 8 (sodium/calcium exchanger), member 1	protein-coding	5.28682	4.00362	1.44013	9.8e-05	0.00202015
peak560	chrX	145526423	145526856	Intergenic	Lx4B|LINE|L1	-39000	Amot	angiomotin	protein-coding	6.3303	5.05103	1.44007	1.66e-06	0.000143638
peak2770	chr13	12359567	12359944	Intergenic	Intergenic	-19023	Actn2	actinin alpha 2	protein-coding	5.08893	3.80564	1.43917	0.000157245	0.00275291
peak1620	chr4	36315225	36315491	intron (NM_001165999, intron 3 of 7)	RMER10A|LTR|ERVL	330095	Mir876	microRNA 876	ncRNA	5.49122	4.21272	1.43645	3.28e-05	0.000983105
peak2569	chr3	129605579	129605943	intron (NM_130450, intron 3 of 4)	intron (NM_130450, intron 3 of 4)	-73373	Gm35986	predicted gene, 35986	ncRNA	5.08827	3.8087	1.43545	0.0001268	0.00239379
peak289	chr8	103778754	103779265	Intergenic	Intergenic	175210	4933400L20Rik	RIKEN cDNA 4933400L20 gene	ncRNA	6.48528	5.2112	1.43528	3.1e-07	5.21e-05
peak1931	chr3	27027909	27028476	Intergenic	Intergenic	125662	Ect2	ect2 oncogene	protein-coding	5.32313	4.04542	1.43489	5.55e-05	0.00139424
peak26	chr1	18245763	18246704	Intergenic	RLTR13D6|LTR|ERVK	-8757	Defb18	defensin beta 18	protein-coding	7.37934	6.10841	1.43363	9.85e-10	1.84e-06
peak55	chr9	78473458	78474797	TTS (NM_026658)	TTS (NM_026658)	7597	Eef1a1	eukaryotic translation elongation factor 1 alpha 1	protein-coding	7.80566	6.53616	1.43265	5.99e-09	5.28e-06
peak39	chr12	88450778	88451538	intron (NM_001361599, intron 5 of 8)	intron (NM_001361599, intron 5 of 8)	-73835	3200001D21Rik	RIKEN cDNA 3200001D21 gene	ncRNA	7.28198	6.01248	1.43208	2.58e-09	3.21e-06
peak1568	chr15	34365780	34366336	intron (NM_001358780, intron 4 of 18)	RLTR13D5|LTR|ERVK	-8186	9430069I07Rik	RIKEN cDNA 9430069I07 gene	protein-coding	5.4426	4.16845	1.43195	3.01e-05	0.00093266
peak1152	chr4	9690049	9690550	Intergenic	Intergenic	-20955	Asph	aspartate-beta-hydroxylase	protein-coding	5.7012	4.42815	1.43192	1.16e-05	0.000490194
peak31	chr12	88579765	88580531	Intergenic	Intergenic	-202825	3200001D21Rik	RIKEN cDNA 3200001D21 gene	ncRNA	7.34798	6.07892	1.43172	1.63e-09	2.55e-06
peak1544	chr3	3961780	3962342	Intergenic	MMERVK9E_I-int|LTR|ERVK	454031	Hnf4g	hepatocyte nuclear factor 4, gamma	protein-coding	5.44321	4.17063	1.43037	2.88e-05	0.000903526
peak1026	chrX	139441958	139442648	Intergenic	RLTR13D5|LTR|ERVK	-38064	Radx	RPA1 related single stranded DNA binding protein, X-linked	protein-coding	5.97519	4.70477	1.43025	8.56e-06	0.000404704
peak1455	chr2	131765577	131766042	Intergenic	Intergenic	81847	5330413P13Rik	RIKEN cDNA 5330413P13 gene	ncRNA	5.73077	4.45956	1.43021	2.43e-05	0.000809694
peak1132	chr14	49721197	49721635	intron (NM_001358244, intron 5 of 7)	intron (NM_001358244, intron 5 of 7)	61967	Armh4	armadillo-like helical domain containing 4	protein-coding	5.82158	4.55096	1.42998	1.11e-05	0.000473926
peak1412	chr10	5899418	5899702	intron (NM_019958, intron 1 of 4)	intron (NM_019958, intron 1 of 4)	22840	Rgs17	regulator of G-protein signaling 17	protein-coding	5.55575	4.28508	1.42898	2.18e-05	0.000748229
peak143	chr15	25669394	25670111	intron (NM_019472, intron 2 of 40)	intron (NM_019472, intron 2 of 40)	47202	Myo10	myosin X	protein-coding	6.89745	5.63142	1.42805	7.05e-08	2.37e-05
peak805	chr18	70261919	70262397	Intergenic	Lx3A|LINE|L1	-17574	Dynap	dynactin associated protein	protein-coding	5.94317	4.67506	1.42785	4.54e-06	0.000272974
peak683	chr11	17359330	17359993	Intergenic	Intergenic	101973	C1d	C1D nuclear receptor co-repressor	protein-coding	6.02136	4.75453	1.42685	2.82e-06	0.000199957
peak1155	chr15	47799266	47799721	intron (NM_001081391, intron 32 of 70)	L1Md_F2|LINE|L1	992496	Csmd3	CUB and Sushi multiple domains 3	protein-coding	5.85653	4.58932	1.42667	1.17e-05	0.000490387
peak3017	chrX	122601669	122601970	Intergenic	MamTip2|DNA|hAT-Tip100	-204434	Nap1l3	nucleosome assembly protein 1-like 3	protein-coding	5.02284	3.75197	1.42649	0.000204333	0.00328441
peak2483	chr19	31171137	31171433	intron (NM_001013833, intron 3 of 17)	intron (NM_001013833, intron 3 of 17)	45111	8430431K14Rik	RIKEN cDNA 8430431K14 gene	ncRNA	5.12986	3.85972	1.42636	0.000115169	0.00224944
peak4537	chr15	93161351	93161693	Intergenic	Intergenic	113657	Gxylt1	glucoside xylosyltransferase 1	protein-coding	4.72842	3.45572	1.42631	0.000698266	0.00746468
peak2728	chrX	96914565	96915069	Intergenic	RLTR13D|LTR|ERVK	-157779	Pgr15l	G protein-coupled receptor 15-like	protein-coding	5.13052	3.86048	1.42625	0.000150942	0.00268409
peak2444	chr2	146082348	146082652	intron (NM_001369121, intron 18 of 26)	RLTR13D5|LTR|ERVK	-139497	Insm1	insulinoma-associated 1	protein-coding	5.12921	3.85972	1.4257	0.000110573	0.00219472
peak467	chr13	9939003	9939561	intron (NM_033269, intron 4 of 4)	intron (NM_033269, intron 4 of 4)	-173961	Zmynd11	zinc finger, MYND domain containing 11	protein-coding	6.21883	4.95399	1.42542	9.63e-07	9.98e-05
peak737	chr11	24630464	24630878	Intergenic	Intergenic	100051	Gm10466	predicted gene 10466	ncRNA	6.07609	4.81165	1.42461	3.52e-06	0.000231753
peak2697	chr3	49909055	49909349	Intergenic	Intergenic	-151886	Pcdh18	protocadherin 18	protein-coding	5.12899	3.86124	1.42396	0.000146517	0.00263534
peak422	chr2	17253108	17253731	Intergenic	Intergenic	209437	Nebl	nebulette	protein-coding	6.28579	5.02377	1.42279	7.5e-07	8.63e-05
peak930	chr12	88569447	88569725	Intergenic	MIRc|SINE|MIR	-192263	3200001D21Rik	RIKEN cDNA 3200001D21 gene	ncRNA	5.84652	4.58448	1.42151	6.6e-06	0.000344108
peak1044	chr11	36537558	36538119	intron (NM_011856, intron 2 of 28)	intron (NM_011856, intron 2 of 28)	406403	Tenm2	teneurin transmembrane protein 2	protein-coding	5.75432	4.49235	1.42111	8.92e-06	0.000414061
peak2255	chr4	95184567	95184985	Intergenic	L2b|LINE|L2	-132554	Jun	jun proto-oncogene	protein-coding	5.26556	4.00213	1.42042	8.78e-05	0.00188868
peak5527	chr1	51271806	51272068	intron (NR_045151, intron 2 of 4)	RMER17C|LTR|ERVK	-17189	Cavin2	caveolae associated 2	protein-coding	4.58402	3.31797	1.41862	0.00131657	0.0115544
peak10	chr2	80126633	80127092	intron (NM_001159582, intron 2 of 15)	intron (NM_001159582, intron 2 of 15)	2109	Pde1a	phosphodiesterase 1A, calmodulin-dependent	protein-coding	7.73097	6.47705	1.41703	1.59e-10	7.1e-07
peak3278	chr3	147742522	147742777	Intergenic	Intergenic	890282	Ttll7	tubulin tyrosine ligase-like family, member 7	protein-coding	4.90655	3.64479	1.41669	0.000255536	0.00378154
peak2574	chr1	20259990	20260405	intron (NM_153179, intron 52 of 66)	intron (NM_153179, intron 52 of 66)	-96257	4930486I03Rik	RIKEN cDNA 4930486I03 gene	ncRNA	5.20874	3.95071	1.41482	0.000127248	0.00239813
peak7316	chr8	7640518	7640801	Intergenic	RLTR10C|LTR|ERVK	1020583	Efnb2	ephrin B2	protein-coding	4.17036	2.90466	1.41436	0.00316813	0.021003
peak2813	chr6	133977693	133977962	Intergenic	Intergenic	-57873	Etv6	ets variant 6	protein-coding	5.06701	3.8087	1.41426	0.000164364	0.00283444
peak1271	chr5	22425653	22426312	Intergenic	RLTR13D6|LTR|ERVK	-81277	Reln	reelin	protein-coding	5.64443	4.3917	1.41151	1.54e-05	0.000589272
peak5915	chr9	115340425	115340633	intron (NR_040730, intron 2 of 2)	intron (NR_040730, intron 2 of 2)	4368	4930428G15Rik	RIKEN cDNA 4930428G15 gene	ncRNA	4.58561	3.32683	1.41136	0.00162344	0.0133141
peak3794	chr3	100215272	100215616	Intergenic	RLTR10A|LTR|ERVK	52981	Gdap2	ganglioside-induced differentiation-associated-protein 2	protein-coding	4.78136	3.52449	1.41101	0.000409917	0.00524119
peak1267	chr11	39988040	39988599	Intergenic	RLTR13C3|LTR|ERVK	-598094	4930553C11Rik	RIKEN cDNA 4930553C11 gene	ncRNA	5.73986	4.49025	1.40877	1.53e-05	0.000584552
peak32	chr17	93156360	93157122	Intergenic	RLTR13D1|LTR|ERVK	-42276	Adcyap1	adenylate cyclase activating polypeptide 1	protein-coding	7.3531	6.1072	1.40863	1.77e-09	2.66e-06
peak3169	chr5	84601583	84602010	Intergenic	Lx3_Mus|LINE|L1	-184414	Epha5	Eph receptor A5	protein-coding	4.9541	3.70178	1.40765	0.0002323	0.00355598
peak4736	chr15	41326962	41327224	Intergenic	B1F|SINE|Alu	-120389	Oxr1	oxidation resistance 1	protein-coding	4.64372	3.38978	1.40712	0.000802986	0.00822484
peak2041	chrX	84062383	84062753	intron (NM_007868, intron 44 of 78)	LTRIS2|LTR|ERV1	-574644	Tsga8	testis specific gene A8	protein-coding	5.33907	4.08961	1.40693	6.49e-05	0.00154218
peak3373	chr15	30104255	30104481	Intergenic	MTD|LTR|ERVL-MaLR	-68166	Ctnnd2	catenin (cadherin associated protein), delta 2	protein-coding	5.15022	3.90147	1.40531	0.000281992	0.00405556
peak116	chr3	5326570	5327226	intron (NM_001368671, intron 3 of 10)	intron (NM_001368671, intron 3 of 10)	105702	Zfhx4	zinc finger homeodomain 4	protein-coding	6.88728	5.64469	1.40466	4.21e-08	1.74e-05
peak1326	chr1	31600660	31601197	Intergenic	RLTR13D5|LTR|ERVK	336081	Gm4850	THO complex 4 pseudogene	pseudo	5.83032	4.58655	1.40327	1.8e-05	0.000656613
peak963	chr7	69244517	69244851	Intergenic	Intergenic	-251410	4930402F11Rik	RIKEN cDNA 4930402F11 gene	ncRNA	5.88248	4.64615	1.39605	7.29e-06	0.000366811
peak2287	chr13	10059125	10059515	intron (NM_033269, intron 3 of 4)	intron (NM_033269, intron 3 of 4)	-293999	Zmynd11	zinc finger, MYND domain containing 11	protein-coding	5.28408	4.04542	1.39595	9.11e-05	0.0019326
peak1337	chr3	118626504	118626917	intron (NM_170778, intron 2 of 22)	intron (NM_170778, intron 2 of 22)	64530	Dpyd	dihydropyrimidine dehydrogenase	protein-coding	5.62963	4.39312	1.39534	1.85e-05	0.000671676
peak2516	chr7	96715516	96715986	intron (NM_001310760, intron 8 of 32)	intron (NM_001310760, intron 8 of 32)	85798	Gm15413	predicted gene 15413	ncRNA	5.19051	3.9522	1.39515	0.00012041	0.00232004
peak226	chr1	122428265	122429131	Intergenic	Intergenic	223553	Gm28590	predicted gene 28590	ncRNA	6.60805	5.3749	1.39475	1.79e-07	3.84e-05
peak874	chr12	118514490	118514842	Intergenic	Intergenic	15527	D230030E09Rik	Riken cDNA D230030E09 gene	ncRNA	5.90709	4.67234	1.39457	5.7e-06	0.000316151
peak2909	chr1	12372984	12373201	Intergenic	Lx5|LINE|L1	-52894	Mir6341	microRNA 6341	ncRNA	5.04476	3.8064	1.39439	0.000179878	0.00299868
peak111	chr6	140701280	140701744	Intergenic	Intergenic	74627	Aebp2	AE binding protein 2	protein-coding	6.87624	5.64469	1.39363	3.67e-08	1.61e-05
peak375	chr16	85680429	85680735	Intergenic	Intergenic	122531	Adamts1	a disintegrin-like and metallopeptidase (reprolysin type) with thrombospondin type 1 motif, 1	protein-coding	6.40179	5.17048	1.39247	5.98e-07	7.74e-05
peak134	chr6	133953506	133954274	Intergenic	RLTR13D6|LTR|ERVK	-81810	Etv6	ets variant 6	protein-coding	6.81447	5.58526	1.39119	5.7e-08	2.06e-05
peak1135	chr11	46230205	46230602	intron (NM_133769, intron 23 of 30)	MLT1D|LTR|ERVL-MaLR	-5154	Fndc9	fibronectin type III domain containing 9	protein-coding	5.7547	4.52303	1.39099	1.13e-05	0.000484152
peak672	chr15	13432304	13432768	Intergenic	MTE2a|LTR|ERVL-MaLR	-258861	Cdh6	cadherin 6	protein-coding	6.13835	4.90858	1.39029	2.69e-06	0.000193931
peak1580	chr1	158290315	158290694	intron (NM_207583, intron 2 of 7)	intron (NM_207583, intron 2 of 7)	65756	Brinp2	bone morphogenic protein/retinoic acid inducible neural-specific 2	protein-coding	5.58534	4.35442	1.38962	3.08e-05	0.000944827
peak2386	chr4	97590409	97590824	intron (NM_001122952, intron 1 of 10)	intron (NM_001122952, intron 1 of 10)	-6025	E130114P18Rik	RIKEN cDNA E130114P18 gene	ncRNA	5.35667	4.12522	1.38918	0.000101692	0.00206707
peak2539	chr11	109985585	109986093	intron (NM_001362749, intron 1 of 37)	RLTR13D5|LTR|ERVK	10006	Abca8b	ATP-binding cassette, sub-family A (ABC1), member 8b	protein-coding	5.23014	3.99841	1.38883	0.000123545	0.00235912
peak1041	chr16	27148003	27148377	Intergenic	Lx2|LINE|L1	-156538	Gmnc	geminin coiled-coil domain containing	protein-coding	5.84578	4.61665	1.38877	8.84e-06	0.000412038
peak2856	chr7	84099630	84099844	Intergenic	Intergenic	-13232	Cemip	cell migration inducing protein, hyaluronan binding	protein-coding	5.08827	3.85743	1.38718	0.000170214	0.00289096
peak971	chr4	24835293	24835791	intron (NM_001033531, intron 1 of 9)	intron (NM_001033531, intron 1 of 9)	15582	Klhl32	kelch-like 32	protein-coding	5.87084	4.64341	1.38717	7.38e-06	0.000368538
peak4174	chr17	38369009	38369349	Intergenic	Intergenic	34020	Olfr136	olfactory receptor 136	protein-coding	4.75477	3.522	1.38701	0.00055004	0.00639254
peak2303	chr15	66418001	66418394	intron (NM_019457, intron 10 of 11)	LTRIS2|LTR|ERV1	82713	Lrrc6	leucine rich repeat containing 6 (testis)	protein-coding	5.35585	4.12741	1.38616	9.31e-05	0.00196185
peak2690	chr3	91994784	91995252	Intergenic	MTE2b|LTR|ERVL-MaLR	-19565	Pglyrp3	peptidoglycan recognition protein 3	protein-coding	5.22715	3.99841	1.38585	0.00014582	0.00262964
peak4106	chr1	80262008	80262234	Intergenic	Intergenic	-48177	Fam124b	family with sequence similarity 124, member B	protein-coding	4.75526	3.52366	1.38584	0.000521946	0.00616649
peak3374	chr16	65242143	65242438	Intergenic	RLTR10C|LTR|ERVK	-136506	Htr1f	5-hydroxytryptamine (serotonin) receptor 1F	protein-coding	4.93052	3.70099	1.38495	0.00028245	0.00406028
peak2451	chr4	20577908	20578242	intron (NM_172987, intron 1 of 4)	intron (NM_172987, intron 1 of 4)	200593	Nkain3	Na+/K+ transporting ATPase interacting 3	protein-coding	5.22929	4.00213	1.38426	0.000111732	0.00221086
peak386	chr11	16602794	16603125	Intergenic	Intergenic	-94475	Sec61g	SEC61, gamma subunit	protein-coding	6.3918	5.1693	1.38368	6.42e-07	8.07e-05
peak5379	chr15	58779994	58780230	Intergenic	Intergenic	43315	Tmem65	transmembrane protein 65	protein-coding	4.55511	3.32419	1.38364	0.00121521	0.0109592
peak784	chr5	47999979	48000389	intron (NR_111900, intron 3 of 35)	intron (NR_111900, intron 3 of 35)	17029	Slit2	slit guidance ligand 2	protein-coding	6.03303	4.80968	1.3836	4.29e-06	0.000265258
peak951	chr11	89955698	89956142	Intergenic	Intergenic	46974	Pctp	phosphatidylcholine transfer protein	protein-coding	5.89547	4.67234	1.38297	7.07e-06	0.000360832
peak5614	chr2	10459530	10459857	intron (NM_177386, intron 10 of 22)	B3|SINE|B2	-6970	Mir466m	microRNA 466m	ncRNA	4.55511	3.32508	1.38275	0.00139553	0.0120586
peak2746	chrX	37700812	37701399	Intergenic	RLTR13D5|LTR|ERVK	-27828	Rhox2h	reproductive homeobox 2H	protein-coding	5.26895	4.04394	1.38235	0.000152859	0.00270036
peak395	chr1	83252057	83252737	Intergenic	Intergenic	92635	Daw1	dynein assembly factor with WDR repeat domains 1	protein-coding	6.39195	5.17108	1.38205	6.61e-07	8.12e-05
peak6859	chr10	97744247	97744572	intron (NR_130993, intron 2 of 2)	intron (NR_130993, intron 2 of 2)	29637	4930525C09Rik	RIKEN cDNA 4930525C09 gene	ncRNA	4.32174	3.09038	1.38203	0.00261487	0.0184936
peak3872	chrX	52903743	52904033	Intergenic	Intergenic	-8326	Phf6	PHD finger protein 6	protein-coding	4.93075	3.70414	1.38203	0.000438862	0.00549825
peak1901	chr4	18803035	18803365	intron (NM_001371269, intron 11 of 12)	LTRIS2|LTR|ERV1	319350				5.39248	4.17063	1.37978	5.31e-05	0.00135539
peak101	chr7	40377828	40378305	Intergenic	Intergenic	-296671	4933402C06Rik	RIKEN cDNA 4933402C06 gene	ncRNA	7.00117	5.78415	1.37933	3.36e-08	1.58e-05
peak1821	chr2	124244317	124244809	intron (NM_001290997, intron 2 of 20)	intron (NM_001290997, intron 2 of 20)	-22205	4930583P06Rik	RIKEN cDNA 4930583P06 gene	ncRNA	5.50626	4.2858	1.3789	4.65e-05	0.00123949
peak1645	chr7	95497680	95498285	Intergenic	Intergenic	-673262	Tenm4	teneurin transmembrane protein 4	protein-coding	5.53963	4.31984	1.37838	3.5e-05	0.00103156
peak1479	chr9	111762415	111762702	Intergenic	Intergenic	-72210	Stac	src homology three (SH3) and cysteine rich domain	protein-coding	5.64481	4.42815	1.37567	2.54e-05	0.000832382
peak3942	chr4	26221287	26221617	Intergenic	Lx|LINE|L1	125200	Manea	mannosidase, endo-alpha	protein-coding	5.02172	3.80255	1.37527	0.00046351	0.00570223
peak147	chr8	19233866	19234451	Intergenic	RLTR13D6|LTR|ERVK	-5758	Defb46	defensin beta 46	protein-coding	6.8276	5.61503	1.37462	7.25e-08	2.37e-05
peak1861	chr10	126438984	126439384	Intergenic	Intergenic	271207	Mir378d	microRNA 378d	ncRNA	5.54043	4.32485	1.37417	4.92e-05	0.00128145
peak3267	chr9	37133375	37133806	intron (NM_001029838, intron 1 of 12)	intron (NM_001029838, intron 1 of 12)	13732	Pknox2	Pbx/knotted 1 homeobox 2	protein-coding	5.02307	3.80563	1.37355	0.000253644	0.00376623
peak1930	chr13	74913019	74913309	Intergenic	RLTR41A2|LTR|ERV1	-104404	Cast	calpastatin	protein-coding	5.42582	4.21127	1.37268	5.55e-05	0.00139392
peak627	chr14	15669214	15669888	Intergenic	RLTR13B4|LTR|ERVK	-230564	Lrrc3b	leucine rich repeat containing 3B	protein-coding	6.20887	4.99732	1.37234	2.24e-06	0.000173276
peak2576	chr4	17107386	17108259	Intergenic	LTRIS2|LTR|ERV1	-745071	Mmp16	matrix metallopeptidase 16	protein-coding	5.16985	3.95445	1.37232	0.0001277	0.00240479
peak1321	chr9	17515902	17516182	Intergenic	L1_Mus1|LINE|L1	-776225	Chordc1	cysteine and histidine-rich domain (CHORD)-containing, zinc-binding protein 1	protein-coding	5.76659	4.55443	1.37163	1.78e-05	0.00065371
peak7776	chr4	60082992	60083500	intron (NM_001200004, intron 3 of 6)	RLTR9A3A|LTR|ERVK	-12771	Mup7	major urinary protein 7	protein-coding	4.12923	2.90679	1.37137	0.00381735	0.0238142
peak1175	chr4	52943079	52943729	Intergenic	Intergenic	-27225	Olfr270	olfactory receptor 270	protein-coding	5.88448	4.67302	1.37132	1.22e-05	0.000505519
peak2921	chr11	26800341	26800614	Intergenic	Intergenic	15369	Gm12070	glyceraldehyde-3-phosphate dehydrogenase pseudogene	pseudo	5.16834	3.95445	1.3708	0.000182815	0.00303607
peak8	chr1	9535230	9536367	Intergenic	ORR1C1-int|LTR|ERVL-MaLR	-9610	Rrs1	ribosome biogenesis regulator 1	protein-coding	7.96203	6.75575	1.36963	8.97e-11	5.44e-07
peak1727	chr3	78954408	78954892	Intergenic	L1MA7|LINE|L1	191096	Rapgef2	Rap guanine nucleotide exchange factor (GEF) 2	protein-coding	5.67242	4.4645	1.36706	4e-05	0.00112417
peak2546	chr15	32296616	32296940	intron (NM_009154, intron 1 of 22)	LTR40a|LTR|ERVL	51965	Sema5a	sema domain, seven thrombospondin repeats (type 1 and type 1-like), transmembrane domain (TM) and short cytoplasmic domain, (semaphorin) 5A	protein-coding	5.20874	3.9999	1.36601	0.000124134	0.00236517
peak462	chr3	144332217	144332665	Intergenic	Intergenic	-127186	Lmo4	LIM domain only 4	protein-coding	6.47438	5.27057	1.36523	9.44e-07	9.91e-05
peak758	chr12	102326856	102327343	intron (NM_177620, intron 3 of 9)	intron (NM_177620, intron 3 of 9)	43458	Rin3	Ras and Rab interactor 3	protein-coding	6.08819	4.884	1.36468	3.84e-06	0.000245523
peak3298	chr16	23262212	23262492	intron (NM_145933, intron 2 of 7)	intron (NM_145933, intron 2 of 7)	-28118	St6gal1	beta galactoside alpha 2,6 sialyltransferase 1	protein-coding	5.06723	3.85972	1.36393	0.000259615	0.00381791
peak1471	chr5	102369474	102370052	Intergenic	Intergenic	-111628	Arhgap24	Rho GTPase activating protein 24	protein-coding	5.62983	4.42602	1.36284	2.48e-05	0.000818129
peak589	chr4	71676320	71676865	Intergenic	Intergenic	524301	Tle1	transducin-like enhancer of split 1	protein-coding	6.26812	5.06628	1.36281	1.86e-06	0.000153089
peak3148	chr1	94281493	94281872	Intergenic	Intergenic	-229129	Pdcd1	programmed cell death 1	protein-coding	5.06523	3.85896	1.36269	0.000228952	0.00352738
peak3731	chr1	65746461	65746877	Intergenic	RLTR13D4|LTR|ERVK	-179853	Crygf	crystallin, gamma F	protein-coding	4.90772	3.70099	1.36224	0.000390441	0.00507297
peak3802	chr8	98980561	98980952	Intergenic	RLTR10C|LTR|ERVK	-31131	Gm15679	predicted gene 15679	ncRNA	4.90586	3.7002	1.36116	0.000411969	0.00525634
peak4576	chr6	13451284	13451595	Intergenic	RLTR46A2|LTR|ERVK	38102	1700016P04Rik	RIKEN cDNA 1700016P04 gene	ncRNA	4.72817	3.522	1.36053	0.000714811	0.00757768
peak1600	chr19	36236631	36236923	Intergenic	RLTR25A|LTR|ERVK	-111552	Pcgf5	polycomb group ring finger 5	protein-coding	5.63002	4.42886	1.3602	3.18e-05	0.000964364
peak2599	chr9	12062402	12062837	Intergenic	Intergenic	1043236	4930568E12Rik	RIKEN cDNA 4930568E12 gene	ncRNA	5.24808	4.04691	1.35858	0.000130279	0.00243164
peak1623	chrX	64505077	64505397	Intergenic	RLTR9A3|LTR|ERVK	-227892	Slitrk4	SLIT and NTRK-like family, member 4	protein-coding	5.65675	4.45745	1.35846	3.29e-05	0.000984754
peak645	chr13	33562948	33563702	non-coding (NR_131141, exon 3 of 3)	non-coding (NR_131141, exon 3 of 3)	5544	Gm6093	predicted gene 6093	ncRNA	6.19933	5.00172	1.35842	2.36e-06	0.000177865
peak486	chr13	12299290	12299715	intron (NM_033268, intron 7 of 20)	intron (NM_033268, intron 7 of 20)	41230	Actn2	actinin alpha 2	protein-coding	6.38416	5.18715	1.35828	1.07e-06	0.000106608
peak3636	chr18	83373992	83374273	Intergenic	Intergenic	-48248	4921531P14Rik	RIKEN cDNA 4921531P14 gene	ncRNA	4.95456	3.75273	1.35769	0.000362814	0.00484052
peak28	chr17	42280346	42281484	Intergenic	RLTR13D5|LTR|ERVK	-35032	Ptchd4	patched domain containing 4	protein-coding	7.57856	6.38443	1.35718	1.23e-09	2.13e-06
peak4509	chr9	15856551	15856974	Intergenic	RLTR13B1|LTR|ERVK	17794	Mtnr1b	melatonin receptor 1B	protein-coding	4.90656	3.70494	1.35713	0.000683191	0.0073501
peak474	chr10	56695170	56695422	Intergenic	Intergenic	263315	Gm36595	predicted gene, 36595	ncRNA	6.38462	5.18892	1.35696	9.89e-07	0.000101223
peak1961	chr14	102024744	102025378	Intergenic	Intergenic	184438	Lmo7	LIM domain only 7	protein-coding	5.52214	4.32413	1.35664	5.8e-05	0.00143524
peak290	chr16	89747561	89748119	Intergenic	Intergenic	70512	Tiam1	T cell lymphoma invasion and metastasis 1	protein-coding	6.67347	5.4794	1.3559	3.23e-07	5.39e-05
peak2340	chrX	96015635	96015936	Intergenic	B1_Mus2|SINE|Alu	-58811	Las1l	LAS1-like (S. cerevisiae)	protein-coding	5.28534	4.08814	1.35483	9.69e-05	0.00200833
peak1223	chr4	16095068	16095628	Intergenic	MLT2B3|LTR|ERVL	68295	Ripk2	receptor (TNFRSF)-interacting serine-threonine kinase 2	protein-coding	5.89656	4.70207	1.35447	1.39e-05	0.000552029
peak1276	chr15	27339263	27339785	Intergenic	Intergenic	-127153	Ank	progressive ankylosis	protein-coding	5.78062	4.58586	1.35437	1.57e-05	0.000596245
peak9706	chr5	89245122	89245422	Intergenic	RLTR10C|LTR|ERVK	212626	Gc	vitamin D binding protein	protein-coding	3.90626	2.69906	1.3539	0.00769928	0.0384805
peak3615	chr8	75169786	75170357	Intergenic	RLTR13D3|LTR|ERVK	-43873	Rasd2	RASD family, member 2	protein-coding	4.95456	3.75663	1.3538	0.000355408	0.00476925
peak790	chr3	19742767	19743444	Intergenic	RLTR13D6|LTR|ERVK	-47709	Crh	corticotropin releasing hormone	protein-coding	6.07643	4.884	1.35294	4.34e-06	0.000266792
peak1400	chr12	51512186	51512449	Intergenic	MER58A|DNA|hAT-Charlie	-81024	Coch	cochlin	protein-coding	5.71453	4.52164	1.3523	2.12e-05	0.000734709
peak2277	chr9	4654375	4654666	intron (NM_001113181, intron 4 of 10)	intron (NM_001113181, intron 4 of 10)	141714	Gria4	glutamate receptor, ionotropic, AMPA4 (alpha 4)	protein-coding	5.32229	4.12814	1.35198	9.01e-05	0.00191974
peak2869	chr3	132903480	132903871	intron (NM_001029836, intron 8 of 11)	intron (NM_001029836, intron 8 of 11)	-25079	Gm29811	predicted gene, 29811	ncRNA	5.35833	4.16481	1.35155	0.000172412	0.0029152
peak1324	chr14	53439567	53439920	Intergenic	RLTR9B2|LTR|ERVK	-400277	Gm30214	predicted gene, 30214	ncRNA	5.89602	4.70478	1.35122	1.79e-05	0.000656304
peak203	chr2	36089245	36090249	intron (NM_001083126, intron 7 of 8)	intron (NM_001083126, intron 7 of 8)	14313	Lhx6	LIM homeobox protein 6	protein-coding	6.78934	5.60048	1.35092	1.43e-07	3.41e-05
peak102	chr7	74687266	74688252	Intergenic	Intergenic	-132979	Slco3a1	solute carrier organic anion transporter family, member 3a1	protein-coding	7.06167	5.87337	1.35076	3.38e-08	1.58e-05
peak976	chr7	60006308	60006608	intron (NM_001082962, intron 2 of 10)	intron (NM_001082962, intron 2 of 10)	-1259	Snrpn	small nuclear ribonucleoprotein N	protein-coding	6.21899	5.0294	1.35046	7.46e-06	0.000370579
peak860	chr1	123322787	123323116	Intergenic	Intergenic	722608	Dpp10	dipeptidylpeptidase 10	protein-coding	6.02275	4.83292	1.35022	5.41e-06	0.000304804
peak2937	chr7	6784737	6785020	intron (NM_001360502, intron 2 of 7)	intron (NM_001360502, intron 2 of 7)	-18709	Mir3099	microRNA 3099	ncRNA	5.18986	3.99692	1.35017	0.00018799	0.003105
peak4665	chr14	36902058	36902397	intron (NM_001347503, intron 3 of 7)	B4|SINE|B4	17308	Ccser2	coiled-coil serine rich 2	protein-coding	4.78233	3.58713	1.35002	0.000763696	0.00794145
peak1200	chr1	51742625	51743039	Intergenic	Intergenic	-146114	Gm17767	predicted gene, 17767	ncRNA	5.83364	4.6441	1.34936	1.3e-05	0.000525145
peak373	chr11	16240400	16241036	Intergenic	RLTR13B1|LTR|ERVK	-17024	Vstm2a	V-set and transmembrane domain containing 2A	protein-coding	6.54525	5.35767	1.3492	5.96e-07	7.74e-05
peak319	chr15	41883677	41884151	Intergenic	Intergenic	-14194	Abra	actin-binding Rho activating protein	protein-coding	6.57843	5.39137	1.34875	4.03e-07	6.13e-05
peak1754	chr1	157668588	157669051	Intergenic	Lx|LINE|L1	142649	Sec16b	SEC16 homolog B (S. cerevisiae)	protein-coding	5.58494	4.39525	1.34862	4.19e-05	0.00115842
peak1939	chr6	43007531	43008048	Intergenic	RLTR26|LTR|ERVK	52289	Olfr444	olfactory receptor 444	protein-coding	5.47479	4.28508	1.34823	5.61e-05	0.00140239
peak321	chr2	109936134	109936791	intron (NM_172671, intron 1 of 17)	intron (NM_172671, intron 1 of 17)	18815	Lgr4	leucine-rich repeat-containing G protein-coupled receptor 4	protein-coding	6.59332	5.4071	1.34794	4.09e-07	6.18e-05
peak2863	chr15	41960642	41960899	Intergenic	RLTR11A2|LTR|ERVK	-91050	Abra	actin-binding Rho activating protein	protein-coding	5.19094	4.00064	1.34752	0.00017155	0.0029067
peak1894	chr3	50023912	50024400	Intergenic	RLTR13C1|LTR|ERVK	-266840	Pcdh18	protocadherin 18	protein-coding	5.58415	4.39597	1.34712	5.24e-05	0.00134326
peak2212	chr6	8374888	8375150	intron (NM_001302354, intron 3 of 3)	intron (NM_001302354, intron 3 of 3)	115731	Umad1	UMAP1-MVP12 associated (UMA) domain containing 1	protein-coding	5.3575	4.16845	1.34709	8.3e-05	0.00181876
peak1589	chrX	47399487	47399859	Intergenic	Intergenic	492940	Smarca1	SWI/SNF related, matrix associated, actin dependent regulator of chromatin, subfamily a, member 1	protein-coding	5.61508	4.42744	1.34671	3.13e-05	0.000956703
peak2589	chr18	17318718	17319178	Intergenic	MMERVK9C_I-int|LTR|ERVK	-83466	4921533I20Rik	PRP18 pre-mRNA processing factor 18 homolog pseudogene	pseudo	5.58652	4.39881	1.34664	0.000129094	0.00241882
peak2781	chr14	7931998	7932475	intron (NM_001081427, intron 38 of 45)	B4|SINE|B4	-25064				5.19029	4.00139	1.34613	0.000158672	0.00276778
peak4251	chr17	74119963	74120329	Intergenic	Intergenic	-72286	Srd5a2	steroid 5 alpha-reductase 2	protein-coding	4.83385	3.64319	1.34588	0.000579598	0.00661405
peak366	chr7	58684184	58684825	intron (NM_009728, intron 1 of 20)	intron (NM_009728, intron 1 of 20)	26302	Atp10a	ATPase, class V, type 10A	protein-coding	6.53842	5.35489	1.34516	5.8e-07	7.63e-05
peak1173	chr16	64135967	64136519	Intergenic	RLTR13D6|LTR|ERVK	-272068	Epha3	Eph receptor A3	protein-coding	5.85726	4.67234	1.34484	1.22e-05	0.000503983
peak599	chr3	157405274	157405578	Intergenic	Intergenic	128664	4930592C13Rik	RIKEN cDNA 4930592C13 gene	ncRNA	6.47496	5.29175	1.34469	1.97e-06	0.000159175
peak4384	chr12	13059361	13059741	Intergenic	Intergenic	-117715	Mycn	v-myc avian myelocytomatosis viral related oncogene, neuroblastoma derived	protein-coding	4.83409	3.6448	1.34452	0.000633577	0.00701068
peak9520	chr6	57477825	57478183	Intergenic	Intergenic	46313	Vmn1r20	vomeronasal 1 receptor 20	protein-coding	4.00045	2.80436	1.34414	0.00724684	0.0369248
peak82	chr14	10423483	10423842	intron (NM_001308285, intron 4 of 9)	intron (NM_001308285, intron 4 of 9)	29796	Fhit	fragile histidine triad gene	protein-coding	7.11439	5.93351	1.34342	2.41e-08	1.41e-05
peak1317	chrX	108850750	108851121	intron (NR_015493, intron 2 of 4)	L1_Mus3|LINE|L1	16457	2810403D21Rik	RIKEN cDNA 2810403D21 gene	ncRNA	5.76885	4.58517	1.34332	1.76e-05	0.000649105
peak1766	chr2	4249803	4250220	intron (NM_172475, intron 1 of 22)	intron (NM_172475, intron 1 of 22)	97148	Frmd4a	FERM domain containing 4A	protein-coding	5.6421	4.45816	1.34314	4.24e-05	0.0011638
peak5696	chr10	53650815	53651057	intron (NM_001081428, intron 11 of 17)	intron (NM_001081428, intron 11 of 17)	-20979	Mcm9	minichromosome maintenance 9 homologous recombination repair factor	protein-coding	4.58456	3.395	1.34303	0.00145808	0.0124177
peak424	chr5	13688792	13689356	Intergenic	RLTR13B1|LTR|ERVK	-102545	Speer3	spermatogenesis associated glutamate (E)-rich protein 3	protein-coding	6.5373	5.35711	1.34181	7.56e-07	8.65e-05
peak335	chr13	30065515	30065915	Intergenic	B4|SINE|B4	-70775	Mboat1	membrane bound O-acyltransferase domain containing 1	protein-coding	6.57079	5.39081	1.34167	4.66e-07	6.74e-05
peak925	chr2	117053531	117053907	Intergenic	Intergenic	-67352	Spred1	sprouty protein with EVH-1 domain 1, related sequence	protein-coding	6.20242	5.0219	1.34141	6.53e-06	0.000342513
peak11	chr14	117837363	117838167	intron (NM_001079844, intron 4 of 9)	intron (NM_001079844, intron 4 of 9)	116082	Mir6239	microRNA 6239	ncRNA	7.96834	6.79075	1.34099	1.61e-10	7.1e-07
peak1348	chr1	116351603	116352077	intron (NM_001371013, intron 13 of 23)	Lx|LINE|L1	667103	Cntnap5a	contactin associated protein-like 5A	protein-coding	5.76772	4.58655	1.34081	1.89e-05	0.000679459
peak1917	chr1	143708538	143709118	Intergenic	B1_Mus1|SINE|Alu	-5935	Cdc73	cell division cycle 73, Paf1/RNA polymerase II complex component	protein-coding	5.53983	4.36013	1.33853	5.45e-05	0.00137771
peak2269	chr12	46721873	46722329	intron (NM_001364639, intron 2 of 4)	intron (NM_001364639, intron 2 of 4)	96666	Nova1	neuro-oncological ventral antigen 1	protein-coding	5.39227	4.21199	1.3385	8.93e-05	0.00190991
peak3966	chr12	63813328	63813572	Intergenic	Lx10|LINE|L1	661448	Fscb	fibrous sheath CABYR binding protein	protein-coding	4.88312	3.701	1.33773	0.00047191	0.00577215
peak2345	chr2	22798269	22798702	intron (NM_019456, intron 1 of 13)	ORR1C2|LTR|ERVL-MaLR	24158	Apbb1ip	amyloid beta (A4) precursor protein-binding, family B, member 1 interacting protein	protein-coding	5.42765	4.25011	1.33593	9.75e-05	0.00201641
peak644	chr13	33078381	33078672	Intergenic	Intergenic	-5577	Serpinb1b	serine (or cysteine) peptidase inhibitor, clade B, member 1b	protein-coding	6.28437	5.11057	1.33491	2.36e-06	0.000177865
peak2168	chr1	131359950	131360286	intron (NM_001081011, intron 5 of 22)	intron (NM_001081011, intron 5 of 22)	-80555	Ikbke	inhibitor of kappaB kinase epsilon	protein-coding	5.42602	4.25011	1.3343	7.82e-05	0.00174955
peak2200	chr1	143145326	143145940	Intergenic	Intergenic	-495064	B3galt2	UDP-Gal:betaGlcNAc beta 1,3-galactosyltransferase, polypeptide 2	protein-coding	5.45838	4.28293	1.33401	8.18e-05	0.00180398
peak62	chr13	84783233	84783838	Intergenic	Intergenic	-405850	Ccnh	cyclin H	protein-coding	7.30387	6.13284	1.33383	1.03e-08	8.05e-06
peak1832	chr17	51294507	51294932	intron (NR_037264, intron 3 of 4)	intron (NR_037264, intron 3 of 4)	16731	Mir669a-9	microRNA 4669a-9	ncRNA	5.56934	4.39454	1.33377	4.72e-05	0.00124909
peak2913	chrX	8288680	8288971	Intergenic	ORR1A4-int|LTR|ERVL-MaLR	17444	Slc38a5	solute carrier family 38, member 5	protein-coding	5.26704	4.09109	1.33364	0.000180564	0.00300692
peak1434	chr1	106292546	106293017	intron (NM_133821, intron 3 of 16)	B1F1|SINE|Alu	120912	Phlpp1	PH domain and leucine rich repeat protein phosphatase 1	protein-coding	5.72849	4.55512	1.33292	2.27e-05	0.000766384
peak3808	chrX	111456022	111456310	intron (NM_025949, intron 3 of 24)	intron (NM_025949, intron 3 of 24)	81793	Rps6ka6	ribosomal protein S6 kinase polypeptide 6	protein-coding	4.93029	3.75507	1.33118	0.000414128	0.00527557
peak401	chr16	85471197	85472111	intron (NM_144853, intron 2 of 3)	intron (NM_144853, intron 2 of 3)	78719	Cyyr1	cysteine and tyrosine-rich protein 1	protein-coding	6.50718	5.33855	1.33024	6.83e-07	8.27e-05
peak33	chr11	25679537	25680407	intron (NR_027973, intron 2 of 5)	intron (NR_027973, intron 2 of 5)	353865	4933427E13Rik	RIKEN cDNA 4933427E13 gene	ncRNA	7.57814	6.4114	1.32983	1.83e-09	2.66e-06
peak1241	chr15	22995820	22996239	Intergenic	Intergenic	-40434	Cdh18	cadherin 18	protein-coding	5.86938	4.70004	1.32937	1.43e-05	0.000560527
peak8658	chr10	52766762	52767360	intron (NM_178675, intron 1 of 7)	L1Md_T|LINE|L1	76560	Slc35f1	solute carrier family 35, member F1	protein-coding	4.0879	2.90788	1.32924	0.00537734	0.0301288
peak5092	chrX	35684975	35685324	Intergenic	MMERVK9C_I-int|LTR|ERVK	-203683	Dock11	dedicator of cytokinesis 11	protein-coding	4.69981	3.52534	1.32896	0.00101506	0.00967019
peak4235	chr9	89562540	89562928	Intergenic	ID4|SINE|ID	60252	Minar1	membrane integral NOTCH2 associated receptor 1	protein-coding	4.93098	3.75819	1.32875	0.000572821	0.00656081
peak1432	chr7	15875540	15876009	intron (NM_007770, intron 1 of 3)	PB1D10|SINE|Alu	-3389	Crx	cone-rod homeobox	protein-coding	5.75546	4.58655	1.32857	2.26e-05	0.000765118
peak2645	chr10	129822171	129822699	Intergenic	RLTR13A1|LTR|ERVK	-19912	Olfr811	olfactory receptor 811	protein-coding	5.34136	4.17136	1.32808	0.000138516	0.00254042
peak3509	chr4	109901065	109901309	intron (NM_007983, intron 15 of 18)	intron (NM_007983, intron 15 of 18)	-76838	Dmrta2	doublesex and mab-3 related transcription factor like family A2	protein-coding	5.1718	4.00214	1.32696	0.000321465	0.00444325
peak1338	chr8	74716113	74716497	Intergenic	RLTR41A2|LTR|ERV1	-156869	Isx	intestine specific homeobox	protein-coding	5.78136	4.61459	1.32655	1.85e-05	0.000671676
peak1147	chr2	11375707	11376356	intron (NR_040615, intron 1 of 2)	intron (NR_040615, intron 1 of 2)	22469	8030442B05Rik	RIKEN cDNA 8030442B05 gene	ncRNA	5.91916	4.75318	1.32618	1.15e-05	0.00048845
peak1207	chr4	3412532	3412894	Intergenic	Intergenic	-124377	Mir3471-2	microRNA 3471-2	ncRNA	5.89384	4.72787	1.32609	1.33e-05	0.000534571
peak670	chr5	87350384	87350648	Intergenic	Intergenic	-13321	Ugt2a3	UDP glucuronosyltransferase 2 family, polypeptide A3	protein-coding	6.45327	5.29005	1.32473	2.68e-06	0.000193896
peak174	chr11	44803919	44804412	intron (NM_001362579, intron 7 of 16)	intron (NM_001362579, intron 7 of 16)	183937	Ebf1	early B cell factor 1	protein-coding	6.94439	5.78276	1.324	1.13e-07	3.09e-05
peak2822	chr11	91362185	91362536	Intergenic	RLTR10C|LTR|ERVK	215195	Kif2b	kinesin family member 2B	protein-coding	5.20982	4.04468	1.32266	0.000165198	0.00283974
peak2845	chr1	46945149	46945572	Intergenic	RLTR13B1|LTR|ERVK	-19584	Slc39a10	solute carrier family 39 (zinc transporter), member 10	protein-coding	5.20896	4.04468	1.3218	0.000169214	0.00288305
peak6145	chr7	18793923	18794369	exon (NM_011964, exon 3 of 5)	exon (NM_011964, exon 3 of 5)	4364	Psg19	pregnancy specific glycoprotein 19	protein-coding	4.49183	3.32332	1.32156	0.00185928	0.0146776
peak1289	chr4	111702911	111703551	Intergenic	RLTR26|LTR|ERVK	-16779	Spata6	spermatogenesis associated 6	protein-coding	5.94067	4.78001	1.32094	1.62e-05	0.000610652
peak1712	chr8	39701478	39701810	Intergenic	Lx9|LINE|L1	-58966	Msr1	macrophage scavenger receptor 1	protein-coding	5.713	4.55165	1.32094	3.87e-05	0.0010978
peak1166	chr6	13906315	13906717	Intergenic	RLTR20A2B_MM|LTR|ERVK	34947	1110019D14Rik	RIKEN cDNA 1110019D14 gene	ncRNA	5.94138	4.78135	1.32032	1.2e-05	0.000500628
peak168	chr12	40836781	40837332	intron (NM_172803, intron 50 of 52)	intron (NM_172803, intron 50 of 52)	-187034	Immp2l	IMP2 inner mitochondrial membrane peptidase-like (S. cerevisiae)	protein-coding	6.89966	5.74213	1.31983	1.05e-07	3.03e-05
peak1033	chr7	47159394	47159757	Intergenic	Intergenic	-25891	Ptpn5	protein tyrosine phosphatase, non-receptor type 5	protein-coding	6.04305	4.88401	1.31962	8.76e-06	0.000411329
peak6167	chr3	156452709	156452970	Intergenic	Intergenic	108848	4930570G19Rik	RIKEN cDNA 4930570G19 gene	ncRNA	4.55537	3.38973	1.31925	0.00187863	0.0147774
peak3611	chr3	57452052	57452273	Intergenic	ORR1D2|LTR|ERVL-MaLR	26752	Tm4sf4	transmembrane 4 superfamily member 4	protein-coding	5.02217	3.85973	1.31902	0.000354187	0.00475813
peak491	chr3	149358060	149358475	Intergenic	Intergenic	83530	Gm1653	predicted gene 1653	ncRNA	6.44318	5.28718	1.31751	1.11e-06	0.000109392
peak471	chr1	193373785	193374639	Intergenic	Intergenic	-3930	Camk1g	calcium/calmodulin-dependent protein kinase I gamma	protein-coding	6.45894	5.303	1.3175	9.72e-07	0.000100065
peak2434	chr14	11902852	11903101	intron (NM_008981, intron 2 of 29)	MTEa|LTR|ERVL-MaLR	-286967	Ptprg	protein tyrosine phosphatase, receptor type, G	protein-coding	5.40986	4.25084	1.31747	0.000108195	0.00215633
peak660	chr18	58171892	58172478	intron (NM_010181, intron 5 of 64)	intron (NM_010181, intron 5 of 64)	37741	Fbn2	fibrillin 2	protein-coding	6.34949	5.19367	1.31715	2.6e-06	0.000190817
peak1634	chr13	115100647	115100939	intron (NM_001033228, intron 1 of 28)	intron (NM_001033228, intron 1 of 28)	1171	Itga1	integrin alpha 1	protein-coding	5.713	4.55582	1.31677	3.37e-05	0.00100005
peak3394	chr10	34995063	34995313	Intergenic	RLTR13D6|LTR|ERVK	511788	Frk	fyn-related kinase	protein-coding	5.0659	3.90599	1.31676	0.000288126	0.0041175
peak1664	chr8	77176474	77176855	intron (NM_001083906, intron 4 of 8)	intron (NM_001083906, intron 4 of 8)	274334	Nr3c2	nuclear receptor subfamily 3, group C, member 2	protein-coding	5.71415	4.55791	1.31583	3.6e-05	0.00105016
peak1225	chrX	14632278	14632894	Intergenic	RLTR13D6|LTR|ERVK	421438	H2al1n	H2A histone family member L1N	protein-coding	5.88303	4.72787	1.3153	1.4e-05	0.000554007
peak1053	chr17	52692076	52692474	intron (NM_001031811, intron 1 of 15)	Lx4A|LINE|L1	89566	Kcnh8	potassium voltage-gated channel, subfamily H (eag-related), member 8	protein-coding	6.01048	4.85638	1.31461	9.23e-06	0.000425213
peak3080	chr4	144365787	144366311	Intergenic	RLTR13B1|LTR|ERVK	8085	Gm13119	predicted gene 13119	protein-coding	5.40986	4.25373	1.31458	0.00021329	0.00335899
peak83	chr16	50779508	50779998	Intergenic	Intergenic	-3656	1700116B05Rik	RIKEN cDNA 1700116B05 gene	ncRNA	7.12945	5.97789	1.3142	2.44e-08	1.41e-05
peak2636	chrX	122297346	122297865	Intergenic	RLTR13E|LTR|ERVK	99780	Nap1l3	nucleosome assembly protein 1-like 3	protein-coding	5.28492	4.12888	1.31399	0.000137251	0.00252581
peak2453	chr7	77660251	77660700	Intergenic	Intergenic	917363	Ntrk3	neurotrophic tyrosine kinase, receptor, type 3	protein-coding	5.44382	4.28868	1.31375	0.000111969	0.00221426
peak3395	chr1	103258452	103258836	Intergenic	RLTR13D4|LTR|ERVK	-1509876	Cdh20	cadherin 20	protein-coding	5.10943	3.95295	1.3136	0.000288166	0.0041175
peak2175	chr13	8774810	8775125	Intergenic	Intergenic	96077	Wdr37	WD repeat domain 37	protein-coding	5.50766	4.35442	1.31214	7.89e-05	0.00175863
peak1268	chr19	31105985	31106377	intron (NM_001013833, intron 3 of 17)	intron (NM_001013833, intron 3 of 17)	23340	Cstf2t	cleavage stimulation factor, 3' pre-RNA subunit 2, tau	protein-coding	5.9322	4.78068	1.31182	1.53e-05	0.000584901
peak4512	chr7	68571183	68571538	Intergenic	MER74C|LTR|ERVL	-47096	Gm5334	tetraspanin 7 pseudogene	pseudo	4.85693	3.701	1.31164	0.000685635	0.00737149
peak623	chr1	168328613	168329354	intron (NM_001291508, intron 2 of 7)	intron (NM_001291508, intron 2 of 7)	103186	Pbx1	pre B cell leukemia homeobox 1	protein-coding	6.3217	5.17169	1.31129	2.18e-06	0.000169507
peak1395	chr2	112640831	112641111	intron (NM_001319156, intron 96 of 103)	intron (NM_001319156, intron 96 of 103)	22554	Aven	apoptosis, caspase activation inhibitor	protein-coding	5.79489	4.6441	1.31069	2.11e-05	0.000734269
peak2013	chr1	23718549	23719141	Intergenic	Intergenic	-43081	B3gat2	beta-1,3-glucuronyltransferase 2 (glucuronosyltransferase S)	protein-coding	5.50766	4.35656	1.31001	6.31e-05	0.00151957
peak2380	chr7	95688171	95688526	Intergenic	Intergenic	-482896	Tenm4	teneurin transmembrane protein 4	protein-coding	5.476	4.32557	1.3092	0.00010128	0.00206433
peak2032	chr17	88537646	88538218	intron (NM_028658, intron 1 of 21)	intron (NM_028658, intron 1 of 21)	7808	Ppp1r21	protein phosphatase 1, regulatory subunit 21	protein-coding	5.50726	4.35727	1.3089	6.44e-05	0.00153591
peak228	chr13	19032100	19033059	intron (NM_001289546, intron 1 of 20)	intron (NM_001289546, intron 1 of 20)	84228	Amph	amphiphysin	protein-coding	6.86343	5.7178	1.3079	1.88e-07	4e-05
peak1082	chr1	80240100	80240375	Intergenic	Intergenic	-26293	Fam124b	family with sequence similarity 124, member B	protein-coding	6.12783	4.98122	1.30744	9.89e-06	0.000443189
peak5846	chr19	30331898	30332120	Intergenic	Intergenic	99081	Mbl2	mannose-binding lectin (protein C) 2	protein-coding	4.61366	3.4608	1.30701	0.00158186	0.0131262
peak2092	chr18	49506927	49507523	Intergenic	Intergenic	-16064	1700044K03Rik	RIKEN cDNA 1700044K03 gene	ncRNA	5.50746	4.35941	1.30696	7.06e-05	0.00163693
peak2550	chr14	36469190	36469463	Intergenic	RLTR13D5|LTR|ERVK	374361	4930474N05Rik	RIKEN cDNA 4930474N05 gene	protein-coding	5.35667	4.20836	1.30663	0.00012447	0.00236786
peak3153	chr13	15604283	15604685	intron (NM_008130, intron 3 of 14)	intron (NM_008130, intron 3 of 14)	140761	Gli3	GLI-Kruppel family member GLI3	protein-coding	5.14978	4.00064	1.3065	0.000229365	0.0035288
peak3250	chr19	32648106	32648434	intron (NM_011864, intron 8 of 12)	intron (NM_011864, intron 8 of 12)	28265	Papss2	3'-phosphoadenosine 5'-phosphosulfate synthase 2	protein-coding	5.14891	3.9999	1.30638	0.000248986	0.0037164
peak247	chr13	75541306	75541810	Intergenic	Intergenic	-103488	Mir682	microRNA 682	ncRNA	6.87672	5.73267	1.30634	2.19e-07	4.29e-05
peak53	chr5	85066929	85067880	Intergenic	RLTR13D6|LTR|ERVK	-650022	Epha5	Eph receptor A5	protein-coding	7.5298	6.38662	1.30626	5.93e-09	5.28e-06
peak1184	chr15	64226414	64226934	intron (NM_010026, intron 3 of 30)	intron (NM_010026, intron 3 of 30)	85999	Asap1	ArfGAP with SH3 domain, ankyrin repeat and PH domain1	protein-coding	6.26986	5.12497	1.30609	1.26e-05	0.00051691
peak510	chr5	146404023	146404691	intron (NM_145155, intron 1 of 9)	intron (NM_145155, intron 1 of 9)	19351	Wasf3	WAS protein family, member 3	protein-coding	6.63881	5.4958	1.30493	1.24e-06	0.000117512
peak156	chr1	163627979	163628616	Intergenic	RLTR13D6|LTR|ERVK	96935	Mettl11b	methyltransferase like 11B	protein-coding	7.01669	5.8743	1.30489	8.42e-08	2.62e-05
peak1108	chr10	53018165	53018505	intron (NM_178675, intron 2 of 7)	ORR1C2-int|LTR|ERVL-MaLR	-216852	Gm36173	predicted gene, 36173	ncRNA	5.97696	4.83292	1.30451	1.05e-05	0.000458572
peak1668	chr12	14764882	14765391	Intergenic	RLTR13D6|LTR|ERVK	285253	4930448C13Rik	RIKEN cDNA 4930448C13 gene	ncRNA	5.70101	4.55651	1.30412	3.62e-05	0.00105346
peak1971	chr3	41038646	41039065	Intergenic	Intergenic	44191	Pgrmc2	progesterone receptor membrane component 2	protein-coding	5.57092	4.42602	1.30407	5.93e-05	0.00145915
peak1563	chr7	119205260	119205776	Intergenic	(CACAG)n|Simple_repeat|Simple_repeat	-20980	Gpr139	G protein-coupled receptor 139	protein-coding	5.72849	4.58448	1.30374	2.97e-05	0.000922305
peak3107	chr2	150800600	150801018	intron (NM_153781, intron 1 of 19)	LTR48|LTR|ERV1	14013	Pygb	brain glycogen phosphorylase	protein-coding	5.18922	4.0432	1.3036	0.000220343	0.00344024
peak4018	chr17	64396716	64396945	Intergenic	Intergenic	-43976	Mir6420	microRNA 6420	ncRNA	4.95456	3.80871	1.30221	0.000489461	0.00590935
peak126	chr2	84762152	84762810	Intergenic	ORR1D1|LTR|ERVL-MaLR	12948	Serping1	serine (or cysteine) peptidase inhibitor, clade G, member 1	protein-coding	7.03336	5.89379	1.30211	5.04e-08	1.94e-05
peak2374	chr12	97945639	97946110	Intergenic	B1_Mus1|SINE|Alu	313585	Galc	galactosylceramidase	protein-coding	5.42684	4.28364	1.30184	0.000100302	0.00204956
peak24	chr8	55691767	55692835	Intergenic	RLTR13D6|LTR|ERVK	214663	Adam29	a disintegrin and metallopeptidase domain 29	protein-coding	7.79487	6.65707	1.30112	6.87e-10	1.39e-06
peak1987	chr1	82857724	82858137	intron (NM_001368850, intron 1 of 12)	intron (NM_001368850, intron 1 of 12)	18470	Agfg1	ArfGAP with FG repeats 1	protein-coding	5.56934	4.42815	1.30037	6.08e-05	0.0014833
peak3836	chr4	61794644	61795043	Intergenic	RLTR9A3A|LTR|ERVK	-12619	Mup19	major urinary protein 19	protein-coding	5.00036	3.85667	1.30035	0.000422231	0.00533953
peak1506	chr5	9229612	9229924	Intergenic	Intergenic	-36350	9330182L06Rik	RIKEN cDNA 9330182L06 gene	protein-coding	5.75508	4.61459	1.30032	2.66e-05	0.000855698
peak1500	chr15	52463601	52463865	Intergenic	Intergenic	168180	Slc30a8	solute carrier family 30 (zinc transporter), member 8	protein-coding	5.75489	4.61459	1.30013	2.65e-05	0.000855698
peak2932	chr4	69827371	69827831	Intergenic	LTRIS2|LTR|ERV1	582834	Cdk5rap2	CDK5 regulatory subunit associated protein 2	protein-coding	5.22865	4.08667	1.29978	0.000185015	0.00306108
peak485	chr11	12380792	12381451	intron (NM_001282993, intron 2 of 13)	intron (NM_001282993, intron 2 of 13)	31019	Cobl	cordon-bleu WH2 repeat	protein-coding	6.51488	5.37712	1.29947	1.07e-06	0.000106561
peak1048	chr11	13903580	13904114	Intergenic	RLTR13C3|LTR|ERVK	275194	4930554G24Rik	RIKEN cDNA 4930554G24 gene	ncRNA	6.0453	4.90664	1.29933	9.03e-06	0.000418067
peak2507	chr6	16267229	16267669	Intergenic	RLTR10-int|LTR|ERVK	-510075	Gm36669	predicted gene, 36669	ncRNA	5.42745	4.28724	1.29886	0.000119094	0.00230444
peak5231	chr1	58121047	58121344	intron (NM_023617, intron 5 of 34)	intron (NM_023617, intron 5 of 34)	8059	Aox3	aldehyde oxidase 3	protein-coding	4.72891	3.5855	1.29846	0.00110712	0.0102656
peak1075	chr9	35402605	35402982	Intergenic	Intergenic	-49283	Cdon	cell adhesion molecule-related/down-regulated by oncogenes	protein-coding	6.06733	4.93212	1.29595	9.77e-06	0.000440744
peak3221	chr5	92570164	92570465	Intergenic	ORR1C1|LTR|ERVL-MaLR	-1223	Fam47e	family with sequence similarity 47, member E	protein-coding	5.22843	4.09035	1.29589	0.000242733	0.00365564
peak4200	chr3	123813500	123813820	Intergenic	RLTR12A|LTR|ERVK	-122808	Ndst3	N-deacetylase/N-sulfotransferase (heparan glucosaminyl) 3	protein-coding	5.00013	3.86126	1.29554	0.000560672	0.00647492
peak7174	chr9	83951312	83951570	intron (NM_199195, intron 1 of 10)	intron (NM_199195, intron 1 of 10)	2660	Bckdhb	branched chain ketoacid dehydrogenase E1, beta polypeptide	protein-coding	4.39271	3.24982	1.29549	0.00301221	0.0203683
peak137	chr2	9443134	9443569	Intergenic	Intergenic	253836	1700061F12Rik	RIKEN cDNA 1700061F12 gene	ncRNA	7.0399	5.90745	1.29501	6.19e-08	2.19e-05
peak10014	chrX	70291268	70291749	Intergenic	RLTR13B1|LTR|ERVK	73577	Ids	iduronate 2-sulfatase	protein-coding	3.95377	2.80779	1.29437	0.0085301	0.0413217
peak175	chrX	104115132	104115859	TTS (NR_030430)	TTS (NR_030430)	779	Mir672	microRNA 672	ncRNA	7.02933	5.89829	1.29359	1.14e-07	3.09e-05
peak3027	chr6	129525300	129525629	Intergenic	RLTR13D5|LTR|ERVK	-7728	Gabarapl1	gamma-aminobutyric acid (GABA) A receptor-associated protein-like 1	protein-coding	5.26726	4.13181	1.29345	0.000206338	0.00330535
peak3708	chr15	13354759	13355122	Intergenic	RLTR44C|LTR|ERVK	-181265	Cdh6	cadherin 6	protein-coding	5.04475	3.90826	1.29343	0.00038528	0.00503936
peak3840	chr6	107266145	107266391	Intergenic	Intergenic	-263458	Lrrn1	leucine rich repeat protein 1, neuronal	protein-coding	5.08893	3.95295	1.29317	0.000423975	0.00535501
peak2707	chrX	21213366	21213678	intron (NM_001252013, intron 4 of 4)	ID4|SINE|ID	8143	4930453H23Rik	RIKEN cDNA 4930453H23 gene	protein-coding	5.30383	4.1699	1.29212	0.000148197	0.00265573
peak2157	chr12	44728551	44729055	Intergenic	ERVB7_4-LTR_MM|LTR|ERVK	345680	Stxbp6	syntaxin binding protein 6 (amisyn)	protein-coding	5.62847	4.49586	1.29203	7.7e-05	0.00172991
peak1350	chr4	22833583	22833992	Intergenic	Intergenic	343239	Gm30731	predicted gene, 30731	ncRNA	5.98687	4.85573	1.2917	1.89e-05	0.000680157
peak1681	chr13	109662517	109663016	intron (NM_011056, intron 3 of 16)	intron (NM_011056, intron 3 of 16)	-241043	Mir1904	microRNA 1904	ncRNA	5.71415	4.58309	1.29081	3.7e-05	0.0010683
peak80	chr14	40898064	40898495	intron (NM_001368701, intron 1 of 4)	intron (NM_001368701, intron 1 of 4)	3394	Sh2d4b	SH2 domain containing 4B	protein-coding	7.31927	6.19139	1.29077	2.32e-08	1.41e-05
peak193	chr8	8943013	8943493	Intergenic	Intergenic	189035	4933430N04Rik	RIKEN cDNA 4933430N04 gene	ncRNA	6.8952	5.76744	1.29013	1.29e-07	3.25e-05
peak1029	chr4	65245056	65245943	intron (NM_021362, intron 9 of 21)	intron (NM_021362, intron 9 of 21)	121325	Pappa	pregnancy-associated plasma protein A	protein-coding	6.10756	4.97932	1.28911	8.61e-06	0.000405563
peak3518	chr1	30895241	30895645	Intergenic	MTA_Mm|LTR|ERVL-MaLR	-32187	Phf3	PHD finger protein 3	protein-coding	5.12921	3.99766	1.28897	0.00032476	0.00447815
peak77	chr4	39604904	39605509	Intergenic	Intergenic	154913	1700009N14Rik	RIKEN cDNA 1700009N14 gene	protein-coding	7.23365	6.10759	1.28887	1.97e-08	1.24e-05
peak4706	chr3	79616286	79616579	intron (NM_025794, intron 5 of 12)	RLTR20C1_MM|LTR|ERVK	12335	Etfdh	electron transferring flavoprotein, dehydrogenase	protein-coding	4.83242	3.6994	1.28882	0.000787921	0.00812198
peak2015	chr4	29411180	29411479	Intergenic	Intergenic	343250	Gm11917	predicted gene 11917	ncRNA	5.68736	4.5586	1.28841	6.32e-05	0.00152047
peak1491	chr2	146098946	146099595	intron (NM_001369121, intron 19 of 26)	intron (NM_001369121, intron 19 of 26)	-122727	Insm1	insulinoma-associated 1	protein-coding	5.85653	4.72855	1.28818	2.61e-05	0.000849324
peak3725	chr16	45149861	45150206	intron (NM_001356453, intron 4 of 6)	Lx5b|LINE|L1	8640	Slc35a5	solute carrier family 35, member A5	protein-coding	5.08738	3.95671	1.28787	0.000388456	0.00505879
peak864	chr15	60554654	60554977	Intergenic	Intergenic	-268150	9930014A18Rik	RIKEN cDNA 9930014A18 gene	ncRNA	6.16982	5.04301	1.28784	5.54e-06	0.000310978
peak3478	chr15	52464275	52464708	Intergenic	Intergenic	168938	Slc30a8	solute carrier family 30 (zinc transporter), member 8	protein-coding	5.12877	3.99841	1.28779	0.000311627	0.00434647
peak872	chr1	118687351	118688049	Intergenic	Intergenic	59755	Tfcp2l1	transcription factor CP2-like 1	protein-coding	6.16932	5.04363	1.28673	5.68e-06	0.000315804
peak3430	chr1	33582957	33583786	intron (NM_008922, intron 7 of 13)	RLTR13B4|LTR|ERVK	86423	Prim2	DNA primase, p58 subunit	protein-coding	5.12986	4.00065	1.28664	0.00029868	0.00422419
peak7829	chr14	44023816	44024571	Intergenic	Intergenic	-17775	Ang6	angiogenin, ribonuclease A family, member 6	protein-coding	4.45844	3.32607	1.28559	0.00388563	0.0240761
peak5272	chr1	47207460	47207705	Intergenic	RLTR9D2|LTR|ERVK	259543	Mir6350	microRNA 6350	ncRNA	4.83314	3.70419	1.28476	0.00113245	0.0104199
peak3549	chr8	100850230	100850625	Intergenic	Intergenic	1433753	A330008L17Rik	RIKEN cDNA A330008L17 gene	ncRNA	5.12899	4.00214	1.28428	0.000332912	0.00455046
peak2627	chr17	82146720	82147310	Intergenic	Lx5|LINE|L1	-408628	Slc8a1	solute carrier family 8 (sodium/calcium exchanger), member 1	protein-coding	5.37427	4.24867	1.28414	0.000135539	0.00250286
peak1719	chr4	82405844	82406145	intron (NM_001113209, intron 2 of 11)	B4A|SINE|B4	99785	Nfib	nuclear factor I/B	protein-coding	5.9089	4.78536	1.2839	3.94e-05	0.00111053
peak3385	chr11	19160798	19161038	Intergenic	Intergenic	95643	4933406G16Rik	RIKEN cDNA 4933406G16 gene	ncRNA	5.16899	4.04394	1.2827	0.00028623	0.00410193
peak2566	chr4	9757001	9757354	Intergenic	MLTR14|LTR|ERV1	-13408	4930412C18Rik	RIKEN cDNA 4930412C18 gene	ncRNA	5.41027	4.28652	1.28245	0.000126594	0.00239325
peak793	chr11	44806726	44806990	intron (NM_001362579, intron 7 of 16)	intron (NM_001362579, intron 7 of 16)	186630	Ebf1	early B cell factor 1	protein-coding	6.22856	5.10875	1.28101	4.39e-06	0.000267872
peak1954	chr4	70664199	70664547	Intergenic	MMERVK9E_I-int|LTR|ERVK	-129445	Megf9	multiple EGF-like-domains 9	protein-coding	5.64307	4.52164	1.281	5.73e-05	0.00142203
peak202	chr12	101784577	101785402	intron (NM_001361987, intron 4 of 10)	RLTR13D4|LTR|ERVK	33495	Fbln5	fibulin 5	protein-coding	6.90072	5.78229	1.28083	1.41e-07	3.39e-05
peak4644	chr11	25735220	25735497	intron (NR_027973, intron 2 of 5)	intron (NR_027973, intron 2 of 5)	409251	4933427E13Rik	RIKEN cDNA 4933427E13 gene	ncRNA	4.92937	3.80639	1.27944	0.000749353	0.00782755
peak2699	chr10	71499413	71499879	Intergenic	RMER5|LTR|ERV1	151883	Ipmk	inositol polyphosphate multikinase	protein-coding	5.40863	4.28796	1.27937	0.000146749	0.00263756
peak2437	chr2	135904309	135904621	intron (NM_001355153, intron 4 of 38)	PB1D11|SINE|Alu	139627	Plcb4	phospholipase C, beta 4	protein-coding	5.44321	4.32342	1.27864	0.000109258	0.00217485
peak9080	chr6	68798952	68799414	Intergenic	IAPLTR3|LTR|ERVK	527991	Rprl1	ribonuclease P RNA-like 1	ncRNA	4.12955	3.00151	1.27853	0.00625266	0.0334049
peak212	chr5	81676792	81677254	intron (NM_001359829, intron 11 of 23)	intron (NM_001359829, intron 11 of 23)	447690	1700031L13Rik	RIKEN cDNA 1700031L13 gene	ncRNA	6.95861	5.84346	1.27764	1.6e-07	3.61e-05
peak7198	chr8	63715770	63716370	Intergenic	RLTR13B2|LTR|ERVK	236100	Sgo2b	shugoshin 2B	protein-coding	4.64652	3.52366	1.2776	0.00303895	0.020478
peak1714	chr10	67151660	67152072	intron (NM_207221, intron 1 of 25)	ORR1A1-int|LTR|ERVL-MaLR	24778	Jmjd1c	jumonji domain containing 1C	protein-coding	6.00283	4.88597	1.27751	3.89e-05	0.00110219
peak547	chr1	69460005	69460374	Intergenic	RSINE1|SINE|B4	225771	Ikzf2	IKAROS family zinc finger 2	protein-coding	6.49066	5.37489	1.27751	1.54e-06	0.000136432
peak1007	chr1	117816198	117816681	Intergenic	RLTR13D6|LTR|ERVK	494289	Tsn	translin	protein-coding	6.15869	5.04238	1.27736	8.16e-06	0.000392896
peak4378	chr3	127218855	127219142	intron (NM_001327938, intron 1 of 47)	intron (NM_001327938, intron 1 of 47)	57693	LOC100862268	uncharacterized LOC100862268	ncRNA	4.97639	3.8559	1.27724	0.00062813	0.00695994
peak397	chr18	42740690	42741516	exon (NM_028392, exon 2 of 9)	exon (NM_028392, exon 2 of 9)	158403	Ppp2r2b	protein phosphatase 2, regulatory subunit B, beta	protein-coding	6.65176	5.53707	1.27673	6.73e-07	8.22e-05
peak624	chr11	43531365	43531873	intron (NM_001045530, intron 2 of 5)	intron (NM_001045530, intron 2 of 5)	2870	Ccnjl	cyclin J-like	protein-coding	6.4524	5.33741	1.27667	2.18e-06	0.000169507
peak2314	chr6	148109392	148110017	intron (NM_001347516, intron 1 of 11)	intron (NM_001347516, intron 1 of 11)	62288	Far2	fatty acyl CoA reductase 2	protein-coding	5.4754	4.35798	1.2764	9.43e-05	0.00197678
peak3265	chr2	115702682	115702935	intron (NM_207264, intron 10 of 10)	intron (NM_207264, intron 10 of 10)	64083	Mir1951	microRNA 1951	ncRNA	5.28703	4.16918	1.2761	0.000253459	0.00376579
peak4926	chr3	123396332	123396877	Intergenic	Intergenic	-10614	Mettl14	methyltransferase like 14	protein-coding	4.97912	3.8605	1.27536	0.000903806	0.00889955
peak4293	chr19	27546796	27547447	Intergenic	Intergenic	117084	C030016D13Rik	RIKEN cDNA C030016D13 gene	ncRNA	5.02194	3.90371	1.27524	0.000597564	0.00674987
peak450	chr7	18009138	18010152	promoter-TSS (NM_028171)	promoter-TSS (NM_028171)	-244	Ceacam13	carcinoembryonic antigen-related cell adhesion molecule 13	protein-coding	6.6642	5.55123	1.27504	8.65e-07	9.32e-05
peak1629	chr10	30315711	30316044	Intergenic	ERVB7_4-LTR_MM|LTR|ERVK	-115337	Cenpw	centromere protein W	protein-coding	5.84394	4.72923	1.27494	3.33e-05	0.000993097
peak1925	chr1	21717026	21717673	intron (NM_001160139, intron 1 of 14)	MLTR18B_MM|LTR|ERVK	244593	Kcnq5	potassium voltage-gated channel, subfamily Q, member 5	protein-coding	5.67164	4.55651	1.27482	5.48e-05	0.00138039
peak669	chr7	40026665	40027444	Intergenic	Intergenic	509288	Zfp619	zinc finger protein 619	protein-coding	6.56186	5.44938	1.27435	2.68e-06	0.000193896
peak4602	chr4	48842954	48843466	Intergenic	Intergenic	179696	Cavin4	caveolae associated 4	protein-coding	4.97616	3.8605	1.27241	0.000727444	0.00766804
peak464	chr4	48650907	48651704	intron (NM_021436, intron 8 of 9)	intron (NM_021436, intron 8 of 9)	-12209	Cavin4	caveolae associated 4	protein-coding	6.60111	5.49155	1.27152	9.51e-07	9.93e-05
peak2160	chr5	16721316	16721904	Intergenic	IAP1-MM_I-int|LTR|ERVK	167709	Hgf	hepatocyte growth factor	protein-coding	5.56954	4.45745	1.27146	7.72e-05	0.00173329
peak3835	chr11	45678687	45678937	Intergenic	Intergenic	-129271	F630206G17Rik	RIKEN cDNA F630206G17 gene	ncRNA	5.06656	3.95294	1.27088	0.000421783	0.00533526
peak265	chr2	57828197	57828740	Intergenic	Intergenic	-169687	Galnt5	polypeptide N-acetylgalactosaminyltransferase 5	protein-coding	6.82031	5.71295	1.26969	2.59e-07	4.74e-05
peak9112	chr13	108917277	108917674	intron (NM_011056, intron 2 of 16)	RLTR10B2|LTR|ERVK	263298	Pde4d	phosphodiesterase 4D, cAMP specific	protein-coding	4.20878	3.09047	1.26967	0.00632549	0.0336752
peak836	chr4	111877656	111878436	intron (NM_145551, intron 14 of 14)	intron (NM_145551, intron 14 of 14)	24750	Slc5a9	solute carrier family 5 (sodium/glucose cotransporter), member 9	protein-coding	6.32092	5.21301	1.26934	5.02e-06	0.000291054
peak437	chr8	35293502	35294188	Intergenic	Intergenic	-81914	Ppp1r3b	protein phosphatase 1, regulatory subunit 3B	protein-coding	6.68019	5.57351	1.26877	8.22e-07	9.12e-05
peak5	chr18	84768590	84769215	Intergenic	Intergenic	24835	Gm38576	predicted gene, 38576	ncRNA	8.44706	7.34207	1.26874	2.36e-11	2.29e-07
peak559	chr12	43204523	43205119	Intergenic	Intergenic	-170604	Gm33340	predicted gene, 33340	ncRNA	6.48398	5.37713	1.26861	1.65e-06	0.000142886
peak504	chr9	88342052	88342772	intron (NM_011851, intron 1 of 8)	B1_Mur1|SINE|Alu	14803	Nt5e	5' nucleotidase, ecto	protein-coding	6.53155	5.4248	1.26861	1.22e-06	0.000116884
peak3958	chr1	3982113	3982383	Intergenic	MMERVK9E_I-int|LTR|ERVK	-310750	Xkr4	X-linked Kx blood group related 4	protein-coding	5.06501	3.9537	1.26858	0.000468305	0.00573963
peak10775	chr7	27963851	27964537	exon (NM_001081021, exon 6 of 6)	exon (NM_001081021, exon 6 of 6)	14963	Zfp780b	zinc finger protein 780B	protein-coding	4.21034	3.09351	1.26818	0.0107101	0.0482176
peak1408	chr10	89340344	89340672	Intergenic	Intergenic	-82718	Ano4	anoctamin 4	protein-coding	5.94156	4.8349	1.26719	2.17e-05	0.000745572
peak320	chrX	86180843	86181640	Intergenic	RLTR13B4|LTR|ERVK	-10534	Nr0b1	nuclear receptor subfamily 0, group B, member 1	protein-coding	6.79393	5.6896	1.26661	4.04e-07	6.13e-05
peak5282	chr3	137050337	137050606	Intergenic	RLTR13D6|LTR|ERVK	-239146				4.75477	3.64481	1.26551	0.00114086	0.0104777
peak3681	chr18	30423843	30424191	Intergenic	Intergenic	151152	Pik3c3	phosphatidylinositol 3-kinase catalytic subunit type 3	protein-coding	5.15087	4.0432	1.26538	0.000376865	0.00496651
peak3918	chr13	9398666	9399213	intron (NM_001081426, intron 1 of 36)	intron (NM_001081426, intron 1 of 36)	122414	Dip2c	disco interacting protein 2 homolog C	protein-coding	5.32208	4.21563	1.26488	0.000454921	0.00563252
peak3108	chr7	6900599	6901166	intron (NM_001360502, intron 2 of 7)	RSINE1|SINE|B4	75780	Zim3	zinc finger, imprinted 3	ncRNA	5.39392	4.28796	1.26471	0.000220645	0.00344385
peak2688	chr1	107688129	107688659	Intergenic	RLTR10-int|LTR|ERVK	98388	Serpinb8	serine (or cysteine) peptidase inhibitor, clade B, member 8	protein-coding	5.39166	4.2858	1.2646	0.000145626	0.00262807
peak551	chr16	42126074	42126598	intron (NM_001361281, intron 5 of 8)	intron (NM_001361281, intron 5 of 8)	177133	Mir6540	microRNA 6540	ncRNA	6.53015	5.42754	1.26447	1.56e-06	0.000137635
peak2628	chr11	19182396	19183084	Intergenic	Intergenic	117465	4933406G16Rik	RIKEN cDNA 4933406G16 gene	ncRNA	5.42561	4.32055	1.26395	0.000135668	0.00250368
peak554	chr6	17806625	17807188	intron (NM_001083315, intron 1 of 14)	intron (NM_001083315, intron 1 of 14)	57736	St7	suppression of tumorigenicity 7	protein-coding	6.56366	5.4618	1.26378	1.59e-06	0.000138799
peak347	chr2	112251340	112251930	intron (NM_172521, intron 4 of 6)	intron (NM_172521, intron 4 of 6)	7656	Nutm1	NUT midline carcinoma, family member 1	protein-coding	6.77323	5.6723	1.26319	4.97e-07	6.95e-05
peak782	chr8	34933122	34933594	intron (NM_175091, intron 2 of 26)	RCHARR1|DNA|hAT-Charlie	32332	Tnks	tankyrase, TRF1-interacting ankyrin-related ADP-ribose polymerase	protein-coding	6.33199	5.2309	1.26258	4.28e-06	0.000265258
peak2512	chr12	54233304	54233659	promoter-TSS (NR_108033)	promoter-TSS (NR_108033)	-134	1700104L18Rik	RIKEN cDNA 1700104L18 gene	ncRNA	5.45919	4.35585	1.26238	0.000119959	0.00231656
peak142	chr1	138590573	138591224	intron (NM_001311148, intron 1 of 7)	intron (NM_001311148, intron 1 of 7)	28859	Nek7	NIMA (never in mitosis gene a)-related expressed kinase 7	protein-coding	7.07698	5.97789	1.26176	6.88e-08	2.35e-05
peak468	chr5	66428156	66428616	intron (NM_001201414, intron 5 of 15)	intron (NM_001201414, intron 5 of 15)	-90721	Apbb2	amyloid beta (A4) precursor protein-binding, family B, member 2	protein-coding	6.59263	5.49315	1.26146	9.63e-07	9.98e-05
peak2676	chr1	136832819	136833116	Intergenic	Intergenic	120663	Nr5a2	nuclear receptor subfamily 5, group A, member 2	protein-coding	5.42643	4.32413	1.26119	0.00014349	0.00260117
peak7841	chr3	157379254	157379678	Intergenic	Intergenic	154624	4930592C13Rik	RIKEN cDNA 4930592C13 gene	ncRNA	4.42568	3.31874	1.26032	0.00390461	0.0241558
peak1586	chr13	16806902	16807618	Intergenic	LTRIS2|LTR|ERV1	-783837	B230303A05Rik	U1 small nuclear ribonucleoprotein 1C pseudogene	pseudo	5.88121	4.78202	1.2596	3.12e-05	0.000953205
peak1382	chr15	4357472	4358080	Intergenic	Intergenic	-17715	Plcxd3	phosphatidylinositol-specific phospholipase C, X domain containing 3	protein-coding	5.93058	4.83225	1.25888	2.02e-05	0.000708245
peak3408	chr15	58713203	58713625	Intergenic	B1_Mur3|SINE|Alu	110013	Tmem65	transmembrane protein 65	protein-coding	5.2278	4.12888	1.25704	0.000292074	0.00415743
peak54	chr12	116896499	116897516	intron (NM_011215, intron 10 of 22)	intron (NM_011215, intron 10 of 22)	254262	Gm10421	predicted gene 10421	ncRNA	7.65207	6.55835	1.25699	5.94e-09	5.28e-06
peak4660	chr2	146823464	146823825	Intergenic	Intergenic	-32236	Kiz	kizuna centrosomal protein	protein-coding	4.90748	3.80716	1.25687	0.000761325	0.0079253
peak9029	chr18	79932750	79933131	Intergenic	RLTR13B2|LTR|ERVK	-86354	Gm36718	predicted gene, 36718	protein-coding	4.42819	3.3261	1.25549	0.00613934	0.0329839
peak1994	chr4	3714217	3714752	promoter-TSS (NR_028126)	promoter-TSS (NR_028126)	-480	6330407A03Rik	RIKEN cDNA 6330407A03 gene	ncRNA	5.90403	4.80903	1.25548	6.12e-05	0.00148994
peak419	chr11	73528818	73529671	Intergenic	RLTR13D6|LTR|ERVK	-12047	Olfr382	olfactory receptor 382	protein-coding	6.69458	5.60151	1.25523	7.46e-07	8.63e-05
peak23	chr1	139412225	139413113	intron (NR_151522, intron 2 of 2)	RLTR13D6|LTR|ERVK	4389	Gm34816	predicted gene, 34816	ncRNA	7.92506	6.83353	1.25499	6.52e-10	1.38e-06
peak3105	chr7	48402192	48402658	Intergenic	RMER1B|Other|Other	13899	Mrgprb8	MAS-related GPR, member B8	protein-coding	5.30383	4.20764	1.25466	0.000219549	0.00343005
peak2609	chr17	57672054	57672688	Intergenic	Intergenic	-96840	Cntnap5c	contactin associated protein-like 5C	protein-coding	5.52194	4.42673	1.2545	0.000131681	0.00244745
peak994	chr9	86972509	86972989	Intergenic	RLTR9A2|LTR|ERVK	-42788	Ripply2	ripply transcriptional repressor 2	protein-coding	6.21899	5.12617	1.25411	7.76e-06	0.000378625
peak1691	chr2	68343885	68344534	intron (NM_016866, intron 10 of 17)	intron (NM_016866, intron 10 of 17)	127772	Stk39	serine/threonine kinase 39	protein-coding	5.81954	4.72585	1.25396	3.76e-05	0.00107723
peak4830	chr10	100436242	100436861	Intergenic	MTA_Mm|LTR|ERVL-MaLR	50796	Tmtc3	transmembrane and tetratricopeptide repeat containing 3	protein-coding	4.99968	3.90294	1.25383	0.000851123	0.00854753
peak277	chr2	37997901	37998394	intron (NM_001362973, intron 10 of 22)	intron (NM_001362973, intron 10 of 22)	221898	Crb2	crumbs family member 2	protein-coding	6.85884	5.76744	1.25381	2.82e-07	4.93e-05
peak2580	chr2	9628702	9629104	Intergenic	Intergenic	249697	Gata3	GATA binding protein 3	protein-coding	5.52393	4.42956	1.25367	0.000128089	0.00240782
peak1827	chr1	45852629	45853519	Intergenic	Intergenic	57908	Wdr75	WD repeat domain 75	protein-coding	5.76715	4.67371	1.25355	4.69e-05	0.00124442
peak4437	chr16	54910972	54911242	Intergenic	RLTR11B|LTR|ERVK	372130	Zpld1	zona pellucida like domain containing 1	protein-coding	4.95387	3.85743	1.25327	0.000656827	0.00718113
peak2202	chr5	4219636	4220232	Intergenic	Intergenic	27567	Mterf1b	mitochondrial transcription termination factor 1b	protein-coding	5.74194	4.6489	1.25306	8.2e-05	0.00180624
peak100	chr2	84851144	84851666	intron (NM_001083809, intron 4 of 13)	intron (NM_001083809, intron 4 of 13)	10779	Slc43a1	solute carrier family 43, member 1	protein-coding	7.23878	6.14887	1.2528	3.33e-08	1.58e-05
peak3090	chrX	116628234	116628546	Intergenic	ERVL-B4-int|LTR|ERVL	-52788	H2afb2	H2A histone family, member B2	protein-coding	5.3032	4.20909	1.25259	0.000214522	0.00336778
peak1617	chr4	52053563	52054156	Intergenic	Intergenic	-2749	C630028M04Rik	RIKEN cDNA C630028M04 gene	ncRNA	5.8201	4.72787	1.2525	3.28e-05	0.000983001
peak2662	chr12	17747617	17748150	intron (NM_016677, intron 1 of 3)	intron (NM_016677, intron 1 of 3)	57074	Hpcal1	hippocalcin-like 1	protein-coding	5.55575	4.46309	1.25209	0.000141363	0.00257607
peak3041	chr4	14870982	14871312	intron (NM_028264, intron 1 of 6)	intron (NM_028264, intron 1 of 6)	6928	Pip4p2	phosphatidylinositol-4,5-bisphosphate 4-phosphatase 2	protein-coding	5.37592	4.28293	1.25178	0.000208077	0.00331766
peak282	chr1	157048102	157048935	Intergenic	Intergenic	60132	Tex35	testis expressed 35	protein-coding	6.88397	5.79512	1.2513	2.99e-07	5.13e-05
peak2136	chr11	48709572	48709900	Intergenic	Intergenic	-90624	Rack1	receptor for activated C kinase 1	protein-coding	5.67338	4.5824	1.25083	7.49e-05	0.0017008
peak4265	chr10	97562921	97563545	Intergenic	LTRIS2|LTR|ERV1	-2268	Lum	lumican	protein-coding	4.99968	3.90598	1.25079	0.000584928	0.00665295
peak1654	chr4	7777692	7778130	Intergenic	RLTR13D4|LTR|ERVK	217223	8430436N08Rik	RIKEN cDNA 8430436N08 gene	ncRNA	5.81973	4.72923	1.25077	3.57e-05	0.00104692
peak1729	chr2	137824559	137824842	Intergenic	Intergenic	-431884	Btbd3	BTB (POZ) domain containing 3	protein-coding	5.81898	4.72855	1.25071	4.01e-05	0.00112439
peak1150	chr15	25236160	25236584	Intergenic	Intergenic	177392	Basp1	brain abundant, membrane attached signal protein 1	protein-coding	6.08768	4.99983	1.24885	1.16e-05	0.000490194
peak411	chr4	32241190	32241801	Intergenic	AmnSINE1|SINE|Deu	-175940	Bach2	BTB and CNC homology, basic leucine zipper transcription factor 2	protein-coding	6.78958	5.70329	1.24861	7.3e-07	8.61e-05
peak2114	chr2	22704595	22705023	Intergenic	Intergenic	50526	Mir3967	microRNA 3967	ncRNA	5.67377	4.58517	1.24845	7.29e-05	0.00167151
peak4225	chr17	41313318	41313770	Intergenic	RLTR13B1|LTR|ERVK	378859	Mmut	methylmalonyl-Coenzyme A mutase	protein-coding	5.04542	3.95445	1.24831	0.000569363	0.00653584
peak826	chr14	8383003	8383909	Intergenic	Intergenic	-4693	Oit1	oncoprotein induced transcript 1	protein-coding	6.56504	5.47945	1.24756	4.76e-06	0.000279539
peak2877	chr9	102100881	102101407	intron (NM_173447, intron 3 of 15)	intron (NM_173447, intron 3 of 15)	203831	Mir7243	microRNA 7243	ncRNA	5.3751	4.28652	1.24737	0.000173998	0.00293384
peak1525	chr8	48613090	48613488	intron (NM_011857, intron 2 of 28)	ORR1F|LTR|ERVL-MaLR	61401	Tenm3	teneurin transmembrane protein 3	protein-coding	5.96732	4.88074	1.24729	2.78e-05	0.000883314
peak2002	chr16	89738630	89739206	Intergenic	MER67C|LTR|ERV1	79434	Tiam1	T cell lymphoma invasion and metastasis 1	protein-coding	5.6728	4.58586	1.24679	6.21e-05	0.00150412
peak2526	chr3	20815494	20815879	Intergenic	ORR1A4-int|LTR|ERVL-MaLR	-448509	Agtr1b	angiotensin II receptor, type 1b	protein-coding	5.61293	4.52583	1.24676	0.000121247	0.00232846
peak1694	chr3	106066364	106066622	Intergenic	L1_Mus1|LINE|L1	-33598	Chil5	chitinase-like 5	protein-coding	5.87047	4.7847	1.24621	3.76e-05	0.00107799
peak2884	chr11	34872161	34872931	Intergenic	Intergenic	-38905	Spdl1	spindle apparatus coiled-coil protein 1	protein-coding	5.53963	4.45464	1.24444	0.000175429	0.00295078
peak3991	chr3	157465373	157465667	Intergenic	Intergenic	68570	4930592C13Rik	RIKEN cDNA 4930592C13 gene	ncRNA	5.08672	3.9999	1.24439	0.000479524	0.00582649
peak1064	chr18	45901314	45901869	intron (NR_040342, intron 2 of 3)	ORR1C2|LTR|ERVL-MaLR	143669	A330093E20Rik	RIKEN cDNA A330093E20 gene	ncRNA	6.1493	5.06628	1.24418	9.54e-06	0.000434971
peak2723	chr16	25644792	25645151	Intergenic	LTRIS2|LTR|ERV1	-38794	Trp63	transformation related protein 63	protein-coding	5.44362	4.3587	1.244	0.000150165	0.00267517
peak1838	chr14	102518659	102518977	Intergenic	L1MDb|LINE|L1	463814	Mir5130	microRNA 5130	ncRNA	5.78155	4.698	1.24377	4.77e-05	0.00125901
peak3765	chr3	24024114	24024640	intron (NM_001326288, intron 10 of 13)	L1Md_T|LINE|L1	759629	Naaladl2	N-acetylated alpha-linked acidic dipeptidase-like 2	protein-coding	5.12964	4.04394	1.24349	0.000400621	0.00516032
peak2943	chr5	61301861	61302419	Intergenic	MLTR25A|LTR|ERVK	-506703	G6pd2	glucose-6-phosphate dehydrogenase 2	protein-coding	5.40863	4.32413	1.24344	0.000188972	0.00311485
peak4215	chr9	92520389	92520862	Intergenic	RLTR13E|LTR|ERVK	-21598	Plod2	procollagen lysine, 2-oxoglutarate 5-dioxygenase 2	protein-coding	5.13095	4.04543	1.24331	0.00056654	0.00651885
peak4179	chr12	37273859	37274160	intron (NM_178767, intron 3 of 12)	Lx2|LINE|L1	32370	Agmo	alkylglycerol monooxygenase	protein-coding	5.16899	4.08372	1.24326	0.000551953	0.00640666
peak1775	chr1	94298441	94298907	Intergenic	RLTR17|LTR|ERVK	-246121	Pdcd1	programmed cell death 1	protein-coding	5.89366	4.81102	1.24315	4.33e-05	0.00118287
peak1021	chr9	10186115	10186434	intron (NM_001170787, intron 3 of 24)	intron (NM_001170787, intron 3 of 24)	291843	Mir6237	microRNA 6237	ncRNA	6.18923	5.10752	1.24297	8.45e-06	0.000401084
peak7368	chr13	64205647	64205979	intron (NM_001122989, intron 12 of 13)	intron (NM_001122989, intron 12 of 13)	42725	Cdc14b	CDC14 cell division cycle 14B	protein-coding	4.61547	3.52792	1.24245	0.00322924	0.0212603
peak186	chr10	100022045	100022805	intron (NM_013598, intron 1 of 9)	intron (NM_013598, intron 1 of 9)	6604	Kitl	kit ligand	protein-coding	7.02208	5.94243	1.2423	1.22e-07	3.12e-05
peak2284	chr7	73601349	73601712	Intergenic	Lx8|LINE|L1	-43135	1810026B05Rik	RIKEN cDNA 1810026B05 gene	ncRNA	5.72944	4.64753	1.24196	9.1e-05	0.0019317
peak5767	chr1	30575195	30575695	Intergenic	RLTR10-int|LTR|ERVK	287811	Phf3	PHD finger protein 3	protein-coding	4.72841	3.64237	1.24172	0.00152486	0.0128266
peak1658	chr1	122539341	122539920	Intergenic	RLTR13D4|LTR|ERVK	334485	Gm28590	predicted gene 28590	ncRNA	6.01361	4.93277	1.24168	3.58e-05	0.00104819
peak270	chr4	69838741	69839272	Intergenic	Intergenic	571429	Cdk5rap2	CDK5 regulatory subunit associated protein 2	protein-coding	6.97664	5.89877	1.24047	2.65e-07	4.76e-05
peak1780	chr9	10230858	10231287	intron (NM_001170787, intron 3 of 24)	RLTR41|LTR|ERV1	336641	Mir6237	microRNA 6237	ncRNA	5.78136	4.70139	1.24019	4.38e-05	0.00119283
peak1809	chr2	105290057	105290525	intron (NM_028747, intron 2 of 3)	intron (NM_028747, intron 2 of 3)	65949	Them7	thioesterase superfamily member 7	protein-coding	5.90854	4.82961	1.23952	4.6e-05	0.00123332
peak863	chr7	71112556	71112941	Intergenic	MLT1J2|LTR|ERVL-MaLR	-746002	Nr2f2	nuclear receptor subfamily 2, group F, member 2	protein-coding	6.28579	5.20886	1.23841	5.53e-06	0.000310848
peak1216	chr3	159254036	159254639	intron (NR_040750, intron 4 of 4)	RLTR13D5|LTR|ERVK	177973	Gm20752	predicted gene, 20752	ncRNA	6.14068	5.06379	1.23806	1.36e-05	0.000543476
peak3832	chr5	45593373	45593640	intron (NM_021416, intron 1 of 15)	intron (NM_021416, intron 1 of 15)	-45769	9630001P10Rik	RIKEN cDNA 9630001P10 gene	ncRNA	5.16942	4.08962	1.2378	0.00042125	0.00533269
peak1201	chr2	148036758	148037129	Intergenic	Intergenic	8521	Foxa2	forkhead box A2	protein-coding	6.09766	5.02127	1.23746	1.31e-05	0.000527786
peak63	chr12	66386355	66387013	Intergenic	MER67C|LTR|ERV1	-102283	Rpl10l	ribosomal protein L10-like	protein-coding	7.56923	6.4953	1.23715	1.05e-08	8.1e-06
peak3677	chr9	93300319	93300632	Intergenic	RLTR13B1|LTR|ERVK	-294742	1700034K08Rik	RIKEN cDNA 1700034K08 gene	ncRNA	5.20832	4.12961	1.23689	0.000375601	0.0049552
peak2481	chr9	26659772	26660176	Intergenic	Intergenic	-73834	B3gat1	beta-1,3-glucuronyltransferase 1 (glucuronosyltransferase P)	protein-coding	5.63119	4.55512	1.23585	0.000114799	0.00224462
peak3444	chr17	40264542	40264822	Intergenic	RLTR13D6|LTR|ERVK	-22394	Crisp3	cysteine-rich secretory protein 3	protein-coding	5.24787	4.17136	1.23486	0.000301701	0.00424957
peak2528	chr12	114464439	114464897	Intergenic	LTRIS2|LTR|ERV1	4798	Mir7094-1	microRNA 7094-1	ncRNA	5.56914	4.49446	1.23426	0.000121813	0.00233598
peak4073	chr5	20689700	20690183	intron (NM_015823, intron 21 of 21)	RLTR13C1|LTR|ERVK	192183	Phtf2	putative homeodomain transcription factor 2	protein-coding	5.20896	4.13328	1.23386	0.000507373	0.00604288
peak878	chr1	131719102	131719526	Intergenic	Intergenic	-24708	Slc26a9	solute carrier family 26, member 9	protein-coding	6.32247	5.25031	1.23372	5.74e-06	0.000316865
peak5026	chr2	150467360	150467940	Intergenic	Lx2B2|LINE|L1	-16149	Zfp442	zinc finger protein 442	protein-coding	4.88312	3.80638	1.23338	0.000972916	0.00938806
peak2257	chr11	34303005	34303678	intron (NM_033374, intron 29 of 51)	intron (NM_033374, intron 29 of 51)	-11481	Insyn2b	inhibitory synaptic factor family member 2B	protein-coding	5.62963	4.55651	1.23291	8.79e-05	0.00188922
peak3371	chr3	36636544	36636836	intron (NM_019510, intron 9 of 11)	intron (NM_019510, intron 9 of 11)	-23301	Bbs7	Bardet-Biedl syndrome 7 (human)	protein-coding	5.28534	4.21127	1.23261	0.000280367	0.0040346
peak8893	chr8	97940720	97940917	Intergenic	RLTR10C|LTR|ERVK	-1071069	Gm15679	predicted gene 15679	ncRNA	4.24773	3.16842	1.23164	0.00585029	0.0319125
peak1083	chr13	105493498	105494147	Intergenic	RLTR13D6|LTR|ERVK	50129	Htr1a	5-hydroxytryptamine (serotonin) receptor 1A	protein-coding	6.17989	5.10998	1.23118	9.9e-06	0.000443372
peak121	chr7	89208548	89208964	intron (NM_001360745, intron 4 of 13)	intron (NM_001360745, intron 4 of 13)	130031	Tmem135	transmembrane protein 135	protein-coding	7.25816	6.1902	1.2309	4.43e-08	1.77e-05
peak3291	chrX	89115646	89115913	Intergenic	RLTR9D|LTR|ERVK	293910	Pet2	plasmacytoma expressed transcript 2	protein-coding	5.35626	4.28436	1.23074	0.000258368	0.0038074
peak4354	chr3	19726295	19726576	Intergenic	Intergenic	-31039	Crh	corticotropin releasing hormone	protein-coding	5.24638	4.17428	1.23046	0.000620414	0.00691233
peak2085	chr2	37981815	37982230	intron (NM_001362973, intron 11 of 22)	intron (NM_001362973, intron 11 of 22)	205773	Crb2	crumbs family member 2	protein-coding	5.74289	4.67302	1.23002	6.95e-05	0.00161805
peak243	chr3	17659787	17660407	Intergenic	RLTR13D6|LTR|ERVK	-129824	Mir124-2hg	Mir124-2 host gene (non-protein coding)	ncRNA	6.98861	5.92145	1.22979	2.1e-07	4.19e-05
peak937	chr12	43696108	43696687	Intergenic	RLTR13D6|LTR|ERVK	513671	Dnajb9	DnaJ heat shock protein family (Hsp40) member B9	protein-coding	6.2758	5.20767	1.22963	6.8e-06	0.000351818
peak2074	chr1	95727402	95727908	Intergenic	RLTR13B4|LTR|ERVK	-11137	4930598F16Rik	RIKEN cDNA 4930598F16 gene	ncRNA	5.7427	4.67371	1.22915	6.83e-05	0.00159737
peak4126	chr12	4867766	4868337	intron (NM_001033488, intron 6 of 13)	intron (NM_001033488, intron 6 of 13)	6308	Mfsd2b	major facilitator superfamily domain containing 2B	protein-coding	5.28429	4.21417	1.22866	0.000528252	0.00621051
peak726	chr15	72379130	72379898	Intergenic	L1MB1|LINE|L1	168185	Kcnk9	potassium channel, subfamily K, member 9	protein-coding	6.42621	5.35937	1.22862	3.4e-06	0.00022711
peak1710	chr7	30785797	30786371	Intergenic	Intergenic	-1821	Krtdap	keratinocyte differentiation associated protein	protein-coding	6.36036	5.29357	1.22843	3.87e-05	0.0010978
peak4933	chr7	46667282	46667591	promoter-TSS (NM_001276372)	promoter-TSS (NM_001276372)	-59	Tph1	tryptophan hydroxylase 1	protein-coding	4.93052	3.85974	1.22771	0.000907022	0.00891904
peak5682	chr14	103253920	103254318	intron (NM_207215, intron 20 of 84)	B1_Mus2|SINE|Alu	92681	Mycbp2	MYC binding protein 2, E3 ubiquitin protein ligase	protein-coding	4.88196	3.81107	1.22754	0.00144622	0.0123471
peak1848	chr2	78285025	78285251	intron (NM_177843, intron 3 of 5)	intron (NM_177843, intron 3 of 5)	47591	Gm14461	predicted gene 14461	protein-coding	5.79508	4.72787	1.22753	4.84e-05	0.00127165
peak5065	chr13	33836242	33836617	exon (NM_001045535, exon 6 of 8)	exon (NM_001045535, exon 6 of 8)	6979	Serpinb6e	serine (or cysteine) peptidase inhibitor, clade B, member 6e	protein-coding	4.93052	3.86051	1.22694	0.000994239	0.00952231
peak4471	chr10	43276243	43276537	intron (NM_001168289, intron 1 of 7)	intron (NM_001168289, intron 1 of 7)	54904	Pdss2	prenyl (solanesyl) diphosphate synthase, subunit 2	protein-coding	5.02306	3.95445	1.22603	0.000669202	0.00726079
peak4276	chr2	142644779	142645376	intron (NM_001355123, intron 26 of 26)	intron (NM_001355123, intron 26 of 26)	256387	Kif16b	kinesin family member 16B	protein-coding	5.06678	3.9999	1.22453	0.000587971	0.00667037
peak3506	chr9	110745589	110746022	intron (NM_011199, intron 1 of 15)	intron (NM_011199, intron 1 of 15)	1340	Pth1r	parathyroid hormone 1 receptor	protein-coding	5.52633	4.46168	1.22415	0.000319326	0.00441829
peak428	chr17	90571109	90571935	intron (NM_001346957, intron 12 of 18)	intron (NM_001346957, intron 12 of 18)	-115642	Nrxn1	neurexin I	protein-coding	6.99646	5.93624	1.22288	7.89e-07	8.93e-05
peak2336	chr3	142968282	142968928	Intergenic	RLTR10C|LTR|ERVK	-62009	4930519L02Rik	RIKEN cDNA 4930519L02 gene	protein-coding	5.76659	4.70411	1.22273	9.65e-05	0.00200302
peak1991	chr1	120354376	120354744	Intergenic	Intergenic	13978	C1ql2	complement component 1, q subcomponent-like 2	protein-coding	5.8467	4.7847	1.22248	6.09e-05	0.0014833
peak905	chr4	144975303	144975893	intron (NM_001276465, intron 69 of 69)	intron (NM_001276465, intron 69 of 69)	82461	Dhrs3	dehydrogenase/reductase (SDR family) member 3	protein-coding	6.34904	5.28836	1.22232	6.08e-06	0.000325707
peak4414	chr7	119032523	119032928	Intergenic	Intergenic	-37514	Gprc5b	G protein-coupled receptor, family C, group 5, member B	protein-coding	5.22865	4.1648	1.22226	0.000646504	0.0071051
peak7548	chr16	57257363	57257892	Intergenic	RLTR13B2|LTR|ERVK	-26161	Tbc1d23	TBC1 domain family, member 23	protein-coding	4.45927	3.39148	1.2219	0.00346181	0.0222486
peak70	chr3	14191051	14191767	Intergenic	RLTR13D6|LTR|ERVK	-171708	Gm6300	solute carrier family 7 (cationic amino acid transporter, y+ system), member pseudogene	pseudo	7.48367	6.42505	1.22179	1.41e-08	9.68e-06
peak3941	chrX	130459598	130459916	intron (NM_172493, intron 26 of 26)	intron (NM_172493, intron 26 of 26)	710015	Diaph2	diaphanous related formin 2	protein-coding	5.14957	4.08593	1.22169	0.00046339	0.00570223
peak1219	chr3	66687234	66687576	Intergenic	Lx8|LINE|L1	291406	Shox2	short stature homeobox 2	protein-coding	6.14881	5.0886	1.22145	1.37e-05	0.000546215
peak2739	chr1	54498624	54499038	intron (NM_001163314, intron 19 of 26)	intron (NM_001163314, intron 19 of 26)	58853	Pgap1	post-GPI attachment to proteins 1	protein-coding	5.52293	4.46168	1.22076	0.000152205	0.00269569
peak2381	chr4	123692191	123692666	Intergenic	MTEa|LTR|ERVL-MaLR	-8068	Macf1	microtubule-actin crosslinking factor 1	protein-coding	5.87248	4.81236	1.22068	0.000101395	0.0020658
peak1560	chr4	91345535	91345793	intron (NM_001347149, intron 1 of 7)	intron (NM_001347149, intron 1 of 7)	26391	Elavl2	ELAV like RNA binding protein 1	protein-coding	6.087	5.02758	1.22051	2.96e-05	0.000919828
peak2022	chr9	102235417	102235943	intron (NM_173447, intron 1 of 15)	intron (NM_173447, intron 1 of 15)	69295	Mir7243	microRNA 7243	ncRNA	5.87138	4.81169	1.22025	6.39e-05	0.00153162
peak20	chr1	173321398	173322335	Intergenic	Intergenic	11637	Ackr1	atypical chemokine receptor 1 (Duffy blood group)	protein-coding	8.09046	7.03453	1.21955	4.79e-10	1.16e-06
peak2644	chr14	37362365	37362963	Intergenic	Intergenic	-227342	Ghitm	growth hormone inducible transmembrane protein	protein-coding	5.55437	4.49446	1.21952	0.000138459	0.00254033
peak1056	chr5	109682567	109683323	Intergenic	RLTR13D6|LTR|ERVK	-123952	Crlf2	cytokine receptor-like factor 2	protein-coding	6.41978	5.36219	1.21938	9.35e-06	0.000429303
peak1015	chr6	56914668	56915165	intron (NM_001360963, intron 1 of 9)	intron (NM_001360963, intron 1 of 9)	9016	Nt5c3	5'-nucleotidase, cytosolic III	protein-coding	6.26591	5.20826	1.21915	8.33e-06	0.000398015
peak984	chr17	18523505	18524275	Intergenic	MMERVK9C_I-int|LTR|ERVK	-57837	Vmn2r96	vomeronasal 2, receptor 96	protein-coding	6.44333	5.38632	1.21886	7.66e-06	0.000376828
peak1384	chr2	16838557	16839100	Intergenic	RLTR41A2|LTR|ERV1	174898	4930515L03Rik	RIKEN cDNA 4930515L03 gene	ncRNA	6.05558	4.99792	1.21871	2.03e-05	0.000711608
peak2144	chr1	66266186	66266808	intron (NM_008632, intron 3 of 13)	intron (NM_008632, intron 3 of 13)	-55227	Map2	microtubule-associated protein 2	protein-coding	5.7823	4.72449	1.21816	7.62e-05	0.00172311
peak15	chr12	89180749	89181794	intron (NM_172544, intron 2 of 19)	intron (NM_172544, intron 2 of 19)	227881	Nrxn3	neurexin III	protein-coding	8.25242	7.1981	1.21802	2.71e-10	8.5e-07
peak3704	chr2	90049354	90049740	Intergenic	RMER16A2|LTR|ERVK	2775	Olfr140	olfactory receptor 140	protein-coding	5.22801	4.16918	1.21725	0.000383947	0.00502843
peak1327	chrX	133677554	133677859	intron (NM_001105246, intron 2 of 4)	intron (NM_001105246, intron 2 of 4)	-10074	Gm26851	predicted gene, 26851	ncRNA	6.07745	5.0219	1.21666	1.8e-05	0.000656613
peak1078	chr10	89392621	89393181	Intergenic	Intergenic	51066	Gas2l3	growth arrest-specific 2 like 3	protein-coding	6.26749	5.21243	1.21656	9.85e-06	0.00044281
peak3973	chr2	3218552	3219120	intron (NM_001347067, intron 5 of 7)	intron (NM_001347067, intron 5 of 7)	-65376	Nmt2	N-myristoyltransferase 2	protein-coding	5.19008	4.13181	1.21651	0.000474077	0.00578732
peak604	chr13	105227145	105227535	intron (NM_001360891, intron 5 of 7)	Lx9|LINE|L1	65674	Rnf180	ring finger protein 180	protein-coding	6.57843	5.52435	1.21616	2.02e-06	0.000162058
peak837	chr15	94574604	94575179	Intergenic	RMER15|LTR|ERVL	14933	Twf1	twinfilin actin binding protein 1	protein-coding	6.50959	5.45583	1.21575	5.02e-06	0.000291192
peak1419	chr14	13797622	13798465	Intergenic	RLTR13D5|LTR|ERVK	127167	Sntn	sentan, cilia apical structure protein	protein-coding	6.05609	5.00173	1.21541	2.19e-05	0.000748744
peak835	chr5	88944549	88945040	intron (NM_001359211, intron 2 of 26)	intron (NM_001359211, intron 2 of 26)	57534	Slc4a4	solute carrier family 4 (anion exchanger), member 4	protein-coding	6.37572	5.32259	1.21486	5.01e-06	0.000291054
peak4238	chr2	135018318	135018571	intron (NM_001145830, intron 3 of 31)	MER5A1|DNA|hAT-Charlie	197172	4930545L23Rik	RIKEN cDNA 4930545L23 gene	ncRNA	5.189	4.13255	1.2147	0.000574395	0.00657477
peak2471	chr7	58151400	58152088	Intergenic	Intergenic	-506458	Atp10a	ATPase, class V, type 10A	protein-coding	5.91952	4.86561	1.21461	0.000114055	0.002239
peak4114	chr3	59260809	59261076	intron (NM_177855, intron 32 of 43)	intron (NM_177855, intron 32 of 43)	2043	P2ry12	purinergic receptor P2Y, G-protein coupled 12	protein-coding	5.2295	4.17355	1.21437	0.000525142	0.00619218
peak1873	chr7	90547646	90547941	Intergenic	Intergenic	-71798	Tmem126b	transmembrane protein 126B	protein-coding	5.83309	4.77934	1.21425	5.01e-05	0.00129792
peak1221	chr7	50013607	50014335	intron (NM_001037906, intron 2 of 19)	RMER1B|Other|Other	38621	Nell1	NEL-like 1	protein-coding	6.16083	5.10813	1.214	1.38e-05	0.00054962
peak4316	chr16	70239449	70239955	Intergenic	Intergenic	-74247	Gbe1	glucan (1,4-alpha-), branching enzyme 1	protein-coding	5.2295	4.17428	1.21364	0.000605626	0.0068064
peak498	chr1	76649429	76650049	Intergenic	Intergenic	140179	Mir6343	microRNA 6343	ncRNA	6.90236	5.85134	1.21357	1.15e-06	0.000112149
peak91	chr5	77666829	77667630	Intergenic	Intergenic	201741	1700017L05Rik	RIKEN cDNA 1700017L05 gene	ncRNA	7.42503	6.37522	1.21294	2.82e-08	1.5e-05
peak1728	chr8	19522778	19523128	Intergenic	Intergenic	27856	Defb7	defensin beta 7	protein-coding	5.90727	4.85572	1.21227	4.01e-05	0.00112433
peak1601	chr10	30366749	30367154	Intergenic	Intergenic	-166411	Cenpw	centromere protein W	protein-coding	6.07779	5.02695	1.21195	3.19e-05	0.000965929
peak1087	chr5	60851695	60852057	Intergenic	Lx2B|LINE|L1	-865874	4933402J10Rik	RIKEN cDNA 4933402J10 gene	ncRNA	6.27564	5.22557	1.21163	1e-05	0.000446961
peak2006	chr12	51720339	51720795	intron (NM_021710, intron 2 of 5)	intron (NM_021710, intron 2 of 5)	-28653	Strn3	striatin, calmodulin binding protein 3	protein-coding	5.80811	4.75722	1.21133	6.24e-05	0.00150792
peak5719	chr10	3192318	3192547	Intergenic	RMER17B|LTR|ERVK	-59239	B020014A21Rik	RIKEN cDNA B020014A21 gene	ncRNA	4.80796	3.75348	1.21092	0.00147886	0.012544
peak5953	chr11	24112368	24112588	intron (NM_001242934, intron 2 of 3)	intron (NM_001242934, intron 2 of 3)	31783	Bcl11a	B cell CLL/lymphoma 11A (zinc finger protein)	protein-coding	4.90818	3.85434	1.21084	0.00166405	0.0135601
peak3227	chr4	62789763	62790125	Intergenic	RMER13A2|LTR|ERVK	115970	Rgs3	regulator of G-protein signaling 3	protein-coding	5.37489	4.32342	1.21051	0.000243739	0.00366402
peak5912	chrX	45852447	45852785	Intergenic	LTRIS2|LTR|ERV1	476295	4930515L19Rik	RIKEN cDNA 4930515L19 gene	ncRNA	4.75525	3.70101	1.21039	0.00162211	0.0133099
peak148	chr3	138215385	138215947	intron (NR_045760, intron 2 of 2)	intron (NR_045760, intron 2 of 2)	-2107	Adh7	alcohol dehydrogenase 7 (class IV), mu or sigma polypeptide	protein-coding	7.2282	6.18129	1.20987	7.26e-08	2.37e-05
peak3120	chr7	135602869	135603298	intron (NM_001316680, intron 2 of 20)	intron (NM_001316680, intron 2 of 20)	-2745	Ptpre	protein tyrosine phosphatase, receptor type, E	protein-coding	5.44402	4.39383	1.20949	0.000224613	0.00349229
peak1636	chr9	20202214	20202526	Intergenic	RLTR9B2|LTR|ERVK	-9837	Olfr871	olfactory receptor 871	protein-coding	5.9304	4.8827	1.20848	3.38e-05	0.00100294
peak1578	chr2	81390799	81391269	Intergenic	Intergenic	-662624	Zfp804a	zinc finger protein 804A	protein-coding	5.97819	4.93083	1.20826	3.07e-05	0.000942691
peak1769	chr6	22922967	22923562	intron (NM_001081306, intron 1 of 29)	intron (NM_001081306, intron 1 of 29)	47762	Ptprz1	protein tyrosine phosphatase, receptor type Z, polypeptide 1	protein-coding	5.92933	4.8827	1.20741	4.26e-05	0.00116695
peak5441	chr10	12311511	12311790	Intergenic	Intergenic	550085	Utrn	utrophin	protein-coding	4.8574	3.80795	1.2062	0.00126208	0.0112523
peak501	chr16	58532267	58532832	Intergenic	Intergenic	-8296	St3gal6	ST3 beta-galactoside alpha-2,3-sialyltransferase 6	protein-coding	6.68649	5.64269	1.20608	1.18e-06	0.000114439
peak418	chr3	10759533	10760355	Intergenic	RLTR13D6|LTR|ERVK	-319814	Snx16	sorting nexin 16	protein-coding	6.9271	5.88364	1.20607	7.46e-07	8.63e-05
peak436	chr2	57333088	57333806	intron (NM_001145820, intron 6 of 16)	intron (NM_001145820, intron 6 of 16)	95065	Gpd2	glycerol phosphate dehydrogenase 2, mitochondrial	protein-coding	6.82759	5.78421	1.20586	8.19e-07	9.11e-05
peak5132	chr6	46089390	46089997	intron (NM_001004357, intron 8 of 23)	RLTR13B3|LTR|ERVK	1029632	Cntnap2	contactin associated protein-like 2	protein-coding	4.90702	3.8582	1.20583	0.00104188	0.00984829
peak3263	chr1	137631443	137632049	Intergenic	Lx8|LINE|L1	-334709	Mir181a-1	microRNA 181a-1	ncRNA	5.4758	4.43027	1.20496	0.00025324	0.00376484
peak1429	chr4	143052915	143053539	Intergenic	Intergenic	82935	Mir7021	microRNA 7021	ncRNA	6.06698	5.02316	1.20495	2.25e-05	0.000763937
peak163	chr15	89656467	89657055	Intergenic	RLTR13G|LTR|ERVK	-64838	Rabl2	RAB, member RAS oncogene family-like 2	protein-coding	7.22999	6.1886	1.20436	9.13e-08	2.7e-05
peak4858	chr1	160378848	160379142	intron (NM_013862, intron 18 of 20)	ORR1F-int|LTR|ERVL-MaLR	-27424	Rabgap1l	RAB GTPase activating protein 1-like	protein-coding	5.08672	4.04097	1.20368	0.00086759	0.0086634
peak2123	chr11	27412415	27412937	Intergenic	Intergenic	627568	Gm12070	glyceraldehyde-3-phosphate dehydrogenase pseudogene	pseudo	5.84578	4.80303	1.20334	7.37e-05	0.00168418
peak346	chr18	47492810	47493561	Intergenic	Intergenic	40517	9130209A04Rik	RIKEN cDNA 9130209A04 gene	ncRNA	7.12225	6.08236	1.20273	4.97e-07	6.95e-05
peak4529	chr4	53445227	53445525	intron (NM_133891, intron 1 of 15)	intron (NM_133891, intron 1 of 15)	4963	Slc44a1	solute carrier family 44, member 1	protein-coding	5.24978	4.20619	1.20222	0.000694537	0.00743902
peak817	chr8	127669058	127669743	Intergenic	Intergenic	369788	Pard3	par-3 family cell polarity regulator	protein-coding	6.45167	5.41205	1.20152	4.69e-06	0.000278002
peak4652	chr7	49388257	49388663	intron (NM_001111016, intron 4 of 38)	intron (NM_001111016, intron 4 of 38)	142271	Nav2	neuron navigator 2	protein-coding	5.04364	3.9999	1.20146	0.000755956	0.00788294
peak329	chr1	51400352	51400873	Intergenic	RLTR13D5|LTR|ERVK	-66833	9330175M20Rik	RIKEN cDNA 9330175M20 gene	ncRNA	7.12997	6.09142	1.20142	4.42e-07	6.49e-05
peak123	chr4	82430543	82431112	intron (NM_001113209, intron 2 of 11)	intron (NM_001113209, intron 2 of 11)	74952	Nfib	nuclear factor I/B	protein-coding	7.31317	6.27523	1.20099	4.85e-08	1.91e-05
peak4182	chr2	149609001	149609327	Intergenic	RLTR10D|LTR|ERVK	203915	Cst10	cystatin 10 (chondrocytes)	protein-coding	5.12921	4.08666	1.20067	0.000553458	0.00641856
peak4458	chr5	61062300	61062732	Intergenic	RLTR13B2|LTR|ERVK	-746327	G6pd2	glucose-6-phosphate dehydrogenase 2	protein-coding	5.08804	4.04543	1.20054	0.000665021	0.00723601
peak288	chr1	137387415	137387858	Intergenic	MLTR11A|LTR|ERVK	-427188	Nr5a2	nuclear receptor subfamily 5, group A, member 2	protein-coding	7.14076	6.10313	1.2005	3.09e-07	5.2e-05
peak2525	chr1	42726345	42726717	Intergenic	Intergenic	-13077	Pantr2	POU domain, class 3, transcription factor 3 adjacent noncoding transcript 2	ncRNA	5.65752	4.61734	1.20023	0.000121183	0.00232815
peak5710	chrX	167318937	167319266	intron (NM_001290758, intron 2 of 3)	intron (NM_001290758, intron 2 of 3)	11470	Tlr7	toll-like receptor 7	protein-coding	4.95319	3.91057	1.19989	0.00147007	0.0124892
peak986	chr9	8187562	8188148	Intergenic	RLTR13D4|LTR|ERVK	-34034	1700128F08Rik	U1-snRNP binding protein homolog pseudogene	pseudo	6.3217	5.28372	1.19966	7.66e-06	0.000376828
peak1288	chr4	73468058	73468531	Intergenic	RLTR11C_MM|LTR|ERVK	-63222	Gm11487	predicted gene 11487	protein-coding	6.19053	5.15244	1.19951	1.6e-05	0.000603062
peak1050	chr6	58780550	58781388	Intergenic	MTD-int|LTR|ERVL-MaLR	-50496	Herc3	hect domain and RLD 3	protein-coding	6.46878	5.43196	1.19876	9.13e-06	0.000421484
peak1535	chr15	62131643	62132077	intron (NR_132746, intron 2 of 6)	intron (NR_132746, intron 2 of 6)	87591	H2afy3	H2A histone family, member Y3	pseudo	6.09816	5.06191	1.19749	2.83e-05	0.000892796
peak656	chr12	8289078	8289620	Intergenic	Intergenic	12605	Gdf7	growth differentiation factor 7	protein-coding	6.5925	5.5575	1.19716	2.54e-06	0.000187889
peak1528	chr7	86641458	86641804	Intergenic	RLTR13D6|LTR|ERVK	-22033	Olfr293	olfactory receptor 293	protein-coding	6.03372	4.99792	1.19689	2.79e-05	0.000885424
peak3810	chr4	65306573	65306915	intron (NM_021362, intron 14 of 21)	intron (NM_021362, intron 14 of 21)	182570	Pappa	pregnancy-associated plasma protein A	protein-coding	5.2485	4.21054	1.1966	0.000415427	0.00528933
peak3939	chr13	18646844	18647108	Intergenic	RLTR13D5|LTR|ERVK	-70316	Vps41	VPS41 HOPS complex subunit	protein-coding	5.20939	4.17136	1.1965	0.000462444	0.00569515
peak3975	chr11	14376677	14377005	Intergenic	LTR48B|LTR|ERV1	-197800	4930554G24Rik	RIKEN cDNA 4930554G24 gene	ncRNA	5.24893	4.21127	1.1963	0.000474367	0.00578906
peak10309	chr7	114060637	114061900	intron (NM_025846, intron 1 of 5)	intron (NM_025846, intron 1 of 5)	56513	Rras2	related RAS viral (r-ras) oncogene 2	protein-coding	4.21002	3.16641	1.19619	0.0093686	0.0440848
peak29	chr2	106856173	106857118	intron (NM_001356554, intron 4 of 6)	intron (NM_001356554, intron 4 of 6)	113746	Arl14ep	ADP-ribosylation factor-like 14 effector protein	protein-coding	8.04156	7.00905	1.19611	1.4e-09	2.35e-06
peak801	chr7	102620319	102620960	Intergenic	L1Md_F3|LINE|L1	-5652	Olfr553	olfactory receptor 553	protein-coding	6.56214	5.5286	1.19564	4.49e-06	0.000271625
peak2270	chr17	20444525	20444886	Intergenic	RLTR10D2|LTR|ERVK	25542	Vmn1r224	vomeronasal 1 receptor 224	protein-coding	6.03044	4.99601	1.19552	8.94e-05	0.00191099
peak211	chr6	108110394	108110830	intron (NM_145937, intron 8 of 8)	intron (NM_145937, intron 8 of 8)	45567	Setmar	SET domain without mariner transposase fusion	protein-coding	7.09809	6.0655	1.19543	1.59e-07	3.61e-05
peak1730	chr11	9514909	9515372	intron (NM_178259, intron 43 of 61)	RLTR13D6|LTR|ERVK	323198	Abca13	ATP-binding cassette, sub-family A (ABC1), member 13	protein-coding	5.99003	4.95592	1.1951	4.01e-05	0.00112507
peak10574	chr17	40518414	40518784	Intergenic	RLTR13B1|LTR|ERVK	-1423	Esp8	exocrine gland secreted peptide 8	protein-coding	4.28774	3.24601	1.19493	0.0101215	0.0464343
peak3543	chr18	60426385	60426842	Intergenic	Intergenic	50584	Iigp1	interferon inducible GTPase 1	protein-coding	5.32125	4.2858	1.19439	0.000331385	0.00453725
peak2924	chr5	66485940	66486401	intron (NM_001201413, intron 3 of 16)	intron (NM_001201413, intron 3 of 16)	132647	Apbb2	amyloid beta (A4) precursor protein-binding, family B, member 2	protein-coding	5.76791	4.73465	1.19365	0.000183147	0.00303847
peak1198	chr10	31346866	31347435	intron (NM_009413, intron 3 of 6)	RMER20A|LTR|ERVK	33745	Hddc2	HD domain containing 2	protein-coding	6.25753	5.22557	1.19355	1.3e-05	0.000524654
peak2733	chr5	53352704	53353252	Intergenic	ID_B1|SINE|B4	85872	Smim20	small integral membrane protein 20	protein-coding	5.79433	4.76126	1.19354	0.000151501	0.0026891
peak9567	chr12	69058226	69058647	Intergenic	RLTR13B1|LTR|ERVK	100750	Rps29	ribosomal protein S29	protein-coding	4.49399	3.45554	1.1932	0.00735125	0.0372749
peak4277	chr4	38424628	38424847	Intergenic	RLTR9D|LTR|ERVK	430746	Gm12381	predicted gene 12381	ncRNA	5.24787	4.21345	1.19307	0.000588224	0.00667168
peak3135	chr2	84608010	84608499	intron (NM_001085450, intron 16 of 18)	intron (NM_001085450, intron 16 of 18)	41226	Ctnnd1	catenin (cadherin associated protein), delta 1	protein-coding	5.42602	4.39241	1.19295	0.000227245	0.00351632
peak9274	chrX	138099097	138099486	intron (NM_030688, intron 2 of 10)	RLTR13B3|LTR|ERVK	110289	Tex13a	testis expressed 13A	protein-coding	4.28536	3.24601	1.19256	0.00666786	0.0348779
peak285	chr2	62637911	62638455	intron (NM_027835, intron 2 of 15)	RLTR13B1|LTR|ERVK	8072	Ifih1	interferon induced with helicase C domain 1	protein-coding	7.04346	6.01382	1.19242	3.06e-07	5.2e-05
peak3528	chr1	46514687	46515088	intron (NM_001310335, intron 11 of 64)	intron (NM_001310335, intron 11 of 64)	89369	Dnah7c	dynein, axonemal, heavy chain 7C	protein-coding	5.35667	4.32342	1.19234	0.000328333	0.00451457
peak4460	chr16	41813037	41813374	intron (NM_001361281, intron 3 of 8)	intron (NM_001361281, intron 3 of 8)	280379	Lsamp	limbic system-associated membrane protein	protein-coding	5.28577	4.25301	1.19156	0.000665337	0.00723601
peak1340	chr5	18308392	18309023	intron (NM_010305, intron 2 of 7)	intron (NM_010305, intron 2 of 7)	51706	Gnai1	guanine nucleotide binding protein (G protein), alpha inhibiting 1	protein-coding	6.18119	5.15122	1.1914	1.86e-05	0.000671676
peak2854	chr1	104738017	104738803	Intergenic	RLTR10-int|LTR|ERVK	-30110	Cdh20	cadherin 20	protein-coding	5.52393	4.49235	1.19127	0.000170126	0.00289096
peak2860	chr7	16900038	16900346	Intergenic	Intergenic	-6298	Ptgir	prostaglandin I receptor (IP)	protein-coding	5.55556	4.52443	1.19092	0.000170724	0.00289575
peak239	chr10	89424778	89425220	intron (NM_001033331, intron 7 of 10)	intron (NM_001033331, intron 7 of 10)	18968	Gas2l3	growth arrest-specific 2 like 3	protein-coding	7.10446	6.07645	1.19086	2.05e-07	4.16e-05
peak3126	chr19	48344812	48345113	intron (NM_025696, intron 1 of 26)	intron (NM_025696, intron 1 of 26)	138937	Sorcs3	sortilin-related VPS10 domain containing receptor 3	protein-coding	5.4594	4.42814	1.19072	0.000225275	0.00349586
peak2989	chr1	164063922	164064225	intron (NM_011346, intron 2 of 8)	Lx8|LINE|L1	1997	Sell	selectin, lymphocyte	protein-coding	5.49182	4.46097	1.19043	0.000197399	0.00320369
peak232	chr9	25879499	25880228	Intergenic	RLTR13E|LTR|ERVK	398266	Eepd1	endonuclease/exonuclease/phosphatase family domain containing 1	protein-coding	7.17061	6.14338	1.19016	1.94e-07	4.05e-05
peak74	chr2	105677471	105678010	intron (NM_013627, intron 1 of 12)	intron (NM_013627, intron 1 of 12)	1611	Pax6	paired box 6	protein-coding	7.75969	6.7332	1.18993	1.85e-08	1.22e-05
peak2837	chr5	93132205	93132565	intron (NM_001009818, intron 1 of 9)	intron (NM_001009818, intron 1 of 9)	38969	2022-09-11	septin 11	protein-coding	5.55516	4.52513	1.18983	0.00016748	0.00286375
peak2836	chr16	97101598	97102252	intron (NM_031174, intron 1 of 32)	intron (NM_031174, intron 1 of 32)	68810	Dscam	DS cell adhesion molecule	protein-coding	5.58593	4.55651	1.18931	0.000167394	0.00286329
peak587	chr11	42701617	42702029	Intergenic	L1_Mus3|LINE|L1	280622	Gabrb2	gamma-aminobutyric acid (GABA) A receptor, subunit beta 2	protein-coding	6.65833	5.63148	1.18912	1.85e-06	0.000152785
peak221	chr11	27221994	27222810	Intergenic	MERV1_LTR|LTR|ERV1	437294	Gm12070	glyceraldehyde-3-phosphate dehydrogenase pseudogene	pseudo	7.20005	6.17394	1.18907	1.68e-07	3.68e-05
peak2730	chr14	41183899	41184398	intron (NM_009160, intron 1 of 7)	intron (NM_009160, intron 1 of 7)	1050	Sftpd	surfactant associated protein D	protein-coding	5.58435	4.55582	1.18843	0.000151078	0.00268454
peak9377	chr7	18544616	18544885	Intergenic	Intergenic	-12523	Psg25	pregnancy-specific glycoprotein 25	protein-coding	4.28507	3.24987	1.18841	0.00690729	0.0357335
peak2452	chr11	28538183	28538730	intron (NM_181577, intron 2 of 4)	RLTR41A2|LTR|ERV1	45868	Ccdc85a	coiled-coil domain containing 85A	protein-coding	5.67164	4.64341	1.1884	0.000111751	0.00221086
peak244	chr15	41180057	41180804	Intergenic	RLTR13C1|LTR|ERVK	6729	4930555K19Rik	leucine rich repeat and sterile alpha motif containing 1 pseudogene	pseudo	7.09181	6.06678	1.18787	2.14e-07	4.26e-05
peak7151	chr17	36121393	36121730	promoter-TSS (NM_010395)	promoter-TSS (NM_010395)	-117	H2-T10	histocompatibility 2, T region locus 10	protein-coding	4.61547	3.58382	1.18721	0.00297934	0.0202109
peak2597	chr5	67397181	67397489	3' UTR (NM_001164806, exon 5 of 5)	3' UTR (NM_001164806, exon 5 of 5)	30464	Bend4	BEN domain containing 4	protein-coding	5.80513	4.77867	1.18702	0.000129896	0.00242636
peak3388	chr7	15839103	15839660	intron (NM_145710, intron 1 of 2)	intron (NM_145710, intron 1 of 2)	298	Obox6	oocyte specific homeobox 6	protein-coding	5.52373	4.49656	1.18686	0.000286851	0.00410718
peak1435	chr15	60816338	60816830	Intergenic	Intergenic	-6381	9930014A18Rik	RIKEN cDNA 9930014A18 gene	ncRNA	6.25501	5.23032	1.18628	2.27e-05	0.000767264
peak3344	chr4	55669256	55669895	Intergenic	Intergenic	-137100	Klf4	Kruppel-like factor 4 (gut)	protein-coding	5.61606	4.59001	1.18604	0.000270254	0.00392046
peak9839	chrX	137319332	137319642	Intergenic	L1_Mm|LINE|L1	-199161	Esx1	extraembryonic, spermatogenesis, homeobox 1	protein-coding	4.35551	3.32337	1.18592	0.00807923	0.0398337
peak7057	chr10	124852917	124853358	Intergenic	RLTR10C|LTR|ERVK	384063	4930503E24Rik	eukaryotic translation initiation factor 3, subunit I pseudogene	pseudo	4.61419	3.58467	1.18509	0.00285421	0.0196199
peak1305	chr17	63532940	63533463	Intergenic	Intergenic	-32621	Fbxl17	F-box and leucine-rich repeat protein 17	protein-coding	6.22904	5.20586	1.18474	1.7e-05	0.000633639
peak9145	chr7	7145355	7145920	Intergenic	RLTR9E|LTR|ERVK	-8882	Zfp773	zinc finger protein 773	protein-coding	4.42457	3.39419	1.18467	0.00638675	0.033876
peak251	chr11	13519159	13519997	Intergenic	RLTR13D6|LTR|ERVK	659463	4930554G24Rik	RIKEN cDNA 4930554G24 gene	ncRNA	7.19569	6.17434	1.1843	2.27e-07	4.36e-05
peak537	chr1	3343561	3344436	intron (NM_001011874, intron 2 of 2)	MMERVK9C_I-int|LTR|ERVK	327500	Xkr4	X-linked Kx blood group related 4	protein-coding	6.72205	5.70034	1.1841	1.45e-06	0.000131174
peak6053	chrX	111206450	111206931	Intergenic	LTRIS2|LTR|ERV1	96272	Cylc1	cylicin, basic protein of sperm head cytoskeleton 1	protein-coding	4.83408	3.80716	1.18376	0.00176385	0.0141359
peak1009	chr10	105509146	105509715	intron (NM_177368, intron 1 of 11)	intron (NM_177368, intron 1 of 11)	65049	Tmtc2	transmembrane and tetratricopeptide repeat containing 2	protein-coding	6.45952	5.43791	1.18361	8.22e-06	0.000395126
peak1413	chr2	38790966	38791508	intron (NM_010264, intron 3 of 10)	intron (NM_010264, intron 3 of 10)	-6722	Nr6a1	nuclear receptor subfamily 6, group A, member 1	protein-coding	6.10874	5.08674	1.18331	2.18e-05	0.000748229
peak7676	chrX	9334797	9335399	Intergenic	Intergenic	-15501	H2al1k	H2A histone family member L1K	protein-coding	4.67041	3.64318	1.18317	0.00367164	0.0232008
peak122	chr4	6270695	6271385	intron (NM_007824, intron 4 of 5)	intron (NM_007824, intron 4 of 5)	4592	Cyp7a1	cytochrome P450, family 7, subfamily a, polypeptide 1	protein-coding	7.3963	6.3767	1.18275	4.44e-08	1.77e-05
peak1473	chr4	97628872	97629242	intron (NM_001122952, intron 1 of 10)	intron (NM_001122952, intron 1 of 10)	-44466	E130114P18Rik	RIKEN cDNA E130114P18 gene	ncRNA	6.08802	5.06691	1.18237	2.48e-05	0.000818129
peak219	chr9	35326786	35327284	Intergenic	Intergenic	45930	4933422A05Rik	RIKEN cDNA 4933422A05 gene	ncRNA	7.1391	6.11988	1.18213	1.65e-07	3.65e-05
peak6306	chr14	47918373	47918774	intron (NR_045959, intron 2 of 3)	L1ME1|LINE|L1	19709	4930447J18Rik	RIKEN cDNA 4930447J18 gene	ncRNA	4.78208	3.75666	1.18199	0.00202012	0.0155401
peak6688	chr1	75226869	75227152	intron (NM_001243090, intron 1 of 2)	intron (NM_001243090, intron 1 of 2)	-3356	A630095N17Rik	RIKEN cDNA A630095N17 gene	protein-coding	4.78257	3.75746	1.18167	0.0024156	0.017521
peak6608	chr9	82398437	82398897	Intergenic	RLTR10B2|LTR|ERVK	-431139	Irak1bp1	interleukin-1 receptor-associated kinase 1 binding protein 1	protein-coding	4.72792	3.70263	1.18155	0.00231318	0.0169813
peak5809	chr10	35529335	35529663	Intergenic	Lx2B|LINE|L1	-977308	Hs3st5	heparan sulfate (glucosamine) 3-O-sulfotransferase 5	protein-coding	4.88149	3.85743	1.18117	0.00155693	0.0130016
peak317	chr1	177616027	177616869	Intergenic	Intergenic	26495	2310043L19Rik	RIKEN cDNA 2310043L19 gene	ncRNA	6.97141	5.95301	1.18112	3.89e-07	5.96e-05
peak3547	chr6	65643966	65644474	Intergenic	Intergenic	-27391	Ndnf	neuron-derived neurotrophic factor	protein-coding	5.4428	4.4225	1.17981	0.000332308	0.00454475
peak3799	chr1	10262797	10263162	Intergenic	MTD|LTR|ERVL-MaLR	-30309	Arfgef1	ADP-ribosylation factor guanine nucleotide-exchange factor 1(brefeldin A-inhibited)	protein-coding	5.30425	4.28364	1.1796	0.000411275	0.00525163
peak4271	chr9	97642017	97642424	intron (NM_022319, intron 2 of 17)	intron (NM_022319, intron 2 of 17)	-272262	Trim42	tripartite motif-containing 42	protein-coding	5.18922	4.16844	1.17931	0.000586996	0.00666583
peak3795	chr3	38646399	38646830	Intergenic	Intergenic	-161798	Ankrd50	ankyrin repeat domain 50	protein-coding	5.34115	4.32127	1.17901	0.000410105	0.00524134
peak521	chr2	61984703	61985446	Intergenic	RLTR13D6|LTR|ERVK	-61441	Slc4a10	solute carrier family 4, sodium bicarbonate cotransporter-like, member 10	protein-coding	6.76881	5.75242	1.17886	1.34e-06	0.000124248
peak61	chr1	106564113	106564972	intron (NM_009741, intron 1 of 1)	intron (NM_009741, intron 1 of 1)	-17911	Mir3473f	microRNA 3473f	ncRNA	7.73006	6.71478	1.17871	9.88e-09	7.86e-06
peak4911	chr4	7154076	7154528	Intergenic	Intergenic	-163579	Tox	thymocyte selection-associated high mobility group box	protein-coding	5.06678	4.04617	1.17861	0.000894619	0.00883689
peak1815	chr15	55272071	55272315	Intergenic	LTRIS2|LTR|ERV1	-35558	Col14a1	collagen, type XIV, alpha 1	protein-coding	6.06664	5.04929	1.17857	4.63e-05	0.00123595
peak1106	chr9	11268773	11269275	Intergenic	Intergenic	-364249	Cntn5	contactin 5	protein-coding	6.30339	5.28663	1.17847	1.05e-05	0.000458547
peak2910	chr4	47093592	47094088	intron (NR_156438, intron 1 of 8)	intron (NR_156438, intron 1 of 8)	1917	Galnt12	polypeptide N-acetylgalactosaminyltransferase 12	protein-coding	5.60117	4.58378	1.17741	0.000179938	0.00299868
peak5234	chr14	67939829	67940084	Intergenic	Intergenic	-6384	Dock5	dedicator of cytokinesis 5	protein-coding	5.02239	4.0029	1.17729	0.0011085	0.0102723
peak1427	chr18	73566960	73567454	Intergenic	Intergenic	-5498	Mex3c	mex3 RNA binding family member C	protein-coding	6.24895	5.23329	1.17726	2.23e-05	0.00075695
peak3514	chr3	21356261	21356498	Intergenic	Intergenic	-720273	Tbl1xr1	transducin (beta)-like 1X-linked receptor 1	protein-coding	5.37572	4.35798	1.177	0.000322625	0.00445377
peak1114	chr3	20317233	20317591	intron (NM_175086, intron 1 of 1)	intron (NM_175086, intron 1 of 1)	-41679	Cpb1	carboxypeptidase B1 (tissue)	protein-coding	6.37587	5.36108	1.17664	1.06e-05	0.000462663
peak99	chr17	55356219	55356785	Intergenic	RLTR41A2|LTR|ERV1	-88880	St6gal2	beta galactoside alpha 2,6 sialyltransferase 2	protein-coding	7.52998	6.5169	1.17635	3.29e-08	1.58e-05
peak496	chr7	13193809	13194214	Intergenic	RLTR9D|LTR|ERVK	16292	Vmn1r88	vomeronasal 1 receptor, 88	protein-coding	6.76844	5.75485	1.17607	1.13e-06	0.000110932
peak66	chr14	103470988	103471627	Intergenic	Intergenic	-42034	Scel	sciellin	protein-coding	7.75151	6.73888	1.17607	1.19e-08	8.72e-06
peak3502	chrX	167806779	167807174	intron (NM_001369234, intron 3 of 18)	ORR1F|LTR|ERVL-MaLR	48101	Frmpd4	FERM and PDZ domain containing 4	protein-coding	5.41027	4.39383	1.17583	0.00031854	0.00441096
peak292	chr3	109030627	109031102	Intergenic	L2|LINE|L2	-3257	Fam102b	family with sequence similarity 102, member B	protein-coding	7.11449	6.10189	1.17549	3.25e-07	5.39e-05
peak127	chr17	21826705	21827740	intron (NM_029281, intron 2 of 4)	RLTR13B4|LTR|ERVK	18537	Zfp820	zinc finger protein 820	protein-coding	7.37971	6.36742	1.17544	5.2e-08	1.99e-05
peak2086	chr8	16993383	16993992	intron (NM_053171, intron 3 of 69)	intron (NM_053171, intron 3 of 69)	541698	Csmd1	CUB and Sushi multiple domains 1	protein-coding	5.8456	4.83093	1.17539	6.96e-05	0.00161928
peak4395	chr7	18304455	18304949	Intergenic	RLTR12A|LTR|ERVK	50291	Psg18	pregnancy specific glycoprotein 18	protein-coding	5.22907	4.21272	1.17506	0.000637296	0.00703418
peak2504	chr5	9135394	9135835	intron (NR_152861, intron 7 of 16)	intron (NR_152861, intron 7 of 16)	26162	Dmtf1	cyclin D binding myb-like transcription factor 1	protein-coding	5.79638	4.78202	1.17495	0.00011834	0.00229261
peak1798	chr7	67643034	67643329	intron (NM_175124, intron 1 of 9)	intron (NM_175124, intron 1 of 9)	2055	Lrrc28	leucine rich repeat containing 28	protein-coding	6.10035	5.08674	1.17494	4.47e-05	0.00120596
peak4087	chr10	95242082	95242368	intron (NM_001330175, intron 2 of 2)	B3A|SINE|B2	81484	Cradd	CASP2 and RIPK1 domain containing adaptor with death domain	protein-coding	5.30425	4.28868	1.17457	0.000514562	0.00610751
peak213	chr11	55684993	55685528	Intergenic	Intergenic	-77062	Glra1	glycine receptor, alpha 1 subunit	protein-coding	7.39251	6.38153	1.17414	1.6e-07	3.61e-05
peak3857	chr2	13056735	13057199	Intergenic	Intergenic	-46103	C1ql3	C1q-like 3	protein-coding	5.3397	4.32485	1.17399	0.000429636	0.00540358
peak897	chr11	46743836	46744724	intron (NM_001166632, intron 1 of 7)	intron (NM_001166632, intron 1 of 7)	4057	Havcr1	hepatitis A virus cellular receptor 1	protein-coding	6.58262	5.57094	1.17388	6.02e-06	0.000325042
peak1957	chr9	18927836	18928487	Intergenic	RLTR45|LTR|ERVK	-16489	Olfr832	olfactory receptor 832	protein-coding	5.89439	4.88139	1.17384	5.75e-05	0.00142411
peak1366	chr1	131003256	131003652	Intergenic	Intergenic	-16391	Il10	interleukin 10	protein-coding	6.19933	5.1871	1.17377	1.95e-05	0.000692241
peak3422	chr15	56391882	56392148	Intergenic	Intergenic	-297929	Has2os	hyaluronan synthase 2, opposite strand	ncRNA	5.44301	4.42885	1.17367	0.000296166	0.00419842
peak1514	chr6	82181252	82181774	Intergenic	Intergenic	139885	Eva1a	eva-1 homolog A (C. elegans)	protein-coding	6.09783	5.08549	1.17366	2.72e-05	0.000870279
peak2046	chrX	56325230	56325718	Intergenic	Intergenic	7866	1600025M17Rik	RIKEN cDNA 1600025M17 gene	ncRNA	5.84541	4.83292	1.17322	6.56e-05	0.00155451
peak2842	chr1	30867862	30868107	Intergenic	ORR1D1|LTR|ERVL-MaLR	-4728	Phf3	PHD finger protein 3	protein-coding	5.62808	4.61528	1.17291	0.000168567	0.00287727
peak4729	chr4	53771007	53771606	Intergenic	Intergenic	-8395	Tal2	T cell acute lymphocytic leukemia 2	protein-coding	5.26683	4.25301	1.17269	0.000799954	0.00820516
peak583	chr13	107919326	107920056	Intergenic	Intergenic	-29627	Zswim6	zinc finger SWIM-type containing 6	protein-coding	6.78211	5.77226	1.17235	1.83e-06	0.000152011
peak927	chr9	9591284	9591923	Intergenic	Intergenic	-302828	Mir6237	microRNA 6237	ncRNA	6.43435	5.42423	1.1721	6.57e-06	0.000343634
peak2339	chr2	11431338	11431759	Intergenic	ORR1E|LTR|ERVL-MaLR	-33048	8030442B05Rik	RIKEN cDNA 8030442B05 gene	ncRNA	5.76734	4.75587	1.17199	9.68e-05	0.00200742
peak1373	chr2	137227539	137227975	Intergenic	Intergenic	-111237	Jag1	jagged 1	protein-coding	6.18054	5.1711	1.17093	1.98e-05	0.000698961
peak2883	chr19	19575011	19575371	Intergenic	RLTR10D2|LTR|ERVK	-463995	Rorb	RAR-related orphan receptor beta	protein-coding	5.65791	4.64753	1.17059	0.000175184	0.00294769
peak2121	chr2	22294414	22294851	intron (NM_148413, intron 8 of 19)	intron (NM_148413, intron 8 of 19)	67129	Myo3a	myosin IIIA	protein-coding	5.86938	4.85967	1.17049	7.34e-05	0.00167769
peak2242	chr12	91871469	91871812	Intergenic	Intergenic	-22483	Sel1l	sel-1 suppressor of lin-12-like (C. elegans)	protein-coding	5.84468	4.83557	1.16983	8.56e-05	0.00185109
peak571	chr2	103143735	103144720	Intergenic	Intergenic	70552	Apip	APAF1 interacting protein	protein-coding	6.7078	5.70084	1.16937	1.72e-06	0.000145735
peak2639	chrX	167636717	167637309	intron (NM_001368936, intron 2 of 16)	intron (NM_001368936, intron 2 of 16)	218064	Frmpd4	FERM and PDZ domain containing 4	protein-coding	5.94441	4.93668	1.16871	0.000137594	0.00252924
peak443	chr15	12532590	12533823	intron (NM_001081064, intron 3 of 25)	URR1A|DNA|hAT-Charlie	206686	Pdzd2	PDZ domain containing 2	protein-coding	6.985	5.97922	1.16853	8.47e-07	9.26e-05
peak576	chr2	38817413	38817885	intron (NM_010264, intron 3 of 10)	intron (NM_010264, intron 3 of 10)	-33134	Nr6a1	nuclear receptor subfamily 6, group A, member 1	protein-coding	6.84683	5.8411	1.16834	1.77e-06	0.000148793
peak1128	chrX	86016595	86017149	Intergenic	MTEa-int|LTR|ERVL-MaLR	-27327	Samt3	spermatogenesis associated multipass transmembrane protein 3	protein-coding	6.34843	5.34253	1.16773	1.1e-05	0.000471716
peak113	chr13	90205815	90206664	Intergenic	Intergenic	116572	Tmem167	transmembrane protein 167	protein-coding	7.48072	6.47638	1.1676	3.91e-08	1.68e-05
peak1475	chr10	47364936	47365413	Intergenic	ORR1B1-int|LTR|ERVL-MaLR	1120426	Snord14d	small nucleolar RNA, C/D box 14D	snoRNA	6.27721	5.27182	1.16708	2.5e-05	0.000823137
peak528	chr1	75662504	75663212	Intergenic	Intergenic	116396	Slc4a3	solute carrier family 4 (anion exchanger), member 3	protein-coding	6.77473	5.77033	1.1669	1.39e-06	0.000127894
peak579	chr2	78095010	78095932	intron (NR_108098, intron 2 of 6)	intron (NR_108098, intron 2 of 6)	44294	4930440I19Rik	RIKEN cDNA 4930440I19 gene	ncRNA	6.74763	5.7441	1.16599	1.79e-06	0.00014957
peak747	chr1	5232109	5232463	Intergenic	Intergenic	149200	Atp6v1h	ATPase, H+ transporting, lysosomal V1 subunit H	protein-coding	6.60016	5.59687	1.16556	3.71e-06	0.000240629
peak2879	chr13	90839511	90839871	Intergenic	Intergenic	65664	Atp6ap1l	ATPase, H+ transporting, lysosomal accessory protein 1-like	protein-coding	5.70177	4.69732	1.16485	0.000174535	0.00293992
peak1343	chr2	62506317	62506842	intron (NM_007986, intron 21 of 25)	intron (NM_007986, intron 21 of 25)	-22926	Gcg	glucagon	protein-coding	6.22888	5.22615	1.16436	1.87e-05	0.000676148
peak3766	chr15	64438703	64439125	Intergenic	RLTR10|LTR|ERVK	-55995	Asap1	ArfGAP with SH3 domain, ankyrin repeat and PH domain1	protein-coding	5.42622	4.4225	1.16327	0.000400777	0.00516032
peak2244	chr3	23564420	23565447	Intergenic	RLTR25A|LTR|ERVK	1219073	Naaladl2	N-acetylated alpha-linked acidic dipeptidase-like 2	protein-coding	5.88175	4.87942	1.1632	8.59e-05	0.00185627
peak518	chr15	60897286	60897935	Intergenic	MLTR11B|LTR|ERVK	23660	A1bg	alpha-1-B glycoprotein	protein-coding	6.78186	5.78134	1.16304	1.3e-06	0.000121673
peak2953	chr4	30089404	30090137	Intergenic	ORR1D1|LTR|ERVL-MaLR	-574826	4930556G01Rik	RIKEN cDNA 4930556G01 gene	ncRNA	5.61469	4.61183	1.163	0.000190775	0.00313393
peak1285	chrX	166022969	166023824	Intergenic	RLTR28B|LTR|ERVL	-147058	Gemin8	gem nuclear organelle associated protein 8	protein-coding	6.32369	5.3226	1.1629	1.59e-05	0.000601384
peak899	chr14	36911589	36912038	intron (NM_001347503, intron 2 of 7)	Lx8|LINE|L1	7722	Ccser2	coiled-coil serine rich 2	protein-coding	6.50662	5.50616	1.16259	6.03e-06	0.000325042
peak3202	chr13	6956017	6956454	Intergenic	Intergenic	-307464	Pfkp	phosphofructokinase, platelet	protein-coding	5.52433	4.52234	1.16186	0.000238872	0.00361889
peak1672	chr9	7101368	7101811	exon (NM_029851, exon 50 of 89)	exon (NM_029851, exon 50 of 89)	-75001	Dcun1d5	DCN1, defective in cullin neddylation 1, domain containing 5 (S. cerevisiae)	protein-coding	6.04495	5.04489	1.16131	3.66e-05	0.00106053
peak3749	chr3	111141138	111141491	Intergenic	RLTR13D6|LTR|ERVK	-740589	Gm6602	predicted gene 6602	ncRNA	5.35771	4.35585	1.16117	0.00039379	0.00509542
peak6023	chr2	84809445	84809925	3' UTR (NM_019949, exon 4 of 4)	3' UTR (NM_019949, exon 4 of 4)	10857	Ube2l6	ubiquitin-conjugating enzyme E2L 6	protein-coding	5.04676	4.04394	1.16089	0.00174007	0.0140148
peak2718	chr4	23622210	23622521	Intergenic	Intergenic	-874086	Mms22l	MMS22-like, DNA repair protein	protein-coding	5.64365	4.64341	1.16047	0.000149659	0.00266928
peak3180	chr7	89360305	89360618	intron (NM_001360746, intron 1 of 14)	intron (NM_001360746, intron 1 of 14)	-21674	Tmem135	transmembrane protein 135	protein-coding	5.52433	4.52373	1.16047	0.00023452	0.00357753
peak2717	chr11	17474939	17475684	Intergenic	RLTR13D2|LTR|ERVK	217623	C1d	C1D nuclear receptor co-repressor	protein-coding	5.64404	4.6441	1.16018	0.000149483	0.00266891
peak4173	chr14	77717022	77717445	intron (NM_172813, intron 18 of 18)	intron (NM_172813, intron 18 of 18)	81735	Gm1587	predicted gene 1587	ncRNA	5.24765	4.2465	1.16006	0.000549801	0.00639129
peak2400	chr19	35101322	35101610	Intergenic	Intergenic	136070	Mir1950	microRNA 1950	ncRNA	5.7547	4.7552	1.16005	0.000103247	0.00208542
peak3980	chr10	37555944	37556231	Intergenic	RLTR9A3|LTR|ERVK	-417161	Marcks	myristoylated alanine rich protein kinase C substrate	protein-coding	5.28534	4.28436	1.16003	0.000475418	0.00579371
peak4306	chr5	91653241	91653669	Intergenic	Intergenic	113845	1700063O14Rik	RIKEN cDNA 1700063O14 gene	ncRNA	5.2096	4.20836	1.16	0.000602062	0.00678211
peak4527	chr2	57374646	57374875	Intergenic	Intergenic	136378	Gpd2	glycerol phosphate dehydrogenase 2, mitochondrial	protein-coding	5.1705	4.16917	1.15993	0.000693187	0.00742798
peak2715	chr6	58635097	58635456	intron (NM_011920, intron 1 of 15)	intron (NM_011920, intron 1 of 15)	38604	Abcg2	ATP binding cassette subfamily G member 2 (Junior blood group)	protein-coding	5.80513	4.80636	1.15945	0.000149165	0.0026652
peak1391	chr13	9411531	9412101	intron (NM_001081426, intron 1 of 36)	MTA_Mm|LTR|ERVL-MaLR	135291	Dip2c	disco interacting protein 2 homolog C	protein-coding	6.20968	5.21185	1.15942	2.11e-05	0.000734269
peak3642	chr14	15734319	15734814	Intergenic	Intergenic	-295579	Lrrc3b	leucine rich repeat containing 3B	protein-coding	5.3931	4.39312	1.15941	0.00036458	0.0048548
peak316	chr2	122351698	122352401	intron (NM_001013829, intron 5 of 5)	intron (NM_001013829, intron 5 of 5)	16869	Shf	Src homology 2 domain containing F	protein-coding	7.10488	6.10841	1.15939	3.89e-07	5.96e-05
peak4921	chr3	141855004	141855392	intron (NM_001277218, intron 8 of 10)	RMER30|DNA|hAT-Charlie	76222	Bmpr1b	bone morphogenetic protein receptor, type 1B	protein-coding	5.12834	4.12741	1.15937	0.000901168	0.00888349
peak4163	chr1	22509350	22509784	intron (NM_001012624, intron 8 of 28)	intron (NM_001012624, intron 8 of 28)	296436	Rims1	regulating synaptic membrane exocytosis 1	protein-coding	5.24744	4.24722	1.15913	0.000544917	0.00634972
peak8322	chr12	90594329	90594628	Intergenic	RMER16B|LTR|ERVK	144560	Dio2	deiodinase, iodothyronine, type II	protein-coding	4.58456	3.58128	1.15899	0.0047463	0.0276652
peak2615	chr17	15808927	15809237	intron (NM_178615, intron 2 of 2)	intron (NM_178615, intron 2 of 2)	17504	Rgmb	repulsive guidance molecule family member B	protein-coding	5.69986	4.70139	1.15886	0.00013251	0.00245815
peak1723	chrX	99885645	99886137	Intergenic	Intergenic	65727	Tmem28	transmembrane protein 28	protein-coding	6.19134	5.19433	1.15857	3.96e-05	0.00111537
peak2673	chr18	60586718	60587241	intron (NM_133363, intron 2 of 6)	intron (NM_133363, intron 2 of 6)	4737	Myoz3	myozenin 3	protein-coding	5.75319	4.7552	1.15854	0.000143364	0.00260083
peak3009	chr1	94086980	94087675	Intergenic	RLTR13D4|LTR|ERVK	-34774	Pdcd1	programmed cell death 1	protein-coding	5.58415	4.58586	1.15836	0.000201629	0.00325059
peak4249	chr10	13125969	13126294	intron (NM_001364644, intron 6 of 7)	intron (NM_001364644, intron 6 of 7)	35286	Hymai	hydatidiform mole associated and imprinted transcript	ncRNA	5.2485	4.24939	1.15802	0.00057836	0.00660302
peak4122	chr5	108880326	108880894	Intergenic	L1Md_Gf|LINE|L1	-28100	Vmn2r9	vomeronasal 2, receptor 9	protein-coding	5.32292	4.32413	1.15798	0.000527559	0.00620861
peak5035	chr2	20962024	20962405	intron (NM_001128084, intron 1 of 24)	L2|LINE|L2	5507	Arhgap21	Rho GTPase activating protein 21	protein-coding	5.04453	4.04469	1.15792	0.000976382	0.00940664
peak4342	chr10	99846036	99846346	Intergenic	ORR1C2|LTR|ERVL-MaLR	-86533	Csl	citrate synthase like	protein-coding	5.20896	4.20982	1.15791	0.000614584	0.00686603
peak3016	chr2	106797875	106798187	intron (NM_001356554, intron 4 of 6)	intron (NM_001356554, intron 4 of 6)	102430	Mpped2	metallophosphoesterase domain containing 2	protein-coding	5.58435	4.58655	1.15786	0.000203977	0.00328081
peak1185	chr15	65216437	65216941	Intergenic	RLTR13B4|LTR|ERVK	-294393	Adcy8	adenylate cyclase 8	protein-coding	6.39106	5.39528	1.15772	1.26e-05	0.000517012
peak2073	chr8	73721331	73721625	Intergenic	Intergenic	-367938	Large1	LARGE xylosyl- and glucuronyltransferase 1	protein-coding	5.97784	4.98126	1.15768	6.82e-05	0.00159519
peak974	chr10	35427890	35428753	Intergenic	RLTR13D6|LTR|ERVK	944921	Frk	fyn-related kinase	protein-coding	6.57596	5.58057	1.15764	7.42e-06	0.000369639
peak4879	chr18	80454550	80454925	intron (NM_026295, intron 5 of 12)	intron (NM_026295, intron 5 of 12)	14955	Ctdp1	CTD (carboxy-terminal domain, RNA polymerase II, polypeptide A) phosphatase, subunit 1	protein-coding	5.08716	4.08814	1.15729	0.00088047	0.00875417
peak5536	chr10	96300045	96300478	Intergenic	Intergenic	74054	4930459C07Rik	RIKEN cDNA 4930459C07 gene	ncRNA	4.95364	3.95445	1.15686	0.00132399	0.0116017
peak1530	chr5	66720877	66721463	Intergenic	Intergenic	-24719	Limch1	LIM and calponin homology domains 1	protein-coding	6.44478	5.45002	1.15678	2.79e-05	0.000885643
peak5699	chr7	93151416	93151818	Intergenic	LTRIS4A|LTR|ERV1	32559	Gm15501	predicted pseudogene 15501	protein-coding	5.04253	4.04394	1.15667	0.00145989	0.0124266
peak183	chr5	60007069	60008005	Intergenic	RLTR13D6|LTR|ERVK	-21535	4933402J10Rik	RIKEN cDNA 4933402J10 gene	ncRNA	7.29877	6.3058	1.15608	1.18e-07	3.12e-05
peak1613	chr13	85893036	85893547	Intergenic	RLTR9A3|LTR|ERVK	153504	Cox7c	cytochrome c oxidase subunit 7C	protein-coding	6.28313	5.28897	1.15591	3.26e-05	0.000980931
peak4799	chr1	26457735	26458097	Intergenic	Intergenic	229544	4931408C20Rik	RIKEN cDNA 4931408C20 gene	protein-coding	5.16985	4.17283	1.15564	0.000833922	0.00842958
peak6807	chrX	79605343	79605643	Intergenic	RLTR9F|LTR|ERVK	30089	Mageb16	melanoma antigen family B, 16	protein-coding	4.80581	3.80716	1.1556	0.00254023	0.0181024
peak4990	chr10	95738293	95738778	Intergenic	Intergenic	-174389	Nudt4	nudix (nucleoside diphosphate linked moiety X)-type motif 4	protein-coding	5.39412	4.39809	1.15547	0.000947792	0.0092139
peak10746	chr5	79933165	79933407	Intergenic	RLTR13B1|LTR|ERVK	-1087285	Adgrl3	adhesion G protein-coupled receptor L3	protein-coding	4.17066	3.16839	1.15509	0.0106152	0.0479197
peak5942	chr16	78416628	78416902	Intergenic	MamGypLTR1b|LTR|Gypsy	-39584	Btg3	B cell translocation gene 3	protein-coding	5.00081	4.00366	1.15504	0.00165452	0.0135073
peak8983	chr3	89788924	89789201	Intergenic	Intergenic	15453	Ube2q1	ubiquitin-conjugating enzyme E2Q family member 1	protein-coding	4.39186	3.39146	1.15488	0.00605109	0.0326771
peak8215	chr14	7911915	7912222	intron (NM_001081427, intron 24 of 45)	intron (NM_001081427, intron 24 of 45)	-45232				4.58611	3.5872	1.15462	0.00454973	0.0268597
peak5831	chr16	33554937	33555376	intron (NM_001083902, intron 4 of 11)	Lx9|LINE|L1	36621	Slc12a8	solute carrier family 12 (potassium/chloride transporters), member 8	protein-coding	5.00036	4.00366	1.15459	0.00157278	0.0130845
peak4394	chr17	69257866	69258149	intron (NM_001355734, intron 10 of 22)	B4|SINE|B4	19199	2410021H03Rik	RIKEN cDNA 2410021H03 gene	ncRNA	5.3575	4.36226	1.15456	0.000636862	0.00703099
peak3985	chrX	100400902	100401231	TTS (NM_001177943)	TTS (NM_001177943)	11521	Awat2	acyl-CoA wax alcohol acyltransferase 2	protein-coding	5.49182	4.49726	1.15433	0.000478186	0.00581974
peak1368	chr3	124429504	124430027	Intergenic	Intergenic	-3726	1700006A11Rik	RIKEN cDNA 1700006A11 gene	protein-coding	6.45794	5.46566	1.15432	1.96e-05	0.000693656
peak6362	chr19	59412668	59412990	Intergenic	Intergenic	45806	Emx2os	Emx2 opposite strand/antisense transcript (non-protein coding)	ncRNA	4.85741	3.86053	1.15409	0.00207032	0.0157831
peak1072	chr3	157741429	157742189	Intergenic	RLTR13D1|LTR|ERVK	174917	Ptger3	prostaglandin E receptor 3 (subtype EP3)	protein-coding	6.38326	5.39134	1.15387	9.69e-06	0.000438624
peak6	chr1	95033610	95034636	Intergenic	RLTR13E|LTR|ERVK	236681	4930440C22Rik	RIKEN cDNA 4930440C22 gene	ncRNA	8.65973	7.66995	1.15371	4.73e-11	3.7e-07
peak1360	chr13	100445176	100445638	intron (NM_008670, intron 2 of 15)	intron (NM_008670, intron 2 of 15)	7457	Naip1	NLR family, apoptosis inhibitory protein 1	protein-coding	6.43727	5.44562	1.15369	1.93e-05	0.000689523
peak44	chr6	15712816	15713675	Intergenic	Intergenic	-7416	Mdfic	MyoD family inhibitor domain containing	protein-coding	7.9537	6.96402	1.15328	3.81e-09	4.2e-06
peak3715	chrX	166764150	166764541	Intergenic	MTEa|LTR|ERVL-MaLR	102320	Gm1720	predicted gene 1720	ncRNA	5.64307	4.65028	1.15303	0.000387341	0.00505703
peak8110	chr7	46322320	46322625	Intergenic	ERVB3_1-LTR_MM|LTR|ERVK	-48931	Gm45923	predicted gene, 45923	ncRNA	4.75598	3.75986	1.1528	0.00435825	0.0260689
peak9315	chr16	94057069	94057633	Intergenic	Intergenic	-27909	Sim2	single-minded family bHLH transcription factor 2	protein-coding	4.52447	3.528	1.15182	0.0067916	0.0353688
peak10288	chr10	66266756	66267141	Intergenic	L1Md_T|LINE|L1	121652	4930407I19Rik	RIKEN cDNA 4930407I19 gene	ncRNA	4.32291	3.32526	1.15163	0.00930904	0.0438919
peak502	chr10	38156934	38157622	Intergenic	RLTR13D6|LTR|ERVK	-18496	4930591E09Rik	RIKEN cDNA 4930591E09 gene	ncRNA	7.02472	6.03603	1.15153	1.19e-06	0.000114543
peak1206	chr10	103332872	103333326	Intergenic	ORR1A2|LTR|ERVL-MaLR	-34709	Slc6a15	solute carrier family 6 (neurotransmitter transporter), member 15	protein-coding	6.34934	5.35995	1.15127	1.33e-05	0.000533705
peak10876	chr15	52021523	52022053	Intergenic	RLTR13B4|LTR|ERVK	-18319	Aard	alanine and arginine rich domain containing protein	protein-coding	4.3232	3.3262	1.15098	0.0110268	0.0491825
peak1972	chrX	78403328	78403761	Intergenic	RLTR13D6|LTR|ERVK	33901	4930480E11Rik	RIKEN cDNA 4930480E11 gene	protein-coding	5.94281	4.95334	1.15053	5.93e-05	0.00145915
peak18	chr1	100878123	100878671	Intergenic	Intergenic	-277371	Gm20268	predicted gene, 20268	ncRNA	8.38984	7.40316	1.1505	3.35e-10	9.03e-07
peak2923	chr7	24947343	24947823	Intergenic	Intergenic	-2812	Gm4881	predicted gene 4881	protein-coding	5.68793	4.69935	1.149	0.000183127	0.00303847
peak2575	chr9	96088469	96088806	Intergenic	RLTR13D6|LTR|ERVK	-30792	Gk5	glycerol kinase 5 (putative)	protein-coding	5.74137	4.75318	1.14877	0.000127347	0.00239906
peak2716	chr15	44806743	44807275	Intergenic	Intergenic	-18946	Sybu	syntabulin (syntaxin-interacting)	protein-coding	5.71529	4.7272	1.14859	0.000149357	0.00266763
peak2958	chr15	30152291	30152687	Intergenic	Intergenic	-20045	Ctnnd2	catenin (cadherin associated protein), delta 2	protein-coding	5.62983	4.64204	1.14806	0.000191682	0.00314288
peak3317	chr1	92003950	92004503	intron (NM_207225, intron 5 of 26)	intron (NM_207225, intron 5 of 26)	176115	Hdac4	histone deacetylase 4	protein-coding	5.898	4.91122	1.14775	0.000263368	0.00385167
peak1956	chr10	37266944	37267580	Intergenic	Intergenic	-128336	Marcks	myristoylated alanine rich protein kinase C substrate	protein-coding	6.032	5.04615	1.14712	5.73e-05	0.00142203
peak543	chr19	48125631	48126412	Intergenic	Intergenic	-80004	Sorcs3	sortilin-related VPS10 domain containing receptor 3	protein-coding	6.87086	5.88642	1.14711	1.5e-06	0.000134232
peak3110	chr18	85511002	85511380	Intergenic	MT2C_Mm|LTR|ERVL	559075	Fbxo15	F-box protein 15	protein-coding	5.5994	4.61252	1.14706	0.000220989	0.003447
peak3201	chr15	30145478	30145797	Intergenic	L1M3c|LINE|L1	-26897	Ctnnd2	catenin (cadherin associated protein), delta 2	protein-coding	5.57072	4.58378	1.14703	0.000238539	0.00361497
peak209	chr15	49647342	49648009	Intergenic	L1_Mur1|LINE|L1	-855686	Csmd3	CUB and Sushi multiple domains 3	protein-coding	7.31202	6.3282	1.14697	1.53e-07	3.55e-05
peak2843	chr1	164473500	164473788	Intergenic	Intergenic	-15289	Atp1b1	ATPase, Na+/K+ transporting, beta 1 polypeptide	protein-coding	5.68755	4.70139	1.14658	0.000168906	0.00288203
peak3548	chr9	73049913	73050274	intron (NM_023635, intron 1 of 5)	intron (NM_023635, intron 1 of 5)	5283	Rab27a	RAB27A, member RAS oncogene family	protein-coding	5.47661	4.49025	1.14616	0.000332725	0.00454918
peak2997	chr13	80932867	80933340	Intergenic	ORR1D2|LTR|ERVL-MaLR	-7300	5430425K12Rik	RIKEN cDNA 5430425K12 gene	ncRNA	5.62846	4.64272	1.14601	0.00019992	0.00323532
peak698	chr10	90709418	90709818	intron (NM_001359242, intron 3 of 10)	intron (NM_001359242, intron 3 of 10)	-120036	Anks1b	ankyrin repeat and sterile alpha motif domain containing 1B	protein-coding	6.78236	5.79896	1.14595	3e-06	0.000208499
peak338	chr1	164460808	164461291	Intergenic	Intergenic	-2694	Atp1b1	ATPase, Na+/K+ transporting, beta 1 polypeptide	protein-coding	7.03935	6.05661	1.14561	4.79e-07	6.88e-05
peak843	chr4	101493725	101494165	Intergenic	Intergenic	-2703	Dnajc6	DnaJ heat shock protein family (Hsp40) member C6	protein-coding	6.85991	5.87716	1.14541	5.16e-06	0.000296774
peak1224	chr19	16418941	16419614	Intergenic	Intergenic	-16390	Gna14	guanine nucleotide binding protein, alpha 14	protein-coding	6.32185	5.33852	1.14519	1.4e-05	0.000553757
peak5205	chr14	35096251	35096664	intron (NM_008166, intron 4 of 15)	intron (NM_008166, intron 4 of 15)	201848	Mir346	microRNA 346	ncRNA	5.22886	4.24289	1.14493	0.00109088	0.0101666
peak2596	chr4	7364341	7364674	Intergenic	Intergenic	-196181	8430436N08Rik	RIKEN cDNA 8430436N08 gene	ncRNA	5.79321	4.80903	1.14489	0.000129654	0.00242276
peak4630	chr13	102074211	102074759	Intergenic	Intergenic	-306268	Pik3r1	phosphoinositide-3-kinase regulatory subunit 1	protein-coding	5.34198	4.35656	1.14479	0.000739625	0.00774929
peak1499	chr7	108305166	108305738	Intergenic	RLTR13E|LTR|ERVK	-11444	Olfr491	olfactory receptor 491	protein-coding	6.22792	5.245	1.14463	2.64e-05	0.00085567
peak2537	chr2	145771080	145771515	Intergenic	Intergenic	-14819	Rin2	Ras and Rab interactor 2	protein-coding	5.91951	4.93603	1.1445	0.000123053	0.0023529
peak3596	chr2	125452896	125453243	intron (NM_007993, intron 6 of 65)	intron (NM_007993, intron 6 of 65)	53369	Fbn1	fibrillin 1	protein-coding	5.59764	4.6139	1.14392	0.000350908	0.00473245
peak1142	chr13	77810540	77810996	intron (NR_028109, intron 4 of 10)	RLTR9E|LTR|ERVK	102078	Fam172a	family with sequence similarity 172, member A	protein-coding	6.37542	5.39359	1.14379	1.15e-05	0.000486959
peak3183	chr13	9370764	9371453	intron (NM_001081426, intron 1 of 36)	B4A|SINE|B4	94583	Dip2c	disco interacting protein 2 homolog C	protein-coding	5.57013	4.58655	1.14368	0.000235144	0.00358302
peak2669	chr7	39753876	39754673	Intergenic	Intergenic	236508	Zfp619	zinc finger protein 619	protein-coding	5.79396	4.81103	1.14364	0.000142919	0.0025974
peak185	chr1	98086383	98087096	intron (NM_001357127, intron 1 of 25)	intron (NM_001357127, intron 1 of 25)	8893	Pam	peptidylglycine alpha-amidating monooxygenase	protein-coding	7.3492	6.36893	1.14345	1.22e-07	3.12e-05
peak301	chr2	36204494	36205005	Intergenic	Intergenic	-25677	Ptgs1	prostaglandin-endoperoxide synthase 1	protein-coding	7.11984	6.13968	1.14313	3.5e-07	5.62e-05
peak3720	chr2	17101405	17101800	Intergenic	Intergenic	-87876	4930515L03Rik	RIKEN cDNA 4930515L03 gene	ncRNA	5.44179	4.45886	1.14263	0.000387818	0.00505728
peak1164	chr7	57958783	57959412	Intergenic	RLTR13E|LTR|ERVK	367924	Gabrb3	gamma-aminobutyric acid (GABA) A receptor, subunit beta 3	protein-coding	6.4764	5.49642	1.1421	1.19e-05	0.000494094
peak3252	chr12	78909461	78909764	Intergenic	Intergenic	-2674	Plek2	pleckstrin 2	protein-coding	5.62905	4.64753	1.14179	0.000249553	0.00372258
peak1091	chr7	49316581	49316939	intron (NM_175272, intron 1 of 37)	intron (NM_175272, intron 1 of 37)	70571	Nav2	neuron navigator 2	protein-coding	6.49167	5.51208	1.14174	1.01e-05	0.000446961
peak385	chr4	25796035	25796456	intron (NM_010243, intron 1 of 2)	intron (NM_010243, intron 1 of 2)	3758	Fut9	fucosyltransferase 9	protein-coding	6.98917	6.01035	1.14165	6.37e-07	8.03e-05
peak3746	chrX	70874914	70875264	Intergenic	Intergenic	-175167	Mamld1	mastermind-like domain containing 1	protein-coding	5.44362	4.46167	1.14165	0.000392996	0.00508923
peak1070	chr15	35286743	35287509	Intergenic	Intergenic	-8972	Osr2	odd-skipped related 2	protein-coding	6.55414	5.57514	1.14124	9.6e-06	0.000435424
peak233	chr1	45359754	45360123	Intergenic	Lx|LINE|L1	48400	Col3a1	collagen, type III, alpha 1	protein-coding	7.28216	6.30427	1.14102	1.95e-07	4.05e-05
peak109	chr10	128980727	128981711	Intergenic	Intergenic	-8695	Olfr9	olfactory receptor 9	protein-coding	7.54719	6.56956	1.14097	3.65e-08	1.61e-05
peak904	chr8	64405986	64406267	Intergenic	Lx|LINE|L1	108315	Mir710	microRNA 710	ncRNA	6.53113	5.55276	1.1406	6.07e-06	0.000325707
peak610	chr15	22811624	22812319	Intergenic	Intergenic	-96987	Hnrnpa1l2-ps2	heterogeneous nuclear ribonucleoprotein A1-like 2, pseudogene 2	protein-coding	6.76124	5.78327	1.14052	2.09e-06	0.000165514
peak1263	chr1	138859215	138859652	Intergenic	RLTR13B1|LTR|ERVK	-2579	2310009B15Rik	RIKEN cDNA 2310009B15 gene	protein-coding	6.42621	5.44783	1.14042	1.52e-05	0.000584552
peak4930	chr8	82004326	82004575	intron (NM_001297593, intron 15 of 23)	intron (NM_001297593, intron 15 of 23)	398136	Il15	interleukin 15	protein-coding	5.15065	4.16917	1.14015	0.000905367	0.00890754
peak4417	chr11	3398452	3398849	intron (NM_010718, intron 1 of 15)	intron (NM_010718, intron 1 of 15)	10588	Limk2	LIM motif-containing protein kinase 2	protein-coding	5.22886	4.24795	1.13989	0.000647854	0.0071136
peak1394	chr4	94987684	94988113	Intergenic	Intergenic	-8798	Mysm1	myb-like, SWIRM and MPN domains 1	protein-coding	6.35793	5.37999	1.13988	2.11e-05	0.000734269
peak1430	chr14	45140449	45141022	intron (NM_172597, intron 19 of 20)	intron (NM_172597, intron 19 of 20)	78690	Txndc16	thioredoxin domain containing 16	protein-coding	6.30401	5.32606	1.13978	2.25e-05	0.000763937
peak4383	chr3	79967420	79967706	Intergenic	Intergenic	81633	Gask1b	golgi associated kinase 1B	protein-coding	5.26683	4.28724	1.13871	0.000632634	0.00700184
peak4289	chr5	22002497	22002723	intron (NM_011261, intron 25 of 63)	ORR1C1|LTR|ERVL-MaLR	-137006	Slc26a5	solute carrier family 26, member 5	protein-coding	5.33866	4.35941	1.13862	0.000596688	0.00674873
peak598	chr1	122328363	122328795	Intergenic	Intergenic	123434	Gm28590	predicted gene 28590	ncRNA	7.13226	6.15667	1.13856	1.96e-06	0.000159175
peak1906	chr2	15273477	15273798	Intergenic	MusHAL1|LINE|L1	218317	Arl5b	ADP-ribosylation factor-like 5B	protein-coding	6.04529	5.06816	1.13847	5.37e-05	0.00136633
peak405	chr7	86815030	86815924	Intergenic	RLTR13B1|LTR|ERVK	20336	Vmn2r77	vomeronasal 2, receptor 77	protein-coding	7.0211	6.0455	1.13846	7.14e-07	8.52e-05
peak5508	chr13	11273977	11274268	Intergenic	RLTR25B|LTR|ERVK	-247930	Zp4-ps	zona pellucida glycoprotein 4, pseudogene	pseudo	5.10702	4.1274	1.13813	0.00130019	0.0114482
peak854	chr8	97389642	97390142	Intergenic	Intergenic	-1501491	Got2	glutamatic-oxaloacetic transaminase 2, mitochondrial	protein-coding	6.57774	5.60205	1.13799	5.26e-06	0.000298946
peak2061	chr16	55514143	55514614	Intergenic	Intergenic	19647	Mir5118	microRNA 5118	ncRNA	5.95351	4.97677	1.13789	6.71e-05	0.00157901
peak2183	chr12	71959433	71959942	intron (NM_026102, intron 16 of 25)	intron (NM_026102, intron 16 of 25)	70144	Daam1	dishevelled associated activator of morphogenesis 1	protein-coding	5.90637	4.92953	1.13787	7.98e-05	0.00177249
peak4916	chrX	145410807	145411164	Intergenic	Intergenic	-62046	Lhfpl1	lipoma HMGIC fusion partner-like 1	protein-coding	5.15022	4.17137	1.13752	0.000897467	0.00885445
peak4494	chr5	58797859	58798125	Intergenic	Intergenic	-344994	4930459L07Rik	RIKEN cDNA 4930459L07 gene	ncRNA	5.3397	4.36155	1.13752	0.000676187	0.00729851
peak1725	chr3	137530132	137530655	Intergenic	Intergenic	22269	Gm4861	predicted gene 4861	protein-coding	6.30153	5.32606	1.13731	3.98e-05	0.00111823
peak5389	chr10	62135791	62136351	Intergenic	Intergenic	2981	Neurog3	neurogenin 3	protein-coding	5.15108	4.17283	1.13693	0.00122628	0.0110385
peak2151	chr2	49897506	49897952	intron (NM_027990, intron 3 of 9)	intron (NM_027990, intron 3 of 9)	110043	Lypd6b	LY6/PLAUR domain containing 6B	protein-coding	5.95511	4.97934	1.13692	7.65e-05	0.00172363
peak5203	chrX	38589869	38590088	Intergenic	RLTR18B|LTR|ERVK	-10493	Mcts1	malignant T cell amplified sequence 1	protein-coding	5.06634	4.08814	1.13654	0.00109007	0.0101632
peak2473	chr10	7189144	7189735	intron (NM_172546, intron 1 of 12)	intron (NM_172546, intron 1 of 12)	22798	Cnksr3	Cnksr family member 3	protein-coding	5.83198	4.85637	1.13647	0.000114178	0.00223928
peak1012	chr6	80056776	80057170	intron (NM_001134743, intron 2 of 2)	intron (NM_001134743, intron 2 of 2)	37330	Lrrtm4	leucine rich repeat transmembrane neuronal 4	protein-coding	6.46734	5.49317	1.1363	8.28e-06	0.000396858
peak1941	chr8	127397530	127398003	intron (NM_001013580, intron 12 of 13)	intron (NM_001013580, intron 12 of 13)	98154	Pard3	par-3 family cell polarity regulator	protein-coding	6.04375	5.06879	1.13629	5.62e-05	0.00140548
peak5172	chr8	12759995	12760292	intron (NR_121603, intron 1 of 29)	B1F|SINE|Alu	3127	Atp11a	ATPase, class VI, type 11A	protein-coding	5.2295	4.25228	1.13619	0.00106366	0.00997615
peak6624	chr14	67537169	67537433	Intergenic	Intergenic	60428	Gm38409	predicted gene, 38409	ncRNA	5.19223	4.21491	1.13615	0.00233497	0.0170999
peak88	chr2	141994930	141995958	intron (NM_001013802, intron 8 of 18)	MER5A1|DNA|hAT-Charlie	906020	Kif16b	kinesin family member 16B	protein-coding	7.77183	6.79934	1.136	2.64e-08	1.46e-05
peak1283	chr3	157802745	157803152	Intergenic	RLTR9F|LTR|ERVK	122115	Cth	cystathionase (cystathionine gamma-lyase)	protein-coding	6.31319	5.3391	1.13597	1.59e-05	0.000601384
peak201	chr6	17797060	17797840	intron (NM_001083315, intron 1 of 14)	Eulor5A|DNA?|DNA?	48280	St7	suppression of tumorigenicity 7	protein-coding	7.35385	6.3811	1.13594	1.39e-07	3.35e-05
peak5938	chr14	115863655	115863897	intron (NM_175500, intron 7 of 7)	intron (NM_175500, intron 7 of 7)	-454224	4930505G20Rik	RIKEN cDNA 4930505G20 gene	ncRNA	4.93098	3.95293	1.13581	0.00164959	0.0134743
peak2524	chr6	59301531	59301790	Intergenic	Intergenic	92790	Tigd2	tigger transposable element derived 2	protein-coding	5.78136	4.80636	1.13574	0.000121176	0.00232815
peak5271	chr8	113837111	113837495	intron (NM_172466, intron 3 of 22)	intron (NM_172466, intron 3 of 22)	11536	Adamts18	a disintegrin-like and metallopeptidase (reprolysin type) with thrombospondin type 1 motif, 18	protein-coding	5.06612	4.08888	1.13557	0.00113195	0.0104176
peak2342	chr1	34090832	34091396	intron (NM_001276764, intron 5 of 102)	intron (NM_001276764, intron 5 of 102)	-26245	Mir6896	microRNA 6896	ncRNA	5.85836	4.88402	1.13527	9.71e-05	0.00201137
peak2936	chr12	101892969	101893517	intron (NM_028446, intron 7 of 20)	intron (NM_028446, intron 7 of 20)	-19424	Gm20036	predicted gene, 20036	ncRNA	5.86019	4.88599	1.13513	0.000186924	0.00308845
peak1306	chr6	41147407	41148141	Intergenic	Intergenic	-112265	2210010C04Rik	RIKEN cDNA 2210010C04 gene	protein-coding	6.29462	5.32144	1.13502	1.71e-05	0.000634923
peak138	chr3	133590405	133591176	Intergenic	Intergenic	-46400	Tet2	tet methylcytosine dioxygenase 2	protein-coding	7.45548	6.48393	1.13483	6.39e-08	2.24e-05
peak2337	chr10	30405863	30406344	Intergenic	Intergenic	194597	Trmt11	tRNA methyltransferase 11	protein-coding	5.85781	4.88402	1.13472	9.65e-05	0.00200372
peak6346	chr16	25809640	25809935	intron (NM_001127262, intron 1 of 10)	intron (NM_001127262, intron 1 of 10)	7871	Trp63	transformation related protein 63	protein-coding	4.88196	3.90521	1.13429	0.00205377	0.0156994
peak5537	chr4	40528849	40529151	Intergenic	RLTR44C|LTR|ERVK	-3452	4933428C19Rik	RIKEN cDNA 4933428C19 gene	ncRNA	5.06612	4.09037	1.13409	0.00132518	0.01161
peak6260	chr14	40668662	40669125	Intergenic	RLTR13B1|LTR|ERVK	224421	Sh2d4b	SH2 domain containing 4B	protein-coding	4.97843	4.00291	1.13349	0.00196547	0.0152308
peak6141	chr2	78984142	78984423	Intergenic	RLTR26_Mus|LTR|ERVK	114604	Ube2e3	ubiquitin-conjugating enzyme E2E 3	protein-coding	4.88242	3.90674	1.13322	0.0018533	0.0146399
peak733	chr6	15715545	15715742	Intergenic	RLTR9D2|LTR|ERVK	-5018	Mdfic	MyoD family inhibitor domain containing	protein-coding	6.68714	5.7164	1.13321	3.5e-06	0.000231753
peak1605	chr10	125801470	125801826	Intergenic	Intergenic	-164571	Lrig3	leucine-rich repeats and immunoglobulin-like domains 3	protein-coding	6.1605	5.1889	1.1332	3.21e-05	0.00097139
peak1881	chr1	93746067	93746589	intron (NM_025920, intron 2 of 5)	intron (NM_025920, intron 2 of 5)	8510	Thap4	THAP domain containing 4	protein-coding	6.07728	5.10565	1.13307	5.08e-05	0.00131016
peak6285	chr3	41019522	41019795	Intergenic	BGLII_B|LTR|ERVK	63388	Pgrmc2	progesterone receptor membrane component 2	protein-coding	5.06656	4.09259	1.13232	0.00199742	0.0154169
peak2840	chr1	33380424	33381231	Intergenic	RLTR13B4|LTR|ERVK	288967	Prim2	DNA primase, p58 subunit	protein-coding	5.70043	4.72923	1.13174	0.000167969	0.00286876
peak6379	chr1	4394778	4395168	intron (NM_001195662, intron 1 of 3)	RLTR9F|LTR|ERVK	14268	Rp1	retinitis pigmentosa 1 (human)	protein-coding	4.88265	3.90905	1.13115	0.00208217	0.015834
peak2760	chr2	137245073	137245645	Intergenic	Intergenic	-128839	Jag1	jagged 1	protein-coding	6.04289	5.07319	1.13105	0.000155467	0.00273249
peak7444	chr2	60428459	60428760	exon (NM_008867, exon 24 of 30)	exon (NM_008867, exon 24 of 30)	17084	Gm13580	predicted gene 13580	ncRNA	4.72914	3.75507	1.13086	0.00333034	0.0217003
peak1000	chr19	52644261	52644867	Intergenic	Intergenic	-278617	AA387883	expressed sequence AA387883	ncRNA	6.61616	5.64779	1.13074	7.95e-06	0.000385743
peak3143	chr12	57850686	57851105	Intergenic	Intergenic	-187984	BC042761	cDNA sequence BC042761	ncRNA	5.64268	4.67234	1.13072	0.000228565	0.00352738
peak2838	chr19	61313302	61313859	Intergenic	Intergenic	-85162	Csf2ra	colony stimulating factor 2 receptor, alpha, low-affinity (granulocyte-macrophage)	protein-coding	5.78099	4.81103	1.1307	0.000167546	0.00286387
peak4016	chr3	63315275	63315577	intron (NM_008604, intron 3 of 22)	intron (NM_008604, intron 3 of 22)	19331	Mme	membrane metallo endopeptidase	protein-coding	5.45879	4.48816	1.13048	0.000488466	0.00590008
peak1611	chr2	13994006	13994562	Intergenic	MurERV4_19-int|LTR|ERVK	61751	Hacd1	3-hydroxyacyl-CoA dehydratase 1	protein-coding	6.21771	5.24914	1.13028	3.26e-05	0.000980403
peak1662	chrX	17751124	17752115	Intergenic	RLTR13D6|LTR|ERVK	-179294	Fundc1	FUN14 domain containing 1	protein-coding	6.1605	5.19192	1.13018	3.59e-05	0.00104819
peak4443	chr14	10049256	10049675	intron (NM_001308286, intron 2 of 6)	RMER17B2|LTR|ERVK	165370	Mnd1-ps	Mnd1 retrotransposed pseudogene	pseudo	5.39227	4.42179	1.13012	0.000658777	0.00719272
peak1955	chr10	3949014	3949738	intron (NM_001033253, intron 12 of 15)	ID_B1|SINE|B4	-23699	Mthfd1l	methylenetetrahydrofolate dehydrogenase (NADP+ dependent) 1-like	protein-coding	6.05661	5.08798	1.13002	5.73e-05	0.00142203
peak6831	chr2	147877307	147877665	Intergenic	Intergenic	166793	A530006G24Rik	RIKEN cDNA A530006G24 gene	ncRNA	4.78088	3.80795	1.12999	0.00257159	0.018258
peak1692	chr11	74445642	74445997	intron (NM_001015046, intron 3 of 24)	ID_B1|SINE|B4	76982	Rap1gap2	RAP1 GTPase activating protein 2	protein-coding	6.11907	5.15061	1.12999	3.76e-05	0.00107723
peak3560	chr8	72991707	72992019	intron (NM_001317391, intron 7 of 15)	intron (NM_001317391, intron 7 of 15)	-24649	Mir28b	microRNA 28b	ncRNA	5.55318	4.58378	1.12953	0.000336316	0.00458278
peak1594	chr1	129001830	129002176	Intergenic	B4A|SINE|B4	-271301	Thsd7b	thrombospondin, type I, domain containing 7B	protein-coding	6.23839	5.27066	1.12948	3.15e-05	0.000959362
peak3073	chr13	35189071	35189624	Intergenic	Intergenic	7724	1700011B04Rik	RIKEN cDNA 1700011B04 gene	ncRNA	5.69948	4.73058	1.12943	0.000212132	0.0033475
peak7571	chr14	43126211	43126602	Intergenic	Intergenic	-110830	Gm10377	predicted gene 10377	protein-coding	4.78256	3.81032	1.12931	0.00349303	0.022381
peak280	chr1	96848648	96849444	intron (NM_172658, intron 2 of 12)	intron (NM_172658, intron 2 of 12)	-22080	Panct2	pluripotency-associated noncoding transcript 2	ncRNA	7.17474	6.20865	1.12914	2.94e-07	5.1e-05
peak9	chr9	20635714	20636800	Intergenic	Intergenic	-6460	Ubl5	ubiquitin-like 5	protein-coding	8.85304	7.8881	1.12894	1.24e-10	6.66e-07
peak1704	chr5	41643742	41644218	intron (NM_001310590, intron 4 of 6)	IAPLTR2b|LTR|ERVK	63711	Rab28	RAB28, member RAS oncogene family	protein-coding	6.23664	5.26949	1.12891	3.83e-05	0.00109014
peak1028	chr13	6465768	6466434	Intergenic	Intergenic	-82056	Pitrm1	pitrilysin metallepetidase 1	protein-coding	6.47554	5.50885	1.12886	8.59e-06	0.000405134
peak3853	chr13	32053600	32053810	intron (NM_146041, intron 7 of 10)	intron (NM_146041, intron 7 of 10)	247059	Foxc1	forkhead box C1	protein-coding	5.42643	4.45746	1.12872	0.000428363	0.00539255
peak1818	chr9	9960766	9961163	intron (NM_001033359, intron 9 of 20)	intron (NM_001033359, intron 9 of 20)	66533	Mir6237	microRNA 6237	ncRNA	6.09699	5.12983	1.12864	4.64e-05	0.00123718
peak2565	chr12	44492806	44493271	intron (NM_176930, intron 3 of 30)	intron (NM_176930, intron 3 of 30)	164153	Nrcam	neuronal cell adhesion molecule	protein-coding	5.96378	4.99663	1.12836	0.000126506	0.00239251
peak3639	chr19	61320804	61321469	Intergenic	RLTR9D2|LTR|ERVK	-92718	Csf2ra	colony stimulating factor 2 receptor, alpha, low-affinity (granulocyte-macrophage)	protein-coding	5.49283	4.52443	1.12835	0.000363912	0.00485116
peak7504	chr9	39476535	39477010	Intergenic	RLTR13B1|LTR|ERVK	-6048	Olfr955	olfactory receptor 955	protein-coding	4.67267	3.70101	1.12816	0.00340726	0.0220264
peak1734	chr6	44007017	44007541	Intergenic	LTRIS2|LTR|ERV1	-341001	Tpk1	thiamine pyrophosphokinase	protein-coding	6.15902	5.19253	1.1281	4.06e-05	0.00113616
peak855	chr11	10524915	10525463	Intergenic	L2c|LINE|L2	-588827	Vwc2	von Willebrand factor C domain containing 2	protein-coding	6.60832	5.64319	1.1275	5.3e-06	0.000300506
peak4504	chr2	132989828	132990424	Intergenic	Intergenic	-44090	Fermt1	fermitin family member 1	protein-coding	5.45717	4.48955	1.12747	0.000681414	0.00733911
peak314	chr2	115747633	115748033	intron (NM_207264, intron 10 of 10)	intron (NM_207264, intron 10 of 10)	109108	Mir1951	microRNA 1951	ncRNA	7.18069	6.21657	1.12717	3.82e-07	5.9e-05
peak194	chr1	118422679	118423151	intron (NM_001359341, intron 2 of 37)	intron (NM_001359341, intron 2 of 37)	33857	Clasp1	CLIP associating protein 1	protein-coding	7.37065	6.40703	1.12684	1.31e-07	3.27e-05
peak892	chr10	65033402	65034183	Intergenic	RLTR13C1|LTR|ERVK	86575	Gm28881	predicted gene 28881	ncRNA	6.57829	5.61401	1.12661	5.97e-06	0.000324597
peak9009	chr15	46931542	46931821	Intergenic	RLTR45|LTR|ERVK	308376	4930548G14Rik	RIKEN cDNA 4930548G14 gene	ncRNA	4.4921	3.52105	1.12655	0.0061054	0.0328712
peak2326	chr6	72622842	72623372	Intergenic	Intergenic	-6107	Tgoln1	trans-golgi network protein	protein-coding	5.89565	4.93018	1.12653	9.54e-05	0.00198825
peak4084	chr6	26475948	26476853	Intergenic	RLTR10|LTR|ERVK	544974	Gm20756	predicted gene, 20756	ncRNA	5.39145	4.42461	1.12648	0.000511888	0.00608024
peak3581	chr9	13540770	13541227	Intergenic	Intergenic	-78991	Maml2	mastermind like transcriptional coactivator 2	protein-coding	5.58494	4.61872	1.12644	0.000344076	0.00466103
peak8742	chr18	43508277	43508757	Intergenic	RLTR10|LTR|ERVK	-70231	Dpysl3	dihydropyrimidinase-like 3	protein-coding	4.55353	3.58296	1.12643	0.00555104	0.0308031
peak3117	chrX	155594642	155595046	intron (NM_001093750, intron 1 of 2)	intron (NM_001093750, intron 1 of 2)	28483	Ptchd1	patched domain containing 1	protein-coding	5.76997	4.80436	1.12637	0.000223805	0.00348309
peak7936	chr11	36679018	36679224	intron (NM_011856, intron 2 of 28)	intron (NM_011856, intron 2 of 28)	265120	Tenm2	teneurin transmembrane protein 2	protein-coding	4.61495	3.64483	1.12632	0.0040567	0.0247972
peak4818	chr6	37458021	37458314	Intergenic	MER21C|LTR|ERVL	-16019	Creb3l2	cAMP responsive element binding protein 3-like 2	protein-coding	5.35978	4.39312	1.1262	0.000842733	0.00848505
peak2009	chr4	62188701	62189225	TTS (NM_001348347)	TTS (NM_001348347)	19239	Zfp37	zinc finger protein 37	protein-coding	6.27533	5.31113	1.12603	6.26e-05	0.00151086
peak2788	chr6	128706063	128706503	3' UTR (NM_001099918, exon 6 of 6)	3' UTR (NM_001099918, exon 6 of 6)	16814	Klrb1	killer cell lectin-like receptor subfamily B member 1	protein-coding	5.79545	4.83026	1.12601	0.000160208	0.00278714
peak407	chr18	30317749	30318759	intron (NR_151699, intron 16 of 24)	RMER1A|Other|Other	45389	Pik3c3	phosphatidylinositol 3-kinase catalytic subunit type 3	protein-coding	7.01746	6.05446	1.12589	7.15e-07	8.52e-05
peak2294	chr15	42629527	42629774	intron (NM_001286062, intron 1 of 8)	intron (NM_001286062, intron 1 of 8)	47327	Angpt1	angiopoietin 1	protein-coding	5.9179	4.95334	1.12567	9.18e-05	0.00194048
peak4138	chr14	10206315	10206848	intron (NM_001308286, intron 2 of 6)	MER113|DNA|hAT-Charlie	246877	Fhit	fragile histidine triad gene	protein-coding	5.35833	4.39241	1.12545	0.000531675	0.00623285
peak5091	chr5	81934425	81935068	Intergenic	B1_Mur1|SINE|Alu	189967	1700031L13Rik	RIKEN cDNA 1700031L13 gene	ncRNA	5.35522	4.38958	1.12518	0.00101498	0.00967019
peak2779	chr14	51054315	51054875	Intergenic	Lx8|LINE|L1	2647	Rnase12	ribonuclease, RNase A family, 12 (non-active)	protein-coding	5.84743	4.88336	1.12502	0.000158557	0.00276777
peak1582	chr1	159413303	159413724	Intergenic	Intergenic	73155	Mir1843b	microRNA 1843b	ncRNA	6.35944	5.39641	1.12501	3.08e-05	0.000944944
peak8079	chr2	143201600	143201987	Intergenic	Lx5b|LINE|L1	123400	Otor	otoraplin	protein-coding	4.61444	3.64567	1.12498	0.00430309	0.0258377
peak4209	chr3	84284887	84285215	intron (NM_001271726, intron 1 of 11)	intron (NM_001271726, intron 1 of 11)	-14268	Trim2	tripartite motif-containing 2	protein-coding	5.35854	4.39312	1.12495	0.000563955	0.00649976
peak2302	chr3	126350286	126350673	Intergenic	RLTR13D6|LTR|ERVK	-13373	Arsj	arylsulfatase J	protein-coding	5.89529	4.93148	1.12487	9.29e-05	0.00195765
peak2097	chrX	79929933	79930678	Intergenic	RLTR13D6|LTR|ERVK	-258870	Mageb16	melanoma antigen family B, 16	protein-coding	6.07576	5.11247	1.12474	7.12e-05	0.00164617
peak4856	chr8	78595546	78595859	intron (NR_104094, intron 4 of 9)	intron (NR_104094, intron 4 of 9)	86374	Slc10a7	solute carrier family 10 (sodium/bile acid cotransporter family), member 7	protein-coding	5.24914	4.28364	1.12466	0.000866803	0.00865911
peak4964	chr1	56684285	56684800	Intergenic	Intergenic	-47091	Hsfy2	heat shock transcription factor, Y-linked 2	protein-coding	5.39454	4.42956	1.12463	0.000923138	0.00902124
peak2466	chr10	108323908	108324321	Intergenic	BGLII_B|LTR|ERVK	-8075	Pawr	PRKC, apoptosis, WT1, regulator	protein-coding	6.01257	5.04931	1.12457	0.000113071	0.00222427
peak2236	chr1	11748288	11748762	intron (NM_001160369, intron 8 of 13)	intron (NM_001160369, intron 8 of 13)	334420	A830018L16Rik	RIKEN cDNA A830018L16 gene	protein-coding	5.96608	5.00302	1.12427	8.51e-05	0.00184628
peak8287	chr16	65038038	65038416	intron (NM_008310, intron 2 of 2)	LTRIS2|LTR|ERV1	67557	Htr1f	5-hydroxytryptamine (serotonin) receptor 1F	protein-coding	4.61444	3.6465	1.12414	0.00466554	0.0273109
peak4145	chr15	48607487	48607743	intron (NM_001081391, intron 3 of 70)	intron (NM_001081391, intron 3 of 70)	184374	Csmd3	CUB and Sushi multiple domains 3	protein-coding	5.35771	4.39383	1.12342	0.000534595	0.0062565
peak1595	chr13	15409465	15409866	Intergenic	BGLII|LTR|ERVK	-54058	Gli3	GLI-Kruppel family member GLI3	protein-coding	6.28345	5.32202	1.12329	3.16e-05	0.000959486
peak195	chr17	21067082	21067678	Intergenic	RLTR13D6|LTR|ERVK	-23828	Gm5092	predicted gene 5092	ncRNA	7.3532	6.39326	1.12315	1.33e-07	3.29e-05
peak4175	chr5	44052764	44053104	intron (NM_001163583, intron 3 of 21)	intron (NM_001163583, intron 3 of 21)	41834	Prom1	prominin 1	protein-coding	5.42622	4.46308	1.1229	0.00055069	0.00639856
peak2496	chr5	88591577	88591869	intron (NM_001359209, intron 1 of 17)	Lx5b|LINE|L1	8210	Rufy3	RUN and FYVE domain containing 3	protein-coding	5.87102	4.90926	1.12277	0.000117119	0.00227503
peak1893	chr4	103466032	103466462	intron (NR_040673, intron 3 of 3)	intron (NR_040673, intron 3 of 3)	83747	Gm12718	predicted gene 12718	ncRNA	6.08785	5.12675	1.1226	5.21e-05	0.00133634
peak700	chr17	82312128	82312585	Intergenic	RLTR13D6|LTR|ERVK	-573969	Slc8a1	solute carrier family 8 (sodium/calcium exchanger), member 1	protein-coding	6.72855	5.76888	1.12222	3.01e-06	0.000208523
peak343	chr4	97153516	97154059	Intergenic	Intergenic	-368627	Gm12695	predicted gene 12695	protein-coding	7.1584	6.19946	1.12198	4.91e-07	6.94e-05
peak1536	chr19	49958400	49958922	Intergenic	Intergenic	719985	Sorcs1	sortilin-related VPS10 domain containing receptor 1	protein-coding	6.45837	5.4986	1.12192	2.83e-05	0.000893597
peak2803	chr9	76176415	76177156	intron (NR_153419, intron 5 of 7)	RMER17B2|LTR|ERVK	36872	Gfral	GDNF family receptor alpha like	protein-coding	5.74118	4.78001	1.12187	0.000162652	0.00281492
peak4895	chr19	22703971	22704370	intron (NM_001362512, intron 3 of 8)	intron (NM_001362512, intron 3 of 8)	11569	Trpm3	transient receptor potential cation channel, subfamily M, member 3	protein-coding	5.21046	4.24795	1.12154	0.000886926	0.00878852
peak4484	chr4	96731036	96731356	intron (NM_001081284, intron 9 of 10)	intron (NM_001081284, intron 9 of 10)	53964	Gm12695	predicted gene 12695	protein-coding	5.28556	4.32342	1.12144	0.000671781	0.00726721
peak2602	chr1	30414976	30415328	Intergenic	MER67C|LTR|ERV1	-276316	Gm31465	predicted gene, 31465	ncRNA	5.94085	4.98062	1.1214	0.000130846	0.0024394
peak2643	chr15	57509337	57510041	Intergenic	Intergenic	-32064	Slc22a22	solute carrier family 22 (organic cation transporter), member 22	protein-coding	6.01031	5.05058	1.12105	0.000138115	0.00253499
peak4792	chr15	32154009	32154313	Intergenic	MIRb|SINE|MIR	-23128	Tas2r119	taste receptor, type 2, member 119	protein-coding	5.20896	4.24722	1.12077	0.000830232	0.00840454
peak5280	chr7	72363912	72364280	Intergenic	Intergenic	-57501	Mctp2	multiple C2 domains, transmembrane 2	protein-coding	5.12964	4.16771	1.12067	0.00113739	0.0104497
peak181	chr1	5232739	5233273	Intergenic	Intergenic	149920	Atp6v1h	ATPase, H+ transporting, lysosomal V1 subunit H	protein-coding	7.40126	6.44428	1.12023	1.15e-07	3.09e-05
peak2827	chr11	36604943	36605364	intron (NM_011856, intron 2 of 28)	intron (NM_011856, intron 2 of 28)	339088	Tenm2	teneurin transmembrane protein 2	protein-coding	5.74137	4.78269	1.11938	0.000165741	0.00284404
peak4203	chr15	41120539	41121104	Intergenic	Intergenic	-52880	4930555K19Rik	leucine rich repeat and sterile alpha motif containing 1 pseudogene	pseudo	5.50766	4.54957	1.11817	0.000561384	0.00647935
peak1810	chrX	43584373	43584762	Intergenic	Lx|LINE|L1	-6422	Tex13c1	TEX13 family member C1	protein-coding	6.20855	5.25211	1.11817	4.6e-05	0.00123332
peak4954	chr5	20692245	20692558	intron (NM_015823, intron 21 of 21)	intron (NM_015823, intron 21 of 21)	189723	Phtf2	putative homeodomain transcription factor 2	protein-coding	5.20917	4.25011	1.11809	0.000918384	0.0089929
peak1910	chr18	50022355	50023107	intron (NM_001177759, intron 1 of 1)	intron (NM_001177759, intron 1 of 1)	-8253	Tnfaip8	tumor necrosis factor, alpha-induced protein 8	protein-coding	6.06562	5.10937	1.11771	5.39e-05	0.00136811
peak5061	chr12	41688787	41689285	intron (NM_053122, intron 5 of 6)	RLTR9A3B|LTR|ERVK	-202979	Lrrn3	leucine rich repeat protein 3, neuronal	protein-coding	5.17007	4.21127	1.11769	0.000991949	0.00950679
peak3039	chr1	121551169	121551895	Intergenic	Intergenic	16448	Ddx18	DEAD (Asp-Glu-Ala-Asp) box polypeptide 18	protein-coding	5.81973	4.86298	1.11764	0.000207705	0.00331549
peak432	chr4	34734243	34734854	Intergenic	RLTR25B|LTR|ERVK	-4342	Cfap206	cilia and flagella associated protein 206	protein-coding	7.08375	6.12919	1.11753	8e-07	8.98e-05
peak2077	chr16	58107427	58108145	Intergenic	ORR1C1-int|LTR|ERVL-MaLR	-300749	Dcbld2	discoidin, CUB and LCCL domain containing 2	protein-coding	5.99951	5.04362	1.11722	6.91e-05	0.00161313
peak3839	chr7	55902276	55902735	intron (NM_011370, intron 18 of 30)	intron (NM_011370, intron 18 of 30)	59988	Nipa2	non imprinted in Prader-Willi/Angelman syndrome 2 homolog (human)	protein-coding	5.54083	4.58378	1.11721	0.000423109	0.00534645
peak3134	chr7	118968839	118969328	intron (NM_001081446, intron 8 of 8)	intron (NM_001081446, intron 8 of 8)	26128	Gprc5b	G protein-coupled receptor, family C, group 5, member B	protein-coding	5.6581	4.70207	1.11652	0.000227151	0.00351598
peak494	chr2	124636879	124637599	intron (NM_172537, intron 1 of 16)	intron (NM_172537, intron 1 of 16)	-16342	Sema6d	sema domain, transmembrane domain (TM), and cytoplasmic domain, (semaphorin) 6D	protein-coding	7.04076	6.08732	1.11637	1.13e-06	0.000110734
peak325	chr2	90554582	90555158	intron (NM_008982, intron 1 of 23)	intron (NM_008982, intron 1 of 23)	25777	Ptprj	protein tyrosine phosphatase, receptor type, J	protein-coding	7.16441	6.21146	1.116	4.31e-07	6.44e-05
peak3625	chr14	36520671	36520995	Intergenic	Lx4A|LINE|L1	398702	Ccser2	coiled-coil serine rich 2	protein-coding	5.59823	4.64272	1.11584	0.000358949	0.00480348
peak49	chr7	106760597	106761562	Intergenic	RLTR13D6|LTR|ERVK	-7693	Olfr698	olfactory receptor 698	protein-coding	8.1316	7.1796	1.11573	5.2e-09	5.15e-06
peak533	chr14	40653642	40654071	Intergenic	MTE-int|LTR|ERVL-MaLR	239458	Sh2d4b	SH2 domain containing 4B	protein-coding	7.02626	6.07346	1.11571	1.45e-06	0.000131174
peak177	chr13	25274847	25275470	Intergenic	Intergenic	-5162	Nrsn1	neurensin 1	protein-coding	7.45513	6.50281	1.11562	1.14e-07	3.09e-05
peak3283	chr10	100128154	100128573	Intergenic	Intergenic	112542	Kitl	kit ligand	protein-coding	5.71338	4.75857	1.11546	0.000256688	0.00379175
peak3524	chr7	13196359	13196671	Intergenic	Lx8|LINE|L1	18796	Vmn1r88	vomeronasal 1 receptor, 88	protein-coding	5.53883	4.58378	1.11522	0.000326801	0.00449861
peak5786	chr11	31982701	31982918	Intergenic	RLTR9E|LTR|ERVK	17176	4930524B15Rik	RIKEN cDNA 4930524B15 gene	protein-coding	5.00036	4.04394	1.11466	0.00154368	0.0129417
peak5665	chr19	49827660	49827981	Intergenic	RLTR20B3A_MM|LTR|ERVK	850826	Sorcs1	sortilin-related VPS10 domain containing receptor 1	protein-coding	5.04364	4.0874	1.11466	0.00142923	0.0122387
peak5609	chr9	23608304	23608830	Intergenic	L1Md_F|LINE|L1	385491	Bmper	BMP-binding endothelial regulator	protein-coding	5.08782	4.13182	1.11459	0.00139246	0.0120416
peak5598	chr6	101062111	101062426	Intergenic	MMERVK10D3_LTR|LTR|ERVK	228630	Ppp4r2	protein phosphatase 4, regulatory subunit 2	protein-coding	5.0876	4.13182	1.11437	0.00137891	0.0119491
peak4303	chr10	33977606	33977955	Intergenic	RLTR9D|LTR|ERVK	17275	A830082N09Rik	RIKEN cDNA A830082N09 gene	ncRNA	5.44463	4.49025	1.11428	0.000600897	0.00677423
peak809	chr9	38168123	38168634	Intergenic	RLTR13E|LTR|ERVK	12443	Olfr891	olfactory receptor 891	protein-coding	6.94664	5.99529	1.11417	4.56e-06	0.00027314
peak1566	chr3	109332783	109333047	Intergenic	Intergenic	-7768	Vav3	vav 3 oncogene	protein-coding	6.21899	5.26713	1.11364	2.99e-05	0.000927321
peak3791	chr6	8809987	8810622	Intergenic	RLTR13D6|LTR|ERVK	-31820	Ica1	islet cell autoantigen 1	protein-coding	5.47641	4.52303	1.11337	0.000408473	0.00522686
peak932	chr6	28672228	28672682	intron (NM_019776, intron 12 of 23)	intron (NM_019776, intron 12 of 23)	159292	Lrrc4	leucine rich repeat containing 4	protein-coding	6.66696	5.7164	1.11305	6.66e-06	0.000346629
peak499	chr5	83581102	83581657	Intergenic	Intergenic	-226184	Tecrl	trans-2,3-enoyl-CoA reductase-like	protein-coding	6.95964	6.00946	1.11303	1.16e-06	0.000112685
peak2605	chrX	106064610	106065310	intron (NM_001109757, intron 1 of 22)	MER20|DNA|hAT-Charlie	37736	Atp7a	ATPase, Cu++ transporting, alpha polypeptide	protein-coding	5.83327	4.88139	1.11285	0.000131073	0.00244083
peak379	chr5	87951688	87952234	intron (NR_045924, intron 2 of 4)	Lx2B2|LINE|L1	26382	Csn3	casein kappa	protein-coding	7.09894	6.14926	1.11267	6.15e-07	7.87e-05
peak6001	chr1	163731983	163732344	Intergenic	Intergenic	-6931	Mettl11b	methyltransferase like 11B	protein-coding	5.00058	4.04618	1.11264	0.00171696	0.0138793
peak2538	chr16	58512355	58512730	intron (NM_001357433, intron 1 of 10)	intron (NM_001357433, intron 1 of 10)	10884	St3gal6	ST3 beta-galactoside alpha-2,3-sialyltransferase 6	protein-coding	6.04478	5.09361	1.1126	0.000123117	0.0023532
peak2685	chr7	30614972	30615611	Intergenic	ZP3AR|Satellite|Satellite	-2557	Upk1a	uroplakin 1A	protein-coding	5.95564	5.0043	1.11258	0.000145028	0.00261958
peak5926	chr11	26014192	26014659	intron (NR_027973, intron 1 of 5)	intron (NR_027973, intron 1 of 5)	-187815	Mir6372	microRNA 6372	ncRNA	4.99946	4.04543	1.11227	0.00163646	0.013396
peak4129	chr5	52929737	52930167	Intergenic	Intergenic	62340	5033403H07Rik	RIKEN cDNA 5033403H07 gene	ncRNA	5.40986	4.45746	1.1122	0.000529488	0.00622075
peak3657	chr10	89330098	89330655	Intergenic	Intergenic	-72586	Ano4	anoctamin 4	protein-coding	5.56993	4.61803	1.11216	0.00036982	0.00490565
peak1667	chrX	52189031	52189555	Intergenic	Intergenic	-24370	Gpc4	glypican 4	protein-coding	6.21963	5.26949	1.11192	3.62e-05	0.00105214
peak1060	chr6	3573524	3574173	intron (NM_001167751, intron 20 of 26)	intron (NM_001167751, intron 20 of 26)	75455	Vps50	VPS50 EARP/GARPII complex subunit	protein-coding	6.53197	5.58265	1.11163	9.41e-06	0.000430617
peak6864	chr10	52896784	52897094	intron (NM_178675, intron 1 of 7)	ORR1C1|LTR|ERVL-MaLR	206438	Slc35f1	solute carrier family 35, member F1	protein-coding	4.85787	3.90443	1.11108	0.0026175	0.0184984
peak364	chr10	35265007	35265574	Intergenic	Intergenic	781890	Frk	fyn-related kinase	protein-coding	7.16045	6.21267	1.11084	5.72e-07	7.62e-05
peak3359	chr3	58561347	58561822	Intergenic	RLTR17D_Mm|LTR|ERVK	-15052	Selenot	selenoprotein T	protein-coding	5.7012	4.75116	1.1107	0.000275069	0.00397249
peak151	chr3	107201150	107201814	Intergenic	Intergenic	18339	Kcna10	potassium voltage-gated channel, shaker-related subfamily, member 10	protein-coding	7.57847	6.63181	1.11007	7.5e-08	2.41e-05
peak4366	chr15	53534195	53534578	intron (NM_177225, intron 4 of 4)	intron (NM_177225, intron 4 of 4)	79893	Mir28c	microRNA 28c	ncRNA	5.57033	4.62079	1.1098	0.000624855	0.00693929
peak2780	chr2	102020003	102020289	intron (NM_178886, intron 4 of 5)	intron (NM_178886, intron 4 of 5)	133884	Commd9	COMM domain containing 9	protein-coding	5.78174	4.83358	1.10902	0.00015863	0.00276778
peak4400	chr13	101447948	101448448	Intergenic	L1MA4A|LINE|L1	-50618	4922502H24Rik	RIKEN cDNA 4922502H24 gene	ncRNA	5.34032	4.39099	1.10891	0.000639129	0.00704596
peak71	chr4	24865395	24866366	Intergenic	Intergenic	-14756	Klhl32	kelch-like 32	protein-coding	7.85113	6.90586	1.10886	1.42e-08	9.68e-06
peak1934	chr5	52651474	52652065	intron (NM_172490, intron 8 of 10)	intron (NM_172490, intron 8 of 10)	17932	Sepsecs	Sep (O-phosphoserine) tRNA:Sec (selenocysteine) tRNA synthase	protein-coding	6.07644	5.12921	1.10874	5.56e-05	0.00139551
peak1352	chr9	77849258	77849711	Intergenic	Tigger1|DNA|TcMar-Tigger	-67881	Elovl5	ELOVL family member 5, elongation of long chain fatty acids (yeast)	protein-coding	6.41787	5.47184	1.10817	1.9e-05	0.000681788
peak4617	chr7	108014311	108014790	Intergenic	ERVB3_1-LTR_MM|LTR|ERVK	19417	Olfr478	olfactory receptor 478	protein-coding	5.33886	4.39029	1.10816	0.000734524	0.00771539
peak2729	chr3	119653208	119653561	Intergenic	RLTR10D2|LTR|ERVK	130004	Ptbp2	polypyrimidine tract binding protein 2	protein-coding	5.91969	4.97291	1.10799	0.000151016	0.00268443
peak2001	chr2	49376369	49376620	Intergenic	Intergenic	-74992	Epc2	enhancer of polycomb homolog 2	protein-coding	6.09867	5.15246	1.10778	6.18e-05	0.00149829
peak4710	chr2	14997677	14998267	intron (NM_001165943, intron 10 of 10)	intron (NM_001165943, intron 10 of 10)	51340	Nsun6	NOL1/NOP2/Sun domain family member 6	protein-coding	5.37324	4.42532	1.10761	0.000790423	0.00814021
peak198	chr1	51536063	51536726	intron (NR_151621, intron 3 of 3)	PB1D7|SINE|Alu	-57995	Nabp1	nucleic acid binding protein 1	protein-coding	7.45469	6.51059	1.10742	1.36e-07	3.32e-05
peak2089	chr13	90170555	90170888	Intergenic	Intergenic	81054	Tmem167	transmembrane protein 167	protein-coding	6.03269	5.08674	1.10739	7.01e-05	0.00162671
peak3243	chr5	18414021	18414263	Intergenic	Intergenic	-53729	Gnai1	guanine nucleotide binding protein (G protein), alpha inhibiting 1	protein-coding	5.70177	4.7552	1.10724	0.000246416	0.00368599
peak2938	chr4	95649951	95650281	intron (NM_029347, intron 5 of 10)	intron (NM_029347, intron 5 of 10)	70695	Fggy	FGGY carbohydrate kinase domain containing	protein-coding	5.78193	4.83557	1.10721	0.000188159	0.00310673
peak4564	chr4	39668927	39669618	Intergenic	LTRIS2|LTR|ERV1	218979	1700009N14Rik	RIKEN cDNA 1700009N14 gene	protein-coding	5.30425	4.35656	1.10716	0.000708864	0.00753429
peak69	chr1	160363429	160363852	intron (NM_013862, intron 18 of 20)	intron (NM_013862, intron 18 of 20)	-12069	Rabgap1l	RAB GTPase activating protein 1-like	protein-coding	7.89269	6.94928	1.10702	1.28e-08	8.98e-06
peak48	chr2	143089689	143090732	Intergenic	RLTR13C3|LTR|ERVK	11817	Otor	otoraplin	protein-coding	8.10731	7.16446	1.10658	5.03e-09	5.09e-06
peak1517	chr15	18537533	18537928	Intergenic	Lx|LINE|L1	-168103	4921515E04Rik	RIKEN cDNA 4921515E04 gene	ncRNA	6.26717	5.3226	1.10646	2.73e-05	0.000873485
peak5046	chr12	99024481	99024917	Intergenic	Intergenic	104125	Ttc8	tetratricopeptide repeat domain 8	protein-coding	5.26831	4.32127	1.10639	0.000981331	0.00943408
peak1469	chr9	6408851	6409311	Intergenic	B1_Mur4|SINE|Alu	-142534	Ddi1	DNA-damage inducible 1	protein-coding	6.35642	5.41208	1.10638	2.48e-05	0.000818129
peak332	chr6	27972019	27972864	intron (NM_008174, intron 3 of 10)	intron (NM_008174, intron 3 of 10)	-35691	Mir592	microRNA 592	ncRNA	7.1702	6.22724	1.10604	4.53e-07	6.62e-05
peak76	chr12	46635091	46635751	Intergenic	Intergenic	183346	Nova1	neuro-oncological ventral antigen 1	protein-coding	7.91472	6.97276	1.10559	1.96e-08	1.24e-05
peak3288	chr18	88838577	88839002	Intergenic	LTRIS2|LTR|ERV1	55418	Socs6	suppressor of cytokine signaling 6	protein-coding	5.753	4.80836	1.10544	0.000257994	0.00380635
peak223	chr2	65296538	65297123	Intergenic	RLTR18B|LTR|ERVK	-58039	Cobll1	Cobl-like 1	protein-coding	7.40823	6.46663	1.10489	1.7e-07	3.71e-05
peak7922	chr15	31980022	31980302	Intergenic	Intergenic	-197127	Tas2r119	taste receptor, type 2, member 119	protein-coding	4.70056	3.75266	1.10482	0.00401585	0.024588
peak1657	chr12	97915068	97915572	Intergenic	MLT1A|LTR|ERVL-MaLR	344139	Galc	galactosylceramidase	protein-coding	6.43187	5.48936	1.10469	3.58e-05	0.00104819
peak51	chr2	90485935	90486702	intron (NM_008982, intron 1 of 23)	intron (NM_008982, intron 1 of 23)	-7144	Ptprj	protein tyrosine phosphatase, receptor type, J	protein-coding	8.06697	7.12623	1.10445	5.9e-09	5.28e-06
peak2651	chr1	183379429	183380114	Intergenic	RLTR13D6|LTR|ERVK	-9114	Taf1a	TATA-box binding protein associated factor, RNA polymerase I, A	protein-coding	6.25131	5.30881	1.10436	0.000139877	0.00255834
peak3023	chrX	169371047	169371522	Intergenic	RLTR12D|LTR|ERVK	50889	Gm15246	predicted gene 15246	protein-coding	5.82102	4.87876	1.10326	0.000205846	0.00330299
peak4513	chr1	163731200	163731582	Intergenic	LTRIS2|LTR|ERV1	-6159	Mettl11b	methyltransferase like 11B	protein-coding	5.49242	4.54957	1.10297	0.0006859	0.0073727
peak3545	chr5	56549562	56549937	Intergenic	RLTR13D5|LTR|ERVK	1168170	4932441J04Rik	RIKEN cDNA 4932441J04 gene	ncRNA	5.78005	4.83823	1.10268	0.000331704	0.00453905
peak781	chr6	107051757	107052525	Intergenic	Intergenic	-252054	Crbn	cereblon	protein-coding	6.73363	5.79369	1.10255	4.23e-06	0.000262471
peak2459	chr18	78756468	78756963	intron (NM_053099, intron 5 of 5)	intron (NM_053099, intron 5 of 5)	-159765	Slc14a2	solute carrier family 14 (urea transporter), member 2	protein-coding	5.96431	5.02317	1.10246	0.000112388	0.00221714
peak5032	chr11	74378837	74379104	Intergenic	Intergenic	14299	Olfr412	olfactory receptor 412	protein-coding	5.22929	4.28724	1.10128	0.000974206	0.00939164
peak1025	chr1	163724707	163725586	promoter-TSS (NM_001143956)	promoter-TSS (NM_001143956)	86	Mettl11b	methyltransferase like 11B	protein-coding	6.55428	5.61556	1.10108	8.53e-06	0.000403667
peak7902	chr16	64750132	64750366	Intergenic	ORR1A2|LTR|ERVL-MaLR	20690	4930453N24Rik	RIKEN cDNA 4930453N24 gene	protein-coding	4.70031	3.75668	1.10055	0.00399027	0.0244961
peak3241	chr8	128075479	128076018	Intergenic	MLTR14|LTR|ERV1	202477	Mir21c	microRNA 21c	ncRNA	5.84339	4.90403	1.10042	0.00024635	0.00368599
peak5331	chr8	82497740	82498188	Intergenic	Intergenic	-95378	Il15	interleukin 15	protein-coding	5.3032	4.36226	1.10042	0.0011702	0.0106484
peak2635	chr7	6823786	6824181	intron (NM_001360502, intron 2 of 7)	MTE2a|LTR|ERVL-MaLR	20396	Mir3099	microRNA 3099	ncRNA	5.8456	4.90664	1.10001	0.000136961	0.00252144
peak3635	chr11	46063412	46063829	intron (NM_001291890, intron 2 of 22)	intron (NM_001291890, intron 2 of 22)	7636	Adam19	a disintegrin and metallopeptidase domain 19 (meltrin beta)	protein-coding	5.58553	4.64615	1.09976	0.000362651	0.00483967
peak3779	chr3	136777347	136777784	intron (NM_001293622, intron 1 of 12)	intron (NM_001293622, intron 1 of 12)	107499	Ppp3ca	protein phosphatase 3, catalytic subunit, alpha isoform	protein-coding	5.52433	4.58517	1.09938	0.000404819	0.00519655
peak2608	chr2	140986731	140987488	intron (NM_001013802, intron 4 of 18)	intron (NM_001013802, intron 4 of 18)	-315633	Flrt3	fibronectin leucine rich transmembrane protein 3	protein-coding	5.89457	4.95657	1.09916	0.000131626	0.00244745
peak4080	chr19	21591665	21592520	Intergenic	RLTR13D5|LTR|ERVK	60699	1110059E24Rik	RIKEN cDNA 1110059E24 gene	protein-coding	5.55615	4.61734	1.09911	0.000509933	0.00606295
peak235	chr9	80390939	80392057	intron (NM_022016, intron 7 of 16)	intron (NM_022016, intron 7 of 16)	73940	Impg1	interphotoreceptor matrix proteoglycan 1	protein-coding	7.37139	6.43579	1.09887	1.98e-07	4.08e-05
peak2289	chrX	48064201	48064614	Intergenic	MLTR14|LTR|ERV1	-29554	Apln	apelin	protein-coding	6.15128	5.21427	1.09871	9.14e-05	0.00193593
peak173	chrX	93097554	93098040	Intergenic	MLTR11B|LTR|ERVK	-58357	BC061195	cDNA sequence BC061195	pseudo	7.49188	6.55669	1.09855	1.1e-07	3.09e-05
peak2762	chr5	84901611	84902017	Intergenic	Lx2|LINE|L1	-484432	Epha5	Eph receptor A5	protein-coding	5.94156	5.00431	1.09852	0.000155815	0.00273661
peak5604	chrX	18878607	18878995	Intergenic	Intergenic	267587	Mir221	microRNA 221	ncRNA	5.10943	4.1699	1.09834	0.00138397	0.0119801
peak160	chr13	76296360	76296827	Intergenic	RLTR9B|LTR|ERVK	-24649	Fam81b	family with sequence similarity 81, member B	protein-coding	7.56345	6.6288	1.09806	8.92e-08	2.7e-05
peak853	chr7	13010608	13010880	promoter-TSS (NM_001360833)	promoter-TSS (NM_001360833)	-892	Zbtb45	zinc finger and BTB domain containing 45	protein-coding	6.71552	5.78038	1.09774	5.26e-06	0.000298946
peak250	chr15	55317934	55318512	intron (NM_001368422, intron 1 of 47)	L1_Mur2|LINE|L1	10472	Col14a1	collagen, type XIV, alpha 1	protein-coding	7.38853	6.45419	1.09762	2.21e-07	4.29e-05
peak2169	chr3	15255707	15256111	Intergenic	RLTR9B2|LTR|ERVK	76393	Gm9733	predicted gene 9733	protein-coding	6.02223	5.08611	1.09758	7.83e-05	0.00175117
peak3801	chr2	10284706	10285068	Intergenic	Intergenic	-85564	Sfmbt2	Scm-like with four mbt domains 2	protein-coding	5.52293	4.58586	1.09729	0.00041157	0.00525263
peak2952	chr2	113893736	113894424	Intergenic	Intergenic	-45419	Arhgap11a	Rho GTPase activating protein 11A	protein-coding	5.89312	4.95722	1.09706	0.000190736	0.00313393
peak38	chr5	60988941	60989987	Intergenic	RLTR13D6|LTR|ERVK	-819379	G6pd2	glucose-6-phosphate dehydrogenase 2	protein-coding	8.27505	7.3419	1.09696	2.3e-09	2.94e-06
peak3961	chr14	89126242	89126545	Intergenic	Lx6|LINE|L1	-654997	Pcdh20	protocadherin 20	protein-coding	5.49263	4.55582	1.09694	0.000469447	0.00574928
peak8553	chr17	15692344	15692591	Intergenic	Intergenic	-12500	Chd1	chromodomain helicase DNA binding protein 1	protein-coding	4.58456	3.644	1.0969	0.00516811	0.029312
peak2146	chr14	87086779	87087296	intron (NM_019670, intron 3 of 27)	LTRIS2|LTR|ERV1	54187	Diaph3	diaphanous related formin 3	protein-coding	6.14865	5.21367	1.09668	7.62e-05	0.00172313
peak4297	chr1	194427268	194427844	Intergenic	RLTR10C|LTR|ERVK	-192273	Plxna2	plexin A2	protein-coding	5.45818	4.52164	1.09658	0.000599037	0.00676269
peak1721	chr4	110125295	110125924	Intergenic	Intergenic	147584	Dmrta2	doublesex and mab-3 related transcription factor like family A2	protein-coding	6.25596	5.32144	1.09642	3.94e-05	0.00111053
peak3586	chr5	66783319	66783628	intron (NM_001001980, intron 1 of 25)	intron (NM_001001980, intron 1 of 25)	37584	Limch1	LIM and calponin homology domains 1	protein-coding	5.6862	4.75048	1.09641	0.000346874	0.00469227
peak1316	chr4	72643532	72644168	Intergenic	RLTR13C3|LTR|ERVK	208784	Aldoart1	aldolase 1 A, retrogene 1	protein-coding	6.45794	5.52382	1.09635	1.76e-05	0.000647664
peak5574	chr14	104694402	104694655	intron (NR_015593, intron 1 of 5)	intron (NR_015593, intron 1 of 5)	55384	D130009I18Rik	RIKEN cDNA D130009I18 gene	ncRNA	5.1079	4.17064	1.09608	0.00136296	0.0118617
peak4515	chr1	95500515	95500978	Intergenic	ETnERV2-int|LTR|ERVK	166848	St8sia4	ST8 alpha-N-acetyl-neuraminide alpha-2,8-sialyltransferase 4	protein-coding	5.42786	4.49235	1.09545	0.000686573	0.00737667
peak1054	chr5	12138925	12139494	Intergenic	Intergenic	221166	4933402N22Rik	RIKEN cDNA 4933402N22 gene	protein-coding	6.66369	5.73083	1.09539	9.27e-06	0.000426858
peak5712	chr4	72609155	72609370	Intergenic	ORR1A2-int|LTR|ERVL-MaLR	243372	Aldoart1	aldolase 1 A, retrogene 1	protein-coding	5.10768	4.17137	1.09513	0.00147175	0.0124991
peak4273	chr6	27312863	27313310	intron (NM_008174, intron 9 of 10)	intron (NM_008174, intron 9 of 10)	623664	Mir592	microRNA 592	ncRNA	5.42725	4.49235	1.09484	0.000587159	0.00666583
peak1804	chrX	96415423	96415757	intron (NM_172931, intron 1 of 10)	LTRIS2|LTR|ERV1	-39846	Heph	hephaestin	protein-coding	6.1794	5.24677	1.09441	4.57e-05	0.00122812
peak655	chr18	49550826	49551282	Intergenic	RLTR44C|LTR|ERVK	27765	1700044K03Rik	RIKEN cDNA 1700044K03 gene	ncRNA	6.85219	5.92059	1.09437	2.54e-06	0.000187889
peak97	chr2	149203848	149204490	Intergenic	RLTR13D6|LTR|ERVK	-201080	Cst10	cystatin 10 (chondrocytes)	protein-coding	7.82299	6.89256	1.09401	3.14e-08	1.55e-05
peak4162	chr4	103410092	103410669	intron (NR_040673, intron 3 of 3)	intron (NR_040673, intron 3 of 3)	27880	Gm12718	predicted gene 12718	ncRNA	5.49102	4.55721	1.09394	0.000544121	0.00634198
peak1515	chr8	81097260	81097710	Intergenic	RLTR26_Mus|LTR|ERVK	-82579	Usp38	ubiquitin specific peptidase 38	protein-coding	6.32262	5.39077	1.09388	2.72e-05	0.000870279
peak9221	chr13	19136755	19137437	intron (NM_001289546, intron 17 of 20)	LTRIS2|LTR|ERV1	188745	Amph	amphiphysin	protein-coding	4.58482	3.64735	1.09382	0.00656668	0.0345461
peak2029	chr1	159358636	159359091	Intergenic	Intergenic	18505	Mir1843b	microRNA 1843b	ncRNA	6.11974	5.18768	1.09373	6.42e-05	0.00153445
peak3049	chr2	10250950	10251713	exon (NM_172471, exon 14 of 14)	exon (NM_172471, exon 14 of 14)	97788	Itih5	inter-alpha (globulin) inhibitor H5	protein-coding	5.76772	4.83491	1.0937	0.000208765	0.00332148
peak42	chr15	41451757	41452216	intron (NM_001358977, intron 1 of 16)	intron (NM_001358977, intron 1 of 16)	2883	Oxr1	oxidation resistance 1	protein-coding	8.1839	7.25408	1.0936	3.62e-09	4.1e-06
peak3129	chr3	138455685	138456246	TTS (NM_001288578)	TTS (NM_001288578)	12872	Adh5	alcohol dehydrogenase 5 (class III), chi polypeptide	protein-coding	5.71396	4.78135	1.09337	0.00022583	0.00350083
peak9335	chr1	46176926	46177238	intron (NM_001368717, intron 20 of 64)	intron (NM_001368717, intron 20 of 64)	110229	Dnah7b	dynein, axonemal, heavy chain 7B	protein-coding	4.58431	3.64735	1.0933	0.00683165	0.0355012
peak569	chr6	28525472	28526140	intron (NM_019776, intron 4 of 23)	intron (NM_019776, intron 4 of 23)	45458	Snd1	staphylococcal nuclease and tudor domain containing 1	protein-coding	6.91901	5.98865	1.0932	1.7e-06	0.000145196
peak1238	chr9	77787894	77788323	intron (NR_151778, intron 12 of 16)	intron (NR_151778, intron 12 of 16)	33573	Gclc	glutamate-cysteine ligase, catalytic subunit	protein-coding	6.53281	5.60206	1.0931	1.43e-05	0.000560527
peak7469	chr2	52542522	52542959	intron (NM_001037099, intron 2 of 13)	intron (NM_001037099, intron 2 of 13)	15871	Cacnb4	calcium channel, voltage-dependent, beta 4 subunit	protein-coding	4.93258	3.99763	1.09309	0.00335932	0.0218167
peak3732	chr17	55717734	55718103	Intergenic	ERVB4_1B-LTR_MM|LTR|ERVK	-5282	Pot1b	protection of telomeres 1B	protein-coding	5.62905	4.69664	1.09297	0.000390443	0.00507297
peak2382	chr2	133502617	133503330	Intergenic	Intergenic	-49186	Bmp2	bone morphogenetic protein 2	protein-coding	5.97643	5.04489	1.09292	0.000101474	0.00206596
peak178	chr5	18083850	18084269	Intergenic	RLTR9A3B|LTR|ERVK	121489	Gnat3	guanine nucleotide binding protein, alpha transducing 3	protein-coding	7.57007	6.64058	1.09291	1.15e-07	3.09e-05
peak4658	chr4	97664980	97665497	intron (NM_001122952, intron 1 of 10)	intron (NM_001122952, intron 1 of 10)	-80647	E130114P18Rik	RIKEN cDNA E130114P18 gene	ncRNA	5.52333	4.5907	1.09285	0.000760335	0.0079174
peak340	chr1	169437824	169438724	Intergenic	RLTR41C|LTR|ERV1	93190	Nuf2	NUF2, NDC80 kinetochore complex component	protein-coding	7.34425	6.41478	1.09272	4.84e-07	6.91e-05
peak2470	chrX	143463237	143463651	Intergenic	Intergenic	-55147	Pak3	p21 (RAC1) activated kinase 3	protein-coding	6.06528	5.13416	1.09267	0.000114043	0.002239
peak3186	chr11	16915994	16916364	Intergenic	Intergenic	35103	Eldr	Egfr long non-coding downstream RNA	ncRNA	5.71453	4.78269	1.0926	0.000235687	0.00358857
peak1244	chr11	43696559	43697009	intron (NM_001363141, intron 1 of 2)	ORR1C2|LTR|ERVL-MaLR	14786	Pwwp2a	PWWP domain containing 2A	protein-coding	6.51699	5.58685	1.09248	1.45e-05	0.000564251
peak3335	chr13	84099866	84100087	Intergenic	Lx9|LINE|L1	-35202	Gm17750	predicted gene, 17750	ncRNA	5.83272	4.90141	1.09238	0.000269361	0.00391804
peak1270	chr14	16283838	16284335	intron (NM_001362433, intron 8 of 10)	Lx8b|LINE|L1	-34278	Oxsm	3-oxoacyl-ACP synthase, mitochondrial	protein-coding	6.46863	5.53863	1.09227	1.54e-05	0.000589174
peak1344	chr10	98956806	98957386	intron (NM_001359507, intron 1 of 21)	intron (NM_001359507, intron 1 of 21)	41944	Atp2b1	ATPase, Ca++ transporting, plasma membrane 1	protein-coding	6.41816	5.48991	1.09045	1.87e-05	0.000676148
peak2618	chr19	34209051	34209520	intron (NM_001360718, intron 1 of 10)	intron (NM_001360718, intron 1 of 10)	-8223	Stambpl1	STAM binding protein like 1	protein-coding	5.95476	5.02571	1.09037	0.000133222	0.00246853
peak2080	chr8	31503621	31504124	Intergenic	Intergenic	136123	7420700N18Rik	RIKEN cDNA 7420700N18 gene	ncRNA	6.23776	5.30941	1.09023	6.93e-05	0.00161662
peak4633	chr11	28680248	28680478	Intergenic	Intergenic	-1201	2810471M01Rik	RIKEN cDNA 2810471M01 gene	ncRNA	5.42541	4.49516	1.0902	0.000740887	0.00775694
peak1421	chr16	76344721	76345345	intron (NM_173440, intron 2 of 3)	intron (NM_173440, intron 2 of 3)	28016	Nrip1	nuclear receptor interacting protein 1	protein-coding	6.4928	5.56513	1.08999	2.21e-05	0.000753034
peak1165	chr10	115226745	115227874	intron (NM_025706, intron 5 of 16)	ID_B1|SINE|B4	24184	Tbc1d15	TBC1 domain family, member 15	protein-coding	6.7012	5.77425	1.08954	1.19e-05	0.000494094
peak4904	chr9	73864461	73864778	intron (NM_001081153, intron 2 of 31)	RLTR13B1|LTR|ERVK	104418	Unc13c	unc-13 homolog C	protein-coding	5.28577	4.35585	1.08944	0.000890442	0.00880818
peak4641	chr10	92098155	92098472	intron (NR_028262, intron 11 of 12)	intron (NR_028262, intron 11 of 12)	-26128	Mir135a-2	microRNA 135a-2	ncRNA	5.39186	4.46238	1.08933	0.000747732	0.00781566
peak2621	chr1	96733353	96733880	Intergenic	RLTR10A|LTR|ERVK	-71043	4930533P14Rik	RIKEN cDNA 4930533P14 gene	ncRNA	5.95369	5.02571	1.08931	0.000134221	0.00248418
peak4411	chr1	170062841	170063179	intron (NM_022563, intron 1 of 16)	intron (NM_022563, intron 1 of 16)	25934	Ddr2	discoidin domain receptor family, member 2	protein-coding	5.56815	4.63999	1.08858	0.00064348	0.00707667
peak56	chr14	86788452	86789470	intron (NM_019670, intron 25 of 27)	intron (NM_019670, intron 25 of 27)	352263	Diaph3	diaphanous related formin 3	protein-coding	8.3574	7.43327	1.08798	6.26e-09	5.42e-06
peak5179	chr7	77922196	77922546	Intergenic	IAPEY2_LTR|LTR|ERVK	655467	Ntrk3	neurotrophic tyrosine kinase, receptor, type 3	protein-coding	5.28408	4.35585	1.08776	0.00107121	0.0100337
peak5708	chr13	74025240	74025884	intron (NM_182839, intron 2 of 3)	intron (NM_182839, intron 2 of 3)	16143	Tppp	tubulin polymerization promoting protein	protein-coding	5.32396	4.39596	1.08764	0.00146619	0.0124606
peak3678	chr14	49757256	49757663	intron (NM_001358244, intron 4 of 7)	intron (NM_001358244, intron 4 of 7)	25924	Armh4	armadillo-like helical domain containing 4	protein-coding	5.60078	4.67371	1.08756	0.0003757	0.0049552
peak7244	chr1	139839452	139839689	intron (NM_001025575, intron 1 of 5)	MMERVK9E_I-int|LTR|ERVK	19129	Cfhr2	complement factor H-related 2	protein-coding	4.88405	3.95445	1.08754	0.00309481	0.0207222
peak9323	chr16	84648080	84648469	Intergenic	Intergenic	-31515	4930529L06Rik	RIKEN cDNA 4930529L06 gene	ncRNA	4.78184	3.85194	1.08742	0.0068136	0.0354514
peak1126	chr1	81593411	81594060	Intergenic	Intergenic	516328	Nyap2	neuronal tyrosine-phophorylated phosphoinositide 3-kinase adaptor 2	protein-coding	6.6296	5.70486	1.08724	1.1e-05	0.000471716
peak5145	chr2	37795879	37796346	intron (NM_001163566, intron 12 of 12)	intron (NM_001163566, intron 12 of 12)	19863	Crb2	crumbs family member 2	protein-coding	5.39186	4.46449	1.08723	0.00104917	0.00989217
peak1865	chr14	84263919	84264385	Intergenic	Intergenic	-179411	Pcdh17	protocadherin 17	protein-coding	6.19053	5.26535	1.087	4.95e-05	0.00128803
peak3664	chr2	145639335	145639871	intron (NM_053195, intron 16 of 16)	L2|LINE|L2	-61592	BC039771	cDNA sequence BC039771	ncRNA	5.56993	4.64341	1.08693	0.00037173	0.00492156
peak2338	chr4	39719999	39720291	Intergenic	MTE2b|LTR|ERVL-MaLR	269852	1700009N14Rik	RIKEN cDNA 1700009N14 gene	protein-coding	6.01083	5.08548	1.08682	9.66e-05	0.00200395
peak2809	chr1	23604196	23605099	Intergenic	Intergenic	30060	Gm28822	predicted gene 28822	ncRNA	5.8329	4.9073	1.08669	0.000163631	0.00282582
peak5054	chr5	96352873	96353109	Intergenic	L1MEc|LINE|L1	-20964	Fras1	Fraser extracellular matrix complex subunit 1	protein-coding	5.24765	4.32055	1.08651	0.000987481	0.00947642
peak6751	chr10	67950398	67950642	Intergenic	Intergenic	23188	4930521O17Rik	RIKEN cDNA 4930521O17 gene	ncRNA	4.93052	4.00216	1.08651	0.00249141	0.0179023
peak1389	chr15	66003772	66004411	intron (NM_152923, intron 11 of 14)	intron (NM_152923, intron 11 of 14)	-27287	Hhla1	HERV-H LTR-associating 1	protein-coding	6.38386	5.45964	1.08637	2.09e-05	0.000729369
peak4872	chr18	36379757	36380088	intron (NM_001368637, intron 2 of 2)	intron (NM_001368637, intron 2 of 2)	31149	Cystm1	cysteine-rich transmembrane module containing 1	protein-coding	5.28534	4.3587	1.08618	0.000875968	0.00872192
peak2300	chr4	75884140	75884607	Intergenic	Lx8|LINE|L1	459870	Ptprd	protein tyrosine phosphatase, receptor type, D	protein-coding	6.07762	5.15307	1.08615	9.27e-05	0.00195466
peak2034	chr8	44993462	44993830	intron (NM_001081286, intron 2 of 25)	intron (NM_001081286, intron 2 of 25)	43438	Fat1	FAT atypical cadherin 1	protein-coding	6.15046	5.22614	1.08608	6.44e-05	0.00153591
peak3873	chr11	34499075	34499319	intron (NM_033374, intron 25 of 51)	intron (NM_033374, intron 25 of 51)	184375	Insyn2b	inhibitory synaptic factor family member 2B	protein-coding	5.65791	4.73262	1.08593	0.000439126	0.00550014
peak425	chr4	3416717	3417092	Intergenic	Intergenic	-120186	Mir3471-2	microRNA 3471-2	ncRNA	7.12372	6.20108	1.08571	7.76e-07	8.86e-05
peak6877	chr9	14543082	14543362	3' UTR (NM_001081395, exon 13 of 13)	3' UTR (NM_001081395, exon 13 of 13)	42603	Cwc15	CWC15 spliceosome-associated protein	protein-coding	4.88289	3.95522	1.08562	0.0026333	0.0185722
peak3475	chr4	25815578	25816243	Intergenic	RLTR23|LTR|ERV1	-15907	Fut9	fucosyltransferase 9	protein-coding	5.72906	4.80436	1.08555	0.000310292	0.00433158
peak1144	chr2	142334606	142335064	intron (NM_001013802, intron 16 of 18)	intron (NM_001013802, intron 16 of 18)	566629	Kif16b	kinesin family member 16B	protein-coding	6.56914	5.64627	1.0853	1.15e-05	0.000488066
peak2497	chr2	148575400	148575827	Intergenic	Intergenic	-97002	Nxt1	NTF2-related export protein 1	protein-coding	5.99003	5.06628	1.08518	0.000117131	0.00227503
peak4992	chr14	122922340	122922784	intron (NM_001360598, intron 17 of 18)	intron (NM_001360598, intron 17 of 18)	-9397	Ggact	gamma-glutamylamine cyclotransferase	protein-coding	5.28492	4.35941	1.08504	0.000948262	0.00921478
peak3171	chr3	120914108	120914619	Intergenic	RLTR17|LTR|ERVK	-27631	6530403H02Rik	RIKEN cDNA 6530403H02 gene	ncRNA	5.94085	5.01744	1.08476	0.000232848	0.00356167
peak1463	chr3	22132334	22132989	intron (NM_030732, intron 1 of 15)	intron (NM_030732, intron 1 of 15)	56009	Tbl1xr1	transducin (beta)-like 1X-linked receptor 1	protein-coding	6.43392	5.51157	1.08458	2.46e-05	0.00081453
peak3074	chr4	20706490	20706993	intron (NM_172987, intron 1 of 4)	intron (NM_172987, intron 1 of 4)	71927	Nkain3	Na+/K+ transporting ATPase interacting 3	protein-coding	5.78062	4.85703	1.08455	0.000212236	0.0033475
peak43	chr9	90833810	90834448	Intergenic	Intergenic	531670	Zic1	zinc finger protein of the cerebellum 1	protein-coding	8.30729	7.38761	1.08352	3.64e-09	4.1e-06
peak2111	chr17	83248201	83248887	Intergenic	Intergenic	33261	Pkdcc	protein kinase domain containing, cytoplasmic	protein-coding	6.26701	5.34602	1.08295	7.24e-05	0.00166434
peak2395	chr8	77267648	77268272	intron (NR_156496, intron 20 of 22)	intron (NR_156496, intron 20 of 22)	184129	Arhgap10	Rho GTPase activating protein 10	protein-coding	5.98828	5.06691	1.08281	0.000102995	0.00208542
peak2093	chr10	28586552	28586949	intron (NM_001359355, intron 28 of 33)	intron (NM_001359355, intron 28 of 33)	-81610	Themis	thymocyte selection associated	protein-coding	6.10874	5.18768	1.08275	7.07e-05	0.00163885
peak1588	chrX	134260992	134261526	intron (NM_172540, intron 6 of 12)	intron (NM_172540, intron 6 of 12)	15725	Trmt2b	TRM2 tRNA methyltransferase 2B	protein-coding	6.33153	5.41153	1.08208	3.12e-05	0.000954047
peak5882	chr13	33989754	33990062	intron (NM_001243192, intron 2 of 7)	intron (NM_001243192, intron 2 of 7)	-12455	Ripk1	receptor (TNFRSF)-interacting serine-threonine kinase 1	protein-coding	5.12986	4.20691	1.08197	0.00160433	0.0132311
peak3229	chr5	90353633	90354200	intron (NM_030886, intron 1 of 33)	Lx4B|LINE|L1	12269	Ankrd17	ankyrin repeat domain 17	protein-coding	5.80662	4.886	1.08166	0.000244267	0.00366963
peak4379	chr1	136980553	136980899	Intergenic	Intergenic	-20278	Nr5a2	nuclear receptor subfamily 5, group A, member 2	protein-coding	5.44382	4.52234	1.08156	0.000628521	0.00696267
peak125	chr4	65251963	65252664	intron (NM_021362, intron 9 of 21)	intron (NM_021362, intron 9 of 21)	128139	Pappa	pregnancy-associated plasma protein A	protein-coding	7.69981	6.78196	1.08137	4.96e-08	1.92e-05
peak8075	chr3	25398604	25399022	Intergenic	RMER17B|LTR|ERVK	-614807	Naaladl2	N-acetylated alpha-linked acidic dipeptidase-like 2	protein-coding	4.88219	3.95904	1.08111	0.00429286	0.0257891
peak5752	chr8	112219745	112220043	Intergenic	Intergenic	208535	Terf2ip	telomeric repeat binding factor 2, interacting protein	protein-coding	5.21046	4.28868	1.08107	0.00151283	0.0127586
peak609	chr18	84745123	84746090	intron (NR_155706, intron 2 of 2)	ORR1F|LTR|ERVL-MaLR	1539	Gm38576	predicted gene, 38576	ncRNA	6.95332	6.03518	1.08105	2.08e-06	0.000165514
peak990	chr2	35652681	35653314	intron (NM_001290641, intron 2 of 15)	intron (NM_001290641, intron 2 of 15)	31016	Dab2ip	disabled 2 interacting protein	protein-coding	6.75551	5.83767	1.08052	7.7e-06	0.000376891
peak1697	chr5	91868694	91869127	Intergenic	Intergenic	93646	Rchy1	ring finger and CHY zinc finger domain containing 1	protein-coding	6.29539	5.37717	1.08024	3.78e-05	0.00108037
peak4150	chr1	138752338	138752651	Intergenic	Lx9|LINE|L1	-70419	Gm5833	predicted gene 5833	ncRNA	5.4758	4.55582	1.08015	0.000536712	0.00627371
peak8080	chr18	43076629	43076985	Intergenic	Intergenic	-17336	Ppp2r2b	protein phosphatase 2, regulatory subunit B, beta	protein-coding	4.72841	3.80557	1.08013	0.00430448	0.0258415
peak7	chr2	85135903	85136869	promoter-TSS (NM_011784)	promoter-TSS (NM_011784)	26	Aplnr	apelin receptor	protein-coding	8.87907	7.96339	1.07972	5.34e-11	3.7e-07
peak5647	chr6	134087075	134087299	intron (NM_001303102, intron 2 of 8)	intron (NM_001303102, intron 2 of 8)	51487	Etv6	ets variant 6	protein-coding	5.1705	4.25012	1.07955	0.00141763	0.012178
peak941	chr6	107237912	107238486	Intergenic	MTEa-int|LTR|ERVL-MaLR	-291527	Lrrn1	leucine rich repeat protein 1, neuronal	protein-coding	6.67176	5.75485	1.0795	6.84e-06	0.000352709
peak7727	chr18	29765205	29765655	Intergenic	Intergenic	-269014	4930578E11Rik	RIKEN cDNA 4930578E11 gene	ncRNA	4.78065	3.85899	1.07919	0.00374237	0.0234945
peak3589	chr16	57454058	57454584	intron (NM_001040397, intron 1 of 4)	intron (NM_001040397, intron 1 of 4)	-94921	Filip1l	filamin A interacting protein 1-like	protein-coding	5.64404	4.72584	1.07885	0.000347473	0.00469616
peak497	chr13	85922745	85923140	Intergenic	RLTR9A3|LTR|ERVK	123853	Cox7c	cytochrome c oxidase subunit 7C	protein-coding	7.11817	6.2027	1.07854	1.14e-06	0.000111421
peak8005	chr7	49288577	49288876	intron (NM_175272, intron 1 of 37)	RSINE1|SINE|B4	42537	Nav2	neuron navigator 2	protein-coding	4.72743	3.80637	1.07836	0.00417395	0.025294
peak19	chr17	88752415	88753673	intron (NM_001364898, intron 9 of 10)	intron (NM_001364898, intron 9 of 10)	38970	Lhcgr	luteinizing hormone/choriogonadotropin receptor	protein-coding	8.57538	7.66107	1.07825	3.7e-10	9.44e-07
peak3099	chr2	14544928	14545434	Intergenic	MTE2b|LTR|ERVL-MaLR	-59125	Cacnb2	calcium channel, voltage-dependent, beta 2 subunit	protein-coding	5.87211	4.95528	1.07804	0.000217657	0.00340708
peak582	chr4	73773716	73774341	intron (NM_001017427, intron 2 of 17)	intron (NM_001017427, intron 2 of 17)	16574	Rasef	RAS and EF hand domain containing	protein-coding	7.15943	6.24462	1.07792	1.83e-06	0.000152011
peak2758	chr3	109157358	109157814	intron (NM_172685, intron 5 of 9)	intron (NM_172685, intron 5 of 9)	34437	Slc25a24	solute carrier family 25 (mitochondrial carrier, phosphate carrier), member 24	protein-coding	5.89402	4.97741	1.07787	0.000155222	0.00273017
peak3579	chr2	12377723	12378076	intron (NR_149731, intron 1 of 5)	RMER20A|LTR|ERVK	41561	Mindy3	MINDY lysine 48 deubiquitinase 3	protein-coding	5.67338	4.75654	1.07757	0.000342978	0.00464874
peak5774	chr15	90972154	90972556	intron (NM_001109041, intron 12 of 35)	intron (NM_001109041, intron 12 of 35)	-73879	Spn-ps	sialophorin, pseudogene	pseudo	5.12855	4.21054	1.07704	0.00153286	0.0128782
peak1030	chr10	28380514	28381078	intron (NM_001359355, intron 6 of 33)	intron (NM_001359355, intron 6 of 33)	-287564	Themis	thymocyte selection associated	protein-coding	6.62987	5.71541	1.07699	8.61e-06	0.000405563
peak1953	chr3	49958389	49959104	Intergenic	Intergenic	-201430	Pcdh18	protocadherin 18	protein-coding	6.31211	5.39757	1.0766	5.71e-05	0.00141741
peak3573	chr9	17585685	17586378	Intergenic	Lx2B2|LINE|L1	-706236	Chordc1	cysteine and histidine-rich domain (CHORD)-containing, zinc-binding protein 1	protein-coding	5.70043	4.78471	1.07652	0.000340738	0.00462494
peak3577	chr2	69055222	69055483	intron (NM_172856, intron 6 of 9)	intron (NM_172856, intron 6 of 9)	-80448	Nostrin	nitric oxide synthase trafficker	protein-coding	5.76922	4.85373	1.07649	0.000342273	0.00464178
peak5306	chr4	32312119	32312757	Intergenic	Intergenic	-104997	Bach2	BTB and CNC homology, basic leucine zipper transcription factor 2	protein-coding	5.33886	4.4225	1.07616	0.00115584	0.0105672
peak2903	chr6	5332734	5333216	Intergenic	(TC)n|Simple_repeat|Simple_repeat	-34635	Pon2	paraoxonase 2	protein-coding	5.86938	4.95463	1.07596	0.000178558	0.00298375
peak702	chr18	88953677	88954213	Intergenic	ORR1B1|LTR|ERVL-MaLR	-17845	Rttn	rotatin	protein-coding	6.87636	5.96348	1.07572	3.03e-06	0.000209177
peak2888	chr15	54919883	54920305	promoter-TSS (NM_015744)	promoter-TSS (NM_015744)	52	Enpp2	ectonucleotide pyrophosphatase/phosphodiesterase 2	protein-coding	5.84523	4.93083	1.07555	0.000176353	0.00296221
peak4952	chr17	51876196	51876651	Intergenic	Intergenic	-6304	Gm20098	predicted gene, 20098	ncRNA	5.34094	4.42532	1.07542	0.00091791	0.00899189
peak2929	chr5	47686663	47687035	Intergenic	Intergenic	-296306	Slit2	slit guidance ligand 2	protein-coding	5.8456	4.93214	1.07462	0.00018382	0.00304443
peak3698	chr15	59565741	59566073	intron (NM_026746, intron 4 of 6)	intron (NM_026746, intron 4 of 6)	-82747	Trib1	tribbles pseudokinase 1	protein-coding	5.61528	4.70139	1.07448	0.000382541	0.00501813
peak1968	chr6	123824045	123824791	intron (NM_001104641, intron 5 of 5)	RLTR13E|LTR|ERVK	28772	Vmn2r25	vomeronasal 2, receptor 25	protein-coding	6.21787	5.30532	1.07446	5.88e-05	0.00144955
peak650	chr5	88348495	88349302	Intergenic	RMER19B|LTR|ERVK	-27210	Amtn	amelotin	protein-coding	6.91309	6.00153	1.07444	2.44e-06	0.000182174
peak530	chr10	50740762	50741162	intron (NM_198007, intron 30 of 41)	MTEb|LTR|ERVL-MaLR	148293	Ascc3	activating signal cointegrator 1 complex subunit 3	protein-coding	7.08332	6.17193	1.07444	1.41e-06	0.000128874
peak4594	chrX	49250745	49251157	intron (NM_001271449, intron 2 of 15)	Lx7|LINE|L1	37291	Enox2	ecto-NOX disulfide-thiol exchanger 2	protein-coding	5.52493	4.61115	1.07415	0.000724947	0.00765482
peak3870	chr13	75574743	75575136	Intergenic	Intergenic	-70107	Mir682	microRNA 682	ncRNA	5.58593	4.67234	1.07411	0.000437636	0.00548572
peak8372	chr4	142509415	142509691	Intergenic	RLTR12D|LTR|ERVK	-270152	Kazn	kazrin, periplakin interacting protein	protein-coding	4.67267	3.75588	1.07383	0.00484251	0.0280576
peak3768	chr7	64159640	64160127	intron (NM_001039104, intron 1 of 26)	intron (NM_001039104, intron 1 of 26)	6048	Trpm1	transient receptor potential cation channel, subfamily M, member 1	protein-coding	5.64287	4.7299	1.07363	0.000400826	0.00516032
peak3693	chr7	105493841	105494375	Intergenic	RMER13A2|LTR|ERVK	-11911	Cavin3	caveolae associated 3	protein-coding	5.6143	4.70139	1.0735	0.000380464	0.00499765
peak6231	chr15	49755138	49755660	Intergenic	RMER17A2|LTR|ERVK	-963410	Csmd3	CUB and Sushi multiple domains 3	protein-coding	5.04364	4.12887	1.0735	0.0019395	0.0150995
peak730	chr5	45378389	45378916	intron (NR_131933, intron 1 of 5)	intron (NR_131933, intron 1 of 5)	45748	D5Ertd615e	DNA segment, Chr 5, ERATO Doi 615, expressed	ncRNA	6.94869	6.03824	1.07336	3.48e-06	0.000230993
peak6254	chr2	81311662	81312413	Intergenic	L1Md_T|LINE|L1	672773	Nup35	nucleoporin 35	protein-coding	5.08716	4.17283	1.07322	0.00195809	0.0151881
peak3950	chr5	57757200	57757683	intron (NM_001310608, intron 1 of 3)	intron (NM_001310608, intron 1 of 3)	39360	Pcdh7	protocadherin 7	protein-coding	5.64229	4.7299	1.07305	0.000466594	0.00573025
peak2457	chr11	12457691	12458173	intron (NM_001282993, intron 1 of 13)	intron (NM_001282993, intron 1 of 13)	7028	Cobl	cordon-bleu WH2 repeat	protein-coding	5.99934	5.08799	1.07285	0.000112325	0.00221691
peak1989	chr16	64495176	64495683	intron (NM_173861, intron 2 of 2)	intron (NM_173861, intron 2 of 2)	106902	Csnka2ip	casein kinase 2, alpha prime interacting protein	protein-coding	6.15952	5.24855	1.07277	6.09e-05	0.0014833
peak2049	chr1	109610543	109611297	Intergenic	RMER13B|LTR|ERVK	-371980	Cdh7	cadherin 7, type 2	protein-coding	6.19965	5.289	1.07253	6.6e-05	0.0015614
peak7994	chr3	21956210	21956674	Intergenic	MTA_Mm|LTR|ERVL-MaLR	-120210	Tbl1xr1	transducin (beta)-like 1X-linked receptor 1	protein-coding	4.95319	4.03944	1.07215	0.00415455	0.025211
peak3910	chr10	30584441	30584785	intron (NM_001358806, intron 5 of 10)	ORR1D2|LTR|ERVL-MaLR	16087	Trmt11	tRNA methyltransferase 11	protein-coding	5.58396	4.67234	1.07214	0.000450995	0.00559323
peak3047	chr7	12833402	12833626	Intergenic	RMER16A2|LTR|ERVK	-1247	Zfp110	zinc finger protein 110	protein-coding	5.90853	4.9979	1.07195	0.000208519	0.00331974
peak8725	chr12	42833960	42834339	Intergenic	RLTR13C3|LTR|ERVK	200068	Gm33340	predicted gene, 33340	ncRNA	4.67217	3.7575	1.07172	0.00550582	0.0306118
peak3900	chr15	47354830	47355073	Intergenic	RMER16B|LTR|ERVK	731646	4930548G14Rik	RIKEN cDNA 4930548G14 gene	ncRNA	5.6145	4.70344	1.07166	0.000446349	0.00555189
peak977	chr16	49948231	49948853	Intergenic	Intergenic	-7288	Gm19723	predicted gene, 19723	ncRNA	6.84551	5.9368	1.07151	7.46e-06	0.000370579
peak544	chr12	63165312	63165959	Intergenic	RLTR13C3|LTR|ERVK	477848	Spanxn4	SPANX family, member N4	ncRNA	7.01647	6.10799	1.07148	1.51e-06	0.000134543
peak6491	chr16	90461338	90461598	intron (NM_015755, intron 4 of 10)	MER5A|DNA|hAT-Charlie	75071	Hunk	hormonally upregulated Neu-associated kinase	protein-coding	5.04386	4.13182	1.07078	0.00218957	0.0163619
peak2624	chr3	148828984	148829551	intron (NM_001081298, intron 16 of 23)	intron (NM_001081298, intron 16 of 23)	125368	Adgrl2	adhesion G protein-coupled receptor L2	protein-coding	5.95476	5.04552	1.07065	0.000135205	0.00249955
peak5456	chr6	95723674	95724265	Intergenic	Intergenic	-5123	Suclg2	succinate-Coenzyme A ligase, GDP-forming, beta subunit	protein-coding	5.34094	4.43026	1.07048	0.00127591	0.0113426
peak4976	chr11	16315010	16315363	Intergenic	LTR33|LTR|ERVL	54595	Vstm2a	V-set and transmembrane domain containing 2A	protein-coding	5.30383	4.39312	1.0704	0.00093342	0.0090988
peak34	chr4	31823367	31824203	Intergenic	Intergenic	-140322	Map3k7	mitogen-activated protein kinase kinase kinase 7	protein-coding	8.34157	7.43515	1.07028	1.87e-09	2.66e-06
peak8782	chr15	54854809	54855160	intron (NM_001285994, intron 19 of 25)	intron (NM_001285994, intron 19 of 25)	65162	Enpp2	ectonucleotide pyrophosphatase/phosphodiesterase 2	protein-coding	4.61445	3.70102	1.07021	0.00563119	0.0311034
peak2655	chr5	52362981	52363625	promoter-TSS (NM_011435)	promoter-TSS (NM_011435)	-501	Sod3	superoxide dismutase 3, extracellular	protein-coding	5.93058	5.02189	1.07006	0.000140149	0.00256068
peak2616	chr2	151616204	151617254	intron (NM_198214, intron 2 of 5)	intron (NM_198214, intron 2 of 5)	15864	Snph	syntaphilin	protein-coding	6.10018	5.19193	1.06995	0.000132905	0.00246423
peak5593	chr14	106009005	106009336	Intergenic	Intergenic	-97028	Trim52	tripartite motif-containing 52	protein-coding	5.3053	4.39525	1.06974	0.00137672	0.0119408
peak1370	chr14	15140626	15141554	Intergenic	RLTR13D6|LTR|ERVK	-296533	B230110C06Rik	RIKEN cDNA B230110C06 gene	ncRNA	6.54009	5.63307	1.06945	1.96e-05	0.000693818
peak6177	chr4	15434033	15434413	Intergenic	ID2|SINE|ID	168403	Tmem64	transmembrane protein 64	protein-coding	5.30111	4.3917	1.0691	0.00188632	0.0148139
peak2214	chr8	68984528	68984847	Intergenic	Intergenic	-104049	Atp6v1b2	ATPase, H+ transporting, lysosomal V1 subunit B2	protein-coding	6.13936	5.23213	1.069	8.31e-05	0.00182112
peak5131	chr2	102384418	102384958	intron (NM_020267, intron 1 of 4)	intron (NM_020267, intron 1 of 4)	16212	Trim44	tripartite motif-containing 44	protein-coding	5.26683	4.35798	1.06843	0.00104031	0.00983535
peak7498	chr8	55456752	55456989	Intergenic	RLTR9E|LTR|ERVK	450094	Adam29	a disintegrin and metallopeptidase domain 29	protein-coding	5.04431	4.13477	1.06828	0.00339799	0.0219832
peak5249	chr1	173511694	173512133	Intergenic	RLTR45|LTR|ERVK	24044	Ifi214	interferon activated gene 214	protein-coding	5.26599	4.35798	1.06759	0.00112206	0.0103698
peak954	chr1	80622639	80623247	intron (NM_175291, intron 3 of 55)	RLTR30B_MM|LTR|ERV1	42409	Dock10	dedicator of cytokinesis 10	protein-coding	6.80244	5.89793	1.06728	7.18e-06	0.000365008
peak1345	chr7	53473045	53473860	Intergenic	Intergenic	418437	Mir6238	microRNA 6238	ncRNA	6.56406	5.65935	1.06718	1.88e-05	0.000676919
peak3597	chr6	65137647	65138065	intron (NM_019455, intron 2 of 5)	intron (NM_019455, intron 2 of 5)	6874	Hpgds	hematopoietic prostaglandin D synthase	protein-coding	5.74232	4.83624	1.06702	0.00035091	0.00473245
peak4703	chr7	97347921	97348495	3' UTR (NM_001039039, exon 2 of 2)	3' UTR (NM_001039039, exon 2 of 2)	15885	Kctd21	potassium channel tetramerisation domain containing 21	protein-coding	5.55536	4.6489	1.06691	0.000785613	0.00810335
peak4001	chr18	4320943	4321647	Intergenic	MMERVK9C_I-int|LTR|ERVK	31658	Map3k8	mitogen-activated protein kinase kinase kinase 8	protein-coding	5.68851	4.78269	1.06664	0.000481187	0.00583414
peak4088	chr2	20493908	20494350	intron (NM_001081006, intron 2 of 21)	intron (NM_001081006, intron 2 of 21)	-15918	Etl4	enhancer trap locus 4	protein-coding	5.62963	4.72382	1.06651	0.000514804	0.00610889
peak5477	chr11	66696900	66697258	Intergenic	Intergenic	-170953	Shisa6	shisa family member 6	protein-coding	5.22971	4.3227	1.06648	0.00128493	0.0113806
peak1190	chrX	57951146	57951749	Intergenic	Intergenic	-79181	Zic3	zinc finger protein of the cerebellum 3	protein-coding	6.56187	5.65833	1.06601	1.28e-05	0.000520167
peak1183	chr19	48630671	48631289	intron (NM_025696, intron 5 of 26)	intron (NM_025696, intron 5 of 26)	424955	Sorcs3	sortilin-related VPS10 domain containing receptor 3	protein-coding	6.57679	5.67332	1.06596	1.26e-05	0.000516787
peak5443	chr15	39850840	39851105	intron (NM_001164466, intron 1 of 9)	RLTR9A3|LTR|ERVK	6498	Dpys	dihydropyrimidinase	protein-coding	5.26578	4.35941	1.06595	0.00126398	0.0112639
peak4160	chr5	20930451	20930933	intron (NM_001080977, intron 1 of 7)	L1MC1|LINE|L1	-20297	A630072M18Rik	RIKEN cDNA A630072M18 gene	ncRNA	5.76922	4.86431	1.06591	0.000543575	0.00633866
peak1999	chr2	87861321	87861987	Intergenic	LTRIS2|LTR|ERV1	4477	Olfr1151	olfactory receptor 1151	protein-coding	6.22825	5.32493	1.06527	6.16e-05	0.00149543
peak2945	chr6	112516514	112516969	Intergenic	Intergenic	-26916	Oxtr	oxytocin receptor	protein-coding	5.88175	4.97805	1.06498	0.00018953	0.00312193
peak1716	chr11	93040836	93041249	Intergenic	Intergenic	-57324	Car10	carbonic anhydrase 10	protein-coding	6.33153	5.42869	1.06497	3.92e-05	0.00110627
peak4389	chr14	103088688	103088956	intron (NM_001360342, intron 4 of 4)	ORR1E|LTR|ERVL-MaLR	10182	Fbxl3	F-box and leucine-rich repeat protein 3	protein-coding	5.4598	4.55512	1.06489	0.000635493	0.00702386
peak35	chr2	94489316	94490533	Intergenic	Intergenic	-51738	Api5	apoptosis inhibitor 5	protein-coding	8.34841	7.44751	1.06477	1.92e-09	2.67e-06
peak363	chr10	114854827	114855572	Intergenic	B4|SINE|B4	53473	Gm15723	predicted gene 15723	ncRNA	7.26765	6.3663	1.06458	5.65e-07	7.56e-05
peak875	chr14	15786790	15787701	Intergenic	Intergenic	-348258	Lrrc3b	leucine rich repeat containing 3B	protein-coding	6.74801	5.84625	1.06447	5.71e-06	0.000316485
peak889	chr13	80262062	80262832	Intergenic	ERVB3_1-LTR_MM|LTR|ERVK	-620937	Arrdc3	arrestin domain containing 3	protein-coding	6.77448	5.87302	1.06421	5.95e-06	0.00032458
peak7133	chr18	39287377	39287640	intron (NM_175164, intron 18 of 22)	Lx8|LINE|L1	201771	Nr3c1	nuclear receptor subfamily 3, group C, member 1	protein-coding	4.90725	4.00141	1.06408	0.0029464	0.0200378
peak2047	chr9	80145946	80146458	Intergenic	Intergenic	-18832	Myo6	myosin VI	protein-coding	6.18988	5.28782	1.06395	6.58e-05	0.00155969
peak1375	chr10	90019163	90019561	intron (NM_001359241, intron 1 of 25)	RMER10A|LTR|ERVL	145853	Anks1b	ankyrin repeat and sterile alpha motif domain containing 1B	protein-coding	6.5906	5.68917	1.06394	1.99e-05	0.000702838
peak3012	chr11	43892009	43892633	intron (NM_001284381, intron 1 of 4)	intron (NM_001284381, intron 1 of 4)	8916	Adra1b	adrenergic receptor, alpha 1b	protein-coding	5.85836	4.95593	1.06367	0.000203576	0.00327792
peak690	chr1	57281565	57282219	Intergenic	RLTR13D6|LTR|ERVK	-66896	BC055402	cDNA sequence BC055402	ncRNA	6.9013	6.00065	1.06354	2.93e-06	0.000206072
peak4068	chr1	21231815	21232042	Intergenic	Intergenic	-8657	Gsta3	glutathione S-transferase, alpha 3	protein-coding	5.5998	4.69732	1.06311	0.000506415	0.00603709
peak633	chr10	14583246	14584263	Intergenic	RLTR13D6|LTR|ERVK	-38718	Adgrg6	adhesion G protein-coupled receptor G6	protein-coding	6.95435	6.05446	1.06284	2.28e-06	0.000174261
peak115	chr4	115395978	115397035	Intergenic	RLTR13E|LTR|ERVK	-15118	Cyp4a12b	cytochrome P450, family 4, subfamily a, polypeptide 12B	protein-coding	7.81962	6.92048	1.06275	3.99e-08	1.68e-05
peak7497	chr19	41850797	41851154	Intergenic	Intergenic	-2843	Frat2	frequently rearranged in advanced T cell lymphomas 2	protein-coding	4.90725	4.00292	1.06256	0.00339731	0.0219826
peak370	chr18	49770794	49771359	Intergenic	Intergenic	-15475	Dtwd2	DTW domain containing 2	protein-coding	7.29423	6.39513	1.06236	5.82e-07	7.63e-05
peak381	chr5	19404160	19404946	intron (NM_001170746, intron 1 of 22)	RLTR13D6|LTR|ERVK	177507	Magi2	membrane associated guanylate kinase, WW and PDZ domain containing 2	protein-coding	7.27505	6.37597	1.06232	6.18e-07	7.87e-05
peak1310	chr5	48708931	48709757	intron (NM_001199244, intron 1 of 7)	Lx4B|LINE|L1	-109662	Kcnip4	Kv channel interacting protein 4	protein-coding	6.5461	5.64628	1.06228	1.72e-05	0.000638301
peak3834	chr19	49885386	49885749	Intergenic	RLTR9E|LTR|ERVK	793079	Sorcs1	sortilin-related VPS10 domain containing receptor 1	protein-coding	5.68544	4.78403	1.06223	0.000421721	0.00533526
peak1549	chr10	96717326	96717532	Intergenic	Intergenic	100428	Btg1	B cell translocation gene 1, anti-proliferative	protein-coding	6.37497	5.47513	1.06205	2.91e-05	0.000912289
peak5919	chr2	139392384	139392707	Intergenic	RLTR11A2|LTR|ERVK	-101368	Sptlc3	serine palmitoyltransferase, long chain base subunit 3	protein-coding	5.15065	4.24795	1.06193	0.00162973	0.0133566
peak2260	chr14	41189584	41189971	Intergenic	Intergenic	-4579	Sftpd	surfactant associated protein D	protein-coding	6.16835	5.26832	1.06189	8.83e-05	0.00189638
peak4146	chr3	105989487	105989942	Intergenic	RLTR13D6|LTR|ERVK	11783	Pifo	primary cilia formation	protein-coding	5.65946	4.75857	1.06165	0.000535084	0.00626072
peak647	chr1	94081141	94082156	Intergenic	RMER20A|LTR|ERVK	-29095	Pdcd1	programmed cell death 1	protein-coding	6.98895	6.09031	1.06162	2.4e-06	0.000179617
peak382	chr7	40362773	40363221	Intergenic	Intergenic	-311740	4933402C06Rik	RIKEN cDNA 4933402C06 gene	ncRNA	7.26271	6.36441	1.06154	6.3e-07	8e-05
peak2617	chr4	102261566	102262146	intron (NM_019840, intron 1 of 14)	RMER17D|LTR|ERVK	6917	Pde4b	phosphodiesterase 4B, cAMP specific	protein-coding	6.01118	5.11124	1.0615	0.000132939	0.00246423
peak444	chr3	149251968	149252720	Intergenic	Intergenic	-22393	Gm1653	predicted gene 1653	ncRNA	7.1851	6.28705	1.06122	8.48e-07	9.26e-05
peak3151	chr19	60513381	60514098	Intergenic	Intergenic	-45435	Prlhr	prolactin releasing hormone receptor	protein-coding	5.80736	4.9073	1.0612	0.000229285	0.0035288
peak1146	chr8	27279865	27280518	Intergenic	Intergenic	-15854	Gm9731	Fam58a pseudogene	pseudo	6.59989	5.70135	1.06107	1.15e-05	0.00048845
peak5121	chr11	10029270	10030057	Intergenic	RLTR13D1|LTR|ERVK	837721	Abca13	ATP-binding cassette, sub-family A (ABC1), member 13	protein-coding	5.39392	4.49305	1.0609	0.00103526	0.00980681
peak3281	chr1	82476436	82477056	intron (NM_007735, intron 37 of 47)	intron (NM_007735, intron 37 of 47)	110103	Col4a4	collagen, type IV, alpha 4	protein-coding	5.98601	5.08673	1.06079	0.000255788	0.00378185
peak1540	chr11	89818723	89819231	Intergenic	Intergenic	-122041	Ankfn1	ankyrin-repeat and fibronectin type III domain containing 1	protein-coding	6.43581	5.53755	1.06057	2.84e-05	0.00089374
peak3184	chr8	33512016	33512288	Intergenic	BGLII_B|LTR|ERVK	27841	Hmgb1-rs17	high mobility group box 1, related sequence 17	pseudo	5.80736	4.90795	1.06055	0.000235175	0.00358302
peak7580	chr19	32794141	32794366	intron (NM_008960, intron 3 of 8)	intron (NM_008960, intron 3 of 8)	36676	Pten	phosphatase and tensin homolog	protein-coding	4.85834	3.95598	1.06041	0.00350577	0.022436
peak119	chr2	65037507	65038403	Intergenic	RLTR28|LTR|ERVL	-15189	Grb14	growth factor receptor bound protein 14	protein-coding	7.81747	6.92077	1.06032	4.29e-08	1.74e-05
peak887	chr14	35510638	35511254	intron (NM_008166, intron 12 of 15)	intron (NM_008166, intron 12 of 15)	301032	4930596D02Rik	RIKEN cDNA 4930596D02 gene	protein-coding	6.80122	5.90377	1.06024	5.9e-06	0.000322699
peak4778	chr9	23488655	23489189	Intergenic	Intergenic	265846	Bmper	BMP-binding endothelial regulator	protein-coding	5.39166	4.49165	1.06004	0.000822758	0.00835097
peak2176	chrX	166243482	166243819	intron (NM_023122, intron 1 of 6)	intron (NM_023122, intron 1 of 6)	4707	Gpm6b	glycoprotein m6b	protein-coding	6.19868	5.30064	1.05998	7.89e-05	0.00175863
peak2275	chr6	82204900	82205703	Intergenic	Intergenic	163673	Eva1a	eva-1 homolog A (C. elegans)	protein-coding	6.12967	5.23154	1.05993	8.99e-05	0.00191763
peak4805	chr4	102506774	102507198	intron (NM_019840, intron 5 of 14)	intron (NM_019840, intron 5 of 14)	-63074	Pde4b	phosphodiesterase 4B, cAMP specific	protein-coding	5.39289	4.49305	1.05988	0.000837069	0.00845083
peak542	chr4	52845332	52845776	Intergenic	RLTR9B2|LTR|ERVK	10957	Olfr273	olfactory receptor 273	protein-coding	7.23316	6.33661	1.05975	1.49e-06	0.000133146
peak3717	chr8	36105543	36105903	intron (NM_172911, intron 3 of 5)	intron (NM_172911, intron 3 of 5)	10895	Prag1	PEAK1 related kinase activating pseudokinase 1	protein-coding	5.75677	4.85836	1.05945	0.000387514	0.00505703
peak2282	chr16	45935911	45936357	Intergenic	Intergenic	-9472	Gm15638	predicted gene 15638	ncRNA	6.08768	5.19011	1.05929	9.08e-05	0.00192937
peak2743	chr13	17700390	17700643	Intergenic	Intergenic	5103	Mplkip	M-phase specific PLK1 intereacting protein	protein-coding	6.06443	5.16683	1.05929	0.000152675	0.00270007
peak1250	chr2	58879636	58880255	intron (NM_001001178, intron 12 of 14)	intron (NM_001001178, intron 12 of 14)	124761	Upp2	uridine phosphorylase 2	protein-coding	6.61362	5.71692	1.05925	1.48e-05	0.000572908
peak45	chr10	53525391	53526607	Intergenic	RMER19C|LTR|ERVK	-7010	Gm20597	predicted gene, 20597	ncRNA	8.29367	7.39834	1.05918	3.93e-09	4.24e-06
peak2440	chr2	64920983	64921492	intron (NM_016719, intron 9 of 13)	intron (NM_016719, intron 9 of 13)	101529	Grb14	growth factor receptor bound protein 14	protein-coding	6.06715	5.16989	1.05895	0.000109651	0.00217999
peak5010	chr18	20607029	20607345	intron (NR_155534, intron 1 of 2)	RLTR13D4|LTR|ERVK	49113	Dsg2	desmoglein 2	protein-coding	5.3931	4.49445	1.05868	0.000963846	0.00933257
peak1378	chr7	57149072	57149723	intron (NM_008074, intron 3 of 9)	L1Md_F2|LINE|L1	237818	Gabrg3	gamma-aminobutyric acid (GABA) A receptor, subunit gamma 3	protein-coding	6.57801	5.68208	1.05845	2.01e-05	0.000706839
peak41	chr4	76223641	76224083	intron (NM_001368993, intron 4 of 29)	intron (NM_001368993, intron 4 of 29)	120381	Ptprd	protein tyrosine phosphatase, receptor type, D	protein-coding	8.3475	7.45309	1.05829	3.47e-09	4.1e-06
peak8007	chrX	85646352	85646646	Intergenic	Intergenic	72477	Tab3	TGF-beta activated kinase 1/MAP3K7 binding protein 3	protein-coding	4.85694	3.95675	1.05824	0.0041761	0.0253007
peak8038	chr7	114336894	114337180	intron (NR_029437, intron 1 of 3)	RLTR13C2|LTR|ERVK	-60921	Psma1	proteasome (prosome, macropain) subunit, alpha type 1	protein-coding	4.85741	3.95752	1.05795	0.00423794	0.0255762
peak713	chr10	29855605	29856199	Intergenic	Intergenic	-320035	Rspo3	R-spondin 3	protein-coding	6.91924	6.02435	1.05781	3.17e-06	0.000215925
peak2610	chr10	25874659	25875113	Intergenic	Intergenic	-37449	4930401C15Rik	RIKEN cDNA 4930401C15 gene	ncRNA	6.10958	5.21368	1.05766	0.000131681	0.00244745
peak488	chr10	95883613	95884276	Intergenic	MT2A|LTR|ERVL	-56719	Eea1	early endosome antigen 1	protein-coding	7.18109	6.28666	1.0576	1.09e-06	0.000108558
peak2044	chr12	89844805	89845561	intron (NM_001252074, intron 1 of 6)	intron (NM_001252074, intron 1 of 6)	32700	Nrxn3	neurexin III	protein-coding	6.23871	5.34314	1.05756	6.52e-05	0.00154773
peak6438	chr10	50483865	50484187	Intergenic	LTRIS2|LTR|ERV1	-108643	Ascc3	activating signal cointegrator 1 complex subunit 3	protein-coding	5.06612	4.16771	1.05736	0.00213587	0.0160937
peak3552	chr18	54551661	54552198	Intergenic	Intergenic	-59815	9330117O12Rik	RIKEN cDNA 9330117O12 gene	ncRNA	5.80736	4.91123	1.05727	0.000334171	0.00456318
peak1534	chr1	79454092	79454829	Intergenic	Intergenic	-14434	Scg2	secretogranin II	protein-coding	6.41875	5.52382	1.05721	2.82e-05	0.000892061
peak595	chr8	10665864	10666345	Intergenic	Intergenic	216350	B930025P03Rik	RIKEN cDNA B930025P03 gene	ncRNA	7.0562	6.16209	1.05716	1.95e-06	0.000158587
peak7854	chr15	64376715	64377181	intron (NM_010026, intron 1 of 30)	intron (NM_010026, intron 1 of 30)	5971	Asap1	ArfGAP with SH3 domain, ankyrin repeat and PH domain1	protein-coding	4.80748	3.90829	1.05704	0.00392475	0.0242411
peak5262	chr19	40434198	40435106	intron (NM_001034962, intron 1 of 22)	intron (NM_001034962, intron 1 of 22)	16746	Sorbs1	sorbin and SH3 domain containing 1	protein-coding	5.35875	4.46167	1.05702	0.00112856	0.0104042
peak3855	chr4	104065484	104066060	intron (NM_001369049, intron 2 of 19)	MLT1C|LTR|ERVL-MaLR	-301766	Dab1	disabled 1	protein-coding	5.82195	4.92627	1.05688	0.000429382	0.0054025
peak5495	chr19	39652279	39652811	Intergenic	RLTR13D6|LTR|ERVK	-3503	Cyp2c67	cytochrome P450, family 2, subfamily c, polypeptide 67	protein-coding	5.35564	4.45886	1.05672	0.00129289	0.0114101
peak2654	chrX	107003875	107004790	Intergenic	Intergenic	83707	Lpar4	lysophosphatidic acid receptor 4	protein-coding	6.26435	5.36974	1.05666	0.000140081	0.00256041
peak2899	chrX	127090804	127091506	Intergenic	RLTR13C2|LTR|ERVK	51183	Gm382	predicted gene 382	protein-coding	5.94192	5.04679	1.05657	0.000178123	0.0029806
peak597	chrX	145300000	145300769	intron (NM_178358, intron 3 of 3)	RLTR13D6|LTR|ERVK	48555	Lhfpl1	lipoma HMGIC fusion partner-like 1	protein-coding	7.05598	6.1625	1.05653	1.96e-06	0.000159175
peak336	chr3	15230259	15230874	Intergenic	RMER13A1|LTR|ERVK	101736	Gm9733	predicted gene 9733	protein-coding	7.37422	6.48106	1.0565	4.69e-07	6.77e-05
peak1783	chr14	19990592	19991162	Intergenic	Intergenic	-13628	Gng2	guanine nucleotide binding protein (G protein), gamma 2	protein-coding	6.30308	5.40871	1.05649	4.39e-05	0.00119366
peak10537	chr12	88341367	88341656	Intergenic	RLTR13D6|LTR|ERVK	-19003	Adck1	aarF domain containing kinase 1	protein-coding	4.42596	3.52544	1.05638	0.00995781	0.0458435
peak4248	chr13	5848655	5849066	Intergenic	Intergenic	9232	1700016G22Rik	RIKEN cDNA 1700016G22 gene	ncRNA	5.59901	4.70344	1.05621	0.00057804	0.00660093
peak5077	chrX	92807704	92807977	Intergenic	Intergenic	-208268	Mageb18	melanoma antigen family B, 18	protein-coding	5.35792	4.46167	1.05619	0.00100098	0.00956417
peak7700	chr8	57050868	57051282	Intergenic	RLTR10C|LTR|ERVK	269784	Hand2os1	Hand2, opposite strand 1	ncRNA	5.0215	4.12445	1.05586	0.00370194	0.0233222
peak6253	chr5	66495182	66495495	intron (NM_001201413, intron 2 of 16)	intron (NM_001201413, intron 2 of 16)	123479	Apbb2	amyloid beta (A4) precursor protein-binding, family B, member 2	protein-coding	5.1079	4.21127	1.05573	0.00195797	0.0151881
peak4616	chr4	105658587	105658912	Intergenic	Intergenic	501402	Plpp3	phospholipid phosphatase 3	protein-coding	5.50927	4.61459	1.05509	0.000734147	0.00771522
peak3206	chr6	81771904	81772161	Intergenic	Intergenic	123631	Mir7232	microRNA 7232	ncRNA	5.84633	4.95269	1.0549	0.000240178	0.00363314
peak6325	chr2	94390815	94391370	intron (NM_183106, intron 1 of 24)	RLTR10C|LTR|ERVK	15597	Ttc17	tetratricopeptide repeat domain 17	protein-coding	5.06656	4.17064	1.05488	0.00203956	0.0156425
peak435	chr12	40654211	40654758	intron (NM_172803, intron 8 of 52)	intron (NM_172803, intron 8 of 52)	208431	Dock4	dedicator of cytokinesis 4	protein-coding	7.31392	6.42245	1.05477	8.13e-07	9.07e-05
peak2354	chr2	148400668	148401107	Intergenic	Intergenic	5510	Sstr4	somatostatin receptor 4	protein-coding	6.20951	5.31678	1.05471	9.84e-05	0.00202703
peak8119	chr10	52423862	52424257	intron (NM_030250, intron 1 of 4)	intron (NM_030250, intron 1 of 4)	6512	Nus1	NUS1 dehydrodolichyl diphosphate synthase subunit	protein-coding	4.75477	3.8582	1.05421	0.004377	0.026152
peak6700	chr10	35907726	35908080	Intergenic	RLTR10A|LTR|ERVK	-598904	Hs3st5	heparan sulfate (glucosamine) 3-O-sulfotransferase 5	protein-coding	5.10856	4.21346	1.0542	0.0024352	0.0176316
peak10853	chr9	39531256	39531767	Intergenic	L1Md_T|LINE|L1	19358	Olfr958	olfactory receptor 958	protein-coding	4.35752	3.45906	1.05394	0.0109533	0.0489561
peak548	chr2	43732397	43732751	Intergenic	ORR1C1|LTR|ERVL-MaLR	-16250	Arhgap15	Rho GTPase activating protein 15	protein-coding	7.07093	6.18008	1.05393	1.55e-06	0.000137535
peak6726	chr1	100787808	100788056	Intergenic	RLTR9A3|LTR|ERVK	-367836	Gm20268	predicted gene, 20268	ncRNA	5.10746	4.21273	1.05383	0.00246521	0.0177799
peak6376	chr10	91496764	91497178	Intergenic	ID2|SINE|ID	-276352	4930534H03Rik	RIKEN cDNA 4930534H03 gene	ncRNA	5.06612	4.17137	1.05371	0.00207947	0.0158211
peak1648	chr1	117309553	117310013	Intergenic	Intergenic	1000945	Tsn	translin	protein-coding	6.45794	5.5667	1.0536	3.56e-05	0.00104672
peak3723	chr2	67513305	67514075	exon (NM_001083919, exon 7 of 9)	exon (NM_001083919, exon 7 of 9)	67688	Xirp2	xin actin-binding repeat containing 2	protein-coding	5.89204	4.99983	1.05357	0.000388315	0.00505879
peak1081	chr1	150622906	150623798	intron (NM_001024720, intron 78 of 106)	intron (NM_001024720, intron 78 of 106)	-157187	Prg4	proteoglycan 4 (megakaryocyte stimulating factor, articular superficial zone protein)	protein-coding	6.65807	5.76742	1.05327	9.87e-06	0.00044281
peak3594	chr13	8113006	8113267	Intergenic	Intergenic	-89730	Adarb2	adenosine deaminase, RNA-specific, B2	protein-coding	5.70005	4.8077	1.05327	0.000349852	0.00472213
peak1952	chr19	18710879	18711192	Intergenic	RLTR9D2|LTR|ERVK	-2201	D030056L22Rik	RIKEN cDNA D030056L22 gene	protein-coding	6.33	5.43895	1.05322	5.7e-05	0.00141583
peak6515	chr15	46022062	46022415	Intergenic	RLTR9A3|LTR|ERVK	-302347	1700022A22Rik	RIKEN cDNA 1700022A22 gene	ncRNA	5.06634	4.1721	1.0532	0.00221609	0.0165008
peak5493	chr18	65661279	65661660	intron (NM_001361052, intron 6 of 8)	intron (NM_001361052, intron 6 of 8)	-36799	Oacyl	O-acyltransferase like	protein-coding	5.3225	4.42956	1.0528	0.00129259	0.0114101
peak1401	chr17	54621710	54622409	Intergenic	RLTR13B3|LTR|ERVK	-251985	1700025K24Rik	RIKEN cDNA 1700025K24 gene	ncRNA	6.49181	5.60155	1.05266	2.12e-05	0.000734709
peak2412	chr7	107675166	107675731	intron (NM_001357436, intron 1 of 22)	intron (NM_001357436, intron 1 of 22)	9970	Ppfibp2	PTPRF interacting protein, binding protein 2 (liprin beta 2)	protein-coding	6.09783	5.20703	1.05257	0.000104474	0.00210117
peak1637	chr10	30733377	30733770	intron (NM_001358842, intron 2 of 14)	intron (NM_001358842, intron 2 of 14)	69753	Ncoa7	nuclear receptor coactivator 7	protein-coding	6.40074	5.51049	1.05252	3.4e-05	0.00100618
peak262	chr3	81027130	81027609	Intergenic	Intergenic	-9047	Pdgfc	platelet-derived growth factor, C polypeptide	protein-coding	7.57225	6.68374	1.05199	2.47e-07	4.58e-05
peak2404	chr2	36179471	36180351	intron (NM_026422, intron 6 of 6)	intron (NM_026422, intron 6 of 6)	-43207	Rbm18	RNA binding motif protein 18	protein-coding	6.13803	5.24796	1.05192	0.000103347	0.00208542
peak3712	chr11	25437270	25437744	Intergenic	Intergenic	111400	4933427E13Rik	RIKEN cDNA 4933427E13 gene	ncRNA	5.94156	5.05123	1.05178	0.000386519	0.00505119
peak3721	chr11	92451330	92451667	Intergenic	Intergenic	-646868	Car10	carbonic anhydrase 10	protein-coding	5.6728	4.78202	1.05164	0.000387936	0.00505745
peak5688	chr2	84392789	84393224	intron (NM_018782, intron 2 of 15)	intron (NM_018782, intron 2 of 15)	32260	Calcrl	calcitonin receptor-like	protein-coding	5.24914	4.35727	1.05151	0.00145257	0.0123882
peak4085	chr9	32720471	32721265	intron (NM_001038642, intron 1 of 6)	intron (NM_001038642, intron 1 of 6)	24826	Ets1	E26 avian leukemia oncogene 1, 5' domain	protein-coding	5.67396	4.78336	1.05145	0.000512904	0.00609081
peak1115	chr2	80128933	80129581	promoter-TSS (NM_016744)	promoter-TSS (NM_016744)	155	Pde1a	phosphodiesterase 1A, calmodulin-dependent	protein-coding	6.67241	5.78378	1.05128	1.07e-05	0.000464987
peak2038	chr9	9077947	9078421	intron (NM_027823, intron 4 of 22)	intron (NM_027823, intron 4 of 22)	-158104	Gm16833	predicted gene, 16833	ncRNA	6.29616	5.40701	1.05127	6.46e-05	0.00153842
peak2472	chr13	87744857	87745866	Intergenic	RLTR13D6|LTR|ERVK	-1076111	Edil3	EGF-like repeats and discoidin I-like domains 3	protein-coding	6.07762	5.18829	1.05108	0.000114096	0.002239
peak869	chr17	75534039	75534855	Intergenic	Intergenic	17499	Fam98a	family with sequence similarity 98, member A	protein-coding	6.90235	6.01431	1.05095	5.65e-06	0.00031545
peak827	chr9	34745770	34746314	intron (NM_001190912, intron 1 of 15)	intron (NM_001190912, intron 1 of 15)	257311	Kirrel3	kirre like nephrin family adhesion molecule 3	protein-coding	6.948	6.06009	1.05087	4.78e-06	0.000280205
peak1509	chr15	14211710	14212318	Intergenic	L1_Mus3|LINE|L1	-1038339	Cdh6	cadherin 6	protein-coding	6.45837	5.56989	1.05085	2.68e-05	0.000862538
peak4794	chr14	78217196	78217701	Intergenic	LTRIS2|LTR|ERV1	-25970	Mir1971	microRNA 1971	ncRNA	5.47701	4.58655	1.0508	0.000831106	0.00840988
peak1698	chr18	52323129	52323615	Intergenic	LTR72_RN|LTR|ERV1	-8164	Ftmt	ferritin mitochondrial	protein-coding	6.34843	5.46019	1.05044	3.79e-05	0.00108136
peak3435	chr1	5461470	5461893	Intergenic	LTRIS2|LTR|ERV1	-126812	Oprk1	opioid receptor, kappa 1	protein-coding	5.86883	4.97999	1.05015	0.000300265	0.00424043
peak2430	chr1	65535676	65536079	Intergenic	RLTR9A3|LTR|ERVK	224620	Pth2r	parathyroid hormone 2 receptor	protein-coding	6.07728	5.18889	1.05013	0.000107426	0.00214397
peak4542	chr6	17813213	17813477	intron (NM_001083315, intron 1 of 14)	intron (NM_001083315, intron 1 of 14)	64175	St7	suppression of tumorigenicity 7	protein-coding	5.4754	4.58586	1.04988	0.000699048	0.00746606
peak2787	chr6	40846823	40847544	Intergenic	MER67C|LTR|ERV1	40311	Moxd2	monooxygenase, DBH-like 2	protein-coding	5.99951	5.11124	1.04985	0.000159983	0.00278464
peak4804	chr3	90378435	90378899	Intergenic	Intergenic	11271	Slc27a3	solute carrier family 27 (fatty acid transporter), member 3	protein-coding	5.44402	4.55443	1.04985	0.000836677	0.00844862
peak2898	chr18	73624118	73624522	Intergenic	Intergenic	51615	Mex3c	mex3 RNA binding family member C	protein-coding	6.13116	5.24318	1.04983	0.000177817	0.00297651
peak393	chr2	136790352	136791045	Intergenic	Intergenic	77012	Snap25	synaptosomal-associated protein 25	protein-coding	7.26213	6.3756	1.04979	6.58e-07	8.1e-05
peak124	chr16	85448687	85449465	Intergenic	RLTR13B1|LTR|ERVK	101297	Cyyr1	cysteine and tyrosine-rich protein 1	protein-coding	7.8351	6.94899	1.04975	4.87e-08	1.91e-05
peak4750	chr6	3517561	3517947	intron (NM_001167751, intron 3 of 26)	intron (NM_001167751, intron 3 of 26)	19361	Vps50	VPS50 EARP/GARPII complex subunit	protein-coding	5.47661	4.58724	1.04971	0.000810578	0.00827553
peak4574	chr2	11139537	11139971	Intergenic	Intergenic	-32628	Prkcq	protein kinase C, theta	protein-coding	5.47519	4.58586	1.04967	0.000713271	0.00756467
peak5157	chr16	38679314	38680158	intron (NM_020260, intron 1 of 11)	intron (NM_020260, intron 1 of 11)	33299	Arhgap31	Rho GTPase activating protein 31	protein-coding	5.55576	4.66689	1.04946	0.0010538	0.00991271
peak6146	chr8	30470188	30470499	Intergenic	MLT1F2|LTR|ERVL-MaLR	-98052	4933433F19Rik	RIKEN cDNA 4933433F19 gene	ncRNA	5.2111	4.32127	1.04936	0.00186016	0.0146799
peak9028	chr2	50186991	50187298	intron (NR_033304, intron 4 of 5)	intron (NR_033304, intron 4 of 5)	109657	Mmadhc	methylmalonic aciduria (cobalamin deficiency) cblD type, with homocystinuria	protein-coding	4.69909	3.80716	1.04934	0.006139	0.0329839
peak5034	chr13	16100454	16100898	Intergenic	Intergenic	-77253	B230303A05Rik	U1 small nuclear ribonucleoprotein 1C pseudogene	pseudo	5.41007	4.52094	1.04929	0.000975494	0.00940032
peak5811	chr7	114004118	114004668	intron (NM_145584, intron 6 of 15)	intron (NM_145584, intron 6 of 15)	113388	Rras2	related RAS viral (r-ras) oncogene 2	protein-coding	5.21024	4.32055	1.04922	0.00155832	0.0130088
peak2725	chr13	103128721	103129251	intron (NM_175171, intron 3 of 28)	MIR|SINE|MIR	205506	Mast4	microtubule associated serine/threonine kinase family member 4	protein-coding	6.17259	5.28546	1.04905	0.000150396	0.00267732
peak857	chr10	36923687	36924554	Intergenic	RLTR35B_MM|LTR|ERVL	-50424	Hdac2	histone deacetylase 2	protein-coding	7.18889	6.3031	1.04897	5.34e-06	0.00030233
peak1497	chr16	49861489	49861948	intron (NM_001368415, intron 1 of 8)	MIR|SINE|MIR	6057	Cd47	CD47 antigen (Rh-related antigen, integrin-associated signal transducer)	protein-coding	6.57801	5.69171	1.04883	2.64e-05	0.000855219
peak3936	chr6	117552360	117552888	Intergenic	Intergenic	57389	6820426E19Rik	RIKEN cDNA 6820426E19 gene	ncRNA	5.64443	4.75654	1.04868	0.000461648	0.00568918
peak4784	chr17	91338920	91339407	Intergenic	B4A|SINE|B4	-246361	Nrxn1	neurexin I	protein-coding	5.47459	4.58655	1.04838	0.000826156	0.00837727
peak7152	chr4	65617334	65617578	intron (NM_207109, intron 16 of 22)	intron (NM_207109, intron 16 of 22)	12470	Trim32	tripartite motif-containing 32	protein-coding	5.02128	4.13183	1.04827	0.00297993	0.020212
peak718	chr4	22114199	22114952	Intergenic	Intergenic	183249	Faxc	failed axon connections homolog	protein-coding	6.94266	6.05749	1.04813	3.3e-06	0.000222888
peak2558	chr18	40228468	40228926	Intergenic	RLTR25A|LTR|ERVK	-9298	Yipf5	Yip1 domain family, member 5	protein-coding	6.05626	5.16989	1.04808	0.000125859	0.0023868
peak983	chr14	44994279	44994917	intron (NM_008964, intron 1 of 1)	intron (NM_008964, intron 1 of 1)	6487	Ptger2	prostaglandin E receptor 2 (subtype EP2)	protein-coding	6.82019	5.93499	1.04803	7.65e-06	0.000376828
peak4014	chr11	39946625	39947360	Intergenic	RMER1A|Other|Other	-556767	4930553C11Rik	RIKEN cDNA 4930553C11 gene	ncRNA	5.64443	4.75722	1.048	0.000488121	0.00589788
peak2959	chr4	37170022	37170560	Intergenic	LTRIS2|LTR|ERV1	-79112	Gm12374	predicted gene 12374	ncRNA	5.97731	5.09112	1.04773	0.000191708	0.00314288
peak8919	chr15	92500394	92500658	intron (NM_001164593, intron 3 of 9)	intron (NM_001164593, intron 3 of 9)	-96583	Pdzrn4	PDZ domain containing RING finger 4	protein-coding	4.69982	3.80955	1.04769	0.00591707	0.0321827
peak3471	chr3	129581510	129581911	intron (NM_130450, intron 2 of 4)	RLTR11A2|LTR|ERVK	-49322	Gm35986	predicted gene, 35986	ncRNA	5.76884	4.8827	1.04725	0.000309238	0.00432184
peak159	chr5	13694716	13695571	Intergenic	Intergenic	-96476	Speer3	spermatogenesis associated glutamate (E)-rich protein 3	protein-coding	7.78188	6.8985	1.047	8.8e-08	2.68e-05
peak4140	chr15	28360358	28360736	intron (NM_133365, intron 47 of 78)	intron (NM_133365, intron 47 of 78)	156781	Dnah5	dynein, axonemal, heavy chain 5	protein-coding	5.77054	4.88468	1.04697	0.000532761	0.00624257
peak1944	chr2	84481416	84482120	Intergenic	MLTR18B_MM|LTR|ERVK	-4993	Tfpi	tissue factor pathway inhibitor	protein-coding	6.27705	5.39247	1.04668	5.63e-05	0.00140548
peak870	chr10	70433165	70433995	Intergenic	Intergenic	-7088	Fam13c	family with sequence similarity 13, member C	protein-coding	6.93191	6.04856	1.04631	5.67e-06	0.000315791
peak4968	chr11	63544074	63544509	Intergenic	MER45B|DNA|hAT-Tip100	377993	Hs3st3b1	heparan sulfate (glucosamine) 3-O-sulfotransferase 3B1	protein-coding	5.41027	4.52443	1.04602	0.000926414	0.00904424
peak4925	chr1	112954738	112955047	Intergenic	Intergenic	-537974	Gm32810	predicted gene, 32810	ncRNA	5.40863	4.52303	1.04577	0.000902974	0.00889406
peak3592	chr10	37625903	37626311	Intergenic	Intergenic	-487181	Marcks	myristoylated alanine rich protein kinase C substrate	protein-coding	5.76903	4.88468	1.04546	0.000349177	0.00471564
peak360	chr9	17438633	17439218	Intergenic	RLTR9D2|LTR|ERVK	-853342	Chordc1	cysteine and histidine-rich domain (CHORD)-containing, zinc-binding protein 1	protein-coding	7.31736	6.43543	1.04524	5.51e-07	7.41e-05
peak6295	chr10	36558840	36559150	intron (NM_001253355, intron 2 of 5)	intron (NM_001253355, intron 2 of 5)	52188	Hs3st5	heparan sulfate (glucosamine) 3-O-sulfotransferase 5	protein-coding	5.20768	4.32199	1.04522	0.00200585	0.0154573
peak5944	chrX	142553527	142554015	Intergenic	B1_Mur2|SINE|Alu	-126576	Tmem164	transmembrane protein 164	protein-coding	5.17007	4.28436	1.04512	0.00165526	0.0135089
peak3054	chr8	73767260	73767526	Intergenic	LTR79|LTR|ERVL	-413853	Large1	LARGE xylosyl- and glucuronyltransferase 1	protein-coding	5.90745	5.02381	1.04507	0.000209362	0.00332541
peak1581	chr1	78649081	78649648	Intergenic	Intergenic	-8461	Utp14b	UTP14B small subunit processome component	protein-coding	6.46892	5.58633	1.04498	3.08e-05	0.000944923
peak7577	chr2	77440697	77440996	intron (NR_156435, intron 3 of 6)	intron (NR_156435, intron 3 of 6)	-21798	Gm13944	predicted gene 13944	ncRNA	4.9319	4.04544	1.04496	0.00350509	0.022436
peak5221	chr10	92277474	92278007	intron (NR_046027, intron 3 of 8)	intron (NR_046027, intron 3 of 8)	97633	Gm20757	predicted gene, 20757	ncRNA	5.37427	4.48956	1.0448	0.00109898	0.0102109
peak1266	chr7	53136551	53136940	Intergenic	RLTR16|LTR|ERVK	755144	Mir6238	microRNA 6238	ncRNA	6.6213	5.73918	1.04473	1.53e-05	0.000584552
peak5936	chr3	60812023	60812464	Intergenic	Intergenic	-190542	P2ry1	purinergic receptor P2Y, G-protein coupled 1	protein-coding	5.17029	4.28508	1.04462	0.00164896	0.0134743
peak6402	chr9	6219772	6220002	intron (NM_001357397, intron 1 of 6)	intron (NM_001357397, intron 1 of 6)	46660	Ddi1	DNA-damage inducible 1	protein-coding	5.24723	4.36226	1.04462	0.00210147	0.0159235
peak318	chr16	48422313	48423031	Intergenic	Intergenic	-8565	Morc1	microrchidia 1	protein-coding	7.41859	6.53741	1.04456	4.03e-07	6.13e-05
peak9169	chr6	61501391	61501650	intron (NM_183310, intron 5 of 10)	intron (NM_183310, intron 5 of 10)	-320710	A730020E08Rik	RIKEN cDNA A730020E08 gene	ncRNA	4.64322	3.75589	1.04451	0.00642413	0.0339878
peak5073	chr6	111844245	111844767	Intergenic	Intergenic	-366202	1700054K19Rik	RIKEN cDNA 1700054K19 gene	ncRNA	5.37468	4.49025	1.04451	0.000998758	0.00955051
peak9179	chr4	23625525	23626041	Intergenic	RLTR13B2|LTR|ERVK	-870668	Mms22l	MMS22-like, DNA repair protein	protein-coding	4.64397	3.7567	1.04445	0.00645974	0.034139
peak2297	chr12	65216148	65216776	Intergenic	Intergenic	-9055	Wdr20rt	WD repeat domain 20, retrogene	protein-coding	6.18891	5.3065	1.04437	9.21e-05	0.00194422
peak4716	chr2	14665247	14665618	intron (NM_023116, intron 2 of 13)	B4A|SINE|B4	-55210	Gm13315	lactate dehydrogenase A pseudogene	pseudo	5.52433	4.64067	1.04419	0.000794253	0.00816894
peak825	chr16	38945094	38946113	intron (NM_170599, intron 1 of 6)	intron (NM_170599, intron 1 of 6)	43258	Igsf11	immunoglobulin superfamily, member 11	protein-coding	6.98376	6.1028	1.04397	4.74e-06	0.000278837
peak1570	chr13	16645424	16646315	Intergenic	Intergenic	-622446	B230303A05Rik	U1 small nuclear ribonucleoprotein 1C pseudogene	pseudo	6.45022	5.56883	1.04377	3.04e-05	0.000938565
peak1513	chr1	129106876	129107460	Intergenic	Intergenic	-166136	Thsd7b	thrombospondin, type I, domain containing 7B	protein-coding	6.50916	5.62789	1.04373	2.7e-05	0.000866926
peak6079	chr1	175059971	175060371	intron (NM_011880, intron 16 of 16)	intron (NM_011880, intron 16 of 16)	-138352	Grem2	gremlin 2, DAN family BMP antagonist	protein-coding	5.20896	4.32485	1.04364	0.00179118	0.0142935
peak1523	chr7	68239262	68239897	intron (NM_030101, intron 1 of 3)	intron (NM_030101, intron 1 of 3)	24654	Pgpep1l	pyroglutamyl-peptidase I-like	protein-coding	6.59479	5.71391	1.04346	2.77e-05	0.000881299
peak7777	chr4	57726745	57727027	intron (NM_001304544, intron 5 of 8)	intron (NM_001304544, intron 5 of 8)	-118362	Akap2	A kinase (PRKA) anchor protein 2	protein-coding	4.88265	3.99762	1.04336	0.0038185	0.0238184
peak7386	chr14	68560739	68561247	Intergenic	RLTR13B4|LTR|ERVK	21079	Adamdec1	ADAM-like, decysin 1	protein-coding	4.93098	4.04619	1.04329	0.00325998	0.021411
peak6490	chr3	132398872	132399315	Intergenic	MLT1B|LTR|ERVL-MaLR	-231098	Gimd1	GIMAP family P-loop NTPase domain containing 1	protein-coding	5.21003	4.32628	1.04328	0.0021885	0.0163581
peak679	chrX	15846306	15846994	Intergenic	RLTR13D6|LTR|ERVK	-676219	Cypt1	cysteine-rich perinuclear theca 1	protein-coding	7.02263	6.14261	1.04308	2.78e-06	0.000198359
peak2313	chr1	41139648	41140010	Intergenic	Intergenic	41423	4930448I06Rik	RIKEN cDNA 4930448I06 gene	ncRNA	6.1498	5.26891	1.04278	9.42e-05	0.00197544
peak5366	chr2	108051081	108051636	Intergenic	RLTR13E|LTR|ERVK	760769	Kcna4	potassium voltage-gated channel, shaker-related subfamily, member 4	protein-coding	5.37634	4.49375	1.04267	0.00120653	0.0109058
peak2017	chr18	27659945	27660610	Intergenic	Intergenic	-899887	4930474G06Rik	RIKEN cDNA 4930474G06 gene	ncRNA	6.42533	5.54508	1.04258	6.34e-05	0.00152422
peak4318	chr16	48265914	48266554	Intergenic	Intergenic	-17501	Dppa4	developmental pluripotency associated 4	protein-coding	5.55397	4.67234	1.04223	0.000606185	0.00681008
peak1919	chr5	65994507	65995345	intron (NR_027961, intron 4 of 6)	L2a|LINE|L2	9359	9130230L23Rik	RIKEN cDNA 9130230L23 gene	ncRNA	6.43682	5.55702	1.04216	5.45e-05	0.00137771
peak4368	chr11	17658195	17658609	Intergenic	Intergenic	295473	Etaa1	Ewing tumor-associated antigen 1	protein-coding	5.55377	4.67234	1.04203	0.000625049	0.00693929
peak5813	chr12	88419872	88420403	intron (NM_001361601, intron 3 of 8)	intron (NM_001361601, intron 3 of 8)	-42814	3200001D21Rik	RIKEN cDNA 3200001D21 gene	ncRNA	5.30488	4.4232	1.04157	0.00156102	0.0130268
peak3423	chr9	78777121	78777448	Intergenic	Intergenic	161738	Cd109	CD109 antigen	protein-coding	5.90709	5.027	1.04152	0.000296268	0.00419865
peak3780	chr10	34372390	34372914	intron (NM_001347463, intron 5 of 10)	intron (NM_001347463, intron 5 of 10)	-17329	Col10a1	collagen, type X, alpha 1	protein-coding	5.74118	4.861	1.04124	0.000406192	0.00521242
peak2957	chr4	40233159	40233612	intron (NM_172689, intron 2 of 17)	BGLII|LTR|ERVK	6440	Ddx58	DEAD (Asp-Glu-Ala-Asp) box polypeptide 58	protein-coding	5.96696	5.08736	1.04116	0.000191616	0.00314288
peak2774	chr9	27766894	27767460	Intergenic	Intergenic	369965	Spata19	spermatogenesis associated 19	protein-coding	5.98828	5.10875	1.04113	0.000157926	0.00276153
peak4155	chr10	110317358	110317909	Intergenic	Lx3_Mus|LINE|L1	-283017	9230102K24Rik	RIKEN cDNA 9230102K24 gene	ncRNA	5.65791	4.778	1.0408	0.000540475	0.0063101
peak9483	chr1	51429784	51430074	Intergenic	MIR|SINE|MIR	48470	Nabp1	nucleic acid binding protein 1	protein-coding	4.58482	3.70102	1.04072	0.00717124	0.0366807
peak4250	chrX	35851576	35852106	Intergenic	RLTR13D1|LTR|ERVK	-36991	Dock11	dedicator of cytokinesis 11	protein-coding	5.93165	5.05251	1.04062	0.000579136	0.00661033
peak5298	chr6	59054940	59055487	Intergenic	Intergenic	-30711	Fam13a	family with sequence similarity 13, member A	protein-coding	5.37406	4.49375	1.0404	0.00115059	0.0105352
peak2435	chr1	106949143	106949813	intron (NM_027971, intron 3 of 7)	intron (NM_027971, intron 3 of 7)	10521	Serpinb12	serine (or cysteine) peptidase inhibitor, clade B (ovalbumin), member 12	protein-coding	6.10874	5.23034	1.04023	0.000108263	0.00215681
peak6216	chr9	6865691	6866164	Intergenic	RMER16B|LTR|ERVK	-310663	Dcun1d5	DCN1, defective in cullin neddylation 1, domain containing 5 (S. cerevisiae)	protein-coding	5.12877	4.24795	1.04012	0.00192395	0.0150146
peak770	chr14	16528921	16530024	intron (NM_001289760, intron 4 of 9)	intron (NM_001289760, intron 4 of 9)	46004	Rarb	retinoic acid receptor, beta	protein-coding	6.9318	6.05489	1.03988	4.06e-06	0.000256062
peak10330	chr6	100462680	100463064	Intergenic	Intergenic	-64528	1700049E22Rik	RIKEN cDNA 1700049E22 gene	ncRNA	4.5861	3.70351	1.03952	0.00942537	0.0442618
peak563	chr15	64043755	64044683	intron (NM_001360036, intron 1 of 12)	intron (NM_001360036, intron 1 of 12)	15545	Fam49b	family with sequence similarity 49, member B	protein-coding	7.34134	6.46515	1.03952	1.67e-06	0.000143695
peak5297	chr13	15445845	15446408	Intergenic	Intergenic	-17597	Gli3	GLI-Kruppel family member GLI3	protein-coding	5.33907	4.45956	1.0395	0.0011493	0.0105253
peak1034	chr4	14779226	14779921	intron (NM_028499, intron 1 of 7)	intron (NM_028499, intron 1 of 7)	16479	Lrrc69	leucine rich repeat containing 69	protein-coding	6.77461	5.89794	1.03946	8.77e-06	0.000411461
peak3938	chr7	18560217	18560689	exon (NM_001037168, exon 4 of 5)	exon (NM_001037168, exon 4 of 5)	6852	Psg27	pregnancy-specific glycoprotein 27	protein-coding	5.65849	4.78001	1.03937	0.000461842	0.00568918
peak4669	chr10	31201411	31202034	Intergenic	(CACCC)n|Simple_repeat|Simple_repeat	-111683	Hddc2	HD domain containing 2	protein-coding	5.49263	4.6139	1.03918	0.000765515	0.00795355
peak7748	chr3	9398239	9398592	Intergenic	Intergenic	-4605	C030034L19Rik	RIKEN cDNA C030034L19 gene	ncRNA	5.17115	4.29156	1.03901	0.00377801	0.023654
peak2196	chr2	146073082	146073635	intron (NM_001369121, intron 17 of 26)	intron (NM_001369121, intron 17 of 26)	138574	Cfap61	cilia and flagella associated protein 61	protein-coding	6.21931	5.34257	1.03877	8.06e-05	0.00178122
peak442	chr12	116948024	116948915	intron (NM_011215, intron 11 of 22)	intron (NM_011215, intron 11 of 22)	202800	Gm10421	predicted gene 10421	ncRNA	7.30039	6.42503	1.03867	8.46e-07	9.26e-05
peak2366	chr18	43034090	43034529	intron (NM_028392, intron 1 of 8)	intron (NM_028392, intron 1 of 8)	25162	Ppp2r2b	protein phosphatase 2, regulatory subunit B, beta	protein-coding	6.23871	5.36228	1.03848	9.93e-05	0.00203636
peak936	chr2	36023345	36023816	Intergenic	L3|LINE|CR1	25758	Ndufa8	NADH:ubiquinone oxidoreductase subunit A8	protein-coding	6.97866	6.10323	1.03845	6.79e-06	0.000351818
peak2120	chr4	108738227	108738848	intron (NM_001347163, intron 1 of 18)	intron (NM_001347163, intron 1 of 18)	-14625	Zfyve9	zinc finger, FYVE domain containing 9	protein-coding	6.4031	5.52707	1.03835	7.33e-05	0.00167727
peak8025	chr13	21399642	21399955	intron (NM_001145778, intron 1 of 5)	intron (NM_001145778, intron 1 of 5)	2957	Zkscan3	zinc finger with KRAB and SCAN domains 3	protein-coding	4.88289	4.00293	1.03829	0.00421399	0.025473
peak663	chr4	28781623	28782381	Intergenic	Intergenic	-31129	Epha7	Eph receptor A7	protein-coding	7.1848	6.30972	1.03828	2.63e-06	0.000191858
peak1825	chr12	49733412	49733693	Intergenic	RMER15|LTR|ERVL	-252690	1810007C17Rik	RIKEN cDNA 1810007C17 gene	ncRNA	6.38237	5.50668	1.03799	4.68e-05	0.00124266
peak1731	chr7	34008328	34008931	Intergenic	Intergenic	5313	Scgb2b27	secretoglobin, family 2B, member 27	protein-coding	6.41801	5.5424	1.03796	4.02e-05	0.00112755
peak3446	chr9	13690440	13690812	intron (NM_173776, intron 1 of 3)	intron (NM_173776, intron 1 of 3)	28166	Maml2	mastermind like transcriptional coactivator 2	protein-coding	5.94458	5.06818	1.03793	0.000302194	0.00425404
peak1351	chr13	3854580	3855233	TTS (NM_001008706)	TTS (NM_001008706)	733	Calm5	calmodulin 5	protein-coding	6.64212	5.76693	1.03784	1.9e-05	0.000681597
peak6548	chr8	49742767	49743139	Intergenic	ORR1C1|LTR|ERVL-MaLR	-625159	Gm2516	predicted gene 2516	ncRNA	5.12921	4.25084	1.03766	0.00225628	0.0167153
peak152	chr6	80589655	80590382	intron (NM_001134743, intron 2 of 2)	intron (NM_001134743, intron 2 of 2)	570375	Lrrtm4	leucine rich repeat transmembrane neuronal 4	protein-coding	7.91182	7.03788	1.03764	7.71e-08	2.46e-05
peak4161	chr6	11238006	11238492	Intergenic	RLTR13D4|LTR|ERVK	-263871	AA545190	EST AA545190	ncRNA	5.62924	4.7525	1.03757	0.000544095	0.00634198
peak415	chr12	91823157	91824511	intron (NM_001039089, intron 10 of 20)	intron (NM_001039089, intron 10 of 20)	25323	Sel1l	sel-1 suppressor of lin-12-like (C. elegans)	protein-coding	7.41823	6.54407	1.03754	7.38e-07	8.62e-05
peak4148	chr8	32064539	32064928	Intergenic	Intergenic	-55229	Nrg1	neuregulin 1	protein-coding	5.65694	4.78068	1.03715	0.000536291	0.00627181
peak6401	chr1	16183766	16184280	Intergenic	B1_Mur2|SINE|Alu	78141	Rdh10	retinol dehydrogenase 10 (all-trans)	protein-coding	5.26895	4.3917	1.03704	0.00209985	0.0159137
peak8334	chr1	40696590	40696824	intron (NM_001033289, intron 1 of 11)	intron (NM_001033289, intron 1 of 11)	14995	Slc9a2	solute carrier family 9 (sodium/hydrogen exchanger), member 2	protein-coding	4.83172	3.95292	1.03695	0.00476675	0.027746
peak2824	chr3	70001616	70001848	Intergenic	Intergenic	-5881	Otol1	otolin 1	protein-coding	6.06732	5.19255	1.03654	0.000165471	0.00284242
peak832	chr13	78151965	78153004	intron (NM_001163419, intron 9 of 9)	MTE-int|LTR|ERVL-MaLR	43965	Nr2f1	nuclear receptor subfamily 2, group F, member 1	protein-coding	6.88302	6.00945	1.0365	4.95e-06	0.000288406
peak6160	chr16	24035873	24036577	Intergenic	Intergenic	46465	Gm46545	predicted gene, 46545	ncRNA	5.49464	4.61872	1.03638	0.00187041	0.0147288
peak1779	chr3	59328715	59329246	exon (NM_001162884, exon 5 of 7)	exon (NM_001162884, exon 5 of 7)	15276	Igsf10	immunoglobulin superfamily, member 10	protein-coding	6.36558	5.49154	1.03631	4.36e-05	0.0011898
peak2661	chr1	78543261	78544119	Intergenic	RLTR13E|LTR|ERVK	32630	Mogat1	monoacylglycerol O-acyltransferase 1	protein-coding	6.1415	5.26713	1.03628	0.000140998	0.0025704
peak281	chr18	59962825	59963575	Intergenic	LTR87|LTR|ERVL?	-248877	Gm4951	predicted gene 4951	protein-coding	7.48003	6.60725	1.03621	2.95e-07	5.1e-05
peak2789	chr17	55039974	55040607	Intergenic	RLTR13C3|LTR|ERVK	-405092	St6gal2	beta galactoside alpha 2,6 sialyltransferase 2	protein-coding	6.02206	5.14754	1.03621	0.000160242	0.00278714
peak2700	chr17	66374781	66375261	intron (NM_172963, intron 6 of 13)	intron (NM_172963, intron 6 of 13)	74729	Mtcl1	microtubule crosslinking factor 1	protein-coding	6.12074	5.24676	1.03585	0.000146835	0.00263814
peak4752	chr2	91035463	91036009	5' UTR (NM_009023, exon 1 of 8)	5' UTR (NM_009023, exon 1 of 8)	109	Rapsn	receptor-associated protein of the synapse	protein-coding	5.49142	4.61665	1.03522	0.000810733	0.00827553
peak6019	chr15	87898758	87899194	Intergenic	Intergenic	-103033	Mir6393	microRNA 6393	ncRNA	5.33886	4.46378	1.03508	0.00173735	0.0140001
peak3404	chr9	6845258	6845920	Intergenic	RLTR13D3|LTR|ERVK	-331001	Dcun1d5	DCN1, defective in cullin neddylation 1, domain containing 5 (S. cerevisiae)	protein-coding	5.87156	4.99854	1.03442	0.000291327	0.00415166
peak4962	chrX	96845624	96846277	Intergenic	RLTR13E|LTR|ERVK	132482	Gpr165	G protein-coupled receptor 165	protein-coding	5.49162	4.61803	1.03405	0.000921821	0.009012
peak7756	chr11	3380493	3380783	intron (NM_010718, intron 2 of 15)	intron (NM_010718, intron 2 of 15)	-9234	Limk2	LIM motif-containing protein kinase 2	protein-coding	5.0887	4.21419	1.03368	0.00379104	0.0237095
peak3351	chr7	16766331	16766890	Intergenic	L1M5|LINE|L1	-14736	Slc1a5	solute carrier family 1 (neutral amino acid transporter), member 5	protein-coding	5.89601	5.02381	1.03365	0.000271985	0.00393733
peak4590	chr14	123698341	123698948	intron (NM_145467, intron 2 of 10)	intron (NM_145467, intron 2 of 10)	38504	Itgbl1	integrin, beta-like 1	protein-coding	5.57013	4.69732	1.03351	0.00072323	0.00764355
peak5008	chr2	122248384	122248848	intron (NM_146126, intron 2 of 8)	intron (NM_146126, intron 2 of 8)	13777	Sord	sorbitol dehydrogenase	protein-coding	5.45818	4.58517	1.03339	0.000962958	0.0093277
peak4363	chr15	41007768	41008417	intron (NM_001356998, intron 4 of 6)	MTA_Mm|LTR|ERVL-MaLR	-165609	4930555K19Rik	leucine rich repeat and sterile alpha motif containing 1 pseudogene	pseudo	5.59901	4.72652	1.03326	0.000624185	0.00693929
peak3848	chr11	36689067	36690066	intron (NM_011856, intron 2 of 28)	intron (NM_011856, intron 2 of 28)	254675	Tenm2	teneurin transmembrane protein 2	protein-coding	5.72754	4.85571	1.03292	0.000427273	0.00538644
peak1220	chr12	91583320	91583771	intron (NM_031391, intron 2 of 8)	intron (NM_031391, intron 2 of 8)	6104	Gtf2a1	general transcription factor II A, 1	protein-coding	6.65058	5.78037	1.03288	1.38e-05	0.000549364
peak3329	chr3	8469605	8469921	Intergenic	Intergenic	-6665	Gm6194	transmembrane protein 189 pseudogene	pseudo	5.89565	5.02445	1.03265	0.000266595	0.0038848
peak5933	chr12	74809565	74809812	Intergenic	MMERVK9C_I-int|LTR|ERVK	367644	Kcnh5	potassium voltage-gated channel, subfamily H (eag-related), member 5	protein-coding	5.22844	4.35585	1.03229	0.00164648	0.0134621
peak2986	chr2	59284372	59284846	intron (NM_001362991, intron 3 of 20)	intron (NM_001362991, intron 3 of 20)	102073	5330411J11Rik	RIKEN cDNA 5330411J11 gene	ncRNA	6.12107	5.25095	1.032	0.000197015	0.00320067
peak5252	chr6	47350326	47350597	Intergenic	Intergenic	-103271	Cul1	cullin 1	protein-coding	5.46021	4.58862	1.03197	0.00112413	0.0103781
peak5346	chr3	68252376	68252820	intron (NM_001113420, intron 1 of 6)	intron (NM_001113420, intron 1 of 6)	187796	Schip1	schwannomin interacting protein 1	protein-coding	5.76884	4.89813	1.03192	0.00118605	0.0107622
peak1474	chr1	19975483	19975902	Intergenic	MLTR25A|LTR|ERVK	-380762	4930486I03Rik	RIKEN cDNA 4930486I03 gene	ncRNA	6.54009	5.67077	1.03186	2.49e-05	0.00082082
peak5120	chr2	46527137	46527576	Intergenic	ORR1B2|LTR|ERVL-MaLR	830751	1700019E08Rik	RIKEN cDNA 1700019E08 gene	ncRNA	5.4252	4.55373	1.03177	0.00103498	0.00980605
peak4560	chr2	111784018	111784543	Intergenic	RLTR13C3|LTR|ERVK	3967	Olfr1302	olfactory receptor 1302	protein-coding	5.62788	4.75722	1.0315	0.000707825	0.00752941
peak2501	chr14	18777621	18778350	intron (NM_001360327, intron 3 of 5)	RLTR13D6|LTR|ERVK	115428	Ube2e2	ubiquitin-conjugating enzyme E2E 2	protein-coding	6.36768	5.49867	1.03128	0.000117801	0.0022849
peak2053	chr6	108390804	108391338	intron (NM_010585, intron 24 of 61)	intron (NM_010585, intron 24 of 61)	-98672	Mir7661	microRNA 7661	ncRNA	6.31395	5.44509	1.03106	6.61e-05	0.00156178
peak180	chr10	129847078	129847749	Intergenic	RLTR13D6|LTR|ERVK	-4373	Olfr812	olfactory receptor 812	protein-coding	7.73539	6.86835	1.03064	1.15e-07	3.09e-05
peak1282	chr3	142887027	142887417	intron (NR_152127, intron 1 of 1)	(TG)n|Simple_repeat|Simple_repeat	4727	9530052C20Rik	RIKEN cDNA 9530052C20 gene	ncRNA	6.86308	5.99535	1.03063	1.59e-05	0.000600352
peak1786	chr12	102514607	102515204	Intergenic	B3A|SINE|B2	-40036	Chga	chromogranin A	protein-coding	6.39314	5.52491	1.03056	4.41e-05	0.00119768
peak3447	chr4	12425414	12425938	Intergenic	Intergenic	-253661	Fam92a	family with sequence similarity 92, member A	protein-coding	5.8712	5.00239	1.03021	0.000302741	0.00426051
peak2222	chr1	71741204	71741592	Intergenic	RMER20C_Mm|LTR|ERVK	88063	Apol7d	apolipoprotein L 7d	ncRNA	6.20951	5.34141	1.03015	8.39e-05	0.00183135
peak6227	chr11	16789879	16790295	intron (NM_207655, intron 1 of 27)	intron (NM_207655, intron 1 of 27)	37884	Egfr	epidermal growth factor receptor	protein-coding	5.26599	4.39596	1.02984	0.0019354	0.0150773
peak1084	chr12	9292761	9293388	Intergenic	Intergenic	263077	Ttc32	tetratricopeptide repeat domain 32	protein-coding	6.76261	5.89561	1.0298	9.93e-06	0.000444524
peak4531	chr3	29432309	29432926	intron (NM_029412, intron 5 of 14)	intron (NM_029412, intron 5 of 14)	15794	Mir551b	microRNA 551b	ncRNA	5.59881	4.7299	1.02968	0.000696194	0.00745362
peak949	chr10	57477330	57477767	TTS (NR_045353)	TTS (NR_045353)	8805	4930467K11Rik	RIKEN cDNA 4930467K11 gene	ncRNA	6.81971	5.95299	1.02959	7.01e-06	0.00035824
peak1451	chr13	8532896	8533497	intron (NM_052977, intron 1 of 9)	intron (NM_052977, intron 1 of 9)	330330	Adarb2	adenosine deaminase, RNA-specific, B2	protein-coding	6.5238	5.6573	1.02902	2.42e-05	0.00080814
peak556	chr16	42022468	42022881	intron (NM_001361281, intron 5 of 8)	ORR1F|LTR|ERVL-MaLR	280795	Mir6540	microRNA 6540	ncRNA	7.15012	6.28431	1.02901	1.59e-06	0.000139125
peak3888	chr10	5329305	5329901	intron (NM_001347711, intron 36 of 145)	(GA)n|Simple_repeat|Simple_repeat	-134896	Syne1	spectrin repeat containing, nuclear envelope 1	protein-coding	5.70005	4.83225	1.02884	0.000443873	0.00553625
peak64	chr2	94590363	94591211	Intergenic	MMSAT4|Satellite|Satellite	-152601	Api5	apoptosis inhibitor 5	protein-coding	8.27364	7.4094	1.02811	1.13e-08	8.53e-06
peak6061	chr7	49197974	49198414	intron (NM_001111016, intron 2 of 38)	MER117|DNA|hAT-Charlie	-36036	9130015G15Rik	RIKEN cDNA 9130015G15 gene	ncRNA	5.45899	4.59139	1.02798	0.00176822	0.0141522
peak7525	chr18	43343201	43343525	intron (NM_009468, intron 7 of 13)	intron (NM_009468, intron 7 of 13)	29909	Dpysl3	dihydropyrimidinase-like 3	protein-coding	5.00081	4.13183	1.02788	0.00344003	0.0221762
peak118	chr12	101109610	101110442	Intergenic	RLTR13D6|LTR|ERVK	-26324	Ppp4r3a	protein phosphatase 4 regulatory subunit 3A	protein-coding	8.10262	7.23903	1.02738	4.23e-08	1.74e-05
peak355	chr3	107112413	107113441	3' UTR (NM_008417, exon 3 of 3)	3' UTR (NM_008417, exon 3 of 3)	11360	Kcna2	potassium voltage-gated channel, shaker-related subfamily, member 2	protein-coding	7.6184	6.75466	1.02728	5.35e-07	7.31e-05
peak1399	chr19	49258029	49258783	Intergenic	RLTR13C3|LTR|ERVK	1052381	Sorcs3	sortilin-related VPS10 domain containing receptor 3	protein-coding	6.57828	5.71391	1.02697	2.12e-05	0.000734269
peak1236	chr16	86197488	86199044	Intergenic	RLTR10-int|LTR|ERVK	-297141	Adamts5	a disintegrin-like and metallopeptidase (reprolysin type) with thrombospondin type 1 motif, 5 (aggrecanase-2)	protein-coding	6.67306	5.80882	1.02695	1.43e-05	0.000560527
peak4649	chrX	60800001	60800719	Intergenic	Intergenic	93070	Sox3	SRY (sex determining region Y)-box 3	protein-coding	5.53983	4.67371	1.02676	0.000754211	0.00786982
peak9064	chr10	26938380	26938698	Intergenic	LTRIS2|LTR|ERV1	166027	Arhgap18	Rho GTPase activating protein 18	protein-coding	4.72865	3.85978	1.02663	0.00620786	0.0332223
peak1358	chr15	32005819	32006319	Intergenic	Intergenic	-171220	Tas2r119	taste receptor, type 2, member 119	protein-coding	6.60764	5.74365	1.02662	1.92e-05	0.000686987
peak4388	chr18	42162498	42163244	Intergenic	Intergenic	33838	Plac8l1	PLAC8-like 1	protein-coding	5.64501	4.77934	1.02659	0.000634517	0.00701468
peak7395	chr16	44103665	44103971	intron (NM_001358203, intron 8 of 14)	intron (NM_001358203, intron 8 of 14)	35441	Atp6v1a	ATPase, H+ transporting, lysosomal V1 subunit A	protein-coding	4.95433	4.08666	1.02642	0.00326885	0.0214419
peak1481	chr10	52874496	52875027	intron (NM_178675, intron 1 of 7)	CT-rich|Low_complexity|Low_complexity	184260	Slc35f1	solute carrier family 35, member F1	protein-coding	6.52324	5.65936	1.02641	2.55e-05	0.000833971
peak3605	chr14	103845026	103845294	promoter-TSS (NM_001136061)	promoter-TSS (NM_001136061)	-684	Ednrb	endothelin receptor type B	protein-coding	5.79507	4.93018	1.02616	0.000352749	0.0047467
peak1460	chr6	23939060	23939693	Intergenic	Intergenic	30684	Tas2r118	taste receptor, type 2, member 118	protein-coding	6.63614	5.77282	1.02598	2.45e-05	0.000813089
peak3612	chrX	53122223	53122611	intron (NM_001357802, intron 1 of 2)	intron (NM_001357802, intron 1 of 2)	-8012	Plac1	placental specific protein 1	protein-coding	5.84523	4.98064	1.02595	0.000354508	0.00476113
peak214	chr1	193731833	193732661	Intergenic	Intergenic	-224717	Mir205	microRNA 205	ncRNA	7.67684	6.81458	1.02584	1.6e-07	3.61e-05
peak5816	chr3	19719172	19719712	Intergenic	Intergenic	-24046	Crh	corticotropin releasing hormone	protein-coding	5.32313	4.45746	1.02572	0.00156361	0.0130399
peak5242	chr13	36447780	36448104	intron (NM_001039189, intron 5 of 5)	intron (NM_001039189, intron 5 of 5)	286535	Nrn1	neuritin 1	protein-coding	5.64676	4.78202	1.02566	0.00111597	0.0103263
peak1247	chr18	39149316	39150152	intron (NM_175164, intron 10 of 22)	intron (NM_175164, intron 10 of 22)	156589	Arhgap26	Rho GTPase activating protein 26	protein-coding	6.67176	5.80882	1.02566	1.47e-05	0.000570254
peak7011	chr12	59712808	59713336	Intergenic	Intergenic	-493589	Fbxo33	F-box protein 33	protein-coding	5.22716	4.36155	1.02532	0.00279939	0.0193693
peak5656	chr10	96190126	96190465	Intergenic	Intergenic	-35912	4930459C07Rik	RIKEN cDNA 4930459C07 gene	ncRNA	5.35875	4.49375	1.02513	0.00142593	0.0122298
peak6331	chr7	95562982	95563523	Intergenic	Intergenic	-607992	Tenm4	teneurin transmembrane protein 4	protein-coding	5.15	4.28436	1.02512	0.00204505	0.0156692
peak3976	chr13	110819360	110819848	Intergenic	Intergenic	-83895	Gm38397	predicted gene, 38397	ncRNA	5.82158	4.95788	1.02501	0.000474537	0.00578932
peak1228	chr2	84837167	84837614	Intergenic	Intergenic	-2018	Slc43a1	solute carrier family 43, member 1	protein-coding	6.73565	5.8735	1.02494	1.41e-05	0.000555069
peak2557	chr14	82972820	82973107	Intergenic	Intergenic	1102327	Gm32455	predicted gene, 32455	ncRNA	6.16868	5.30592	1.02475	0.00012575	0.00238566
peak7535	chr2	126510601	126511017	Intergenic	RLTR13B1|LTR|ERVK	-10962	Atp8b4	ATPase, class I, type 8B, member 4	protein-coding	4.95455	4.08889	1.02441	0.00345068	0.0222128
peak3223	chr14	15841851	15842669	Intergenic	Intergenic	401071	Oxsm	3-oxoacyl-ACP synthase, mitochondrial	protein-coding	5.93076	5.06818	1.02413	0.00024288	0.00365564
peak619	chr9	82610700	82611241	Intergenic	RLTR10D2|LTR|ERVK	-218836	Irak1bp1	interleukin-1 receptor-associated kinase 1 binding protein 1	protein-coding	7.13848	6.27758	1.02409	2.16e-06	0.000169003
peak8042	chr1	177008782	177009039	intron (NM_029756, intron 16 of 17)	ORR1B1|LTR|ERVL-MaLR	-172777	Hmga2-ps1	high mobility group AT-hook 2, pseudogene 1	pseudo	4.90679	4.04168	1.0237	0.00424578	0.0256109
peak4028	chr14	36938067	36938395	intron (NM_001347502, intron 2 of 8)	intron (NM_001347502, intron 2 of 8)	-2663	Ccser2	coiled-coil serine rich 2	protein-coding	5.74194	4.87941	1.02369	0.000493157	0.00593825
peak2312	chr1	6729309	6729874	promoter-TSS (NM_173868)	promoter-TSS (NM_173868)	-460	St18	suppression of tumorigenicity 18	protein-coding	6.20013	5.33851	1.02368	9.41e-05	0.0019751
peak348	chr10	51238008	51238497	Intergenic	Lx5|LINE|L1	-242360	Lilr4b	leukocyte immunoglobulin-like receptor, subfamily B, member 4B	protein-coding	7.43797	6.578	1.0234	4.99e-07	6.95e-05
peak7021	chr13	18266911	18267411	intron (NM_175006, intron 2 of 7)	intron (NM_175006, intron 2 of 7)	114878	Pou6f2	POU domain, class 6, transcription factor 2	protein-coding	5.18793	4.32413	1.0234	0.00281655	0.0194602
peak2371	chr13	39523712	39524401	Intergenic	Intergenic	-563177	Slc35b3	solute carrier family 35, member B3	protein-coding	6.25596	5.39475	1.02335	0.000100219	0.00204956
peak1940	chr11	28699357	28700015	Intergenic	MIRb|SINE|MIR	18122	2810471M01Rik	RIKEN cDNA 2810471M01 gene	ncRNA	6.45094	5.59004	1.02332	5.62e-05	0.00140548
peak6394	chr12	93162393	93162906	Intergenic	RLTR13B1|LTR|ERVK	282174	4930559C10Rik	RIKEN cDNA 4930559C10 gene	ncRNA	5.44586	4.58309	1.02318	0.00209266	0.0158766
peak978	chr14	123221833	123222237	Intergenic	Intergenic	52849	AA536875	expressed sequence AA536875	ncRNA	6.81398	5.9539	1.02296	7.48e-06	0.000370879
peak3729	chr2	149748137	149748843	Intergenic	Intergenic	-82293	Syndig1	synapse differentiation inducing 1	protein-coding	5.76772	4.90599	1.02295	0.000389901	0.00507216
peak4797	chr3	116542174	116542516	intron (NM_001357344, intron 6 of 9)	intron (NM_001357344, intron 6 of 9)	-20628	Lrrc39	leucine rich repeat containing 39	protein-coding	5.50766	4.64547	1.02277	0.000832542	0.00841914
peak206	chr4	35006123	35007282	intron (NM_178061, intron 2 of 3)	intron (NM_178061, intron 2 of 3)	-95221	Platr9	pluripotency associated transcript 9	ncRNA	7.75053	6.8914	1.02276	1.49e-07	3.51e-05
peak3894	chr2	125062546	125062803	Intergenic	RLTR9D|LTR|ERVK	-5453	Slc24a5	solute carrier family 24, member 5	protein-coding	5.74194	4.88073	1.02238	0.000445	0.00554365
peak1887	chr4	53426994	53427820	Intergenic	Intergenic	-13006	Slc44a1	solute carrier family 44, member 1	protein-coding	6.3846	5.52491	1.02203	5.13e-05	0.00131862
peak654	chr15	14118243	14118921	Intergenic	RLTR9E|LTR|ERVK	-944907	Cdh6	cadherin 6	protein-coding	7.13309	6.27442	1.02187	2.54e-06	0.000187889
peak2727	chr14	51131569	51132013	non-coding (NR_153407, exon 2 of 2)	non-coding (NR_153407, exon 2 of 2)	2727	Rnase6	ribonuclease, RNase A family, 6	protein-coding	6.14881	5.28901	1.02176	0.000150779	0.00268217
peak3474	chr10	106016134	106016653	Intergenic	MusHAL1|LINE|L1	174914	Ccdc59	coiled-coil domain containing 59	protein-coding	6.07542	5.21551	1.02173	0.000310256	0.00433158
peak2363	chrX	49124867	49125466	intron (NM_001271448, intron 2 of 14)	intron (NM_001271448, intron 2 of 14)	163076	Enox2	ecto-NOX disulfide-thiol exchanger 2	protein-coding	6.20046	5.34083	1.02168	9.91e-05	0.00203348
peak1892	chr7	118639837	118640429	intron (NM_001105252, intron 7 of 21)	B1_Mur1|SINE|Alu	6397	Tmc5	transmembrane channel-like gene family 5	protein-coding	6.38446	5.52545	1.02134	5.21e-05	0.00133576
peak161	chr4	25092401	25093236	Intergenic	RLTR13E|LTR|ERVK	119399	Gpr63	G protein-coupled receptor 63	protein-coding	7.86115	7.00364	1.02119	8.97e-08	2.7e-05
peak6633	chr2	110204867	110205211	Intergenic	Intergenic	100686	Bbox1	butyrobetaine (gamma), 2-oxoglutarate dioxygenase 1 (gamma-butyrobetaine hydroxylase)	protein-coding	5.14957	4.28796	1.02109	0.00234135	0.0171233
peak1296	chr1	170562291	170562930	intron (NM_001109985, intron 1 of 9)	intron (NM_001109985, intron 1 of 9)	-5500	Nos1ap	nitric oxide synthase 1 (neuronal) adaptor protein	protein-coding	6.76943	5.91117	1.02108	1.65e-05	0.000618158
peak307	chr3	63842090	63843020	intron (NM_001370984, intron 3 of 23)	intron (NM_001370984, intron 3 of 23)	8730	Plch1	phospholipase C, eta 1	protein-coding	7.552	6.6945	1.02101	3.63e-07	5.72e-05
peak2976	chr19	36124198	36124950	Intergenic	ERVB7_2B-LTR_MM|LTR|ERVK	-4730	Ankrd1	ankyrin repeat domain 1 (cardiac muscle)	protein-coding	5.98898	5.12984	1.02082	0.000194912	0.00317665
peak4844	chr9	8566536	8566908	intron (NM_013838, intron 1 of 12)	Lx6|LINE|L1	22580	Trpc6	transient receptor potential cation channel, subfamily C, member 6	protein-coding	5.64171	4.78202	1.02061	0.000859046	0.00860288
peak4497	chr11	12913209	12913698	Intergenic	ETnERV-int|LTR|ERVK	-448493	Cobl	cordon-bleu WH2 repeat	protein-coding	5.71319	4.85372	1.02058	0.00067766	0.00730932
peak6979	chr7	89322639	89322986	intron (NM_001360746, intron 2 of 14)	RLTR9A2|LTR|ERVK	15975	Tmem135	transmembrane protein 135	protein-coding	5.10987	4.24867	1.02056	0.00276278	0.0192036
peak3773	chrX	57503405	57503996	promoter-TSS (NM_001033360)	promoter-TSS (NM_001033360)	57	Gpr101	G protein-coupled receptor 101	protein-coding	5.83272	4.97354	1.02056	0.000402639	0.0051761
peak2450	chr14	36531058	36531718	Intergenic	Intergenic	388147	Ccser2	coiled-coil serine rich 2	protein-coding	6.31518	5.45741	1.02001	0.000111563	0.00220896
peak4478	chr18	60643639	60643861	Intergenic	MIR|SINE|MIR	-19445	Synpo	synaptopodin	protein-coding	5.64307	4.78403	1.01996	0.00067122	0.00726721
peak2468	chr13	11771862	11772381	intron (NM_023868, intron 26 of 104)	intron (NM_023868, intron 26 of 104)	250069	Zp4-ps	zona pellucida glycoprotein 4, pseudogene	pseudo	6.16034	5.30239	1.01994	0.000113593	0.00223273
peak2155	chr8	28383440	28383861	Intergenic	RLTR9A3A|LTR|ERVK	-298797	Gm8096	3-phosphoglycerate dehydrogenase pseudogene	pseudo	6.26748	5.40984	1.01981	7.69e-05	0.00172991
peak6609	chr4	109762823	109763086	intron (NM_007983, intron 7 of 18)	intron (NM_007983, intron 7 of 18)	86327	Faf1	Fas-associated factor 1	protein-coding	5.10834	4.24795	1.01976	0.00231427	0.0169867
peak1755	chr1	157741133	157741934	Intergenic	Intergenic	215363	Sec16b	SEC16 homolog B (S. cerevisiae)	protein-coding	6.45823	5.60103	1.01965	4.19e-05	0.00115856
peak4838	chr2	57793533	57794127	Intergenic	Intergenic	-204325	Galnt5	polypeptide N-acetylgalactosaminyltransferase 5	protein-coding	5.64462	4.78605	1.0195	0.000854949	0.00857246
peak4724	chr13	84639148	84639542	Intergenic	Intergenic	417049	Tmem161b	transmembrane protein 161B	protein-coding	5.68851	4.83026	1.01932	0.000797479	0.0081878
peak3861	chr15	27129784	27130101	Intergenic	Intergenic	-234378	Fbxl7	F-box and leucine-rich repeat protein 7	protein-coding	5.74118	4.88336	1.01899	0.000431358	0.00541963
peak2709	chr13	116781388	116781782	Intergenic	Intergenic	56593	4930435F18Rik	RIKEN cDNA 4930435F18 gene	ncRNA	6.08683	5.22974	1.01896	0.000148678	0.00266238
peak2918	chr9	4214488	4214988	Intergenic	RLTR13E|LTR|ERVK	94756	Aasdhppt	aminoadipate-semialdehyde dehydrogenase-phosphopantetheinyl transferase	protein-coding	6.10891	5.25215	1.01866	0.000181285	0.00301375
peak517	chr2	9445822	9446472	Intergenic	Intergenic	256632	1700061F12Rik	RIKEN cDNA 1700061F12 gene	ncRNA	7.27583	6.42086	1.01827	1.3e-06	0.000121673
peak5356	chr4	23613089	23613405	Intergenic	Intergenic	-883204	Mms22l	MMS22-like, DNA repair protein	protein-coding	5.40986	4.55235	1.01786	0.00120134	0.0108807
peak3804	chr2	80593841	80594868	Intergenic	Intergenic	-13172	Nckap1	NCK-associated protein 1	protein-coding	5.85927	5.00304	1.01767	0.000412627	0.00526197
peak2797	chr7	75482328	75482941	intron (NM_029332, intron 1 of 36)	intron (NM_029332, intron 1 of 36)	27100	Akap13	A kinase (PRKA) anchor protein 13	protein-coding	6.06545	5.21006	1.01723	0.000161771	0.00280569
peak640	chr9	6286802	6287152	intron (NM_001357397, intron 1 of 6)	intron (NM_001357397, intron 1 of 6)	-20430	Ddi1	DNA-damage inducible 1	protein-coding	7.35246	6.49862	1.01721	2.35e-06	0.000177446
peak1123	chr18	80040415	80040813	Intergenic	Intergenic	-6281	Pard6g	par-6 family cell polarity regulator gamma	protein-coding	6.74851	5.89422	1.01711	1.09e-05	0.000471544
peak6038	chr3	100265018	100265271	Intergenic	Intergenic	102681	Gdap2	ganglioside-induced differentiation-associated-protein 2	protein-coding	5.28598	4.42885	1.01709	0.00175399	0.0140917
peak4034	chr19	15516976	15517590	Intergenic	Intergenic	407339	Psat1	phosphoserine aminotransferase 1	protein-coding	5.74118	4.88534	1.01701	0.000494969	0.00595215
peak4567	chr14	122992973	122993391	Intergenic	RMER1A|Other|Other	-9899	Tmtc4	transmembrane and tetratricopeptide repeat containing 4	protein-coding	5.71224	4.85637	1.01699	0.000709325	0.00753435
peak9885	chrX	112479666	112480362	Intergenic	L1Md_T|LINE|L1	-15260	2010106E10Rik	RIKEN cDNA 2010106E10 gene	protein-coding	4.61546	3.75589	1.01688	0.00820362	0.0402536
peak463	chr15	19984839	19985607	Intergenic	RLTR13D6|LTR|ERVK	681527	Acot10	acyl-CoA thioesterase 10	protein-coding	7.48063	6.6274	1.01669	9.5e-07	9.93e-05
peak8114	chr6	5026824	5027072	intron (NM_001363809, intron 2 of 15)	ORR1C2|LTR|ERVL-MaLR	123637	Ppp1r9a	protein phosphatase 1, regulatory subunit 9A	protein-coding	4.85811	3.9999	1.01664	0.00436821	0.0261156
peak4262	chr15	12217861	12218247	intron (NM_172958, intron 1 of 15)	intron (NM_172958, intron 1 of 15)	13026	Mtmr12	myotubularin related protein 12	protein-coding	5.74194	4.88666	1.01645	0.000583494	0.00664132
peak1140	chr11	46814204	46814560	intron (NM_178759, intron 1 of 8)	RLTR9A2|LTR|ERVK	3583	Timd4	T cell immunoglobulin and mucin domain containing 4	protein-coding	6.74763	5.89422	1.01623	1.14e-05	0.000484953
peak391	chr9	34279668	34280480	Intergenic	RLTR26C_MM|LTR|ERVK	-208657	Kirrel3	kirre like nephrin family adhesion molecule 3	protein-coding	7.52199	6.66928	1.0162	6.52e-07	8.08e-05
peak331	chr9	87755500	87756322	Intergenic	Intergenic	-24651	Tbx18	T-box18	protein-coding	7.52487	6.67226	1.0161	4.45e-07	6.53e-05
peak368	chr7	88526988	88527733	Intergenic	Intergenic	97087	Rab38	RAB38, member RAS oncogene family	protein-coding	7.41369	6.56106	1.01605	5.8e-07	7.63e-05
peak241	chr1	94993265	94993675	Intergenic	MTEa|LTR|ERVL-MaLR	196028	4930440C22Rik	RIKEN cDNA 4930440C22 gene	ncRNA	7.68727	6.83539	1.01547	2.08e-07	4.18e-05
peak558	chr9	9160195	9161228	intron (NM_027823, intron 2 of 22)	L1MA6|LINE|L1	-75577	Gm16833	predicted gene, 16833	ncRNA	7.23878	6.38672	1.01534	1.62e-06	0.000140741
peak8639	chr18	24818738	24819103	intron (NM_175276, intron 3 of 26)	intron (NM_175276, intron 3 of 26)	110297	Fhod3	formin homology 2 domain containing 3	protein-coding	4.85904	4.00218	1.01529	0.00534111	0.0299916
peak199	chr5	50762197	50762797	Intergenic	MTE2b|LTR|ERVL-MaLR	509735	Mir8117	microRNA 8117	ncRNA	7.90167	7.0503	1.01508	1.37e-07	3.34e-05
peak2522	chr11	35948466	35948811	intron (NM_170779, intron 1 of 22)	intron (NM_170779, intron 1 of 22)	31889	Wwc1	WW, C2 and coiled-coil domain containing 1	protein-coding	6.19085	5.33792	1.01499	0.000121014	0.00232767
peak1833	chr3	16858978	16859305	Intergenic	MER74A|LTR|ERVL	42047	Gm30223	predicted gene, 30223	ncRNA	6.5757	5.72334	1.01498	4.73e-05	0.00125055
peak5244	chr5	45611740	45612210	intron (NM_021416, intron 1 of 15)	ORR1D1-int|LTR|ERVL-MaLR	-27300	9630001P10Rik	RIKEN cDNA 9630001P10 gene	ncRNA	5.40904	4.55443	1.01496	0.00111805	0.0103426
peak8689	chr13	31080081	31080457	Intergenic	Intergenic	-106222	Exoc2	exocyst complex component 2	protein-coding	5.28808	4.43309	1.01495	0.00542731	0.0302973
peak2776	chr2	51531121	51531711	Intergenic	Intergenic	-93516	1700057H21Rik	RIKEN cDNA 1700057H21 gene	ncRNA	6.16998	5.31734	1.01468	0.000158412	0.00276776
peak8276	chr1	127338515	127338949	intron (NM_145128, intron 4 of 17)	intron (NM_145128, intron 4 of 17)	133746	Mgat5	mannoside acetylglucosaminyltransferase 5	protein-coding	5.0681	4.21273	1.01462	0.00464422	0.0272202
peak6925	chr8	26836894	26837148	Intergenic	MIR|SINE|MIR	-12598	2310008N11Rik	RIKEN cDNA 2310008N11 gene	ncRNA	5.28619	4.43168	1.01447	0.00268588	0.0188147
peak2935	chr6	18654210	18654644	Intergenic	Tigger15a|DNA|TcMar-Tigger	-139558	Cttnbp2	cortactin binding protein 2	protein-coding	6.0446	5.19194	1.01447	0.000185853	0.0030718
peak3260	chr6	40625892	40626619	Intergenic	RMER13A1|LTR|ERVK	-2576	Mgam	maltase-glucoamylase	protein-coding	6.09632	5.24376	1.01446	0.000251228	0.00373836
peak8386	chr4	35146103	35146425	intron (NM_178061, intron 1 of 3)	intron (NM_178061, intron 1 of 3)	-5791	Ifnk	interferon kappa	protein-coding	4.85811	4.00218	1.01436	0.00485554	0.0280876
peak5815	chr1	193688376	193688753	Intergenic	Cheshire|DNA|hAT-Charlie	-181034	Mir205	microRNA 205	ncRNA	5.37427	4.52025	1.01429	0.00156169	0.0130279
peak9229	chr5	41679550	41679986	intron (NM_001310590, intron 4 of 6)	B3A|SINE|B2	27923	Rab28	RAB28, member RAS oncogene family	protein-coding	4.85927	4.0037	1.01401	0.00657485	0.0345591
peak3496	chr16	70319402	70319881	intron (NM_028803, intron 1 of 15)	ORR1D2|LTR|ERVL-MaLR	5692	Gbe1	glucan (1,4-alpha-), branching enzyme 1	protein-coding	5.96484	5.1125	1.014	0.000317226	0.00440179
peak2677	chr1	7139365	7140030	intron (NM_183028, intron 2 of 5)	Lx8|LINE|L1	50777	Pcmtd1	protein-L-isoaspartate (D-aspartate) O-methyltransferase domain containing 1	protein-coding	6.11974	5.26773	1.01396	0.000143889	0.00260682
peak3797	chr16	55627629	55628030	Intergenic	RMER12|LTR|ERVK	133098	Mir5118	microRNA 5118	ncRNA	5.8318	4.97935	1.01384	0.000410253	0.00524134
peak2351	chr7	91863256	91864293	intron (NM_011807, intron 4 of 22)	IMPB_01|Satellite|Satellite	-198620	Dlg2	discs large MAGUK scaffold protein 2	protein-coding	6.22888	5.37719	1.01382	9.8e-05	0.00202015
peak4282	chr2	106461592	106462120	Intergenic	Intergenic	61247	Gm14015	predicted gene 14015	ncRNA	5.71357	4.861	1.01369	0.000591015	0.0066955
peak4938	chr2	84995678	84996122	TTS (NM_145526)	TTS (NM_145526)	7685	Prg3	proteoglycan 3	protein-coding	5.52453	4.67166	1.01355	0.00090868	0.0089267
peak1010	chr7	89306881	89307299	intron (NM_001360745, intron 2 of 13)	intron (NM_001360745, intron 2 of 13)	31697	Tmem135	transmembrane protein 135	protein-coding	6.83988	5.98955	1.01326	8.23e-06	0.000395126
peak1452	chr14	20048162	20048825	Intergenic	MIRb|SINE|MIR	34679	Saysd1	SAYSVFN motif domain containing 1	protein-coding	6.67384	5.82333	1.01325	2.42e-05	0.00080814
peak6162	chr2	61674642	61674900	Intergenic	ORR1D1|LTR|ERVL-MaLR	-36923	Psmd14	proteasome (prosome, macropain) 26S subunit, non-ATPase, 14	protein-coding	5.24787	4.39454	1.01319	0.00187308	0.0147437
peak6569	chr19	20944350	20944820	intron (NM_028953, intron 1 of 20)	intron (NM_028953, intron 1 of 20)	9617	Tmc1	transmembrane channel-like gene family 1	protein-coding	5.20853	4.35514	1.01316	0.00227203	0.0167782
peak505	chr11	10588518	10589163	Intergenic	RLTR13B3|LTR|ERVK	-525176	Vwc2	von Willebrand factor C domain containing 2	protein-coding	7.26639	6.41678	1.01292	1.22e-06	0.000116884
peak4875	chr15	11567840	11568423	Intergenic	Intergenic	-168473	Tars	threonyl-tRNA synthetase	protein-coding	5.52433	4.67234	1.01267	0.000877946	0.00873624
peak1642	chr2	89558277	89558645	Intergenic	ERVB7_3-LTR_MM|LTR|ERVK	17312	Olfr1245	olfactory receptor 1245	protein-coding	6.54665	5.69679	1.01245	3.46e-05	0.00102351
peak6495	chr14	9600257	9600660	intron (NM_001308286, intron 5 of 6)	intron (NM_001308286, intron 5 of 6)	-283637	Mnd1-ps	Mnd1 retrotransposed pseudogene	pseudo	5.21067	4.35798	1.01245	0.0021912	0.0163657
peak4291	chr2	124524803	124525202	intron (NM_001290997, intron 5 of 20)	L1MC3|LINE|L1	-85294	Sema6d	sema domain, transmembrane domain (TM), and cytoplasmic domain, (semaphorin) 6D	protein-coding	5.65772	4.80636	1.01237	0.000597198	0.00674987
peak10849	chr13	3958790	3959024	Intergenic	MERVL_2A-int|LTR|ERVL	-13558	Ucn3	urocortin 3	protein-coding	4.61419	3.75916	1.01236	0.0109361	0.0488991
peak1951	chr2	14716172	14716880	intron (NM_023116, intron 2 of 13)	intron (NM_023116, intron 2 of 13)	-4116	Gm13315	lactate dehydrogenase A pseudogene	pseudo	6.35778	5.50777	1.01234	5.67e-05	0.00141017
peak7808	chrX	157458957	157459478	intron (NM_001359185, intron 7 of 10)	intron (NM_001359185, intron 7 of 10)	32151	Sms	spermine synthase	protein-coding	5.06435	4.21127	1.01232	0.00385479	0.0239493
peak1782	chr4	39690452	39690850	Intergenic	Intergenic	240358	1700009N14Rik	RIKEN cDNA 1700009N14 gene	protein-coding	6.43406	5.58421	1.01229	4.39e-05	0.00119366
peak9562	chr16	58419617	58420170	intron (NM_001356484, intron 1 of 15)	intron (NM_001356484, intron 1 of 15)	11358	Dcbld2	discoidin, CUB and LCCL domain containing 2	protein-coding	4.85834	4.00522	1.01156	0.00734571	0.0372663
peak6026	chr11	41809973	41810277	Intergenic	RLTR9D2|LTR|ERVK	190732	Gabrg2	gamma-aminobutyric acid (GABA) A receptor, subunit gamma 2	protein-coding	5.37324	4.52234	1.01117	0.00174421	0.0140411
peak2766	chr3	6991588	6992248	Intergenic	LTRIS2|LTR|ERV1	-371475	1700008P02Rik	RIKEN cDNA 1700008P02 gene	protein-coding	6.41051	5.56187	1.01106	0.0001563	0.00274119
peak461	chr3	91030118	91031038	Intergenic	RLTR13D6|LTR|ERVK	-41084	4930529C04Rik	zinc finger, BED domain containing 4 pseudogene	pseudo	7.35793	6.51026	1.01105	9.43e-07	9.91e-05
peak4044	chr10	29211585	29211906	5' UTR (NM_001162537, exon 1 of 6)	5' UTR (NM_001162537, exon 1 of 6)	102	9330159F19Rik	RIKEN cDNA 9330159F19 gene	protein-coding	5.75602	4.90664	1.01062	0.000498297	0.00597554
peak8875	chr8	25462466	25462941	Intergenic	Intergenic	-56056	Fgfr1	fibroblast growth factor receptor 1	protein-coding	4.80819	3.95599	1.01045	0.00580789	0.0317454
peak3759	chr16	49986833	49987304	intron (NR_045001, intron 1 of 3)	intron (NR_045001, intron 1 of 3)	6608	Gm6936	predicted gene 6936	ncRNA	5.91951	5.07071	1.01038	0.000398513	0.00514283
peak7335	chr12	88471881	88472204	Intergenic	ERVB7_1-LTR_MM|LTR|ERVK	-94719	3200001D21Rik	RIKEN cDNA 3200001D21 gene	ncRNA	5.02239	4.17137	1.01013	0.00319659	0.0211406
peak520	chr3	93377991	93378778	Intergenic	Intergenic	-15315	Rptn	repetin	protein-coding	7.24811	6.40128	1.01013	1.32e-06	0.000123592
peak7887	chr4	101997469	101997715	Intergenic	Intergenic	10752	Gm12789	predicted gene 12789	protein-coding	4.9782	4.12739	1.00978	0.00397103	0.0244212
peak1849	chr10	51957052	51957799	Intergenic	Lx7|LINE|L1	-65077	Vgll2	vestigial like family member 2	protein-coding	6.43464	5.5874	1.00969	4.85e-05	0.00127167
peak6550	chr5	9087639	9088127	Intergenic	RLTR41|LTR|ERV1	-12854	Tmem243	transmembrane protein 243, mitochondrial	protein-coding	5.21003	4.36012	1.00967	0.00225721	0.0167171
peak10577	chr14	52149965	52150365	intron (NM_001168515, intron 19 of 24)	intron (NM_001168515, intron 19 of 24)	39262	Rpgrip1	retinitis pigmentosa GTPase regulator interacting protein 1	protein-coding	4.55354	3.70102	1.00959	0.0101431	0.0465201
peak205	chr6	27262223	27263402	Intergenic	RLTR13D6|LTR|ERVK	673938	Mir592	microRNA 592	ncRNA	7.83154	6.98565	1.00957	1.48e-07	3.51e-05
peak187	chr4	49891561	49892322	Intergenic	Intergenic	-46172	Grin3a	glutamate receptor ionotropic, NMDA3A	protein-coding	7.83704	6.9912	1.00952	1.22e-07	3.12e-05
peak68	chr9	29433324	29434454	intron (NM_001357597, intron 1 of 8)	intron (NM_001357597, intron 1 of 8)	-20437	Ntm	neurotrimin	protein-coding	8.22467	7.37903	1.00951	1.26e-08	8.98e-06
peak8323	chr2	134137252	134137788	Intergenic	RMER17B|LTR|ERVK	416832	Hao1	hydroxyacid oxidase 1, liver	protein-coding	4.97617	4.12592	1.00923	0.0047466	0.0276652
peak4896	chr1	98925906	98926577	Intergenic	RLTR26|LTR|ERVK	505117	Slco6d1	solute carrier organic anion transporter family, member 6d1	protein-coding	5.60137	4.75317	1.00909	0.000887005	0.00878852
peak5793	chr5	87646744	87647304	Intergenic	RLTR13B4|LTR|ERVK	-19184	Csn1s1	casein alpha s1	protein-coding	5.33907	4.49026	1.009	0.00154652	0.0129502
peak4433	chr17	18518443	18518879	Intergenic	RLTR9E|LTR|ERVK	-63066	Vmn2r96	vomeronasal 2, receptor 96	protein-coding	5.80551	4.95788	1.00897	0.00065496	0.00716718
peak6304	chr13	113923693	113924195	intron (NM_172595, intron 2 of 4)	intron (NM_172595, intron 2 of 4)	129436	Arl15	ADP-ribosylation factor-like 15	protein-coding	5.34178	4.49305	1.00891	0.0020179	0.0155279
peak14	chr18	89071232	89072266	intron (NM_175542, intron 32 of 48)	RLTR13D6|LTR|ERVK	99719	Mir6359	microRNA 6359	ncRNA	8.89293	8.04815	1.00886	2.57e-10	8.5e-07
peak7598	chr7	52642041	52642299	Intergenic	MLTR25A|LTR|ERVK	-626454	1700015G11Rik	RIKEN cDNA 1700015G11 gene	protein-coding	5.02172	4.17211	1.00873	0.00353741	0.022583
peak8520	chr5	36082736	36083131	intron (NM_030889, intron 3 of 26)	L1MD3|LINE|L1	-121088	Psapl1	prosaposin-like 1	protein-coding	4.97933	4.12961	1.00869	0.00511283	0.0291107
peak7667	chrX	159883403	159883726	intron (NR_110969, intron 7 of 16)	intron (NR_110969, intron 7 of 16)	43096	Sh3kbp1	SH3-domain kinase binding protein 1	protein-coding	5.0215	4.17211	1.00851	0.00365983	0.0231562
peak3089	chr17	56651774	56652156	intron (NM_175350, intron 10 of 21)	intron (NM_175350, intron 10 of 21)	-21260	Ranbp3	RAN binding protein 3	protein-coding	6.09867	5.25215	1.00843	0.000214272	0.00336496
peak4076	chr6	107462528	107462844	Intergenic	Intergenic	-67040	Lrrn1	leucine rich repeat protein 1, neuronal	protein-coding	5.78118	4.9341	1.00838	0.000508696	0.00605391
peak7685	chr18	8357883	8358311	Intergenic	RLTR13C2|LTR|ERVK	488384	Wac	WW domain containing adaptor with coiled-coil	protein-coding	5.13095	4.2822	1.00829	0.00367962	0.0232268
peak9086	chr16	59950311	59950529	intron (NM_007938, intron 10 of 17)	LTRIS2|LTR|ERV1	-311011	Arl6	ADP-ribosylation factor-like 6	protein-coding	4.75525	3.90518	1.00814	0.00626644	0.0334564
peak6791	chrX	167108247	167108604	Intergenic	Intergenic	-38055	Gm8817	predicted gene 8817	protein-coding	5.17115	4.3227	1.0081	0.00252659	0.0180472
peak1313	chr1	6983962	6984951	Intergenic	RLTR13D6|LTR|ERVK	-104464	Pcmtd1	protein-L-isoaspartate (D-aspartate) O-methyltransferase domain containing 1	protein-coding	6.70043	5.8552	1.00803	1.74e-05	0.000643763
peak630	chr14	101602709	101603323	intron (NM_001081278, intron 1 of 18)	intron (NM_001081278, intron 1 of 18)	6175	Tbc1d4	TBC1 domain family, member 4	protein-coding	7.1901	6.34562	1.00774	2.25e-06	0.000173463
peak6566	chr17	70514949	70515297	intron (NM_177639, intron 1 of 11)	intron (NM_177639, intron 1 of 11)	-6771	Dlgap1	DLG associated protein 1	protein-coding	5.1705	4.3227	1.00746	0.00227069	0.0167748
peak2793	chr1	49885379	49886185	Intergenic	MMERVK9E_I-int|LTR|ERVK	641166	C230029F24Rik	RIKEN cDNA C230029F24 gene	ncRNA	6.12851	5.2831	1.0074	0.000160665	0.0027905
peak1295	chr7	14119732	14120758	intron (NM_001101586, intron 2 of 5)	MMERVK9E_I-int|LTR|ERVK	2803	Sult2a3	sulfotransferase family 2A, dehydroepiandrosterone (DHEA)-preferring, member 3	protein-coding	6.71335	5.86879	1.00737	1.65e-05	0.000617829
peak6063	chr17	64248665	64249063	Intergenic	Intergenic	83019	Pja2	praja ring finger ubiquitin ligase 2	protein-coding	5.30362	4.45676	1.00696	0.0017703	0.0141632
peak2607	chr2	11441412	11442197	Intergenic	Intergenic	-43304	8030442B05Rik	RIKEN cDNA 8030442B05 gene	ncRNA	6.14964	5.30474	1.00691	0.000131584	0.00244745
peak5112	chr7	82899848	82900305	Intergenic	Intergenic	32743	Mex3b	mex3 RNA binding family member B	protein-coding	5.56973	4.72382	1.00676	0.00102703	0.00974596
peak6976	chr5	81843928	81844191	Intergenic	Eulor8|DNA|TcMar?	280654	1700031L13Rik	RIKEN cDNA 1700031L13 gene	ncRNA	5.17115	4.32413	1.00667	0.00275587	0.0191638
peak7587	chr3	145764808	145765118	intron (NM_026993, intron 1 of 5)	intron (NM_026993, intron 1 of 5)	6271	Ddah1	dimethylarginine dimethylaminohydrolase 1	protein-coding	4.9773	4.12961	1.00667	0.00351862	0.0224974
peak2890	chr14	73608898	73609405	Intergenic	Intergenic	56365	Sucla2	succinate-Coenzyme A ligase, ADP-forming, beta subunit	protein-coding	6.29369	5.44958	1.00634	0.000176638	0.00296495
peak5963	chr1	158162836	158163179	Intergenic	L2|LINE|L2	193253	Brinp2	bone morphogenic protein/retinoic acid inducible neural-specific 2	protein-coding	5.30362	4.45746	1.00626	0.00167955	0.0136634
peak7780	chr10	63439921	63440277	intron (NM_177612, intron 1 of 17)	intron (NM_177612, intron 1 of 17)	10001	Ctnna3	catenin (cadherin associated protein), alpha 3	protein-coding	4.9764	4.12961	1.00577	0.00382821	0.0238696
peak1814	chr17	91287530	91288184	Intergenic	Lx3A|LINE|L1	-195055	Nrxn1	neurexin I	protein-coding	6.56255	5.71945	1.00572	4.62e-05	0.00123595
peak4115	chr5	97218761	97219068	Intergenic	Intergenic	-107318	Paqr3	progestin and adipoQ receptor family member III	protein-coding	5.72735	4.88336	1.00519	0.000525371	0.00619337
peak454	chr2	40258153	40258766	Intergenic	RLTR13D6|LTR|ERVK	-1032110	Ppp6c	protein phosphatase 6, catalytic subunit	protein-coding	7.44027	6.59862	1.0051	8.83e-07	9.44e-05
peak4955	chr9	24357218	24357865	Intergenic	RLTR14_RN|LTR|ERV1	145599	Dpy19l1	dpy-19-like 1 (C. elegans)	protein-coding	5.60117	4.75722	1.00485	0.000919176	0.00899883
peak6803	chr6	22086144	22086377	intron (NM_001081351, intron 5 of 21)	Lx8|LINE|L1	100350	Cped1	cadherin-like and PC-esterase domain containing 1	protein-coding	5.12899	4.28436	1.00418	0.00253578	0.0180818
peak9413	chr1	71071622	71071977	intron (NM_007525, intron 4 of 10)	ORR1C2-int|LTR|ERVL-MaLR	31173	Bard1	BRCA1 associated RING domain 1	protein-coding	4.75381	3.9083	1.00358	0.00701033	0.0361278
peak6308	chr9	15983333	15983707	intron (NM_001080814, intron 13 of 25)	intron (NM_001080814, intron 13 of 25)	-108964	Mtnr1b	melatonin receptor 1B	protein-coding	5.26747	4.42391	1.00357	0.00202283	0.015555
peak210	chr4	111567380	111568204	intron (NM_001284190, intron 9 of 12)	intron (NM_001284190, intron 9 of 12)	-152218	Spata6	spermatogenesis associated 6	protein-coding	7.8207	6.98094	1.00344	1.59e-07	3.61e-05
peak2963	chr4	40106046	40106472	Intergenic	Intergenic	-37006	Aco1	aconitase 1	protein-coding	6.12768	5.28665	1.00302	0.000192694	0.00315477
peak5378	chr6	123327833	123328212	intron (NM_001104632, intron 3 of 5)	RLTR13D6|LTR|ERVK	19689	Vmn2r19	vomeronasal 2, receptor 19	protein-coding	5.42684	4.58448	1.00283	0.00121359	0.0109467
peak3419	chr6	100088654	100089152	Intergenic	Intergenic	198455	Rybp	RING1 and YY1 binding protein	protein-coding	6.11074	5.27011	1.00259	0.00029481	0.00418288
peak4682	chr7	6372175	6372664	intron (NM_001025163, intron 2 of 4)	intron (NM_001025163, intron 2 of 4)	9111	Zfp78	zinc finger protein 78	protein-coding	5.72602	4.88468	1.00254	0.000772622	0.00800511
peak2547	chr5	85772118	85772514	Intergenic	ORR1D2|LTR|ERVL-MaLR	293267	Cenpc1	centromere protein C1	protein-coding	6.28346	5.44342	1.00228	0.000124236	0.00236584
peak2637	chr10	31546969	31547492	intron (NM_001146349, intron 1 of 5)	intron (NM_001146349, intron 1 of 5)	62495	Rnf217	ring finger protein 217	protein-coding	6.19836	5.35825	1.00222	0.000137479	0.00252905
peak114	chr7	105685404	105686113	exon (NM_001370803, exon 16 of 44)	exon (NM_001370803, exon 16 of 44)	34982	Dnhd1	dynein heavy chain domain 1	protein-coding	8.11314	7.27512	1.00184	3.97e-08	1.68e-05
peak3483	chr1	102264474	102264811	Intergenic	MMERVK9C_I-int|LTR|ERVK	1108874	Gm20268	predicted gene, 20268	ncRNA	5.90637	5.06628	1.00168	0.000314012	0.00437227
peak3332	chr11	29779497	29779777	intron (NM_146016, intron 26 of 41)	L1M2|LINE|L1	46031	4931440F15Rik	RIKEN cDNA 4931440F15 gene	protein-coding	5.98985	5.15	1.0016	0.000268396	0.00390754
peak7131	chr3	4137932	4138274	Intergenic	RLTR13D6|LTR|ERVK	630073	Hnf4g	hepatocyte nuclear factor 4, gamma	protein-coding	5.08782	4.2465	1.00076	0.00294436	0.0200289
peak4672	chr1	84035177	84035638	TTS (NM_001003948)	TTS (NM_001003948)	183554	Mir6353	microRNA 6353	ncRNA	5.64462	4.80503	1.00064	0.0007689	0.00798142
peak6406	chr7	121539393	121539818	Intergenic	Intergenic	50231	4933432K03Rik	RIKEN cDNA 4933432K03 gene	ncRNA	5.30278	4.46238	1.00051	0.00210568	0.0159433
peak5215	chr12	38342678	38343001	intron (NM_178681, intron 20 of 24)	intron (NM_178681, intron 20 of 24)	271682	4930428E07Rik	RIKEN cDNA 4930428E07 gene	ncRNA	5.57092	4.73126	1.00051	0.00109434	0.0101796
peak2455	chr10	29288200	29288807	Intergenic	RLTR10-int|LTR|ERVK	-24663	Echdc1	enoyl Coenzyme A hydratase domain containing 1	protein-coding	6.35973	5.52165	1.00046	0.000112205	0.00221672
peak593	chr10	92246757	92247852	intron (NR_046027, intron 7 of 8)	intron (NR_046027, intron 7 of 8)	-82126	Rmst	rhabdomyosarcoma 2 associated transcript (non-coding RNA)	ncRNA	7.24674	6.40961	1.00045	1.91e-06	0.000156326
peak6105	chrX	8101004	8101276	intron (NR_003632, intron 2 of 3)	intron (NR_003632, intron 2 of 3)	4053	Gm6787	proteasome (prosome, macropain) subunit, beta type 7 pseudogene	pseudo	5.26683	4.42673	1.00011	0.00181442	0.0144173
peak7248	chr7	58836469	58837799	Intergenic	Intergenic	178932	Atp10a	ATPase, class V, type 10A	protein-coding	5.08672	4.2465	0.999661	0.00309627	0.020723
peak7058	chr15	50782110	50782531	intron (NM_001310485, intron 5 of 7)	intron (NM_001310485, intron 5 of 7)	106729	Trps1	transcriptional repressor GATA binding 1	protein-coding	5.08738	4.24722	0.999596	0.00285552	0.0196242
peak110	chr12	118917631	118918240	intron (NM_029961, intron 15 of 27)	intron (NM_029961, intron 15 of 27)	48486	Abcb5	ATP-binding cassette, sub-family B (MDR/TAP), member 5	protein-coding	8.05471	7.21893	0.999584	3.65e-08	1.61e-05
peak5589	chr3	127698819	127699331	intron (NM_027808, intron 3 of 13)	Lx|LINE|L1	65939	Neurog2	neurogenin 2	protein-coding	5.39289	4.55373	0.99955	0.0013748	0.011931
peak657	chr1	66912154	66912971	Intergenic	RMER16B2|LTR|ERVK	22804	Myl1	myosin, light polypeptide 1	protein-coding	7.18379	6.34754	0.999522	2.55e-06	0.000187932
peak9800	chr1	65133734	65134097	Intergenic	RLTR13B2|LTR|ERVK	-10701	D630023F18Rik	RIKEN cDNA D630023F18 gene	protein-coding	4.70129	3.85979	0.999388	0.00795929	0.0393985
peak1148	chr15	27933363	27933836	intron (NM_001081302, intron 1 of 56)	ORR1C1|LTR|ERVL-MaLR	92249	Trio	triple functional domain (PTPRF interacting)	protein-coding	6.82722	5.9909	0.999269	1.16e-05	0.000489337
peak5720	chr4	74406593	74407097	TTS (NM_001172095)	TTS (NM_001172095)	154966	Kdm4c	lysine (K)-specific demethylase 4C	protein-coding	5.425	4.58655	0.998923	0.00147958	0.012548
peak384	chr16	51367596	51368553	Intergenic	RLTR13B1|LTR|ERVK	584665	1700116B05Rik	RIKEN cDNA 1700116B05 gene	ncRNA	7.56705	6.7317	0.99889	6.37e-07	8.03e-05
peak7287	chr2	68409784	68410127	intron (NM_016866, intron 2 of 17)	intron (NM_016866, intron 2 of 17)	62026	Stk39	serine/threonine kinase 39	protein-coding	5.0865	4.24722	0.998719	0.00314639	0.0209457
peak942	chr16	64881031	64881490	Intergenic	Intergenic	29259	Cggbp1	CGG triplet repeat binding protein 1	protein-coding	6.91298	6.07731	0.998696	6.89e-06	0.000354691
peak7820	chr11	37887846	37888356	Intergenic	Intergenic	229112	Gm12128	predicted gene 12128	ncRNA	5.12812	4.2894	0.998273	0.00387359	0.0240291
peak1980	chr3	61913001	61913685	Intergenic	RLTR13E|LTR|ERVK	-425434	Arhgef26	Rho guanine nucleotide exchange factor (GEF) 26	protein-coding	6.43363	5.59786	0.998247	6.01e-05	0.00147223
peak1720	chr17	83361048	83361856	intron (NM_001114361, intron 1 of 23)	Lx8|LINE|L1	10521	Eml4	echinoderm microtubule associated protein like 4	protein-coding	6.56378	5.72835	0.998076	3.94e-05	0.00111053
peak1633	chr1	169834480	169834977	Intergenic	Intergenic	-87086	Rgs4	regulator of G-protein signaling 4	protein-coding	6.56324	5.72785	0.998031	3.36e-05	0.000998509
peak3752	chr12	99298833	99299222	intron (NM_183186, intron 3 of 5)	intron (NM_183186, intron 3 of 5)	-136219	4930474N09Rik	RIKEN cDNA 4930474N09 gene	ncRNA	6.12917	5.29317	0.997999	0.000395248	0.0051102
peak2555	chr7	75802953	75803192	Intergenic	RLTR9D2|LTR|ERVK	-45266	Klhl25	kelch-like 25	protein-coding	6.24847	5.41268	0.997987	0.0001256	0.00238468
peak4579	chr16	41640771	41641412	intron (NM_001361281, intron 3 of 8)	intron (NM_001361281, intron 3 of 8)	108265	Lsamp	limbic system-associated membrane protein	protein-coding	5.67242	4.83558	0.99794	0.000715622	0.00758132
peak166	chr1	98667410	98667981	Intergenic	RLTR13D6|LTR|ERVK	246571	Slco6d1	solute carrier organic anion transporter family, member 6d1	protein-coding	7.85163	7.01751	0.997827	9.94e-08	2.9e-05
peak756	chr13	31683027	31683830	Intergenic	MLTR11B|LTR|ERVK	57612	Foxf2	forkhead box F2	protein-coding	7.33796	6.50357	0.997778	3.8e-06	0.000244091
peak1532	chr9	16361689	16362244	intron (NM_001080814, intron 2 of 25)	intron (NM_001080814, intron 2 of 25)	140088	Fat3	FAT atypical cadherin 3	protein-coding	6.64239	5.80737	0.997767	2.8e-05	0.000887828
peak2364	chr11	35295053	35295590	intron (NM_011412, intron 4 of 35)	intron (NM_011412, intron 4 of 35)	173865	Slit3	slit guidance ligand 3	protein-coding	6.3138	5.47845	0.997653	9.92e-05	0.00203519
peak6478	chr15	10091628	10091936	Intergenic	RLTR16B_MM|LTR|ERVK	-85456	Prlr	prolactin receptor	protein-coding	5.26578	4.42814	0.99765	0.00217117	0.0162565
peak5015	chr1	47446074	47446533	Intergenic	Intergenic	20822	Mir6350	microRNA 6350	ncRNA	5.53883	4.70207	0.997543	0.000967149	0.00935522
peak675	chr15	28041177	28041986	Intergenic	Intergenic	-15733	Trio	triple functional domain (PTPRF interacting)	protein-coding	7.41858	6.58457	0.997458	2.72e-06	0.000195137
peak10306	chr13	30074233	30074525	Intergenic	Intergenic	-62111	Mboat1	membrane bound O-acyltransferase domain containing 1	protein-coding	4.64447	3.80474	0.997401	0.00936649	0.0440848
peak1121	chr15	68213962	68214869	intron (NR_152182, intron 2 of 13)	intron (NR_152182, intron 2 of 13)	44441	Zfat	zinc finger and AT hook domain containing	protein-coding	6.83374	5.99931	0.99739	1.09e-05	0.000470373
peak1768	chr1	150129827	150130350	Intergenic	Intergenic	30057	Ptgs2	prostaglandin-endoperoxide synthase 2	protein-coding	6.52241	5.68766	0.997337	4.25e-05	0.00116695
peak3585	chr14	9031169	9031862	Intergenic	Intergenic	365125	4930455B14Rik	RIKEN cDNA 4930455B14 gene	ncRNA	5.96414	5.12859	0.997272	0.000346324	0.00468625
peak1240	chr16	65964319	65964834	Intergenic	Intergenic	149387	Vgll3	vestigial like family member 3	protein-coding	6.82518	5.9909	0.997223	1.43e-05	0.000560527
peak6794	chr14	117495240	117495646	intron (NM_001079844, intron 3 of 9)	intron (NM_001079844, intron 3 of 9)	458404	Mir6239	microRNA 6239	ncRNA	5.22758	4.39029	0.997217	0.00252899	0.0180573
peak1555	chr18	80148520	80148742	intron (NM_175028, intron 1 of 3)	intron (NM_175028, intron 1 of 3)	2851	Adnp2	ADNP homeobox 2	protein-coding	6.65859	5.8243	0.997042	2.94e-05	0.000916247
peak1609	chrX	111219546	111220519	Intergenic	RLTR13E|LTR|ERVK	109614	Cylc1	cylicin, basic protein of sperm head cytoskeleton 1	protein-coding	6.63079	5.79661	0.996912	3.24e-05	0.000975793
peak1160	chr1	127458918	127459794	intron (NM_145128, intron 13 of 17)	intron (NM_145128, intron 13 of 17)	218665	Tmem163	transmembrane protein 163	protein-coding	6.80097	5.96709	0.996802	1.18e-05	0.000492854
peak4373	chr1	95735554	95736012	Intergenic	L1_Mus2|LINE|L1	-19265	4930598F16Rik	RIKEN cDNA 4930598F16 gene	ncRNA	5.79396	4.95853	0.996795	0.000626233	0.00694685
peak6381	chrX	42125108	42125561	Intergenic	Intergenic	-24078	Stag2	stromal antigen 2	protein-coding	5.22929	4.39241	0.996795	0.00208372	0.015841
peak2777	chr10	58601210	58602230	3' UTR (NM_010100, exon 12 of 12)	3' UTR (NM_010100, exon 12 of 12)	73976	Edar	ectodysplasin-A receptor	protein-coding	6.19134	5.3571	0.996364	0.000158479	0.00276776
peak3403	chrX	14641020	14641411	Intergenic	Intergenic	430067	H2al1n	H2A histone family member L1N	protein-coding	5.96502	5.13046	0.996289	0.000291319	0.00415166
peak5332	chr10	26700540	26700902	Intergenic	ORR1E|LTR|ERVL-MaLR	-26070	Gm8709	glyceraldehyde-3-phosphate dehydrogenase pseudogene	pseudo	5.53943	4.70412	0.996101	0.0011709	0.0106527
peak10443	chr17	36130438	36131084	Intergenic	Intergenic	-1336	Gm7030	predicted gene 7030	protein-coding	4.69934	3.86137	0.995851	0.00972675	0.0451812
peak1420	chr17	20330192	20330599	Intergenic	Intergenic	-15030	Vmn2r107	vomeronasal 2, receptor 107	protein-coding	6.69393	5.86089	0.995837	2.2e-05	0.000751618
peak413	chr5	38520608	38521665	Intergenic	RMER20C_Mm|LTR|ERVK	-18984	Slc2a9	solute carrier family 2 (facilitated glucose transporter), member 9	protein-coding	7.80325	6.97147	0.995458	7.36e-07	8.62e-05
peak1557	chr4	5649283	5650120	intron (NM_173426, intron 1 of 2)	intron (NM_173426, intron 1 of 2)	5611	Fam110b	family with sequence similarity 110, member B	protein-coding	6.70793	5.8754	0.995345	2.95e-05	0.000917576
peak5173	chr2	134470681	134471159	Intergenic	Intergenic	83432	Hao1	hydroxyacid oxidase 1, liver	protein-coding	5.50827	4.67371	0.995278	0.00106383	0.00997615
peak5151	chr15	26872302	26872844	intron (NM_176959, intron 1 of 3)	intron (NM_176959, intron 1 of 3)	22991	Fbxl7	F-box and leucine-rich repeat protein 7	protein-coding	5.50807	4.67371	0.995078	0.00105116	0.00989903
peak2367	chr8	36009852	36010760	Intergenic	Intergenic	-84522	Prag1	PEAK1 related kinase activating pseudokinase 1	protein-coding	6.27674	5.44398	0.995017	9.97e-05	0.00204349
peak6197	chr6	26484520	26484871	Intergenic	Intergenic	553269	Gm20756	predicted gene, 20756	ncRNA	5.3931	4.55859	0.994902	0.00190421	0.0149061
peak625	chr19	12198979	12199686	intron (NR_030566, intron 2 of 3)	RLTR13D6|LTR|ERVK	-10236	Olfr1431	olfactory receptor 1431	protein-coding	7.2527	6.42124	0.994785	2.18e-06	0.000169507
peak72	chr2	143603115	143604397	intron (NM_008792, intron 2 of 11)	HAL1|LINE|L1	-55919	Pcsk2os1	proprotein convertase subtilisin/kexin type 2, opposite strand 1	ncRNA	8.25942	7.4286	0.994706	1.58e-08	1.06e-05
peak5335	chr6	35308128	35308553	promoter-TSS (NM_172892)	promoter-TSS (NM_172892)	-214	Slc13a4	solute carrier family 13 (sodium/sulfate symporters), member 4	protein-coding	5.476	4.64204	0.994612	0.00117733	0.0107052
peak3401	chr13	90426858	90427386	Intergenic	RLTR13C1|LTR|ERVK	337455	Tmem167	transmembrane protein 167	protein-coding	6.00125	5.16866	0.994398	0.000291071	0.00415166
peak6815	chr8	19273676	19273998	Intergenic	RMER17D|LTR|ERVK	-19524	Defb3	defensin beta 3	protein-coding	5.18965	4.35514	0.994334	0.00254925	0.0181459
peak536	chr2	87019144	87019908	Intergenic	RLTR13D6|LTR|ERVK	3016	Olfr1104	olfactory receptor 1104	protein-coding	7.29044	6.45971	0.994097	1.45e-06	0.000131174
peak4726	chr13	106679471	106680272	Intergenic	L1Md_T|LINE|L1	257087	Ipo11	importin 11	protein-coding	5.61411	4.78135	0.99375	0.000798255	0.00819369
peak2734	chr12	59775059	59775383	Intergenic	RLTR10D2|LTR|ERVK	-555738	Fbxo33	F-box protein 33	protein-coding	6.16949	5.33792	0.993672	0.000151607	0.00269
peak3322	chr7	120901675	120902104	intron (NM_001267711, intron 17 of 17)	ORR1E|LTR|ERVL-MaLR	-15855	Polr3e	polymerase (RNA) III (DNA directed) polypeptide E	protein-coding	6.12057	5.28902	0.993556	0.000265015	0.00386992
peak3838	chr1	143311542	143311795	Intergenic	Intergenic	-329029	B3galt2	UDP-Gal:betaGlcNAc beta 1,3-galactosyltransferase, polypeptide 2	protein-coding	5.83253	5.00047	0.993543	0.000422821	0.0053442
peak7020	chr4	108843205	108843737	intron (NM_025334, intron 1 of 6)	RLTR28|LTR|ERVL	-4386	Kti12	KTI12 homolog, chromatin associated	protein-coding	5.51047	4.67781	0.993388	0.00281261	0.0194359
peak252	chr17	40899683	40900180	Intergenic	RLTR9D2|LTR|ERVK	14419	Glyatl3	glycine-N-acyltransferase-like 3	protein-coding	7.71145	6.88245	0.992634	2.27e-07	4.36e-05
peak129	chr7	105761743	105763021	exon (NM_001162943, exon 10 of 21)	exon (NM_001162943, exon 10 of 21)	-10147	Tpp1	tripeptidyl peptidase I	protein-coding	7.99401	7.16523	0.992557	5.47e-08	2.03e-05
peak1462	chr12	74889300	74889826	Intergenic	Intergenic	287769	Kcnh5	potassium voltage-gated channel, subfamily H (eag-related), member 5	protein-coding	6.74134	5.91165	0.992548	2.45e-05	0.000814394
peak1732	chr12	118665851	118666421	Intergenic	Intergenic	-135943	D230030E09Rik	Riken cDNA D230030E09 gene	ncRNA	6.51531	5.68562	0.992288	4.03e-05	0.0011282
peak453	chr15	3960268	3961329	Intergenic	Intergenic	18775	Fbxo4	F-box protein 4	protein-coding	7.48315	6.65437	0.992277	8.72e-07	9.34e-05
peak4507	chr14	73335133	73335942	Intergenic	Intergenic	-9715	Rb1	RB transcriptional corepressor 1	protein-coding	5.8094	4.9787	0.992138	0.000682452	0.00734406
peak6618	chr10	107870217	107870620	intron (NM_001370989, intron 17 of 57)	intron (NM_001370989, intron 17 of 57)	41961	Otogl	otogelin-like	protein-coding	5.35543	4.52373	0.992022	0.00232657	0.0170516
peak6014	chr1	66606290	66606835	exon (NM_175510, exon 27 of 65)	exon (NM_175510, exon 27 of 65)	-94269	Rpe	ribulose-5-phosphate-3-epimerase	protein-coding	5.35667	4.52512	0.991872	0.00173127	0.0139624
peak8723	chr1	67650156	67650519	Intergenic	RLTR13C1|LTR|ERVK	527310	Cps1	carbamoyl-phosphate synthetase 1	protein-coding	4.83313	3.9999	0.991767	0.00550049	0.0305891
peak1213	chr10	26803949	26804760	intron (NM_176837, intron 1 of 14)	intron (NM_176837, intron 1 of 14)	31842	Arhgap18	Rho GTPase activating protein 18	protein-coding	6.80797	5.97927	0.991643	1.36e-05	0.000541752
peak2292	chr7	55849800	55850556	intron (NM_011370, intron 1 of 30)	intron (NM_011370, intron 1 of 30)	8107	Cyfip1	cytoplasmic FMR1 interacting protein 1	protein-coding	6.49308	5.664	0.991637	9.17e-05	0.0019395
peak3050	chr14	100437458	100437955	Intergenic	Intergenic	-287910	Klf12	Kruppel-like factor 12	protein-coding	6.1295	5.30003	0.991519	0.00020896	0.0033235
peak4199	chr12	67654568	67655201	Intergenic	RLTR13C2|LTR|ERVK	-432335	Mdga2	MAM domain containing glycosylphosphatidylinositol anchor 2	protein-coding	5.78211	4.95204	0.991467	0.000559803	0.00646726
peak1281	chr11	13978378	13978998	Intergenic	RLTR13D6|LTR|ERVK	200353	4930554G24Rik	RIKEN cDNA 4930554G24 gene	ncRNA	6.83255	6.00423	0.99128	1.59e-05	0.000600352
peak52	chr15	21366006	21367081	intron (NM_001008420, intron 3 of 11)	RLTR13D6|LTR|ERVK	255091	Cdh12	cadherin 12	protein-coding	8.45916	7.63193	0.991188	5.9e-09	5.28e-06
peak948	chr16	36205503	36206267	Intergenic	RLTR13E|LTR|ERVK	-4518	Csta3	cystatin A family member 3	protein-coding	6.93639	6.10841	0.991047	6.98e-06	0.000356962
peak2235	chr1	127244367	127245006	intron (NM_145128, intron 1 of 17)	intron (NM_145128, intron 1 of 17)	39700	Mgat5	mannoside acetylglucosaminyltransferase 5	protein-coding	6.61058	5.78233	0.990977	8.51e-05	0.00184628
peak7895	chr14	52059622	52059905	Intergenic	Intergenic	-9552	Snord58b	small nucleolar RNA, C/D box 58B	snoRNA	5.04364	4.21201	0.990961	0.00398201	0.024467
peak1976	chr3	148793398	148794211	Intergenic	Intergenic	160831	Adgrl2	adhesion G protein-coupled receptor L2	protein-coding	6.53266	5.7044	0.990879	5.97e-05	0.00146485
peak632	chr11	110478653	110479343	promoter-TSS (NM_001356346)	promoter-TSS (NM_001356346)	-342	Map2k6	mitogen-activated protein kinase kinase 6	protein-coding	7.22004	6.39252	0.990832	2.27e-06	0.000174261
peak10605	chr4	31642373	31642646	Intergenic	(GA)n|Simple_repeat|Simple_repeat	-321598	Map3k7	mitogen-activated protein kinase kinase kinase 7	protein-coding	4.64272	3.80957	0.990832	0.0102329	0.046808
peak6257	chr7	94385530	94386229	Intergenic	L1_Mus3|LINE|L1	-1201703	Gm15501	predicted pseudogene 15501	protein-coding	5.35771	4.52722	0.990818	0.00195975	0.0151938
peak3999	chr1	171638941	171639380	exon (NM_001347184, exon 3 of 6)	exon (NM_001347184, exon 3 of 6)	2740	Mir7683	microRNA 7683	ncRNA	5.80736	4.9787	0.990098	0.000480666	0.00583073
peak6802	chr11	17019293	17019919	Intergenic	Intergenic	-10888	Plek	pleckstrin	protein-coding	5.18965	4.35941	0.990066	0.00253494	0.0180785
peak6287	chr4	40457760	40458046	Intergenic	Intergenic	-14277	Tmem215	transmembrane protein 215	protein-coding	5.47742	4.64821	0.989862	0.0019995	0.015428
peak8127	chr12	66201405	66201984	Intergenic	Intergenic	82707	Rpl10l	ribosomal protein L10-like	protein-coding	5.00125	4.17064	0.98981	0.00439377	0.0262264
peak7786	chr4	17158625	17159089	Intergenic	RLTR13B1|LTR|ERVK	-694036	Mmp16	matrix metallopeptidase 16	protein-coding	4.99969	4.16917	0.98971	0.00383113	0.0238696
peak803	chr10	3872566	3874049	exon (NM_001159942, exon 3 of 17)	exon (NM_001159942, exon 3 of 17)	640	Plekhg1	pleckstrin homology domain containing, family G (with RhoGef domain) member 1	protein-coding	7.10445	6.27798	0.989687	4.5e-06	0.000271625
peak1414	chr1	118003780	118004388	Intergenic	RLTR13D6|LTR|ERVK	306644	Tsn	translin	protein-coding	6.68585	5.85899	0.989662	2.18e-05	0.000748229
peak2240	chr14	72506431	72507089	Intergenic	Intergenic	203243	Fndc3a	fibronectin type III domain containing 3A	protein-coding	6.36737	5.54079	0.988994	8.53e-05	0.00184628
peak3368	chr12	37268799	37269187	intron (NM_178767, intron 3 of 12)	intron (NM_178767, intron 3 of 12)	27354	Agmo	alkylglycerol monooxygenase	protein-coding	6.03458	5.20763	0.988837	0.000278804	0.00401568
peak427	chr18	60318934	60319599	Intergenic	Intergenic	25886	F830016B08Rik	RIKEN cDNA F830016B08 gene	protein-coding	7.50672	6.68147	0.988762	7.81e-07	8.87e-05
peak4092	chr10	31450887	31451451	Intergenic	RLTR13D1|LTR|ERVK	-5211	Tpd52l1	tumor protein D52-like 1	protein-coding	5.78174	4.95463	0.988499	0.000516845	0.00612711
peak2291	chr1	162853250	162853771	intron (NM_010231, intron 2 of 8)	intron (NM_010231, intron 2 of 8)	6490	Fmo1	flavin containing monooxygenase 1	protein-coding	6.47412	5.64838	0.988292	9.14e-05	0.00193593
peak745	chr11	89611280	89612183	intron (NM_001327810, intron 2 of 19)	intron (NM_001327810, intron 2 of 19)	85205	Ankfn1	ankyrin-repeat and fibronectin type III domain containing 1	protein-coding	7.19518	6.37049	0.987981	3.66e-06	0.00023829
peak2448	chr16	23270429	23271075	intron (NM_145933, intron 2 of 7)	intron (NM_145933, intron 2 of 7)	-19718	St6gal1	beta galactoside alpha 2,6 sialyltransferase 1	protein-coding	6.5328	5.70744	0.987976	0.000111133	0.00220223
peak4301	chr1	6464747	6465295	Intergenic	MTEa-int|LTR|ERVL-MaLR	-22210	St18	suppression of tumorigenicity 18	protein-coding	5.75545	4.92887	0.987927	0.000599804	0.00676505
peak3417	chrX	19312472	19312872	Intergenic	Intergenic	-165701	Mir222	microRNA 222	ncRNA	6.09665	5.27071	0.987927	0.000294109	0.00417536
peak7182	chr5	41991845	41992240	Intergenic	Intergenic	-75918	Gm16223	predicted gene 16223	ncRNA	5.15087	4.3227	0.987888	0.0030253	0.020434
peak3046	chr13	16694277	16694562	Intergenic	Intergenic	-670996	B230303A05Rik	U1 small nuclear ribonucleoprotein 1C pseudogene	pseudo	6.12801	5.30238	0.987675	0.00020832	0.00331766
peak2030	chr10	29851024	29851582	Intergenic	Intergenic	-315436	Rspo3	R-spondin 3	protein-coding	6.40992	5.58475	0.987646	6.43e-05	0.00153591
peak8028	chr9	114016339	114016771	intron (NM_178624, intron 2 of 14)	intron (NM_178624, intron 2 of 14)	10196	Fbxl2	F-box and leucine-rich repeat protein 2	protein-coding	5.00036	4.17211	0.987447	0.00421753	0.0254837
peak1218	chr11	17352197	17352864	Intergenic	Intergenic	94842	C1d	C1D nuclear receptor co-repressor	protein-coding	7.05877	6.2345	0.987442	1.37e-05	0.000546118
peak4121	chr7	3331605	3332150	promoter-TSS (NM_133189)	promoter-TSS (NM_133189)	-948	Cacng7	calcium channel, voltage-dependent, gamma subunit 7	protein-coding	5.78118	4.95528	0.987289	0.000527198	0.00620586
peak7830	chr1	125662981	125663405	Intergenic	Intergenic	-13803	Gpr39	G protein-coupled receptor 39	protein-coding	5.10877	4.28148	0.986907	0.00388929	0.0240957
peak10563	chr1	60921048	60921312	Intergenic	(CACG)n|Simple_repeat|Simple_repeat	12155	Ctla4	cytotoxic T-lymphocyte-associated protein 4	protein-coding	4.58533	3.7559	0.986897	0.0100809	0.0462958
peak3166	chr15	12313355	12313695	Intergenic	Intergenic	-7971	Golph3	golgi phosphoprotein 3	protein-coding	6.05524	5.23034	0.986818	0.000231517	0.00354734
peak9281	chr5	92413476	92414020	intron (NM_001370591, intron 9 of 9)	intron (NM_001370591, intron 9 of 9)	21451	Nup54	nucleoporin 54	protein-coding	4.78208	3.95369	0.986757	0.00669291	0.0349782
peak709	chr9	79936085	79936881	intron (NM_001357352, intron 1 of 5)	intron (NM_001357352, intron 1 of 5)	25598	Filip1	filamin A interacting protein 1	protein-coding	7.27025	6.44688	0.98672	3.11e-06	0.000212967
peak3504	chr4	81451982	81452423	Intergenic	Intergenic	-9387	Mpdz	multiple PDZ domain protein	protein-coding	5.95475	5.12984	0.986663	0.000318615	0.00441096
peak5086	chr10	4303636	4304194	intron (NM_031185, intron 1 of 3)	ORR1C2|LTR|ERVL-MaLR	37586	Akap12	A kinase (PRKA) anchor protein (gravin) 12	protein-coding	5.55496	4.72923	0.986615	0.00100899	0.00962371
peak5062	chr6	19941843	19942281	Intergenic	L1_Mus3|LINE|L1	386720	Mir6370	microRNA 6370	ncRNA	5.55417	4.72855	0.986498	0.000992029	0.00950679
peak5563	chr18	29750598	29751182	Intergenic	Intergenic	-254474	4930578E11Rik	RIKEN cDNA 4930578E11 gene	ncRNA	5.55615	4.73058	0.986451	0.0013518	0.0117879
peak1180	chr1	150805447	150805821	intron (NM_001024720, intron 9 of 106)	intron (NM_001024720, intron 9 of 106)	187801	Hmcn1	hemicentin 1	protein-coding	6.96717	6.14389	0.986382	1.25e-05	0.000512511
peak9933	chr13	73286119	73286459	Intergenic	Intergenic	25792	Irx4	Iroquois homeobox 4	protein-coding	4.78303	3.95523	0.986169	0.00831896	0.0406262
peak10663	chr2	88861487	88861798	Intergenic	RLTR9B|LTR|ERVK	-2965	Olfr1206	olfactory receptor 1206	protein-coding	4.58431	3.7559	0.985877	0.0104098	0.0473583
peak2211	chr18	85595870	85596304	Intergenic	RLTR10D2|LTR|ERVK	643971	Fbxo15	F-box protein 15	protein-coding	6.4426	5.61925	0.985859	8.29e-05	0.0018181
peak1973	chr5	48622359	48623505	intron (NM_001199244, intron 1 of 7)	intron (NM_001199244, intron 1 of 7)	-23250	Kcnip4	Kv channel interacting protein 4	protein-coding	6.45209	5.62892	0.985706	5.94e-05	0.00146113
peak6266	chr6	45292106	45292352	intron (NM_001004357, intron 1 of 23)	RLTR49|LTR|ERVK	232168	Cntnap2	contactin associated protein-like 2	protein-coding	5.28556	4.46027	0.985447	0.00197288	0.0152736
peak9352	chr8	52511889	52512155	Intergenic	Lx|LINE|L1	155411	1190028D05Rik	RIKEN cDNA 1190028D05 gene	ncRNA	4.78208	3.95523	0.985217	0.00686377	0.0355996
peak531	chr4	11769152	11770072	intron (NM_019753, intron 2 of 17)	intron (NM_019753, intron 2 of 17)	11455	Cdh17	cadherin 17	protein-coding	7.32174	6.49998	0.985153	1.43e-06	0.000130322
peak172	chr1	80236941	80237901	Intergenic	Intergenic	-23477	Fam124b	family with sequence similarity 124, member B	protein-coding	7.89722	7.07607	0.984886	1.09e-07	3.07e-05
peak371	chr11	104600675	104601329	Intergenic	Intergenic	-6998	Itgb3	integrin beta 3	protein-coding	7.57089	6.74957	0.984884	5.86e-07	7.66e-05
peak4295	chr13	29453952	29454455	intron (NR_131896, intron 12 of 16)	MTD|LTR|ERVL-MaLR	401470	Cdkal1	CDK5 regulatory subunit associated protein 1-like 1	protein-coding	5.75527	4.93214	0.984478	0.000597761	0.00674987
peak7005	chr8	41327142	41327425	intron (NM_023662, intron 33 of 37)	intron (NM_023662, intron 33 of 37)	47414	Asah1	N-acylsphingosine amidohydrolase 1	protein-coding	5.24956	4.42532	0.984311	0.0027884	0.0193098
peak1932	chr13	8029874	8030476	Intergenic	RLTR9E|LTR|ERVK	-172691	Adarb2	adenosine deaminase, RNA-specific, B2	protein-coding	6.6205	5.79905	0.98419	5.55e-05	0.00139424
peak1308	chr3	7138777	7139359	Intergenic	RLTR10D2|LTR|ERVK	-227536	Pkia	protein kinase inhibitor, alpha	protein-coding	6.81337	5.99225	0.984077	1.72e-05	0.000636657
peak6460	chr1	118407822	118408151	intron (NM_001359341, intron 1 of 37)	intron (NM_001359341, intron 1 of 37)	18928	Clasp1	CLIP associating protein 1	protein-coding	5.28556	4.46167	0.984043	0.00215495	0.0161821
peak5822	chr7	77575866	77576332	Intergenic	RLTR9A3|LTR|ERVK	1001739	Ntrk3	neurotrophic tyrosine kinase, receptor, type 3	protein-coding	5.49343	4.67029	0.983892	0.00156685	0.0130552
peak8346	chr6	56708206	56708715	Intergenic	RLTR13B1|LTR|ERVK	-3761	Lsm5	LSM5 homolog, U6 small nuclear RNA and mRNA degradation associated	protein-coding	5.11074	4.28652	0.98384	0.0047971	0.0278825
peak7322	chr17	42683133	42683585	intron (NM_001289500, intron 1 of 9)	RLTR1D2_MM|LTR|ERV1	8925	Adgrf4	adhesion G protein-coupled receptor F4	protein-coding	5.10921	4.28508	0.98375	0.00317367	0.0210263
peak430	chr10	125800531	125801262	Intergenic	Intergenic	-165323	Lrig3	leucine-rich repeats and immunoglobulin-like domains 3	protein-coding	7.56523	6.74525	0.98354	7.92e-07	8.93e-05
peak2388	chr2	115538117	115538665	Intergenic	Intergenic	-26190	3110099E03Rik	RIKEN cDNA 3110099E03 gene	ncRNA	6.32985	5.50887	0.983356	0.000101895	0.00206989
peak2806	chr13	111125622	111126463	Intergenic	RLTR13D6|LTR|ERVK	103389	3110015C05Rik	RIKEN cDNA 3110015C05 gene	ncRNA	6.38371	5.56292	0.983252	0.000163474	0.00282582
peak9081	chr12	36702334	36702974	Intergenic	RLTR13C2|LTR|ERVK	-113551	Mir5099	microRNA 5099	ncRNA	4.95229	4.12813	0.983222	0.00625664	0.0334212
peak7359	chrX	52277712	52277967	intron (NM_016697, intron 7 of 7)	intron (NM_016697, intron 7 of 7)	100342	Mir6384	microRNA 6384	ncRNA	5.1079	4.28436	0.98316	0.00322239	0.0212418
peak4782	chr6	29545426	29546188	intron (NM_001347079, intron 21 of 22)	ORR1C2-int|LTR|ERVL-MaLR	16525	Irf5	interferon regulatory factor 5	protein-coding	5.72963	4.90795	0.98298	0.000824746	0.00836646
peak7276	chr10	110464860	110465327	Intergenic	RLTR10B2|LTR|ERVK	-135557	9230102K24Rik	RIKEN cDNA 9230102K24 gene	ncRNA	5.10899	4.2858	0.982812	0.00312618	0.0208426
peak834	chr5	61339454	61340201	Intergenic	RLTR13G|LTR|ERVK	-469016	G6pd2	glucose-6-phosphate dehydrogenase 2	protein-coding	7.15504	6.3355	0.982807	4.99e-06	0.00029041
peak5676	chr4	21685583	21685894	exon (NM_001080771, exon 1 of 4)	exon (NM_001080771, exon 1 of 4)	225	Prdm13	PR domain containing 13	protein-coding	5.55318	4.73126	0.9828	0.00143764	0.0122848
peak1529	chr11	17525108	17525703	Intergenic	Intergenic	267717	C1d	C1D nuclear receptor co-repressor	protein-coding	6.68031	5.86042	0.982704	2.79e-05	0.000885424
peak3203	chr5	5099030	5099514	intron (NM_011074, intron 7 of 14)	intron (NM_011074, intron 7 of 14)	166796	Cdk14	cyclin-dependent kinase 14	protein-coding	6.21804	5.39762	0.982613	0.000239443	0.00362641
peak36	chr2	108843687	108844478	Intergenic	RLTR13D6|LTR|ERVK	434208	Mettl15	methyltransferase like 15	protein-coding	8.66343	7.84485	0.982608	2.13e-09	2.88e-06
peak527	chr4	72296311	72297061	Intergenic	Intergenic	95442	C630043F03Rik	RIKEN cDNA C630043F03 gene	ncRNA	7.37083	6.55216	0.982112	1.39e-06	0.000127894
peak7312	chr8	45399141	45399357	intron (NM_001357317, intron 4 of 5)	intron (NM_001357317, intron 4 of 5)	11131	Tlr3	toll-like receptor 3	protein-coding	5.10877	4.28652	0.981875	0.00316585	0.021003
peak4795	chr9	39127407	39127688	promoter-TSS (NM_146829)	promoter-TSS (NM_146829)	-620	Olfr27	olfactory receptor 27	protein-coding	5.69986	4.87941	0.981708	0.000831545	0.00841256
peak197	chr15	51296520	51297324	intron (NR_045092, intron 2 of 5)	intron (NR_045092, intron 2 of 5)	98688	Gm19303	predicted gene, 19303	ncRNA	7.85177	7.034	0.981492	1.34e-07	3.3e-05
peak46	chr3	16482345	16483424	Intergenic	RLTR13D6|LTR|ERVK	299719	Ythdf3	YTH N6-methyladenosine RNA binding protein 3	protein-coding	8.62991	7.81307	0.980861	4.02e-09	4.24e-06
peak9715	chr1	79982978	79983372	Intergenic	RLTRETN_Mm|LTR|ERVK	-124510	Serpine2	serine (or cysteine) peptidase inhibitor, clade E, member 2	protein-coding	4.7284	3.90596	0.980634	0.00771969	0.0385468
peak4060	chr4	33903713	33904236	Intergenic	Intergenic	-20290	Cnr1	cannabinoid receptor 1 (brain)	protein-coding	5.8201	5.00111	0.98049	0.000502991	0.00600945
peak2266	chr1	55491635	55492243	intron (NM_001114663, intron 1 of 5)	intron (NM_001114663, intron 1 of 5)	85993	Plcl1	phospholipase C-like 1	protein-coding	6.35823	5.54025	0.980404	8.89e-05	0.00190327
peak7930	chr5	53358491	53358887	Intergenic	Intergenic	91583	Smim20	small integral membrane protein 20	protein-coding	5.10943	4.28868	0.98037	0.00404014	0.024712
peak5096	chr18	80434320	80434870	intron (NM_026295, intron 10 of 12)	intron (NM_026295, intron 10 of 12)	35097	Ctdp1	CTD (carboxy-terminal domain, RNA polymerase II, polypeptide A) phosphatase, subunit 1	protein-coding	5.72963	4.91058	0.980356	0.00101789	0.00968779
peak8860	chr13	108646887	108647347	Intergenic	Intergenic	-7060	Pde4d	phosphodiesterase 4D, cAMP specific	protein-coding	4.95297	4.13183	0.980204	0.00577315	0.031609
peak2158	chr4	90017360	90017690	Intergenic	Lx8b|LINE|L1	-201295	Zfp352	zinc finger protein 352	protein-coding	6.44332	5.62578	0.980085	7.7e-05	0.00172991
peak4508	chr2	56011101	56011455	Intergenic	Intergenic	575308	Kcnj3	potassium inwardly-rectifying channel, subfamily J, member 3	protein-coding	5.84395	5.02573	0.979762	0.000682479	0.00734406
peak7858	chr13	27960429	27960703	Intergenic	RLTR9D|LTR|ERVK	-55646	Prl4a1	prolactin family 4, subfamily a, member 1	protein-coding	5.06722	4.24722	0.979507	0.00393166	0.0242714
peak4654	chr1	128999786	129000047	Intergenic	MTEb|LTR|ERVL-MaLR	-273388	Thsd7b	thrombospondin, type I, domain containing 7B	protein-coding	5.72773	4.90992	0.979115	0.000757179	0.00789075
peak1709	chr9	86281026	86281890	Intergenic	Intergenic	183458	Ube2cbp	ubiquitin-conjugating enzyme E2C binding protein	protein-coding	6.58574	5.76939	0.979072	3.87e-05	0.0010978
peak1442	chr3	79321511	79322144	Intergenic	Intergenic	-23544	Gm17359	predicted gene, 17359	protein-coding	6.70018	5.88414	0.978882	2.34e-05	0.000786004
peak1551	chr4	6970604	6970920	intron (NM_145711, intron 1 of 8)	intron (NM_145711, intron 1 of 8)	19961	Tox	thymocyte selection-associated high mobility group box	protein-coding	6.63628	5.82045	0.97861	2.92e-05	0.000913905
peak550	chr2	44829399	44830391	intron (NM_001362986, intron 2 of 10)	MTEb-int|LTR|ERVL-MaLR	31727	Gtdc1	glycosyltransferase-like domain containing 1	protein-coding	7.36292	6.54779	0.978562	1.56e-06	0.000137635
peak5171	chr4	98599651	98600421	intron (NM_001005787, intron 3 of 15)	intron (NM_001005787, intron 3 of 15)	53402	Patj	PATJ, crumbs cell polarity complex component	protein-coding	5.67434	4.85703	0.978523	0.00106281	0.00997041
peak1161	chr15	22935846	22936826	Intergenic	RLTR13D6|LTR|ERVK	-100127	Cdh18	cadherin 18	protein-coding	6.9471	6.13215	0.978046	1.18e-05	0.000492854
peak1864	chr16	37341236	37341858	intron (NM_172440, intron 3 of 27)	L1VL4|LINE|L1	43411	Stxbp5l	syntaxin binding protein 5-like	protein-coding	6.61415	5.79906	0.977846	4.95e-05	0.00128733
peak7163	chr18	44471923	44472216	intron (NM_001085373, intron 11 of 18)	intron (NM_001085373, intron 11 of 18)	91569	Dcp2	decapping mRNA 2	protein-coding	5.24659	4.42885	0.97782	0.00299904	0.0203104
peak603	chr1	46921565	46922172	intron (NM_001356417, intron 1 of 10)	intron (NM_001356417, intron 1 of 10)	3908	Slc39a10	solute carrier family 39 (zinc transporter), member 10	protein-coding	7.28062	6.46625	0.97775	2.01e-06	0.000161685
peak688	chr1	5108515	5108989	intron (NM_133826, intron 7 of 13)	IAPLTR2b|LTR|ERVK	25666	Atp6v1h	ATPase, H+ transporting, lysosomal V1 subunit H	protein-coding	7.25241	6.43802	0.977743	2.89e-06	0.000203754
peak179	chr1	122607306	122608182	Intergenic	RLTR25B|LTR|ERVK	402599	Gm28590	predicted gene 28590	ncRNA	7.91904	7.10515	0.977639	1.15e-07	3.09e-05
[truncated: 8,953 more rows]
[truncated: 17 more columns]

## Sheet: GO term for High-specific peaks
GO analysis for ATAC-seq peaks that were lost in the low ΔΨm ESCs was conducted using GREAT version 4.0.4. Statistical analysis was performed with the Binomial test.
Species assembly: mm10		Association rule: Basal+extension: 5000 bp upstream, 1000 bp downstream, 1000000 bp max extension, curated regulatory domains included
Ontology	ID	Description		BinomP	BinomFdrQ	Regions	Genes
Mouse Phenotype Single KO	MP:0005529	abnormal renal vascular resistance		2.00468e-08	0.000182165	peak10148,peak1072,peak1283,peak1489,peak2330,peak2404,peak2707,peak2859,peak301,peak331,peak3389,peak3740,peak504,peak5210,peak5236,peak6431,peak6524,peak7167,peak732,peak7435,peak7563,peak7644,peak810,peak8577,peak8986,peak9201,peak9877	Agtr2,Nt5e,Ptger3,Ptgs1
Mouse Phenotype Single KO	MP:0006254	thin cerebral cortex		3.83086e-08	0.000174055	peak10253,peak10323,peak10387,peak10451,peak10555,peak10687,peak10689,peak10692,peak1075,peak10750,peak1076,peak1107,peak113,peak1149,peak1334,peak1471,peak1562,peak159,peak1595,peak1632,peak164,peak1650,peak1660,peak1682,peak1721,peak1854,peak1922,peak2021,peak2083,peak2089,peak2112,peak217,peak2182,peak219,peak220,peak2253,peak2293,peak2299,peak2400,peak2506,peak270,peak2737,peak2791,peak2836,p…	Arhgap5,Arl6,Asns,Aspm,Bbs7,Cdk5rap2,Cdon,Dmrta2,Dnah5,Dscam,Egfr,Foxg1,Gli3,Jam3,Kif14,Kif20b,Lrrtm1,Mcph1,Mkks,Nrd1,Ophn1,Pax6,Pcdh9,Pdcd6ip,Ppt1,Sema3a,Tubb2b,Wdfy3,Xrcc4
Mouse Phenotype Single KO	MP:0004065	increased susceptibility to induced muscular atrophy		8.58778e-08	0.000260124	peak10148,peak1072,peak1283,peak1489,peak1527,peak1626,peak2330,peak3740,peak456,peak7563,peak9877	Cth
Mouse Phenotype Single KO	MP:0009573	abnormal right lung middle lobe morphology		2.1965e-07	0.00049899	peak10150,peak10451,peak1595,peak1682,peak1805,peak1854,peak1922,peak2021,peak244,peak2737,peak3153,peak4151,peak4203,peak4240,peak4363,peak4640,peak4736,peak5297,peak6120,peak6255,peak6474,peak7521,peak776,peak8195,peak8662,peak894,peak9598,peak9889	Gli3,Zfpm2
Mouse Phenotype Single KO	MP:0004166	abnormal limbic system morphology		2.98587e-07	0.000542652	peak10038,peak10067,peak10109,peak1012,peak10162,peak10182,peak10185,peak10211,peak10260,peak10303,peak10370,peak10373,peak10382,peak10387,peak10392,peak10400,peak10420,peak10451,peak10580,peak10598,peak10607,peak10647,peak10657,peak10666,peak10692,peak10711,peak10750,peak10805,peak10825,peak10831,peak10864,peak10912,peak1148,peak1150,peak1154,peak1164,peak1165,peak1167,peak1179,peak1190,peak1210…	Agtr1a,Agtr2,Akt3,Alk,Apaf1,Arl6,Arnt2,Arx,Atp7a,Basp1,Bbs7,Bdnf,Brinp1,Btg1,Cacng8,Cdk5rap2,Cers6,Chd7,Chl1,Chmp2b,Clcn3,Clock,Cr1l,Cst3,Ctnna2,Ctnnd1,Cxcr4,Dab1,Dgkb,Dmrta2,Dscam,Dyrk1a,Ebf2,Efhc1,Ehmt1,Emx2,Epm2a,Esr1,Fmr1,Folh1,Foxc1,Foxg1,Fshr,Fyn,Gabra5,Gabrb3,Gli3,Gria2,Hdac2,Hsf2,Jam3,Kcnj6,Kcnq3,Kif14,Kif2a,Klf7,Lef1,Lgi1,Lhx2,Lhx6,Lmx1a,Lrrtm1,Lrrtm4,Lyst,Manba,Map2,Mkks,Mycbp2,Ndn,Neur…
Mouse Phenotype Single KO	MP:0005476	abnormal circulating triiodothyronine level		3.00684e-07	0.000455386	peak1002,peak10110,peak10179,peak10344,peak10362,peak10542,peak10733,peak10778,peak10944,peak1110,peak1174,peak1220,peak144,peak2037,peak2054,peak2059,peak2173,peak2612,peak265,peak2997,peak3115,peak3123,peak3138,peak3394,peak3618,peak364,peak3827,peak4261,peak429,peak4299,peak436,peak4410,peak4527,peak453,peak4638,peak4813,peak4838,peak5010,peak549,peak5610,peak5911,peak6630,peak676,peak7052,pea…	Arrdc3,Cpe,Frk,Ghr,Gpd2,Igsf1,Pax8,Ssfa2,Thrb,Trhr,Tshr,Ttr,Ucp1,Vipr2
Mouse Phenotype Single KO	MP:0011754	abnormal kidney collecting duct intercalated cell morphology		4.54011e-07	0.000589371	peak10894,peak1102,peak1335,peak1453,peak1644,peak194,peak2169,peak2675,peak3111,peak336,peak6151,peak6460,peak668,peak7448,peak7882,peak872,peak8786	Car2,Tfcp2l1
Mouse Phenotype Single KO	MP:0004786	abnormal common cardinal vein morphology		5.43766e-07	0.00061765	peak10786,peak10814,peak234,peak2733,peak2859,peak331,peak3932,peak4543,peak5210,peak5352,peak6243,peak6524,peak7644,peak7930,peak8577,peak8986,peak9201,peak9342,peak9478,peak9544	Rbpj,Tbx18
Mouse Phenotype Single KO	MP:0000807	abnormal hippocampus morphology		6.15472e-07	0.000621421	peak10038,peak10067,peak1012,peak10162,peak10182,peak10185,peak10211,peak10260,peak10370,peak10373,peak10382,peak10387,peak10392,peak10400,peak10420,peak10451,peak10580,peak10598,peak10607,peak10647,peak10657,peak10666,peak10692,peak10750,peak10805,peak10825,peak10831,peak10912,peak1148,peak1150,peak1154,peak1164,peak1165,peak1167,peak1190,peak1210,peak123,peak1252,peak1253,peak1271,peak128,peak1…	Agtr2,Akt3,Arl6,Arx,Atp7a,Basp1,Bbs7,Bdnf,Brinp1,Btg1,Cacng8,Cdk5rap2,Cers6,Chd7,Chl1,Chmp2b,Clcn3,Cr1l,Cst3,Ctnna2,Ctnnd1,Cxcr4,Dab1,Dgkb,Dmrta2,Dscam,Dyrk1a,Efhc1,Ehmt1,Emx2,Epm2a,Fmr1,Folh1,Foxc1,Foxg1,Fshr,Fyn,Gabra5,Gabrb3,Gli3,Gria2,Hdac2,Hsf2,Jam3,Kcnj6,Kcnq3,Kif14,Kif2a,Klf7,Lef1,Lgi1,Lhx2,Lhx6,Lmx1a,Lrrtm1,Lrrtm4,Lyst,Manba,Map2,Mkks,Mycbp2,Neurod1,Neurog2,Nfia,Nfib,Npas3,Nrp1,Nrp2,Olig3…
Mouse Phenotype Single KO	MP:0008685	decreased interleukin-18 secretion		6.58197e-07	0.000598104	peak10453,peak142,peak1428,peak3619,peak4150,peak4206,peak5645,peak5839,peak6107,peak628,peak7179,peak9157,peak9378,peak964	Aim2,Gbp5,Nek7
Mouse Phenotype Single KO	MP:0003025	increased vasoconstriction		7.38035e-07	0.000609684	peak1021,peak107,peak1082,peak10854,peak1260,peak1366,peak1430,peak172,peak1768,peak1780,peak1818,peak1872,peak2038,peak2066,peak2241,peak233,peak2707,peak3321,peak3931,peak4094,peak4106,peak4465,peak4484,peak483,peak4844,peak4847,peak5109,peak5360,peak5525,peak558,peak6159,peak681,peak6839,peak6984,peak7015,peak703,peak7167,peak7200,peak7228,peak7372,peak7512,peak7587,peak7606,peak8224,peak8903,…	Agtr2,Apex1,Arhgap42,Col3a1,Cul3,Cyp2j5,Ddah1,Esr2,Hprt,Il10,Pdc,Ptger2,Rgs2,Trpc6
Mouse Phenotype Single KO	MP:0010205	abnormal oligodendrocyte apoptosis		8.61542e-07	0.000652403	peak10144,peak10595,peak10645,peak1194,peak1645,peak2250,peak2380,peak2407,peak2516,peak3653,peak3854,peak3940,peak4125,peak6331,peak6826,peak7555,peak783,peak7850,peak8324,peak8806,peak9304,peak9387,peak9460,peak9666	Cntf,Tenm4,Tnfrsf21
Mouse Phenotype Single KO	MP:0009571	abnormal right lung accessory lobe morphology		1.01288e-06	0.000708001	peak10150,peak10451,peak1453,peak1595,peak1644,peak1682,peak1805,peak1854,peak1922,peak2021,peak244,peak2737,peak3153,peak4151,peak4203,peak4240,peak4363,peak4640,peak4736,peak5297,peak6120,peak6255,peak6474,peak7448,peak7521,peak776,peak8195,peak8662,peak872,peak894,peak8946,peak9598,peak9889	Gli2,Gli3,Zfpm2
Mouse Phenotype Single KO	MP:0009651	abnormal eyelid development		1.0907e-06	0.00070794	peak10109,peak10370,peak10555,peak1070,peak1107,peak123,peak1394,peak1562,peak1650,peak1666,peak1719,peak1740,peak2255,peak2326,peak267,peak2671,peak313,peak3186,peak386,peak3889,peak3955,peak4358,peak441,peak4417,peak4627,peak4725,peak4746,peak4747,peak547,peak5669,peak5761,peak6093,peak6196,peak6227,peak6348,peak6441,peak649,peak698,peak7114,peak7193,peak7216,peak74,peak7596,peak7617,peak7643,p…	Apaf1,Dsc1,Egfr,Ikzf2,Jun,Limk2,Nfib,Osr2,Pax6,Sec24b,Tcf7l1,Vangl2
Mouse Phenotype Single KO	MP:0011384	abnormal progesterone level		1.1333e-06	0.000686552	peak10237,peak10364,peak10533,peak10576,peak10678,peak1220,peak1413,peak1556,peak1570,peak1586,peak1638,peak1651,peak1835,peak1854,peak1887,peak19,peak1922,peak1943,peak2021,peak2334,peak2404,peak2626,peak2676,peak2722,peak2752,peak2853,peak288,peak301,peak3046,peak306,peak3153,peak3180,peak32,peak3210,peak3263,peak3334,peak3674,peak3921,peak3996,peak4060,peak4089,peak4103,peak4131,peak4196,peak4…	Abca1,Adcyap1,Akr1c18,Clock,Cnr1,Ddr2,Esr1,Fshb,Fshr,Fzd4,Gnrh1,Gnrhr,Hpgd,Inhba,Irs2,Lhcgr,Nr2f2,Nr5a1,Nr5a2,Prlr,Ptgs1,Rbms1,Tshr
Mouse Phenotype Single KO	MP:0009263	abnormal eyelid fusion		1.64148e-06	0.000932257	peak10109,peak10370,peak10555,peak1070,peak1107,peak123,peak1394,peak1562,peak1650,peak1666,peak1719,peak1740,peak2255,peak2326,peak2671,peak313,peak3186,peak386,peak3889,peak3955,peak4358,peak441,peak4417,peak4627,peak4725,peak4746,peak4747,peak5761,peak6093,peak6196,peak6227,peak6348,peak6441,peak649,peak698,peak7114,peak7193,peak7216,peak74,peak7596,peak7617,peak7643,peak7756,peak7899,peak8402…	Apaf1,Dsc1,Egfr,Jun,Limk2,Nfib,Osr2,Pax6,Sec24b,Tcf7l1,Vangl2
Mouse Phenotype Single KO	MP:0008540	abnormal cerebral hemisphere morphology		1.73867e-06	0.00092937	peak10038,peak10056,peak10067,peak10068,peak10109,peak10113,peak1012,peak10125,peak10162,peak10182,peak10185,peak10211,peak1024,peak10253,peak10260,peak10323,peak10350,peak10370,peak10373,peak10382,peak10387,peak10390,peak10392,peak10400,peak10420,peak1044,peak10451,peak10482,peak10555,peak10570,peak10580,peak10598,peak10607,peak10647,peak10657,peak10666,peak10687,peak10689,peak10692,peak1075,pea…	Aga,Agtr2,Akt3,Ank2,Apaf1,App,Arhgap35,Arhgap5,Arl6,Arx,Asns,Aspm,Atp7a,Atp7b,Basp1,Bbs7,Bdnf,Brinp1,Btg1,Cacng8,Cdk5rap2,Cdon,Cep290,Cers6,Chd7,Chl1,Chmp2b,Chrna7,Clcn3,Cnr1,Cntn6,Cntnap2,Cr1l,Cst3,Ctnna2,Ctnnd1,Cxcr4,Dab1,Dcc,Dclk1,Dgkb,Dmrta2,Dnah5,Dscam,Dyrk1a,E2f5,Efhc1,Efnb1,Egfr,Ehmt1,Emx2,Epha4,Ephb1,Epm2a,Esr2,Fezf2,Fmr1,Folh1,Foxc1,Foxg1,Fshr,Fyn,Gabra5,Gabrb3,Gad1,Galc,Gap43,Gdf7,Gli3,…
Mouse Phenotype Single KO	MP:0005472	abnormal triiodothyronine level		1.7938e-06	0.000905572	peak1002,peak10110,peak10179,peak10344,peak10362,peak10542,peak10733,peak10778,peak10944,peak1110,peak1174,peak1220,peak144,peak2037,peak2054,peak2059,peak2173,peak2612,peak265,peak2997,peak3115,peak3123,peak3138,peak3394,peak3618,peak364,peak3827,peak4261,peak429,peak4299,peak436,peak4410,peak4527,peak453,peak4638,peak4813,peak4838,peak5010,peak549,peak5610,peak5911,peak6630,peak676,peak6816,pea…	Arrdc3,Cpe,Frk,Ghr,Gpd2,Igsf1,Pax8,Slco1c1,Ssfa2,Thrb,Trhr,Tshr,Ttr,Ucp1,Vipr2
Mouse Phenotype Single KO	MP:0009264	failure of eyelid fusion		1.95674e-06	0.000935834	peak10109,peak10370,peak1070,peak123,peak1394,peak1562,peak1666,peak1719,peak1740,peak2255,peak2326,peak2671,peak313,peak3186,peak386,peak3889,peak3955,peak441,peak4417,peak4627,peak4725,peak4746,peak4747,peak5761,peak6093,peak6196,peak6227,peak6348,peak6441,peak649,peak698,peak7114,peak7193,peak7216,peak7596,peak7617,peak7643,peak7756,peak7899,peak8402,peak9738,peak9805	Apaf1,Dsc1,Egfr,Jun,Limk2,Nfib,Osr2,Sec24b,Tcf7l1,Vangl2
Mouse Phenotype Single KO	MP:0000801	abnormal temporal lobe morphology		2.00525e-06	0.000911085	peak10038,peak10067,peak1012,peak10162,peak10182,peak10185,peak10211,peak10260,peak10370,peak10373,peak10382,peak10387,peak10392,peak10400,peak10420,peak10451,peak10580,peak10598,peak10607,peak10647,peak10657,peak10666,peak10692,peak10750,peak10805,peak10825,peak10831,peak10912,peak1148,peak1150,peak1154,peak1164,peak1165,peak1167,peak1190,peak1210,peak123,peak1252,peak1253,peak1271,peak128,peak1…	Agtr2,Akt3,Arl6,Arx,Atp7a,Basp1,Bbs7,Bdnf,Brinp1,Btg1,Cacng8,Cdk5rap2,Cers6,Chd7,Chl1,Chmp2b,Clcn3,Cr1l,Cst3,Ctnna2,Ctnnd1,Cxcr4,Dab1,Dgkb,Dmrta2,Dscam,Dyrk1a,Efhc1,Ehmt1,Emx2,Epm2a,Fmr1,Folh1,Foxc1,Foxg1,Fshr,Fyn,Gabra5,Gabrb3,Gli3,Gria2,Hdac2,Hsf2,Jam3,Kcnj6,Kcnq3,Kif14,Kif2a,Klf7,Lef1,Lgi1,Lhx2,Lhx6,Lmx1a,Lrrtm1,Lrrtm4,Lyst,Manba,Map2,Mkks,Mycbp2,Neurod1,Neurog2,Nfia,Nfib,Npas3,Nrp1,Nrp2,Olig3…
Mouse Phenotype Single KO	MP:0010476	coronary fistula		4.11046e-06	0.00177865	peak1469,peak1567,peak1667,peak1672,peak1778,peak2006,peak2821,peak3303,peak3404,peak4197,peak4624,peak474,peak4970,peak608,peak6216,peak6349,peak6373,peak640,peak6606,peak673,peak6855,peak6918,peak7230,peak7359,peak7364,peak7803,peak7927,peak8503,peak8609	Dync2h1,Gja1,Gpc3,Hectd1
Mouse Phenotype Single KO	MP:0013542	abnormal submandibular gland branching morphogenesis		5.16875e-06	0.00213493	peak1562,peak313,peak3186,peak386,peak441,peak4746,peak4747,peak6196,peak6227,peak7643	Egfr
Mouse Phenotype Single KO	MP:0008899	plush coat		6.68673e-06	0.00264184	peak1562,peak313,peak3186,peak386,peak441,peak4746,peak4747,peak6196,peak6227,peak7643	Egfr
Mouse Phenotype Single KO	MP:0004683	absent intervertebral disk		6.87048e-06	0.00260133	peak10079,peak10219,peak10408,peak1058,peak1201,peak1453,peak1644,peak1858,peak2118,peak2781,peak2859,peak3242,peak331,peak3614,peak3932,peak4027,peak4088,peak5035,peak5210,peak5318,peak6049,peak6510,peak6524,peak6831,peak7448,peak7582,peak7644,peak7725,peak8215,peak8577,peak872,peak8946,peak8986,peak9201,peak9342,peak9544	Etl4,Flnb,Gli2,Nkx3-2,Pax1,Tbx18
Mouse Phenotype Single KO	MP:0005532	abnormal vascular resistance		7.1945e-06	0.00261506	peak10148,peak1072,peak1283,peak1489,peak1512,peak1691,peak1746,peak2330,peak2404,peak2707,peak2859,peak2920,peak301,peak3020,peak3233,peak331,peak3389,peak3609,peak3740,peak4021,peak504,peak5210,peak5236,peak6013,peak6207,peak6431,peak6524,peak6556,peak7167,peak7183,peak7287,peak732,peak7435,peak7563,peak7644,peak810,peak8577,peak8986,peak9201,peak9877	Agtr2,Nt5e,Pla2g4a,Ptger3,Ptger4,Ptgs1,S100a1,Stk39
Mouse Phenotype Single KO	MP:0010179	rough coat		7.39333e-06	0.00258397	peak10070,peak10138,peak1073,peak1562,peak1570,peak1586,peak1854,peak1922,peak202,peak2021,peak2604,peak2642,peak2752,peak2936,peak3046,peak313,peak3153,peak3186,peak3690,peak386,peak4103,peak441,peak4746,peak4747,peak5034,peak5216,peak5267,peak6196,peak6227,peak7643,peak776,peak8631,peak894,peak9558,peak9598	Egfr,Fbln5,Golm1,Inhba,Nfkb1,Rasal2,Sqstm1,Zdhhc13
Mouse Phenotype Single KO	MP:0004017	duplex kidney		8.01502e-06	0.0026975	peak10354,peak10607,peak1103,peak1286,peak139,peak1469,peak1473,peak1513,peak1545,peak1594,peak1672,peak1690,peak1778,peak2386,peak2821,peak2929,peak3295,peak3303,peak3404,peak3853,peak4140,peak4197,peak4255,peak4394,peak4654,peak4658,peak4922,peak5078,peak5312,peak5621,peak586,peak5956,peak6216,peak6244,peak6341,peak6349,peak640,peak6425,peak673,peak675,peak6918,peak7095,peak7143,peak7301,peak73…	Bmp4,Cc2d2a,Cxcr4,Dnah11,Dnah5,Dync2h1,Foxc1,Nfia,Slit2,Tbc1d32,Wdpcp,Zbtb14
Mouse Phenotype Single KO	MP:0005184	abnormal circulating progesterone level		8.08611e-06	0.00262423	peak10237,peak10364,peak10533,peak10576,peak10678,peak1220,peak1570,peak1586,peak1638,peak1651,peak1835,peak1854,peak1887,peak19,peak1922,peak1943,peak2021,peak2334,peak2404,peak2626,peak2676,peak2722,peak2752,peak2853,peak288,peak301,peak3046,peak306,peak3153,peak3180,peak32,peak3210,peak3263,peak3334,peak3674,peak3921,peak3996,peak4060,peak4089,peak4103,peak4131,peak4196,peak4379,peak4411,peak4…	Abca1,Adcyap1,Akr1c18,Clock,Cnr1,Ddr2,Esr1,Fshb,Fshr,Fzd4,Gnrh1,Gnrhr,Hpgd,Inhba,Irs2,Lhcgr,Nr2f2,Nr5a2,Prlr,Ptgs1,Rbms1,Tshr
Mouse Phenotype Single KO	MP:0002074	abnormal hair texture		8.10898e-06	0.00254091	peak10019,peak10070,peak10138,peak10223,peak10678,peak10699,peak1073,peak1090,peak130,peak137,peak1562,peak1570,peak1586,peak1723,peak1854,peak1922,peak1940,peak202,peak2021,peak2389,peak2580,peak2604,peak2605,peak2642,peak2722,peak2752,peak2777,peak2936,peak2945,peak3046,peak313,peak3153,peak3186,peak3349,peak362,peak3690,peak386,peak3985,peak4103,peak441,peak4633,peak4746,peak4747,peak5034,peak…	Atp7a,Cers4,Eda,Edar,Edaradd,Efemp1,Egfr,Fbln5,Fgf7,Foxq1,Gata3,Golm1,Inhba,Nfkb1,Prlr,Rad18,Rasal2,Sqstm1,Zdhhc13,Zdhhc21
Mouse Phenotype Single KO	MP:0010714	iris coloboma		8.86617e-06	0.00268556	peak10162,peak10862,peak1245,peak1373,peak141,peak143,peak1496,peak1729,peak1831,peak1850,peak2325,peak2332,peak237,peak2760,peak3495,peak3758,peak4478,peak4523,peak462,peak5037,peak5335,peak5994,peak7189,peak7940,peak8318,peak8677,peak9341,peak9448,peak9618,peak9714,peak9886,peak9961	Cited2,Hs2st1,Jag1,Myo10,Ndst1,Slc13a4
Mouse Phenotype Single KO	MP:0010170	abnormal glial cell apoptosis		1.37254e-05	0.00402333	peak10144,peak10197,peak10595,peak10645,peak10868,peak1194,peak150,peak1645,peak1657,peak2250,peak2374,peak2380,peak2407,peak2516,peak3341,peak3398,peak3653,peak3854,peak3940,peak4125,peak4381,peak4643,peak6331,peak6826,peak7054,peak7555,peak783,peak7850,peak8277,peak8324,peak8806,peak9304,peak9387,peak9460,peak9666	Cntf,Galc,Tenm4,Tlr4,Tnfrsf21
Mouse Phenotype Single KO	MP:0002636	delayed vaginal opening		1.83786e-05	0.00521895	peak10237,peak10533,peak10576,peak1411,peak1651,peak1732,peak19,peak1943,peak2173,peak3097,peak3210,peak323,peak3626,peak3674,peak3921,peak4089,peak4196,peak453,peak4638,peak4949,peak549,peak6189,peak6769,peak7353,peak7704,peak7993,peak8009,peak8052,peak8053,peak822,peak824,peak8500,peak863,peak874,peak9362,peak9835,peak9888	Ghr,Gnrh1,Gnrhr,Lhcgr,Magel2,Nr2f2,Sp4,Tac2
Mouse Phenotype Single KO	MP:0004953	decreased spleen weight		1.83834e-05	0.00506211	peak10053,peak10182,peak10191,peak10309,peak10507,peak10567,peak10620,peak1129,peak119,peak1423,peak1434,peak1513,peak1594,peak1667,peak167,peak1693,peak1764,peak191,peak1940,peak1941,peak1978,peak1994,peak2173,peak2440,peak2466,peak2555,peak2634,peak266,peak2782,peak2797,peak2802,peak3129,peak3247,peak3295,peak3329,peak3393,peak3553,peak362,peak3780,peak3997,peak4064,peak4074,peak4078,peak4085,p…	Adh5,Akap13,Bcl2,Col10a1,Cxcr4,Efemp1,Ercc5,Ets1,Fgf10,Ghr,Gpc3,Grb14,Gstz1,Il7,Kdm8,Klhl6,Lyn,Pard3,Pawr,Pttg1,Rassf2,Rhobtb3,Rras2,Tbc1d4,Wwox,Zfp521,Zscan10
Mouse Phenotype Single KO	MP:0006417	rete testis obstruction		1.9586e-05	0.00523464	peak1998,peak2931,peak320,peak321,peak367,peak5892,peak7340,peak9917	Lgr4,Nr0b1
Mouse Phenotype Single KO	MP:0013541	abnormal submandibular gland development		2.17185e-05	0.00563874	peak10370,peak123,peak1562,peak1719,peak1740,peak2149,peak313,peak3186,peak386,peak3955,peak441,peak4746,peak4747,peak5761,peak6196,peak6227,peak6348,peak7216,peak7617,peak7643,peak7899	Egfr,Nfib,Six1
Mouse Phenotype Single KO	MP:0009833	absent sperm mitochondrial sheath		2.29836e-05	0.00580144	peak10245,peak1289,peak1987,peak210,peak2375,peak2833,peak4636,peak4806,peak7294,peak7487,peak8251,peak836,peak8384,peak8449,peak8596,peak9555	Agfg1,Mfsd14a,Spata6
Mouse Phenotype Single KO	MP:0000230	abnormal systemic arterial blood pressure		2.39919e-05	0.00589228	peak10110,peak10148,peak10201,peak10209,peak1021,peak10232,peak10270,peak10285,peak10303,peak10338,peak10489,peak10545,peak10654,peak107,peak10718,peak1072,peak1073,peak10750,peak10759,peak10806,peak1082,peak10854,peak1096,peak1247,peak1260,peak1268,peak1283,peak1290,peak1366,peak1390,peak1430,peak1455,peak1489,peak1497,peak1527,peak1543,peak1562,peak1566,peak1599,peak1626,peak1639,peak1691,peak1…	Abcb4,Abcc9,Acta2,Adh5,Adora2a,Adra1b,Adra1d,Adra2a,Agtr1a,Agtr2,Apex1,Aplnr,Arhgap42,Arl6,Asb4,Bach1,Cacna1b,Cd44,Cd47,Chga,Ckmt2,Clmp,Col3a1,Corin,Cth,Cul3,Cyp2j5,Ddah1,Ddc,Drd5,Ednrb,Egfr,Egln3,Esr2,Fbln5,Folh1,Gdnf,Ghr,Gucy1a3,Gucy1b3,Hnrnpa1,Hprt,Igf1,Il10,Irs2,Kcnj1,Kcnma1,Klf3,Lep,Map3k15,Mkks,Npr3,Nr3c1,P2ry14,Pcsk1,Pcsk2,Pdc,Ppm1l,Prkg1,Ptger2,Ptgs1,Ptgs2,Rgs2,Rgs5,Rnls,Slc12a1,Slc12a2,S…
Mouse Phenotype Single KO	MP:0000525	renal tubular acidosis		2.822e-05	0.0067483	peak10320,peak1034,peak10894,peak1102,peak2169,peak2180,peak2257,peak2553,peak336,peak4459,peak5068,peak5111,peak6151,peak6579,peak668,peak7112,peak7137,peak796,peak8164,peak8327,peak835,peak8786,peak8853,peak9345,peak9537,peak9706	Car2,Foxi1,Rhcg,Slc12a7,Slc26a7,Slc4a4,Slc9a3
Mouse Phenotype Single KO	MP:0008465	absent mesenteric lymph nodes		3.2004e-05	0.00745692	peak10008,peak10118,peak10191,peak10652,peak1423,peak1551,peak1654,peak2417,peak2596,peak3329,peak3553,peak4074,peak4355,peak4794,peak4911,peak5736,peak6798,peak6912,peak6965,peak7358,peak7634,peak8154,peak839,peak8905,peak9090,peak9391,peak9487,peak9736	Ikzf1,Il7,Tnfsf11,Tox
Mouse Phenotype Single KO	MP:0006197	ocular hypotelorism		3.45102e-05	0.00783985	peak10463,peak1469,peak1672,peak1778,peak2577,peak2739,peak2821,peak2911,peak3303,peak3404,peak4197,peak6211,peak6216,peak6349,peak640,peak673,peak6918,peak7035,peak7364,peak7803,peak8353,peak8609	Dync2h1,Ift57,Pgap1,Sirt1
Mouse Phenotype Single KO	MP:0002268	abnormal terminal bronchiole morphology		3.96466e-05	0.00878705	peak10370,peak1073,peak123,peak1247,peak1562,peak1719,peak1740,peak202,peak2642,peak2936,peak313,peak3186,peak386,peak3955,peak441,peak4746,peak4747,peak5761,peak6196,peak6227,peak6348,peak7133,peak7216,peak7596,peak7617,peak7643,peak7899,peak8512,peak9805	Egfr,Fbln5,Lox,Nfib,Nr3c1,Vangl2
Mouse Phenotype Single KO	MP:0012533	uveal coloboma		4.86531e-05	0.0105264	peak10162,peak10862,peak1245,peak1373,peak141,peak143,peak1496,peak1729,peak1831,peak1850,peak2325,peak2332,peak237,peak2760,peak3495,peak3758,peak4478,peak4523,peak462,peak5037,peak5335,peak5994,peak7189,peak7940,peak8318,peak8677,peak9341,peak9448,peak9618,peak9714,peak9886,peak9961	Cited2,Hs2st1,Jag1,Myo10,Ndst1,Slc13a4
Mouse Phenotype Single KO	MP:0011101	prenatal lethality, incomplete penetrance		4.98516e-05	0.0105349	peak1000,peak10050,peak10067,peak10130,peak10150,peak10167,peak10202,peak10236,peak1024,peak10270,peak10306,peak10317,peak10354,peak10364,peak1038,peak10390,peak10451,peak1047,peak10482,peak10528,peak10532,peak10553,peak10555,peak10598,peak10602,peak10614,peak10638,peak1064,peak10692,peak10759,peak10788,peak10825,peak10838,peak10876,peak10899,peak1092,peak1107,peak1157,peak1190,peak1220,peak1221,…	Acadl,Adgrg6,Aox4,Apex1,Aplnr,Apob,Aqp1,Atp7a,Atrx,Axin2,Bcl6,Bicc1,Bmp4,Cep290,Chga,Chm,Cited2,Cntn1,Dab1,Ddc,Dscam,E2f3,Egfr,Eif2ak3,Ets1,Fgfr1,Fign,Fn1,Fras1,Galnt1,Gars,Gata1,Gdf3,Gja1,Gli3,Gopc,Gpd2,Hdac2,Hikeshi,Hnrnpa1,Hsf2,Igf1,Itga7,Itpr1,Jam3,Kcnk5,Kcnn2,Kcnq3,Kcnq5,Kdm4c,Kitl,Lgr4,Lpar4,Magel2,Map3k8,Mcm3,Mep1b,Mgat2,Mkks,Msi2,Mtmr2,Nell1,Nfkbiz,Notch2,Nr5a2,Nrp2,Patz1,Pax3,Pax6,Pcsk1,…
Mouse Phenotype Single KO	MP:0010635	aorta pulmonary collateral arteries		5.29788e-05	0.0109413	peak1469,peak1672,peak1778,peak2821,peak3303,peak3404,peak4197,peak6216,peak6349,peak640,peak673,peak6918,peak7364,peak7803,peak8609	Dync2h1
Mouse Phenotype Single KO	MP:0004784	abnormal anterior cardinal vein morphology		5.5824e-05	0.0112727	peak10237,peak10451,peak10533,peak1067,peak10786,peak10814,peak10863,peak1541,peak1595,peak1682,peak1854,peak1922,peak1943,peak2021,peak234,peak2733,peak2737,peak3153,peak3210,peak3921,peak4089,peak4196,peak4384,peak4543,peak4640,peak5297,peak5352,peak6243,peak776,peak7930,peak7993,peak8052,peak822,peak824,peak8500,peak863,peak8656,peak8662,peak894,peak9362,peak9478,peak9598	Efnb2,Flt4,Gli3,Mycn,Nr2f2,Rbpj
Mouse Phenotype Single KO	MP:0008683	abnormal interleukin-18 secretion		5.60366e-05	0.0110697	peak10453,peak142,peak1428,peak3619,peak4150,peak4206,peak5645,peak5839,peak6107,peak628,peak7179,peak9157,peak9378,peak964	Aim2,Gbp5,Nek7
Mouse Phenotype Single KO	MP:0020150	abnormal timing of vaginal opening		5.66223e-05	0.0109474	peak10237,peak10533,peak10576,peak1411,peak1651,peak1732,peak19,peak1943,peak2173,peak3097,peak3210,peak323,peak3334,peak3626,peak3674,peak3921,peak4089,peak4196,peak453,peak4638,peak4949,peak549,peak6189,peak6232,peak6769,peak7353,peak7704,peak7993,peak8009,peak8052,peak8053,peak822,peak824,peak8500,peak863,peak874,peak9362,peak9835,peak9888	Fshr,Ghr,Gnrh1,Gnrhr,Lhcgr,Magel2,Nr2f2,Sp4,Tac2
Mouse Phenotype Single KO	MP:0000553	absent radius		5.87123e-05	0.011115	peak10052,peak10060,peak10451,peak10567,peak1085,peak110,peak1595,peak1682,peak1732,peak1764,peak1854,peak1922,peak2021,peak2723,peak2737,peak2802,peak3097,peak3153,peak323,peak3567,peak3626,peak4640,peak4949,peak5297,peak6189,peak6346,peak6401,peak6584,peak7415,peak776,peak8662,peak874,peak894,peak918,peak9209,peak9364,peak9598	Fgf10,Gli3,Rdh10,Rspo2,Sp8,Tfap2a,Trp63
Mouse Phenotype Single KO	MP:0006265	increased pulse pressure		5.94915e-05	0.0110326	peak1562,peak313,peak3186,peak386,peak441,peak4746,peak4747,peak6196,peak6227,peak7643	Egfr
Mouse Phenotype Single KO	MP:0005185	decreased circulating progesterone level		6.31441e-05	0.0114758	peak10237,peak10364,peak10533,peak10678,peak1220,peak1570,peak1586,peak1638,peak1651,peak1854,peak1887,peak19,peak1922,peak1943,peak2021,peak2626,peak2676,peak2722,peak2752,peak2853,peak288,peak3046,peak306,peak3153,peak3180,peak32,peak3210,peak3263,peak3334,peak3674,peak3921,peak3996,peak4060,peak4089,peak4103,peak4131,peak4196,peak4379,peak4411,peak4474,peak4573,peak4622,peak478,peak5034,peak53…	Abca1,Adcyap1,Clock,Cnr1,Ddr2,Esr1,Fshb,Fshr,Fzd4,Gnrhr,Inhba,Irs2,Lhcgr,Nr2f2,Nr5a2,Prlr,Rbms1,Tshr
Mouse Phenotype Single KO	MP:0009837	abnormal sperm end piece morphology		6.33013e-05	0.0112788	peak10245,peak1289,peak210,peak2375,peak2833,peak4806,peak7294,peak7487,peak836,peak8384,peak9555	Spata6
Mouse Phenotype Single KO	MP:0012544	abnormal caudal neuropore morphology		6.77443e-05	0.0118383	peak10052,peak110,peak1413,peak1533,peak1542,peak1556,peak1732,peak3097,peak323,peak3567,peak3626,peak4798,peak4949,peak5440,peak576,peak6189,peak6694,peak874,peak918	Mgat1,Msgn1,Nr6a1,Sp8
Mouse Phenotype Single KO	MP:0004783	abnormal cardinal vein morphology		6.79797e-05	0.0116553	peak10031,peak10075,peak10179,peak10234,peak10237,peak10451,peak10533,peak1067,peak10786,peak10814,peak10863,peak1541,peak1595,peak1682,peak1854,peak1922,peak1943,peak2021,peak234,peak2733,peak2737,peak2859,peak3153,peak3210,peak331,peak3921,peak3932,peak4089,peak4196,peak4261,peak429,peak4384,peak4543,peak4640,peak5210,peak5297,peak5352,peak6243,peak6524,peak7636,peak7644,peak776,peak7930,peak79…	Cxadr,Efnb2,Flt4,Gli3,Mycn,Nr2f2,Ptprb,Rbpj,Tbx18,Tll1
Mouse Phenotype Single KO	MP:0006416	abnormal rete testis morphology		7.09332e-05	0.0119365	peak10894,peak1102,peak1998,peak2169,peak2180,peak2931,peak3040,peak3142,peak320,peak321,peak336,peak3561,peak367,peak5892,peak5952,peak6151,peak668,peak7340,peak8786,peak9917	Aqp1,Car2,E2f5,Esr1,Lgr4,Nr0b1,Slc9a3
Mouse Phenotype Single KO	MP:0004919	abnormal positive T cell selection		7.87696e-05	0.0130142	peak10008,peak10118,peak1030,peak1031,peak1147,peak1551,peak1654,peak2093,peak2339,peak2417,peak2596,peak2607,peak288,peak3263,peak3327,peak3469,peak4077,peak4574,peak4911,peak5105,peak539,peak5614,peak5858,peak6512,peak6579,peak6603,peak6912,peak7093,peak7430,peak772,peak8088,peak8120,peak8219,peak839,peak8567,peak8867,peak8905,peak9090,peak9391,peak9626,peak9736,peak9750	Lcp2,Prkcq,Ptprc,Rasgrp1,Themis,Tox
Mouse Phenotype Single KO	MP:0001284	absent vibrissae		8.29715e-05	0.0134636	peak10083,peak10164,peak10942,peak1344,peak1562,peak1570,peak1586,peak1723,peak1726,peak1854,peak1922,peak197,peak2021,peak2085,peak2414,peak2605,peak2622,peak2723,peak2752,peak277,peak3046,peak313,peak3153,peak3186,peak3468,peak3523,peak386,peak3985,peak4101,peak4103,peak441,peak4746,peak4747,peak5034,peak5145,peak5322,peak5418,peak5951,peak6196,peak6227,peak6346,peak6477,peak6584,peak6670,peak6…	Atp2b1,Atp7a,Barx2,Crb2,Eda,Ednra,Egfr,Foxi3,Inhba,Lef1,Mcub,Pdpn,Ripk4,St14,Trp63,Trps1
Mouse Phenotype Single KO	MP:0011512	mesangial cell interposition		8.85068e-05	0.0141098	peak10082,peak10325,peak10891,peak167,peak1994,peak2415,peak2419,peak3484,peak4430,peak4565,peak458,peak6893,peak7244	Cfh,Gadd45a,Lyn
Mouse Phenotype Single KO	MP:0009254	disorganized pancreatic islets		9.36109e-05	0.0146662	peak10219,peak10555,peak1058,peak1107,peak1201,peak1562,peak1650,peak1858,peak2118,peak2290,peak2540,peak313,peak3186,peak386,peak402,peak4358,peak441,peak4746,peak4747,peak4807,peak512,peak5802,peak5864,peak5891,peak5905,peak6049,peak6196,peak6227,peak6604,peak6831,peak74,peak7449,peak7643,peak8173,peak8427,peak9277,peak9328,peak952,peak9605	Cd38,Egfr,Ero1lb,Foxa2,Invs,Lep,Nkx2-2,Onecut1,Pax6
Mouse Phenotype Single KO	MP:0011843	abnormal kidney collecting duct epithelium morphology		9.37104e-05	0.014433	peak10894,peak1102,peak1335,peak1453,peak1615,peak1644,peak194,peak2169,peak2257,peak2675,peak3111,peak336,peak6151,peak6460,peak6579,peak668,peak6916,peak7075,peak7448,peak7882,peak872,peak8786,peak8853	Car2,Cd63,Fgf7,Foxi1,Tfcp2l1
Mouse Phenotype Single KO	MP:0009830	abnormal sperm connecting piece morphology		0.000107189	0.0162338	peak10114,peak10245,peak1289,peak210,peak2375,peak2833,peak4806,peak7294,peak7487,peak836,peak8384,peak9555	Neurl1a,Spata6
Mouse Phenotype Single KO	MP:0010824	absent right lung accessory lobe		0.00011293	0.0168229	peak10150,peak1453,peak1644,peak1805,peak244,peak4151,peak4203,peak4240,peak4363,peak4736,peak6120,peak6255,peak6474,peak7448,peak7521,peak8195,peak872,peak8946,peak9889	Gli2,Zfpm2
Mouse Phenotype Single KO	MP:0000233	abnormal blood flow velocity		0.000120768	0.0177003	peak10148,peak10201,peak1072,peak10895,peak1283,peak1489,peak1496,peak1633,peak1737,peak2077,peak2330,peak2404,peak2538,peak2618,peak267,peak2707,peak2859,peak301,peak331,peak3389,peak3495,peak3740,peak3783,peak4957,peak5027,peak504,peak5210,peak5236,peak547,peak6431,peak6524,peak658,peak6747,peak7010,peak7096,peak7167,peak732,peak7435,peak7563,peak7644,peak7681,peak7949,peak81,peak810,peak8512,p…	Acta2,Agtr2,Cited2,Dcbld2,Erbb4,Klf3,Lox,Nt5e,Ptger3,Ptgs1,Rgs4,Trpv1
Mouse Phenotype Single KO	MP:0006382	abnormal lung epithelium morphology		0.000121819	0.0175709	peak1010,peak10164,peak10287,peak10293,peak10370,peak10550,peak10804,peak10809,peak1100,peak112,peak1131,peak121,peak1210,peak123,peak1247,peak144,peak1448,peak1453,peak1496,peak1562,peak1564,peak1644,peak1669,peak1707,peak1719,peak1726,peak1740,peak1838,peak185,peak1961,peak197,peak2186,peak2260,peak2429,peak2642,peak2694,peak2730,peak2731,peak2735,peak2738,peak2830,peak291,peak2936,peak3069,pea…	Adgrf5,Bloc1s6,Bmper,Cited2,Clca1,Crh,Egfr,Eya1,Fras1,Fstl1,Gli2,Grem1,Hes1,Hikeshi,Hopx,Hps1,Igf1,Lmo7,Lox,Lyst,Mapk6,Ndst1,Neurod1,Nfib,Nkx2-1,Nr3c1,Pam,Pdpn,Phip,Prdx6,Pthlh,Rab38,Robo1,Sftpd,Spag17,Tgfb3,Thbs1,Tmem38b,Trip11,Trps1,Vangl2
Mouse Phenotype Single KO	MP:0008917	abnormal oligodendrocyte physiology		0.000131079	0.0186112	peak10144,peak10595,peak10645,peak1194,peak1645,peak2250,peak2380,peak2407,peak2516,peak3653,peak3854,peak3940,peak4125,peak5336,peak6331,peak6826,peak7555,peak783,peak7850,peak8324,peak8806,peak9304,peak9387,peak9460,peak9666	Cntf,Kif14,Tenm4,Tnfrsf21
Mouse Phenotype Single KO	MP:0001699	increased embryo size		0.000132876	0.0185761	peak10451,peak10942,peak1595,peak1667,peak1682,peak1854,peak1922,peak2021,peak2085,peak2737,peak277,peak3153,peak4640,peak5145,peak5297,peak6606,peak6855,peak7230,peak7359,peak776,peak8134,peak8468,peak8662,peak894,peak9598,peak9840	Crb2,Gli3,Gpc3
Mouse Phenotype Single KO	MP:0000935	abnormal folding of telencephalic vesicles		0.000137597	0.0189446	peak10109,peak10451,peak1595,peak1682,peak1854,peak1922,peak2021,peak2737,peak3153,peak3907,peak4640,peak5297,peak5947,peak6093,peak6551,peak6566,peak698,peak776,peak8662,peak894,peak9598,peak9778	Apaf1,Gli3,Tgif1,Zic5
Mouse Phenotype Single KO	MP:0008275	failure of endochondral bone ossification		0.000143615	0.019478	peak10451,peak10607,peak1595,peak1682,peak1854,peak1922,peak2021,peak2737,peak3153,peak3853,peak4640,peak5078,peak5297,peak7095,peak756,peak776,peak8662,peak894,peak9598	Foxc1,Gli3
Mouse Phenotype Single KO	MP:0003031	acidosis		0.000147302	0.0196843	peak10320,peak1034,peak1082,peak10894,peak1102,peak1277,peak1382,peak1640,peak172,peak2066,peak2169,peak2180,peak2257,peak2553,peak2564,peak336,peak3931,peak4106,peak4456,peak4459,peak4847,peak5068,peak5111,peak6151,peak6579,peak6590,peak668,peak6959,peak7112,peak7137,peak7228,peak7787,peak796,peak8164,peak8327,peak835,peak8786,peak8853,peak9345,peak9537,peak954,peak961,peak9706	Car2,Cul3,Foxi1,Kcnj1,Oxct1,Rhcg,Slc12a1,Slc12a7,Slc26a7,Slc4a4,Slc9a3,Tmem38b
Mouse Phenotype Single KO	MP:0011925	abnormal heart echocardiography feature		0.000148606	0.0195708	peak10150,peak1691,peak1805,peak244,peak3233,peak4151,peak4203,peak4240,peak4363,peak4411,peak4736,peak6013,peak6120,peak6207,peak6255,peak6474,peak6744,peak7183,peak7287,peak7521,peak8195,peak9889	Ddr2,Stk39,Zfpm2
Mouse Phenotype Single KO	MP:0005479	decreased circulating triiodothyronine level		0.000154607	0.0200702	peak1002,peak10110,peak10344,peak10362,peak10733,peak10944,peak1174,peak1220,peak144,peak2037,peak2059,peak2173,peak2997,peak3115,peak3123,peak3138,peak3394,peak3618,peak364,peak4299,peak4410,peak453,peak4638,peak5010,peak549,peak5610,peak5911,peak676,peak707,peak7223,peak7315,peak7576,peak8053,peak8081,peak8392,peak8416,peak8638,peak8681,peak889,peak9055,peak915,peak9314,peak974	Arrdc3,Frk,Ghr,Igsf1,Pax8,Ssfa2,Trhr,Tshr,Ttr
Mouse Phenotype Single KO	MP:0008297	retention of the adrenal gland x-zone		0.000161863	0.0207162	peak1413,peak1556,peak2931,peak320,peak5440,peak576,peak5892,peak6694,peak7340,peak9917	Nr0b1,Nr5a1
Mouse Phenotype Single KO	MP:0004951	abnormal spleen weight		0.000170276	0.0214903	peak10053,peak10055,peak1011,peak10131,peak10182,peak10191,peak10197,peak10201,peak10254,peak10309,peak1031,peak10361,peak10369,peak10493,peak10507,peak10567,peak10578,peak10610,peak10620,peak10652,peak10761,peak10792,peak10868,peak1097,peak1129,peak119,peak1378,peak1415,peak1423,peak1426,peak1434,peak1513,peak1535,peak1594,peak1667,peak167,peak1693,peak1717,peak1764,peak1881,peak191,peak1940,pea…	Adh5,Agbl4,Ahr,Akap13,Asah1,Bcl2,Bok,Ccne1,Col10a1,Cxcr4,Dcc,Dck,Dusp6,Efemp1,Ercc5,Ets1,Fas,Fgf10,Gata1,Ghr,Gpc3,Grb14,Gstz1,Il7,Kdm8,Klf3,Klhl6,Lgmn,Lyn,Mc2r,Myc,Nr1h4,Oca2,P2ry14,Pappa2,Pard3,Pawr,Pgm3,Prep,Prkaa1,Pttg1,Rasgrp1,Rassf2,Rc3h1,Rhobtb3,Rras2,Ryr2,Sell,Slc4a4,Steap3,Tbc1d4,Tlr4,Tlr8,Tnfsf11,Traf3ip2,Wwox,Zfp521,Zscan10
Mouse Phenotype Single KO	MP:0020373	abnormal blood vessel lumen formation		0.000172458	0.0214675	peak168,peak2786,peak435,peak5561,peak6424,peak7670,peak8280,peak8513,peak9404	Dock4
Mouse Phenotype Single KO	MP:0005217	abnormal pancreatic beta cell morphology		0.000183192	0.0224955	peak1000,peak10141,peak10179,peak10184,peak10200,peak10217,peak10219,peak10275,peak10396,peak10489,peak10507,peak10555,peak10567,peak1058,peak10593,peak10678,peak1099,peak1107,peak1120,peak1162,peak1168,peak1201,peak144,peak1491,peak1562,peak1599,peak1650,peak173,peak1764,peak184,peak1858,peak2118,peak2173,peak2196,peak2225,peak2227,peak2242,peak2285,peak2352,peak2444,peak2464,peak2540,peak2548,p…	Arfgef3,Arx,Cd38,Cpe,Cyb5r4,Dach1,Dnajb9,Dnajc3,Egfr,Eif2ak3,Fgf10,Foxa2,Gdf11,Ghr,Hprt,Ins1,Insl5,Insm1,Insr,Irs2,Kl,Lep,Mut,Neurod1,Neurog3,Nkx2-2,Onecut1,Osmr,Pax6,Pcsk2,Pgr,Prlr,Pttg1,Rasgrf1,Rps6,Scg5,Sel1l,Slc2a2,Slc8a1,Sox9,Tlr2,Tlr3,Wfs1
Mouse Phenotype Single KO	MP:0012551	metabolic acidosis		0.00018458	0.0223638	peak1082,peak10894,peak1102,peak172,peak2066,peak2169,peak2564,peak336,peak3931,peak4106,peak4847,peak5111,peak6151,peak668,peak7228,peak7787,peak8164,peak8327,peak835,peak8786,peak954,peak961,peak9706	Car2,Cul3,Kcnj1,Slc12a1,Slc4a4
Mouse Phenotype Single KO	MP:0008478	increased spleen white pulp amount		0.00019251	0.0230176	peak167,peak1994,peak2053,peak288,peak3263,peak4134,peak4430,peak5029,peak5111,peak5542,peak5858,peak6512,peak6893,peak691,peak6931,peak6965,peak7358,peak7628,peak7634,peak772,peak7774,peak7963,peak8164,peak8219,peak8327,peak835,peak8455,peak8567,peak8867,peak9626,peak9706,peak9750,peak9830	Apcs,Bhlhe40,Cdkn2a,Ikzf1,Lyn,Mxi1,Ptprc,Slc4a4,Steap3,Tbrg1
Mouse Phenotype Single KO	MP:0001357	increased aggression towards humans		0.000193953	0.022889	peak10817,peak1124,peak2859,peak331,peak3389,peak504,peak5210,peak6524,peak7644,peak810,peak8577,peak8986,peak9201	Maoa,Nt5e
Mouse Phenotype Single KO	MP:0009625	abnormal abdominal lymph node morphology		0.000204703	0.0238478	peak10008,peak1011,peak10118,peak10191,peak10223,peak10361,peak10652,peak10792,peak1423,peak1551,peak1654,peak1768,peak1840,peak216,peak218,peak2355,peak2417,peak2468,peak2542,peak2596,peak2705,peak3329,peak3553,peak4074,peak414,peak4355,peak4794,peak4911,peak5043,peak5508,peak5525,peak5736,peak5748,peak5840,peak5954,peak5992,peak629,peak6798,peak6817,peak6912,peak6965,peak7289,peak7358,peak7634,…	3110043O21Rik,Birc3,Ccl25,Ikzf1,Il6st,Il7,Ptgs2,Rnf128,Ryr2,Tnfrsf11a,Tnfsf11,Tox
Mouse Phenotype Single KO	MP:0005328	abnormal circulating creatinine level		0.000209249	0.0240689	peak10148,peak10162,peak10687,peak1072,peak10778,peak10849,peak10854,peak1129,peak1131,peak117,peak1231,peak1253,peak126,peak1283,peak1366,peak141,peak143,peak1434,peak1461,peak1474,peak1483,peak1489,peak1515,peak1527,peak1562,peak1626,peak1634,peak1639,peak1677,peak1687,peak1693,peak1768,peak1831,peak191,peak1992,peak1998,peak2050,peak2073,peak2135,peak2330,peak2332,peak2466,peak2525,peak2782,pe…	Ar,BC048403,Bach2,Bcl2,C1galt1,Casq1,Ccni,Cd2ap,Cd44,Col4a4,Crh,Cth,Egfr,Fah,Gpr22,Il10,Itga1,Large1,Lgmn,Lgr4,Lrmda,Magi2,Mep1b,Mocs2,Myo10,Pawr,Pls3,Pou3f3,Ppp3ca,Ptgs2,Slc12a1,Slc2a9,Slc34a2,Tfap2b,Tmem218,Ucn3,Ucp1,Usp38,Vim,Ypel4,Zfp13,Zscan10
Mouse Phenotype Single KO	MP:0009630	absent axillary lymph nodes		0.000210256	0.0238824	peak10008,peak10118,peak10191,peak1059,peak1423,peak1551,peak1654,peak2417,peak2596,peak3329,peak3553,peak4074,peak4355,peak4911,peak5736,peak6798,peak6912,peak6965,peak7358,peak7634,peak839,peak8905,peak9090,peak9391,peak9487,peak9736	Cxcl13,Ikzf1,Il7,Tox
Mouse Phenotype Single KO	MP:0008225	abnormal anterior commissure morphology		0.000210864	0.0236559	peak10005,peak10012,peak10038,peak10068,peak10451,peak10482,peak1067,peak10805,peak124,peak1454,peak1541,peak1559,peak1595,peak1682,peak174,peak1836,peak1854,peak1922,peak1956,peak2021,peak2022,peak2217,peak2505,peak2737,peak2799,peak2862,peak2877,peak3094,peak3153,peak3411,peak3592,peak3604,peak3980,peak401,peak4218,peak4298,peak4478,peak4599,peak4640,peak4880,peak498,peak5130,peak521,peak5214,p…	App,Arhgap35,Arhgap5,Ebf1,Efnb2,Emx2,Epha4,Ephb1,Fezf2,Gli3,Klf7,Marcks,Mycbp2,Ndst1,Nr2f1,Nrp2,Tbr1,Tmem67,Tsku,Tubb2b
Mouse Phenotype Single KO	MP:0000439	enlarged cranium		0.000213886	0.0237022	peak10451,peak10692,peak1252,peak1494,peak1583,peak1595,peak1682,peak1854,peak1922,peak2021,peak2506,peak2737,peak3153,peak3274,peak3544,peak4140,peak4238,peak4347,peak4640,peak4776,peak5297,peak5312,peak5621,peak586,peak5956,peak6208,peak675,peak738,peak776,peak8031,peak8662,peak8751,peak8782,peak894,peak9598,peak967	Dnah5,Gli3,Jam3,Nov,Plcb1
[truncated: 418 more rows]

## Sheet: GO term for Low-specific peaks
GO analysis for ATAC-seq peaks that were gained in the low ΔΨm ESCs was conducted using GREAT version 4.0.4. Statistical analysis was performed with the Binomial test.
[truncated: 502 more rows]
