# Supplementary material for: Quiescence enables unrestricted cell fate in naive embryonic stem cells
Source: Nat Commun. 2024 Feb 26;15:1721. doi: 10.1038/s41467-024-46121-1 (PMC10897426; doi:10.1038/s41467-024-46121-1)
Supplement: Supplementary file 7 — Supplementary Data 4 [file 41467_2024_46121_MOESM7_ESM.xlsx]

## Sheet: Description
Supplementary Data 4. CUT&RUN analysis for H3K27me3 in high and low ΔΨm ESCs.
Sheet 1: List of differential peaks and peak annotation for H3K27me3 in high vs. low ΔΨm ESCs. Peaks highlighted in yellow and green indicate decreased and increased peaks in the low ΔΨm ESCs, respectively.
Sheet 2: GO terms for decreased H3K27me3 peaks in the low ΔΨm ESCs

## Sheet: H3K27me3 differential peaks
H3K27me3 CUT &RUN data showing 10,076 decreased (yellow) and 19 increased (green) peaks in the low ΔΨm ESCs relatve to high ΔΨm ESCs. Differential binding analysis between groups was performed using DiffBind (v3.4.11). Peak annotation was performed with Homer (v4.11.1). See Methods for details on statistical analysis.
PeakID	Chr	Start	End	Annotation	Detailed Annotation	Distance to TSS	Gene Name	Gene Description	Gene Type	Conc_High	Conc_Low	Log (Fold Change) (High vs. Low)	P-value	FDR
peak3173	chr2	72346801	72349799	intron (NM_023057, intron 2 of 19)	B4A|SINE|B4	62599	Map3k20	mitogen-activated protein kinase kinase kinase 20	protein-coding	6.31288	4.93079	1.53501	1.04e-13	3.38e-13
peak9685	chr12	15051001	15051399	promoter-TSS (NR_045960)	promoter-TSS (NR_045960)	-811	4930448C13Rik	RIKEN cDNA 4930448C13 gene	ncRNA	3.32183	1.98627	1.46267	0.00963141	0.0102669
peak1726	chr1	189728601	189735799	intron (NM_008976, intron 1 of 18)	intron (NM_008976, intron 1 of 18)	3932	Ptpn14	protein tyrosine phosphatase, non-receptor type 14	protein-coding	7.70739	6.41879	1.44418	3.52e-24	2.11e-23
peak1273	chr1	189848201	189859199	intron (NM_008976, intron 13 of 18)	intron (NM_008976, intron 13 of 18)	68591	Smyd2	SET and MYND domain containing 2	protein-coding	8.06337	6.87134	1.34804	3.92e-30	3.18e-29
peak306	chr10	127523801	127537399	intron (NM_183297, intron 1 of 1)	intron (NM_183297, intron 1 of 1)	3959	Nxph4	neurexophilin 4	protein-coding	9.34095	8.15756	1.33998	2.63e-76	8.89e-75
peak161	chr15	75993601	76018999	exon (NM_134087, exon 2 of 5)	exon (NM_134087, exon 2 of 5)	3198	Fam83h	family with sequence similarity 83, member H	protein-coding	9.82575	8.65272	1.32974	5.61e-106	3.6e-104
peak3953	chr2	93178201	93180799	Intergenic	Intergenic	-8048	Trp53i11	transformation related protein 53 inducible protein 11	protein-coding	6.33092	5.19014	1.29469	8.62e-11	2.25e-10
peak3196	chr10	67908001	67913799	intron (NM_178679, intron 1 of 4)	intron (NM_178679, intron 1 of 4)	1762	Zfp365	zinc finger protein 365	protein-coding	7.13958	6.00614	1.2887	1.32e-13	4.25e-13
peak3754	chr16	90673201	90677999	Intergenic	RLTR18B|LTR|ERVK	51771	Mis18a	MIS18 kinetochore protein A	protein-coding	6.63661	5.50891	1.28223	1.76e-11	4.85e-11
peak1306	chr7	19059401	19068799	intron (NM_001159671, intron 2 of 4)	intron (NM_001159671, intron 2 of 4)	9413	Rsph6a	radial spoke head 6 homolog A (Chlamydomonas)	protein-coding	8.13185	7.01081	1.27716	1.61e-29	1.28e-28
peak3044	chr4	43705601	43711399	Intergenic	Intergenic	-1934	Olfr71	olfactory receptor 71	protein-coding	7.24796	6.12869	1.27467	3.06e-14	1.04e-13
peak1944	chr1	189736801	189743999	intron (NM_008976, intron 1 of 18)	intron (NM_008976, intron 1 of 18)	12132	Ptpn14	protein tyrosine phosphatase, non-receptor type 14	protein-coding	7.77481	6.65775	1.27295	1.17e-21	6.19e-21
peak1345	chr1	189832401	189843799	intron (NM_008976, intron 8 of 18)	intron (NM_008976, intron 8 of 18)	84191	Smyd2	SET and MYND domain containing 2	protein-coding	8.12674	7.0168	1.26608	4.85e-29	3.72e-28
peak2977	chr10	110737601	110744799	Intergenic	Intergenic	-4239	E2f7	E2F transcription factor 7	protein-coding	7.32643	6.23697	1.245	1.65e-14	5.71e-14
peak6074	chr19	55880401	55881999	intron (NM_001331150, intron 5 of 14)	intron (NM_001331150, intron 5 of 14)	-14121	Tcf7l2	transcription factor 7 like 2, T cell specific, HMG box	protein-coding	5.44294	4.35871	1.23589	2.34e-06	3.98e-06
peak3745	chr2	169053201	169057599	Intergenic	Intergenic	77131	1700017J07Rik	RIKEN cDNA 1700017J07 gene	ncRNA	6.89481	5.81898	1.2309	1.68e-11	4.63e-11
peak3010	chr17	86168401	86174599	intron (NM_011104, intron 1 of 14)	RLTR17B_Mm|LTR|ERVK	3715	Prkce	protein kinase C, epsilon	protein-coding	7.33987	6.26817	1.22729	2.34e-14	8.01e-14
peak4060	chr15	80647601	80651799	3' UTR (NM_001289442, exon 8 of 8)	3' UTR (NM_001289442, exon 8 of 8)	3627	Mir6957	microRNA 6957	ncRNA	6.65106	5.59854	1.20729	1.57e-10	3.99e-10
peak1214	chrX	93282601	93295799	exon (NM_007492, exon 2 of 5)	exon (NM_007492, exon 2 of 5)	2693	Arx	aristaless related homeobox	protein-coding	8.31061	7.2624	1.2045	3.47e-31	2.95e-30
peak3580	chrX	144684801	144690999	5' UTR (NM_009428, exon 1 of 11)	5' UTR (NM_009428, exon 1 of 11)	280	Trpc5	transient receptor potential cation channel, subfamily C, member 5	protein-coding	7.12407	6.08035	1.19912	3.83e-12	1.1e-11
peak1885	chr11	114464201	114469399	Intergenic	Intergenic	-17940	4932435O22Rik	RIKEN cDNA 4932435O22 gene	ncRNA	7.90991	6.87156	1.19442	2.39e-22	1.31e-21
peak1548	chr5	149407601	149417399	intron (NR_151595, intron 1 of 3)	intron (NR_151595, intron 1 of 3)	751	Medag	mesenteric estrogen dependent adipogenesis	protein-coding	8.10589	7.07149	1.1906	3.78e-26	2.52e-25
peak3472	chr15	100938601	100945399	intron (NM_001077499, intron 2 of 26)	intron (NM_001077499, intron 2 of 26)	5729	Scn8a	sodium channel, voltage-gated, type VIII, alpha	protein-coding	7.19484	6.16078	1.18956	1.7e-12	5.06e-12
peak469	chr4	154947601	154963799	Intergenic	Intergenic	-5223	Hes5	hes family bHLH transcription factor 5	protein-coding	9.29462	8.26879	1.18248	3.78e-61	8.32e-60
peak358	chr11	95135201	95153599	promoter-TSS (NR_040279)	promoter-TSS (NR_040279)	-653	Dlx4os	distal-less homeobox 4, opposite strand	ncRNA	9.50879	8.48387	1.18161	5.4e-71	1.56e-69
peak4024	chr15	27715401	27719399	Intergenic	Intergenic	-35858	Otulinl	OTU deubiquitinase with linear linkage specificity like	protein-coding	6.83285	5.80733	1.18061	1.33e-10	3.41e-10
peak579	chr15	100808801	100826399	3' UTR (NM_001347102, exon 24 of 24)	3' UTR (NM_001347102, exon 24 of 24)	36346	Slc4a8	solute carrier family 4 (anion exchanger), member 8	protein-coding	9.10328	8.08161	1.17827	3.66e-53	6.52e-52
peak4260	chr2	75591601	75594599	Intergenic	Intergenic	-66159	Hnrnpa3	heterogeneous nuclear ribonucleoprotein A3	protein-coding	6.59988	5.58526	1.16941	6.54e-10	1.59e-09
peak910	chr5	139577801	139588199	Intergenic	Intergenic	39102	Uncx	UNC homeobox	protein-coding	8.67065	7.6582	1.16892	9.5e-39	1.08e-37
peak2381	chr5	147162201	147170999	Intergenic	MIRc|SINE|MIR	-22096	Gsx1	GS homeobox 1	protein-coding	7.71089	6.70031	1.16656	3.73e-18	1.62e-17
peak5408	chr4	137994401	137997199	intron (NR_161160, intron 2 of 3)	intron (NR_161160, intron 2 of 3)	-2025	Eif4g3	eukaryotic translation initiation factor 4 gamma, 3	protein-coding	5.84549	4.83293	1.16585	2.29e-07	4.38e-07
peak108	chr13	55814201	55843799	intron (NM_011097, intron 1 of 2)	intron (NM_011097, intron 1 of 2)	2425	Pitx1	paired-like homeodomain transcription factor 1	protein-coding	10.4173	9.4093	1.16486	3.44e-130	3.29e-128
peak1968	chr17	28153801	28162999	intron (NM_001004366, intron 6 of 21)	intron (NM_001004366, intron 6 of 21)	16091	Scube3	signal peptide, CUB domain, EGF-like 3	protein-coding	7.90391	6.89529	1.16473	1.88e-21	9.86e-21
peak2295	chr11	113905801	113912199	intron (NM_172800, intron 2 of 44)	intron (NM_172800, intron 2 of 44)	-157185	Cdc42ep4	CDC42 effector protein (Rho GTPase binding) 4	protein-coding	7.75486	6.74616	1.16472	8.13e-19	3.66e-18
peak4619	chrX	93296801	93299999	TTS (NM_007492)	TTS (NM_007492)	11893	Arx	aristaless related homeobox	protein-coding	6.2574	5.24724	1.16438	4.69e-09	1.05e-08
peak4021	chr18	37019801	37022999	exon (NM_138663, exon 1 of 4)	exon (NM_138663, exon 1 of 4)	1170	Pcdha12	protocadherin alpha 12	protein-coding	6.91289	5.90595	1.16218	1.31e-10	3.36e-10
peak2022	chr13	72621001	72628199	non-coding (NR_030701, exon 1 of 1)	non-coding (NR_030701, exon 1 of 1)	3964	Gm20554	predicted gene, 20554	ncRNA	7.88571	6.88114	1.16067	5.36e-21	2.74e-20
peak443	chr15	100784001	100807799	exon (NM_001347102, exon 11 of 24)	exon (NM_001347102, exon 11 of 24)	14646	Slc4a8	solute carrier family 4 (anion exchanger), member 8	protein-coding	9.37612	8.37276	1.16004	7.13e-63	1.66e-61
peak549	chr2	71536401	71555199	intron (NM_010054, intron 1 of 2)	CpG-8163	954	Dlx2	distal-less homeobox 2	protein-coding	9.19475	8.19217	1.15921	2.68e-55	5.04e-54
peak751	chr15	101068001	101081399	Intergenic	B1_Mus2|SINE|Alu	-20301	Fignl2	fidgetin-like 2	protein-coding	8.87957	7.87693	1.15918	2.56e-44	3.52e-43
peak4345	chr7	139273401	139276599	Intergenic	Intergenic	26518	Pwwp2b	PWWP domain containing 2B	protein-coding	6.55462	5.5522	1.15718	1.08e-09	2.58e-09
peak169	chr1	74778601	74812799	intron (NM_009518, intron 2 of 3)	intron (NM_009518, intron 2 of 3)	3681	Wnt10a	wingless-type MMTV integration site family, member 10A	protein-coding	10.0954	9.09542	1.15678	2.92e-103	1.79e-101
peak765	chr9	107375001	107387199	Intergenic	Intergenic	-18780	Cacna2d2	calcium channel, voltage-dependent, alpha 2/delta subunit 2	protein-coding	8.86882	7.87013	1.15524	9.45e-44	1.27e-42
peak3094	chr12	83312401	83318999	intron (NM_001267625, intron 5 of 10)	MIRb|SINE|MIR	172036	Dpf3	D4, zinc and double PHD fingers, family 3	protein-coding	7.43042	6.43565	1.15055	4.78e-14	1.59e-13
peak3648	chr7	30332201	30336399	Intergenic	MTC|LTR|ERVL-MaLR	-11925	Sdhaf1	succinate dehydrogenase complex assembly factor 1	protein-coding	7.18487	6.18996	1.15047	7.62e-12	2.16e-11
peak3947	chr5	122000201	122005799	intron (NM_007804, intron 2 of 22)	intron (NM_007804, intron 2 of 22)	44825	Cux2	cut-like homeobox 2	protein-coding	7.00563	6.01094	1.15007	8.21e-11	2.15e-10
peak3931	chr4	137988001	137993599	Intergenic	Intergenic	-2655	Eif4g3	eukaryotic translation initiation factor 4 gamma, 3	protein-coding	7.03328	6.04294	1.14575	6.92e-11	1.82e-10
peak4533	chr15	100831201	100834199	Intergenic	B3|SINE|B2	-37945	Scn8a	sodium channel, voltage-gated, type VIII, alpha	protein-coding	6.43463	5.44365	1.14558	2.92e-09	6.66e-09
peak1346	chr17	34038401	34047399	intron (NM_001317722, intron 3 of 64)	intron (NM_001317722, intron 3 of 64)	3762	Col11a2	collagen, type XI, alpha 2	protein-coding	8.31517	7.32646	1.14505	4.87e-29	3.74e-28
peak4427	chrX	57501601	57505199	intron (NM_001033360, intron 1 of 1)	intron (NM_001033360, intron 1 of 1)	357	Gpr101	G protein-coupled receptor 101	protein-coding	6.56224	5.5721	1.14494	1.67e-09	3.9e-09
peak4730	chr15	30173401	30175999	intron (NM_008729, intron 1 of 22)	intron (NM_008729, intron 1 of 22)	2166	Ctnnd2	catenin (cadherin associated protein), delta 2	protein-coding	6.2384	5.24789	1.14477	9.21e-09	2.01e-08
peak1144	chr1	189744601	189760399	intron (NM_008976, intron 1 of 18)	intron (NM_008976, intron 1 of 18)	24232	Ptpn14	protein tyrosine phosphatase, non-receptor type 14	protein-coding	8.47371	7.48682	1.1433	1.51e-32	1.36e-31
peak1003	chr7	136993801	137012399	intron (NM_008598, intron 2 of 4)	intron (NM_008598, intron 2 of 4)	108489	Mgmt	O-6-methylguanine-DNA methyltransferase	protein-coding	8.62386	7.6371	1.14323	2.99e-36	3.08e-35
peak5075	chr13	42000201	42003199	Intergenic	Intergenic	-50321	Hivep1	human immunodeficiency virus type I enhancer binding protein 1	protein-coding	6.03342	5.04439	1.14288	5.56e-08	1.13e-07
peak5127	chr1	187553001	187556399	Intergenic	Intergenic	-54306	Esrrg	estrogen-related receptor gamma	protein-coding	6.01123	5.02238	1.14264	7.04e-08	1.42e-07
peak4067	chr1	135116401	135122599	intron (NR_153383, intron 16 of 36)	intron (NR_153383, intron 16 of 36)	13075	Ptprv	protein tyrosine phosphatase, receptor type, V	protein-coding	6.95997	5.97365	1.14166	1.63e-10	4.13e-10
peak3076	chr19	43649201	43654799	Intergenic	Intergenic	-9993	Gm4311	predicted gene 4311	ncRNA	7.45115	6.46622	1.14075	4.17e-14	1.4e-13
peak4057	chr19	59130801	59136799	Intergenic	Intergenic	36597	Vax1	ventral anterior homeobox 1	protein-coding	6.97723	5.99255	1.14004	1.55e-10	3.94e-10
peak290	chr1	189761601	189794399	intron (NM_008976, intron 1 of 18)	intron (NM_008976, intron 1 of 18)	49732	Ptpn14	protein tyrosine phosphatase, non-receptor type 14	protein-coding	9.72621	8.74309	1.13987	3.7e-78	1.32e-76
peak1040	chr11	98555401	98567599	Intergenic	PB1D7|SINE|Alu	10403	Zpbp2	zona pellucida binding protein 2	protein-coding	8.59618	7.61536	1.13729	2.88e-35	2.85e-34
peak4186	chr5	93047001	93051399	Intergenic	Intergenic	-4178	Sowahb	sosondowah ankyrin repeat domain family member B	protein-coding	6.88862	5.90664	1.13724	3.46e-10	8.52e-10
peak6837	chr5	116094201	116095399	Intergenic	Intergenic	-11533	Tmem233	transmembrane protein 233	protein-coding	5.37506	4.39196	1.13517	1.67e-05	2.52e-05
peak4530	chr19	24026601	24030599	intron (NM_001114174, intron 1 of 10)	intron (NM_001114174, intron 1 of 10)	2419	Fam189a2	family with sequence similarity 189, member A2	protein-coding	6.51571	5.53907	1.13141	2.89e-09	6.58e-09
peak1	chr5	124121401	124245599	intron (NM_011256, intron 2 of 24)	(CATATA)n|Simple_repeat|Simple_repeat	3682	Pitpnm2	phosphatidylinositol transfer protein, membrane-associated 2	protein-coding	11.8916	10.9181	1.13042	0	0
peak20	chr16	94074801	94149199	intron (NM_011377, intron 6 of 10)	MTC|LTR|ERVL-MaLR	26740	Sim2	single-minded family bHLH transcription factor 2	protein-coding	11.4499	10.4773	1.12959	1e-249	5.18e-247
peak5553	chr3	121732201	121734599	intron (NM_010171, intron 5 of 5)	intron (NM_010171, intron 5 of 5)	9863	F3	coagulation factor III	protein-coding	5.85798	4.88262	1.12886	4.14e-07	7.69e-07
peak4707	chr18	15060601	15062999	exon (NM_001142731, exon 1 of 5)	exon (NM_001142731, exon 1 of 5)	1782	Kctd1	potassium channel tetramerisation domain containing 1	protein-coding	6.33091	5.3574	1.12799	7.99e-09	1.75e-08
peak557	chr2	26195201	26208599	intron (NM_001039653, intron 5 of 5)	intron (NM_001039653, intron 5 of 5)	4675	Lhx3	LIM homeobox protein 3	protein-coding	9.23959	8.26909	1.12716	1.18e-54	2.18e-53
peak2162	chr4	125168601	125176599	Intergenic	RMER30|DNA|hAT-Charlie	-44719	Zc3h12a	zinc finger CCCH type containing 12A	protein-coding	7.8673	6.89953	1.1239	9.45e-20	4.51e-19
peak596	chr11	21991001	22007599	intron (NM_011023, intron 3 of 4)	intron (NM_011023, intron 3 of 4)	2351	Otx1	orthodenticle homeobox 1	protein-coding	9.18239	8.21693	1.1221	3.82e-52	6.61e-51
peak148	chr2	9866601	9899199	TTS (NR_040511)	TTS (NR_040511)	1654	4930412O13Rik	RIKEN cDNA 4930412O13 gene	ncRNA	10.2842	9.32078	1.1203	7.91e-112	5.52e-110
peak225	chr10	80480801	80505999	Intergenic	Intergenic	-1506	Onecut3	one cut domain, family member 3	protein-coding	9.96145	8.99865	1.11959	1.83e-89	8.39e-88
peak4348	chr5	34928601	34932799	Intergenic	Intergenic	14785	Msantd1	Myb/SANT-like DNA-binding domain containing 1	protein-coding	6.79441	5.83096	1.11865	1.1e-09	2.61e-09
peak3988	chr17	11776801	11783399	intron (NM_016694, intron 7 of 11)	intron (NM_016694, intron 7 of 11)	103089	D17Ertd648e	DNA segment, Chr 17, ERATO Doi 648, expressed	ncRNA	7.07684	6.11609	1.11627	1.06e-10	2.75e-10
peak303	chr2	156603001	156629999	intron (NM_001277187, intron 1 of 11)	intron (NM_001277187, intron 1 of 11)	2803	Dlgap4	DLG associated protein 4	protein-coding	9.74062	8.78133	1.11605	2.17e-76	7.4e-75
peak4476	chr19	24044401	24048999	Intergenic	Intergenic	-15681	Fam189a2	family with sequence similarity 189, member A2	protein-coding	6.6865	5.72638	1.11518	2.11e-09	4.87e-09
peak27	chr16	18571801	18634199	Intergenic	(CAGAGA)n|Simple_repeat|Simple_repeat	-12329	Tbx1	T-box 1	protein-coding	11.2234	10.2656	1.11473	5.13e-210	1.96e-207
peak1975	chr15	100691801	100702399	intron (NM_172451, intron 9 of 11)	intron (NM_172451, intron 9 of 11)	-9180	Cela1	chymotrypsin-like elastase family, member 1	protein-coding	7.983	7.02851	1.1107	2.03e-21	1.06e-20
peak6262	chr4	114696601	114698599	Intergenic	Lx8|LINE|L1	-124120	Gm12830	predicted gene 12830	ncRNA	5.62935	4.6723	1.11005	3.93e-06	6.47e-06
peak385	chr5	147177801	147201199	intron (NM_008178, intron 1 of 1)	intron (NM_008178, intron 1 of 1)	804	Gsx1	GS homeobox 1	protein-coding	9.58965	8.63648	1.1099	3.55e-68	9.52e-67
peak24	chr5	33539601	33599599	Intergenic	Intergenic	57911	Fam53a	family with sequence similarity 53, member A	protein-coding	11.3826	10.431	1.10859	8.78e-232	3.78e-229
peak11	chr5	120368801	120464599	Intergenic	Intergenic	-15186	Lhx5	LIM homeobox protein 5	protein-coding	11.8773	10.9263	1.10793	4.44659081257122e-322	4.17332310385643e-319
peak40	chr7	143300201	143353599	intron (NR_045842, intron 2 of 2)	intron (NR_045842, intron 2 of 2)	3750	4933417O13Rik	RIKEN cDNA 4933417O13 gene	ncRNA	10.9947	10.0438	1.10785	3.31e-178	8.54e-176
peak155	chr9	40864001	40900399	Intergenic	Intergenic	8073	Bsx	brain specific homeobox	protein-coding	10.2685	9.31851	1.10687	1.49e-108	9.91e-107
peak5550	chr2	132464401	132467399	Intergenic	L1MA4A|LINE|L1	-24828	1700026D11Rik	RIKEN cDNA 1700026D11 gene	ncRNA	5.90689	4.95419	1.10641	4.07e-07	7.57e-07
peak4163	chrX	48029401	48035199	intron (NM_013912, intron 1 of 2)	intron (NM_013912, intron 1 of 2)	2553	Apln	apelin	protein-coding	7.01688	6.0664	1.10596	2.95e-10	7.31e-10
peak60	chr15	101011201	101066599	intron (NM_001077499, intron 26 of 26)	intron (NM_001077499, intron 26 of 26)	15499	Fignl2	fidgetin-like 2	protein-coding	10.865	9.91591	1.10594	9.01e-163	1.55e-160
peak4740	chr19	25623801	25626399	Intergenic	Intergenic	14563	Dmrt3	doublesex and mab-3 related transcription factor 3	protein-coding	6.40938	5.4591	1.10496	9.79e-09	2.13e-08
peak30	chr2	74642201	74701799	TTS (NM_008275)	TTS (NM_008275)	-3013	Hoxd12	homeobox D12	protein-coding	11.1456	10.1984	1.10408	2.72e-196	9.37e-194
peak1083	chr11	59282201	59294199	intron (NM_009522, intron 1 of 3)	intron (NM_009522, intron 1 of 3)	2551	Wnt3a	wingless-type MMTV integration site family, member 3A	protein-coding	8.61287	7.66543	1.10394	4.19e-34	3.99e-33
peak4638	chr7	98312201	98316399	intron (NM_001360615, intron 1 of 10)	intron (NM_001360615, intron 1 of 10)	-4758	Acer3	alkaline ceramidase 3	protein-coding	6.54686	5.59873	1.10303	5.5e-09	1.22e-08
peak262	chr12	56675001	56702799	Intergenic	Intergenic	-6571	Pax9	paired box 9	protein-coding	9.87652	8.93075	1.10255	2.34e-82	9.22e-81
peak4802	chr2	24979801	24983999	intron (NM_146251, intron 5 of 34)	intron (NM_146251, intron 5 of 34)	5867	Pnpla7	patatin-like phospholipase domain containing 7	protein-coding	6.35756	5.40968	1.10249	1.38e-08	2.97e-08
peak3342	chr3	18049601	18057599	promoter-TSS (NM_021560)	promoter-TSS (NM_021560)	-725	Bhlhe22	basic helix-loop-helix family, member e22	protein-coding	7.41366	6.46892	1.10059	4.91e-13	1.52e-12
peak63	chr1	184712201	184765599	Intergenic	Tigger7|DNA|TcMar-Tigger	-6407	Hlx	H2.0-like homeobox	protein-coding	10.8595	9.91592	1.1005	6.41e-161	1.05e-158
peak4433	chr11	3869801	3874999	Intergenic	Intergenic	-8497	Osbp2	oxysterol binding protein 2	protein-coding	6.81381	5.8686	1.10047	1.7e-09	3.97e-09
peak3920	chr2	165465201	165468599	intron (NM_054055, intron 1 of 12)	L2a|LINE|L2	6297	Slc13a3	solute carrier family 13 (sodium-dependent dicarboxylate transporter), member 3	protein-coding	7.15477	6.21027	1.10013	6.46e-11	1.7e-10
peak4599	chr1	189805001	189809799	intron (NM_008976, intron 3 of 18)	intron (NM_008976, intron 3 of 18)	79132	Ptpn14	protein tyrosine phosphatase, non-receptor type 14	protein-coding	6.62938	5.68465	1.09976	4.23e-09	9.5e-09
peak304	chr1	180329001	180359199	intron (NM_001081175, intron 2 of 7)	intron (NM_001081175, intron 2 of 7)	-13551	Gm5069	glyceraldehyde-3-phosphate dehydrogenase pseudogene	pseudo	9.77478	8.83304	1.09852	2.6e-76	8.84e-75
peak3733	chr18	37736001	37741199	exon (NM_033592, exon 1 of 4)	exon (NM_033592, exon 1 of 4)	1664	Pcdhga9	protocadherin gamma subfamily A, 9	protein-coding	7.24792	6.30527	1.09836	1.56e-11	4.31e-11
peak2	chr11	96267601	96388399	intron (NM_001079869, intron 1 of 3)	intron (NM_001079869, intron 1 of 3)	4874	Hoxb3	homeobox B3	protein-coding	12.3726	11.4312	1.09831	0	0
peak3	chr5	33387601	33482199	promoter-TSS (NM_011320)	promoter-TSS (NM_011320)	-810	Nkx1-1	NK1 homeobox 1	protein-coding	12.1103	11.1693	1.09797	0	0
peak162	chr19	37674801	37709999	intron (NM_001105201, intron 5 of 5)	intron (NM_001105201, intron 5 of 5)	-5408	Cyp26a1	cytochrome P450, family 26, subfamily a, polypeptide 1	protein-coding	10.2497	9.30955	1.09699	1.16e-105	7.41e-104
peak4655	chr12	111997001	112000599	intron (NM_029056, intron 7 of 35)	intron (NM_029056, intron 7 of 35)	-18049	Rd3l	retinal degeneration 3-like	protein-coding	6.58497	5.64395	1.09599	5.9e-09	1.31e-08
peak979	chr19	47866801	47882799	intron (NM_026619, intron 5 of 8)	intron (NM_026619, intron 5 of 8)	9006	Gsto2	glutathione S-transferase omega 2	protein-coding	8.74651	7.80732	1.09573	4.91e-37	5.18e-36
peak94	chr16	91210201	91248399	TTS (NM_016967)	TTS (NM_016967)	3750	Olig2	oligodendrocyte transcription factor 2	protein-coding	10.6366	9.69867	1.09482	3.46e-137	3.8e-135
peak1588	chr2	170494001	170500799	promoter-TSS (NM_009996)	promoter-TSS (NM_009996)	-255	Cyp24a1	cytochrome P450, family 24, subfamily a, polypeptide 1	protein-coding	8.24555	7.30809	1.09381	9.68e-26	6.29e-25
peak53	chr5	111670801	111729199	Intergenic	Intergenic	61728	E130006D01Rik	RIKEN cDNA E130006D01 gene	ncRNA	10.9462	10.0099	1.09316	7.41e-169	1.44e-166
peak4646	chr2	170965001	170969999	Intergenic	Intergenic	235693	Dok5	docking protein 5	protein-coding	6.622	5.68545	1.09158	5.6e-09	1.24e-08
peak65	chr2	168526401	168582399	intron (NM_001037177, intron 3 of 6)	intron (NM_001037177, intron 3 of 6)	35965	Nfatc2	nuclear factor of activated T cells, cytoplasmic, calcineurin dependent 2	protein-coding	10.8734	9.93882	1.09151	2.35e-160	3.74e-158
peak4773	chr19	57838401	57842599	intron (NM_181415, intron 26 of 28)	B3|SINE|B2	-210667	Mir5623	microRNA 5623	ncRNA	6.45939	5.52357	1.09062	1.16e-08	2.51e-08
peak4477	chr2	164024801	164029799	intron (NM_001114079, intron 1 of 13)	intron (NM_001114079, intron 1 of 13)	2076	Pabpc1l	poly(A) binding protein, cytoplasmic 1-like	protein-coding	6.82664	5.89174	1.0902	2.12e-09	4.88e-09
peak361	chr19	5544001	5567399	intron (NM_019935, intron 1 of 3)	intron (NM_019935, intron 1 of 3)	4875	Ovol1	ovo like zinc finger 1	protein-coding	9.6865	8.75341	1.08984	6.95e-71	1.99e-69
peak4779	chrX	140338401	140342399	Intergenic	Intergenic	-1863	Frmpd3	FERM and PDZ domain containing 3	protein-coding	6.45945	5.5245	1.08976	1.22e-08	2.64e-08
peak41	chr19	43570201	43626199	Intergenic	Charlie4a|DNA|hAT-Charlie	-14125	Nkx2-3	NK2 homeobox 3	protein-coding	11.0317	10.1	1.08864	9.4e-178	2.37e-175
peak4112	chr1	135123401	135129599	intron (NR_153383, intron 6 of 36)	intron (NR_153383, intron 6 of 36)	6075	Ptprv	protein tyrosine phosphatase, receptor type, V	protein-coding	7.09285	6.16081	1.08763	2.21e-10	5.56e-10
peak6256	chr15	94263001	94265599	Intergenic	Intergenic	17098	D630010B17Rik	RIKEN cDNA D630010B17 gene	ncRNA	5.6865	4.75478	1.08499	3.83e-06	6.32e-06
peak4	chr2	33512201	33657999	intron (NM_010725, intron 2 of 7)	intron (NM_010725, intron 2 of 7)	55998	Lmx1b	LIM homeobox transcription factor 1 beta	protein-coding	12.6426	11.7147	1.0849	0	0
peak501	chr19	16863401	16883999	5' UTR (NM_008023, exon 1 of 1)	5' UTR (NM_008023, exon 1 of 1)	130	Foxb2	forkhead box B2	protein-coding	9.43359	8.50562	1.08469	5.63e-59	1.16e-57
peak4434	chr17	27443401	27448199	intron (NM_001013385, intron 5 of 8)	intron (NM_001013385, intron 5 of 8)	50734	Grm4	glutamate receptor, metabotropic 4	protein-coding	6.89484	5.96681	1.08341	1.73e-09	4.02e-09
peak4694	chr10	120425401	120429999	intron (NM_010441, intron 3 of 4)	intron (NM_010441, intron 3 of 4)	20410	Mir763	microRNA 763	ncRNA	6.61471	5.68651	1.08324	7.48e-09	1.64e-08
peak2225	chr12	112747401	112756399	Intergenic	MYSERV-int|LTR|ERVK	-8755	Pld4	phospholipase D family, member 4	protein-coding	7.89784	6.9724	1.08163	3.26e-19	1.51e-18
peak4990	chr3	108494201	108497999	intron (NM_001358064, intron 1 of 21)	MTEa|LTR|ERVL-MaLR	40441	5330417C22Rik	RIKEN cDNA 5330417C22 gene	protein-coding	6.26678	5.33994	1.08136	3.88e-08	8.03e-08
peak1378	chr17	56469401	56480599	intron (NM_001252455, intron 1 of 27)	intron (NM_001252455, intron 1 of 27)	1480	Ptprs	protein tyrosine phosphatase, receptor type, S	protein-coding	8.41153	7.48731	1.08066	1.39e-28	1.04e-27
peak520	chr5	147259001	147278799	intron (NR_038157, intron 1 of 5)	intron (NR_038157, intron 1 of 5)	-1197	Pdx1	pancreatic and duodenal homeobox 1	protein-coding	9.39768	8.47397	1.08042	3.63e-57	7.22e-56
peak480	chr16	94173401	94201799	intron (NM_139145, intron 6 of 10)	intron (NM_139145, intron 6 of 10)	102340	Sim2	single-minded family bHLH transcription factor 2	protein-coding	9.47471	8.55103	1.08041	2.47e-60	5.32e-59
peak500	chr17	34177401	34199599	intron (NM_001161730, intron 1 of 11)	intron (NM_001161730, intron 1 of 11)	944	Tap1	transporter 1, ATP-binding cassette, sub-family B (MDR/TAP)	protein-coding	9.44296	8.5195	1.08018	5.6e-59	1.16e-57
peak56	chr11	103765201	103817199	intron (NM_009521, intron 1 of 4)	intron (NM_009521, intron 1 of 4)	17025	Wnt3	wingless-type MMTV integration site family, member 3	protein-coding	10.9629	10.0403	1.07952	2.01e-167	3.7e-165
peak163	chr11	118553601	118584199	intron (NM_001285436, intron 3 of 13)	intron (NM_001285436, intron 3 of 13)	92068	Engase	endo-beta-N-acetylglucosaminidase	protein-coding	10.279	9.35639	1.07948	4.24e-105	2.68e-103
peak956	chr13	56746001	56757599	Intergenic	PB1D9|SINE|Alu	48132	Smad5	SMAD family member 5	protein-coding	8.80415	7.88256	1.07816	1.3e-37	1.41e-36
peak4492	chr4	134543601	134548399	intron (NM_029100, intron 3 of 11)	intron (NM_029100, intron 3 of 11)	6166	Selenon	selenoprotein N	protein-coding	6.87641	5.95435	1.07744	2.33e-09	5.35e-09
peak987	chr11	59169801	59181999	3' UTR (NM_175452, exon 2 of 2)	3' UTR (NM_175452, exon 2 of 2)	6926	Gjc2	gap junction protein, gamma 2	protein-coding	8.77808	7.85753	1.07711	7.1e-37	7.43e-36
peak5520	chr3	130069001	130071999	Intergenic	Lx7|LINE|L1	-9593	Sec24b	Sec24 related gene family, member B (S. cerevisiae)	protein-coding	5.98868	5.0661	1.0766	3.47e-07	6.49e-07
peak2262	chr5	119446201	119455999	Intergenic	Intergenic	129258	AW549542	expressed sequence AW549542	ncRNA	7.89177	6.97139	1.07657	5.6e-19	2.55e-18
peak1244	chr1	187602201	187612599	Intergenic	CpG	-1606	Esrrg	estrogen-related receptor gamma	protein-coding	8.5157	7.59614	1.07604	1.3e-30	1.08e-29
peak154	chr9	45418001	45461199	intron (NM_001081270, intron 1 of 32)	intron (NM_001081270, intron 1 of 32)	-8368	4833428L15Rik	RIKEN cDNA 4833428L15 gene	ncRNA	10.341	9.42212	1.07569	4.81e-109	3.23e-107
peak232	chr19	56854401	56888199	Intergenic	Intergenic	-3116	Vwa2	von Willebrand factor A domain containing 2	protein-coding	10.0168	9.0981	1.07551	2.92e-87	1.3e-85
peak2541	chr10	127547201	127557399	exon (NM_008512, exon 62 of 89)	exon (NM_008512, exon 62 of 89)	-17741	Nxph4	neurexophilin 4	protein-coding	7.77146	6.85262	1.07497	4.34e-17	1.76e-16
peak4679	chr4	127970001	127973999	Intergenic	Intergenic	-1159	CK137956	cDNA sequence CK137956	protein-coding	6.70037	5.78131	1.07424	6.7e-09	1.48e-08
peak21	chr4	136907001	136979999	intron (NM_007939, intron 3 of 16)	MIR3|SINE|MIR	13316	Epha8	Eph receptor A8	protein-coding	11.5425	10.6266	1.07286	4.19e-245	2.06e-242
peak533	chr15	73733401	73755399	intron (NM_001166388, intron 1 of 5)	intron (NM_001166388, intron 1 of 5)	-3626	Ptp4a3	protein tyrosine phosphatase 4a3	protein-coding	9.38909	8.47415	1.07166	4.16e-56	8.06e-55
peak1021	chr5	92385801	92397599	intron (NM_001370591, intron 2 of 9)	intron (NM_001370591, intron 2 of 9)	3566	Art3	ADP-ribosyltransferase 3	protein-coding	8.75321	7.83904	1.07073	6.54e-36	6.62e-35
peak79	chr2	74731001	74779599	intron (NR_110445, intron 1 of 2)	intron (NR_110445, intron 1 of 2)	2616	Gm14424	predicted gene 14424	ncRNA	10.8277	9.91515	1.06948	1.6e-150	2.09e-148
peak157	chr3	88193801	88221199	Intergenic	Intergenic	-7671	Mir3093	microRNA 3093	ncRNA	10.3219	9.4094	1.06937	1.24e-106	8.16e-105
peak5425	chr18	68539601	68542599	Intergenic	Intergenic	-111780	Mc2r	melanocortin 2 receptor	protein-coding	6.04439	5.1293	1.06924	2.39e-07	4.56e-07
peak49	chr1	75381401	75434799	intron (NM_001085370, intron 11 of 38)	ID_B1|SINE|B4	8015	Speg	SPEG complex locus	protein-coding	11.0345	10.1222	1.06918	4.49e-173	9.45e-171
peak36	chr7	143152801	143213999	intron (NM_008434, intron 4 of 15)	intron (NM_008434, intron 4 of 15)	76146	Kcnq1	potassium voltage-gated channel, subfamily Q, member 1	protein-coding	11.1536	10.242	1.06845	2.2e-187	6.29e-185
peak1738	chr17	86299201	86312799	intron (NM_011104, intron 1 of 14)	intron (NM_011104, intron 1 of 14)	-18822	2010106C02Rik	RIKEN cDNA 2010106C02 gene	ncRNA	8.20214	7.29066	1.06784	4.85e-24	2.88e-23
peak598	chr7	25166201	25186199	Intergenic	Intergenic	21131	D930028M14Rik	RIKEN cDNA D930028M14 gene	ncRNA	9.29002	8.37929	1.06743	5.03e-52	8.68e-51
peak2788	chr7	137034801	137044799	intron (NM_008598, intron 2 of 4)	intron (NM_008598, intron 2 of 4)	145189	Mgmt	O-6-methylguanine-DNA methyltransferase	protein-coding	7.67949	6.76921	1.06636	1.36e-15	5.02e-15
peak425	chr10	80296801	80317799	intron (NM_011789, intron 9 of 13)	intron (NM_011789, intron 9 of 13)	5480	Apc2	adenomatosis polyposis coli 2	protein-coding	9.59433	8.68477	1.06632	3.06e-64	7.42e-63
peak230	chr15	79486801	79518399	intron (NM_008427, intron 1 of 1)	intron (NM_008427, intron 1 of 1)	2641	Kcnj4	potassium inwardly-rectifying channel, subfamily J, member 4	protein-coding	10.0566	9.14724	1.06622	1.83e-88	8.2e-87
peak457	chr15	78961201	78980799	intron (NM_001039156, intron 8 of 24)	intron (NM_001039156, intron 8 of 24)	-12056	Triobp	TRIO and F-actin binding protein	protein-coding	9.544	8.63482	1.06592	5.43e-62	1.23e-60
peak4643	chr11	63777201	63782399	Intergenic	HAL1|LINE|L1	142484	Hs3st3b1	heparan sulfate (glucosamine) 3-O-sulfotransferase 3B1	protein-coding	6.79445	5.88434	1.06542	5.58e-09	1.24e-08
peak131	chr2	168473201	168526199	intron (NM_001291169, intron 9 of 10)	(CA)n|Simple_repeat|Simple_repeat	90665	Nfatc2	nuclear factor of activated T cells, cytoplasmic, calcineurin dependent 2	protein-coding	10.4934	9.5851	1.06511	3.98e-119	3.14e-117
peak4221	chr11	76677801	76682799	exon (NM_177709, exon 1 of 3)	exon (NM_177709, exon 1 of 3)	427	Trarg1	trafficking regulator of GLUT4 (SLC2A4) 1	protein-coding	7.09292	6.18353	1.06501	4.56e-10	1.12e-09
peak412	chr4	148916601	148944199	intron (NM_027195, intron 5 of 15)	intron (NM_027195, intron 5 of 15)	21922	Gm13205	predicted gene 13205	ncRNA	9.62388	8.71604	1.0646	2.08e-65	5.2e-64
peak4320	chr19	23804801	23809599	intron (NM_177034, intron 1 of 12)	intron (NM_177034, intron 1 of 12)	48324	Apba1	amyloid beta (A4) precursor protein binding, family A, member 1	protein-coding	7.02785	6.11983	1.06358	9.79e-10	2.34e-09
peak1473	chr1	34672601	34680799	Intergenic	Intergenic	-1482	Arhgef4	Rho guanine nucleotide exchange factor (GEF) 4	protein-coding	8.36631	7.45932	1.06342	5.37e-27	3.76e-26
peak5	chr19	44722401	44852799	intron (NM_001368749, intron 3 of 9)	intron (NM_001368749, intron 3 of 9)	-20806	Mir6405	microRNA 6405	ncRNA	12.2831	11.3767	1.06338	0	0
peak1172	chr15	102987601	102998599	3' UTR (NM_010466, exon 2 of 2)	3' UTR (NM_010466, exon 2 of 2)	2561	Hoxc8	homeobox C8	protein-coding	8.60364	7.69709	1.06306	5.52e-32	4.87e-31
peak159	chr2	152617401	152656599	Intergenic	Intergenic	9992	Rem1	rad and gem related GTP binding protein 1	protein-coding	10.3304	9.42417	1.06303	3.05e-106	1.98e-104
peak235	chr2	164381801	164415599	intron (NM_001252563, intron 4 of 10)	(GGGGA)n|Simple_repeat|Simple_repeat	-4494	Rbpjl	recombination signal binding protein for immunoglobulin kappa J region-like	protein-coding	10.0389	9.13443	1.0613	9.37e-87	4.12e-85
peak551	chr4	129984201	130002599	intron (NM_001290715, intron 1 of 28)	intron (NM_001290715, intron 1 of 28)	1346	Adgrb2	adhesion G protein-coupled receptor B2	protein-coding	9.38585	8.48183	1.06074	4.38e-55	8.21e-54
peak133	chr5	111979401	112022799	Intergenic	Intergenic	-205663	1700028D13Rik	RIKEN cDNA 1700028D13 gene	ncRNA	10.4944	9.59055	1.06067	2.03e-118	1.58e-116
peak2497	chr19	37797001	37807199	Intergenic	Intergenic	104292	Cyp26a1	cytochrome P450, family 26, subfamily a, polypeptide 1	protein-coding	7.81059	6.90612	1.06064	2.47e-17	1.02e-16
peak2793	chr9	45672601	45681199	intron (NM_001081270, intron 8 of 32)	IMPB_01|Satellite|Satellite	151763	Cep164	centrosomal protein 164	protein-coding	7.68997	6.78641	1.05966	1.39e-15	5.14e-15
peak2648	chr13	99894601	99901799	TTS (NM_001081493)	TTS (NM_001081493)	2483	Cartpt	CART prepropeptide	protein-coding	7.7482	6.84483	1.05951	2.13e-16	8.32e-16
peak4949	chr9	65242401	65246599	Intergenic	Intergenic	-20680	Cilp	cartilage intermediate layer protein, nucleotide pyrophosphohydrolase	protein-coding	6.42626	5.52272	1.05839	3.13e-08	6.54e-08
peak5504	chr2	112752401	112755799	intron (NM_001319156, intron 57 of 103)	intron (NM_001319156, intron 57 of 103)	135683	Aven	apoptosis, caspase activation inhibitor	protein-coding	6.03342	5.12933	1.05827	3.34e-07	6.27e-07
peak61	chr17	46440401	46496999	intron (NM_001162864, intron 12 of 14)	intron (NM_001162864, intron 12 of 14)	18975	Ttbk1	tau tubulin kinase 1	protein-coding	10.9615	10.0607	1.0577	6.3e-162	1.07e-159
peak5954	chr7	137133001	137135599	Intergenic	Intergenic	-100383	Gm10578	predicted gene 10578	ncRNA	5.85798	4.95413	1.05766	1.58e-06	2.74e-06
peak4458	chr4	140166601	140172399	intron (NM_198610, intron 1 of 9)	ID_B1|SINE|B4	26627	Gm13029	predicted gene 13029	ncRNA	6.97724	6.07524	1.05753	1.89e-09	4.38e-09
peak3434	chr16	43500201	43506399	intron (NM_181058, intron 3 of 6)	CT-rich|Low_complexity|Low_complexity	-83104	Gm15713	predicted gene 15713	ncRNA	7.44706	6.54613	1.05687	1.21e-12	3.63e-12
peak4048	chr10	7865801	7870399	3' UTR (NM_172785, exon 6 of 6)	3' UTR (NM_172785, exon 6 of 6)	31719	Mir5104	microRNA 5104	ncRNA	7.19478	6.29412	1.05639	1.5e-10	3.81e-10
peak1396	chr2	165469401	165476799	promoter-TSS (NM_054055)	promoter-TSS (NM_054055)	97	Slc13a3	solute carrier family 13 (sodium-dependent dicarboxylate transporter), member 3	protein-coding	8.44293	7.54307	1.05632	2.97e-28	2.2e-27
peak4697	chr5	119147001	119150799	Intergenic	MIR|SINE|MIR	40664	1700081H04Rik	RIKEN cDNA 1700081H04 gene	ncRNA	6.7944	5.89539	1.05436	7.59e-09	1.67e-08
peak227	chr9	63133801	63160599	promoter-TSS (NM_001163755)	promoter-TSS (NM_001163755)	-189	Skor1	SKI family transcriptional corepressor 1	protein-coding	10.0947	9.19726	1.05431	3.27e-89	1.49e-87
peak2820	chr19	43561601	43569399	Intergenic	Intergenic	-40895	Got1	glutamic-oxaloacetic transaminase 1, soluble	protein-coding	7.68648	6.78854	1.05404	1.96e-15	7.18e-15
peak4875	chr10	86366801	86370599	intron (NM_001164495, intron 4 of 6)	intron (NM_001164495, intron 4 of 6)	68288	Timp3	tissue inhibitor of metalloproteinase 3	protein-coding	6.56978	5.67108	1.05376	1.99e-08	4.22e-08
peak5699	chr19	47987401	47990199	intron (NM_001163267, intron 15 of 17)	intron (NM_001163267, intron 15 of 17)	51088	Cfap58	cilia and flagella associated protein 58	protein-coding	5.96578	5.06609	1.05375	6.78e-07	1.23e-06
peak14	chr5	120222201	120330599	Intergenic	Intergenic	-137137	Gm10390	predicted gene 10390	ncRNA	11.9016	11.0049	1.05364	1.78e-302	1.31e-299
peak4555	chr16	34001601	34006599	intron (NM_177357, intron 51 of 59)	intron (NM_177357, intron 51 of 59)	-37062	Umps	uridine monophosphate synthetase	protein-coding	6.93073	6.03282	1.0534	3.18e-09	7.22e-09
peak831	chr5	118014001	118030799	Intergenic	Intergenic	-5343	Tesc	tescalcin	protein-coding	8.99435	8.09771	1.05327	1.97e-41	2.44e-40
peak4559	chr15	79272601	79278399	intron (NM_177580, intron 4 of 13)	intron (NM_177580, intron 4 of 13)	10009	Baiap2l2	BAI1-associated protein 2-like 2	protein-coding	6.93073	6.03351	1.05271	3.27e-09	7.4e-09
peak337	chr5	147710601	147734599	intron (NM_001363135, intron 1 of 12)	intron (NM_001363135, intron 1 of 12)	3411	Flt1	FMS-like tyrosine kinase 1	protein-coding	9.80977	8.91418	1.05237	4.52e-73	1.39e-71
peak5768	chr4	44392401	44394599	Intergenic	Intergenic	92583	Melk	maternal embryonic leucine zipper kinase	protein-coding	5.94251	5.0444	1.05213	8.58e-07	1.54e-06
peak151	chr15	85640801	85685399	Intergenic	Intergenic	-40673	Lncppara	long noncoding RNA near Ppara	ncRNA	10.4041	9.50885	1.05208	6.55e-110	4.48e-108
peak5203	chrX	99625401	99628999	Intergenic	Intergenic	-156465	Pja1	praja ring finger ubiquitin ligase 1	protein-coding	6.21916	5.3219	1.0518	1.05e-07	2.08e-07
peak1574	chr19	5077001	5086999	exon (NM_001001885, exon 2 of 2)	exon (NM_001001885, exon 2 of 2)	3477	Tmem151a	transmembrane protein 151A	protein-coding	8.33318	7.43846	1.05115	6.88e-26	4.51e-25
peak347	chr7	37753601	37779999	intron (NM_172385, intron 1 of 5)	intron (NM_172385, intron 1 of 5)	2952	Zfp536	zinc finger protein 536	protein-coding	9.79929	8.90539	1.05068	2.32e-72	6.9e-71
peak5092	chr1	16520201	16523999	Intergenic	B4A|SINE|B4	-2798	Stau2	staufen double-stranded RNA binding protein 2	protein-coding	6.32194	5.42624	1.05041	6.34e-08	1.28e-07
peak2245	chr5	111775001	111785999	Intergenic	Intergenic	-18772	E130006D01Rik	RIKEN cDNA E130006D01 gene	ncRNA	7.94252	7.04941	1.04936	4.45e-19	2.05e-18
peak4999	chr19	56922601	56926399	intron (NM_146102, intron 10 of 20)	L1MA4|LINE|L1	50084	Vwa2	von Willebrand factor A domain containing 2	protein-coding	6.43463	5.54016	1.04935	4.04e-08	8.35e-08
peak2097	chr5	124058401	124067799	intron (NM_019875, intron 11 of 11)	intron (NM_019875, intron 11 of 11)	-30840	Vps37b	vacuolar protein sorting 37B	protein-coding	8.02234	7.12969	1.04894	2.39e-20	1.17e-19
peak4039	chr15	102694601	102698799	Intergenic	Intergenic	-24834	Mir688	microRNA 688	ncRNA	7.21437	6.32163	1.0485	1.44e-10	3.68e-10
peak6	chr7	143354601	143498599	3' UTR (NM_008434, exon 16 of 16)	3' UTR (NM_008434, exon 16 of 16)	34450	Cdkn1c	cyclin-dependent kinase inhibitor 1C (P57)	protein-coding	12.4181	11.528	1.04711	0	0
peak656	chr4	109971201	109989799	intron (NM_172296, intron 2 of 2)	intron (NM_172296, intron 2 of 2)	2475	Dmrta2	doublesex and mab-3 related transcription factor like family A2	protein-coding	9.22158	8.33117	1.0471	3.97e-48	6.25e-47
peak843	chr15	79987801	80001799	Intergenic	Intergenic	4226	Mir7213	microRNA 7213	ncRNA	8.98869	8.09831	1.04701	6.82e-41	8.35e-40
peak2562	chr4	143033001	143039599	Intergenic	Intergenic	99862	Mir7021	microRNA 7021	ncRNA	7.80737	6.91823	1.04532	6.21e-17	2.5e-16
peak947	chr11	54096201	54111599	intron (NM_011031, intron 2 of 15)	intron (NM_011031, intron 2 of 15)	2976	P4ha2	procollagen-proline, 2-oxoglutarate 4-dioxygenase (proline 4-hydroxylase), alpha II polypeptide	protein-coding	8.88263	7.99465	1.04459	7.76e-38	8.46e-37
peak920	chr18	65866201	65882799	intron (NM_175012, intron 1 of 2)	intron (NM_175012, intron 1 of 2)	1014	Grp	gastrin releasing peptide	protein-coding	8.90989	8.02248	1.04403	1.57e-38	1.77e-37
peak82	chr15	101808801	101857999	Intergenic	Intergenic	-15231	Krt2	keratin 2	protein-coding	10.8781	9.99147	1.04348	9.2e-150	1.16e-147
peak280	chr15	89049601	89076599	intron (NM_001002005, intron 1 of 2)	intron (NM_001002005, intron 1 of 2)	3374	Panx2	pannexin 2	protein-coding	9.9542	9.06878	1.04223	1.64e-79	6.03e-78
peak265	chr15	85727601	85755399	intron (NM_011144, intron 2 of 7)	intron (NM_011144, intron 2 of 7)	5724	Ppara	peroxisome proliferator activated receptor alpha	protein-coding	9.99505	9.10978	1.04209	9.08e-82	3.54e-80
peak5042	chr4	125142201	125146399	Intergenic	B1F|SINE|Alu	-16419	Zc3h12a	zinc finger CCCH type containing 12A	protein-coding	6.42624	5.53909	1.04204	4.94e-08	1.01e-07
peak4377	chr12	83373801	83379799	intron (NM_001267625, intron 1 of 10)	intron (NM_001267625, intron 1 of 10)	110936	Dpf3	D4, zinc and double PHD fingers, family 3	protein-coding	7.06618	6.1802	1.04162	1.27e-09	3e-09
peak572	chr5	139589001	139608199	Intergenic	Intergenic	54702	Uncx	UNC homeobox	protein-coding	9.38478	8.49991	1.04159	1.72e-53	3.1e-52
peak1168	chr18	38206001	38217399	Intergenic	CpG	-1938	Pcdh1	protocadherin 1	protein-coding	8.65284	7.76804	1.04135	4.52e-32	3.99e-31
peak5054	chr10	59085401	59089999	intron (NM_172788, intron 7 of 9)	intron (NM_172788, intron 7 of 9)	134147	44814	septin 10	protein-coding	6.42622	5.53997	1.04115	5.17e-08	1.06e-07
peak5076	chr19	53675601	53678799	promoter-TSS (NM_001170847)	promoter-TSS (NM_001170847)	-106	Rbm20	RNA binding motif protein 20	protein-coding	6.39233	5.5062	1.04098	5.6e-08	1.14e-07
peak781	chr3	154321401	154338399	promoter-TSS (NR_040387)	promoter-TSS (NR_040387)	660	Lhx8	LIM homeobox protein 8	protein-coding	9.07815	8.19456	1.04025	4.33e-43	5.73e-42
peak406	chr1	75445601	75472799	intron (NM_183022, intron 1 of 9)	intron (NM_183022, intron 1 of 9)	8690	Asic4	acid-sensing (proton-gated) ion channel family member 4	protein-coding	9.69087	8.8074	1.04025	4.55e-66	1.16e-64
peak452	chr5	147299201	147323999	Intergenic	Intergenic	-4351	Cdx2	caudal type homeobox 2	protein-coding	9.60918	8.72625	1.0397	2.26e-62	5.17e-61
peak750	chr5	112107801	112125799	Intergenic	Intergenic	-89963	1700028D13Rik	RIKEN cDNA 1700028D13 gene	ncRNA	9.12153	8.23856	1.03964	2.23e-44	3.07e-43
peak140	chr5	120994601	121035399	Intergenic	Intergenic	-4908	Rph3a	rabphilin 3A	protein-coding	10.5018	9.61931	1.0394	3.04e-115	2.24e-113
peak4764	chr10	121072001	121076799	intron (NM_011915, intron 2 of 9)	B3A|SINE|B2	40396	Wif1	Wnt inhibitory factor 1	protein-coding	6.80081	5.91716	1.03903	1.11e-08	2.42e-08
peak4674	chr18	37720401	37724199	exon (NM_033576, exon 1 of 4)	exon (NM_033576, exon 1 of 4)	1924	Pcdhgb4	protocadherin gamma subfamily B, 4	protein-coding	6.89481	6.01129	1.039	6.39e-09	1.41e-08
peak5101	chr4	138384201	138387399	Intergenic	MLT1K|LTR|ERVL-MaLR	10658	Fam43b	family with sequence similarity 43, member B	protein-coding	6.37504	5.49112	1.03875	6.55e-08	1.33e-07
peak534	chr9	119622001	119640999	exon (NM_001205321, exon 19 of 28)	exon (NM_001205321, exon 19 of 28)	-52484	Scn5a	sodium channel, voltage-gated, type V, alpha	protein-coding	9.45943	8.57766	1.03851	4.33e-56	8.38e-55
peak2797	chr4	128614401	128621399	exon (NM_205823, exon 1 of 1)	exon (NM_205823, exon 1 of 1)	719	Tlr12	toll-like receptor 12	protein-coding	7.72108	6.83971	1.03752	1.48e-15	5.46e-15
peak1467	chr2	130574601	130584599	Intergenic	B3|SINE|B2	2988	Avp	arginine vasopressin	protein-coding	8.42414	7.54319	1.03743	4.05e-27	2.85e-26
peak426	chr15	89128401	89150999	intron (NM_013871, intron 2 of 11)	intron (NM_013871, intron 2 of 11)	1003	Mapk12	mitogen-activated protein kinase 12	protein-coding	9.65642	8.77664	1.03656	3.8e-64	9.21e-63
peak2264	chr4	134965001	134974999	Intergenic	Intergenic	39020	Syf2	SYF2 homolog, RNA splicing factor (S. cerevisiae)	protein-coding	7.95713	7.07707	1.03634	5.75e-19	2.62e-18
peak1051	chr10	119441601	119462199	Intergenic	Intergenic	-2134	Grip1	glutamate receptor interacting protein 1	protein-coding	8.78299	7.90334	1.03624	7.47e-35	7.34e-34
peak4537	chr17	86217801	86223799	intron (NM_011104, intron 1 of 14)	PB1D10|SINE|Alu	53015	Prkce	protein kinase C, epsilon	protein-coding	6.99995	6.11949	1.03605	2.97e-09	6.75e-09
peak3834	chr2	79454001	79459999	promoter-TSS (NM_010894)	promoter-TSS (NM_010894)	-364	Neurod1	neurogenic differentiation 1	protein-coding	7.32192	6.44203	1.03576	3.56e-11	9.6e-11
peak2798	chr10	120406401	120415999	intron (NM_010441, intron 3 of 4)	intron (NM_010441, intron 3 of 4)	21677	9230105E05Rik	RIKEN cDNA 9230105E05 gene	ncRNA	7.7245	6.84537	1.03528	1.5e-15	5.52e-15
peak200	chr16	91255801	91287199	3' UTR (NM_016968, exon 1 of 1)	3' UTR (NM_016968, exon 1 of 1)	1731	Olig1	oligodendrocyte transcription factor 1	protein-coding	10.239	9.36073	1.03512	1.16e-95	6.01e-94
peak4008	chr17	30993801	30999199	intron (NM_177465, intron 16 of 21)	intron (NM_177465, intron 16 of 21)	41817	Umodl1	uromodulin-like 1	protein-coding	7.25273	6.37366	1.03489	1.23e-10	3.16e-10
peak109	chr2	38333001	38376199	exon (NM_010710, exon 3 of 5)	exon (NM_010710, exon 3 of 5)	3292	Lhx2	LIM homeobox protein 2	protein-coding	10.6878	9.80983	1.03487	6.88e-130	6.51e-128
peak365	chr15	99570201	99596199	intron (NM_009699, intron 3 of 3)	intron (NM_009699, intron 3 of 3)	4144	Aqp2	aquaporin 2	protein-coding	9.79766	8.92039	1.03406	1.78e-70	5.04e-69
peak3449	chr4	127528601	127534799	Intergenic	Intergenic	-173536	Gjb5	gap junction protein, beta 5	protein-coding	7.47986	6.60198	1.03387	1.33e-12	3.99e-12
peak668	chr11	97000201	97019799	Intergenic	Intergenic	-3569	Sp6	trans-acting transcription factor 6	protein-coding	9.24079	8.36389	1.0336	8.62e-48	1.33e-46
peak6570	chr19	53684401	53686599	intron (NM_001170847, intron 1 of 13)	L1MC4a|LINE|L1	8194	Rbm20	RNA binding motif protein 20	protein-coding	5.6865	4.80703	1.033	9.12e-06	1.43e-05
peak1565	chr2	92015201	92024999	intron (NM_011957, intron 1 of 11)	intron (NM_011957, intron 1 of 11)	4070	Creb3l1	cAMP responsive element binding protein 3-like 1	protein-coding	8.37286	7.49639	1.03292	5.81e-26	3.83e-25
peak4980	chr13	92996801	93001599	Intergenic	Intergenic	-74104	Gm4814	predicted gene 4814	ncRNA	6.57736	5.70058	1.0319	3.65e-08	7.56e-08
peak29	chr3	87761601	87831799	promoter-TSS (NM_011832)	promoter-TSS (NM_011832)	-251	Insrr	insulin receptor-related receptor	protein-coding	11.3562	10.4813	1.03182	2.96e-203	1.05e-200
peak507	chr15	97994801	98015399	promoter-TSS (NM_031163)	promoter-TSS (NM_031163)	-376	Col2a1	collagen, type II, alpha 1	protein-coding	9.5343	8.65994	1.03111	1.96e-58	3.99e-57
peak1220	chr7	29051001	29062999	exon (NM_009109, exon 69 of 106)	exon (NM_009109, exon 69 of 106)	26694	Mir1963	microRNA 1963	ncRNA	8.62934	7.75479	1.03109	4.52e-31	3.83e-30
peak115	chr11	84513601	84554599	intron (NR_038057, intron 1 of 3)	intron (NR_038057, intron 1 of 3)	8440	Lhx1os	LIM homeobox 1, opposite strand	ncRNA	10.6834	9.8098	1.03051	1.24e-128	1.12e-126
peak2961	chr5	112988201	112997599	intron (NM_177078, intron 1 of 20)	MTE2a|LTR|ERVL-MaLR	22638	Grk3	G protein-coupled receptor kinase 3	protein-coding	7.66172	6.78762	1.03021	1.27e-14	4.42e-14
peak7	chr5	119760001	119884399	Intergenic	Intergenic	-12463	Tbx5	T-box 5	protein-coding	12.103	11.23	1.02989	0	0
peak4869	chr4	128860401	128864999	Intergenic	RMER1A|Other|Other	-21344	Trim62	tripartite motif-containing 62	protein-coding	6.76156	5.88789	1.02901	1.96e-08	4.15e-08
peak263	chr5	121905201	121943599	intron (NM_007804, intron 3 of 22)	intron (NM_007804, intron 3 of 22)	75403	Pheta1	PH domain containing endocytic trafficking adaptor 1	protein-coding	10.0327	9.16113	1.02843	3.58e-82	1.4e-80
peak6782	chr19	29246001	29248199	Intergenic	Lx9|LINE|L1	-4703	Jak2	Janus kinase 2	protein-coding	5.62936	4.75458	1.02819	1.46e-05	2.23e-05
peak6336	chr17	85971201	85972999	Intergenic	L1M4b|LINE|L1	173075	Srbd1	S1 RNA binding domain 1	protein-coding	5.78136	4.90706	1.02806	4.92e-06	8.01e-06
peak3690	chr11	114268201	114274399	Intergenic	B4|SINE|B4	73042	1700092K14Rik	RIKEN cDNA 1700092K14 gene	ncRNA	7.3966	6.52456	1.02798	1.07e-11	3.01e-11
peak1981	chr19	47656601	47667199	intron (NM_007732, intron 29 of 52)	intron (NM_007732, intron 29 of 52)	30142	Col17a1	collagen, type XVII, alpha 1	protein-coding	8.12413	7.25266	1.02782	2.17e-21	1.13e-20
peak4400	chr17	67629801	67634799	exon (NM_001033340, exon 1 of 1)	exon (NM_001033340, exon 1 of 1)	423	Lrrc30	leucine rich repeat containing 30	protein-coding	7.09276	6.22084	1.02761	1.45e-09	3.41e-09
peak4828	chr1	93283601	93288599	intron (NM_172463, intron 26 of 30)	intron (NM_172463, intron 26 of 30)	11551	Mir6901	microRNA 6901	ncRNA	6.80084	5.9302	1.02605	1.64e-08	3.5e-08
peak2465	chr14	119136601	119144599	intron (NM_015820, intron 1 of 1)	intron (NM_015820, intron 1 of 1)	2335	Hs6st3	heparan sulfate 6-O-sulfotransferase 3	protein-coding	7.87959	7.01025	1.02559	1.63e-17	6.81e-17
peak1383	chr19	45735801	45746399	intron (NM_001166361, intron 4 of 5)	intron (NM_001166361, intron 4 of 5)	1784	Fgf8	fibroblast growth factor 8	protein-coding	8.51964	7.65068	1.02547	1.61e-28	1.2e-27
peak4295	chr8	108790401	108795599	exon (NM_007496, exon 2 of 10)	exon (NM_007496, exon 2 of 10)	78356	Zfhx3	zinc finger homeobox 3	protein-coding	7.1446	6.27495	1.0254	8.14e-10	1.96e-09
peak424	chr18	11044401	11066399	intron (NM_010258, intron 2 of 6)	intron (NM_010258, intron 2 of 6)	-2833	1010001N08Rik	RIKEN cDNA 1010001N08 gene	ncRNA	9.68387	8.81527	1.02538	2.9e-64	7.06e-63
peak4208	chr9	118709401	118715799	intron (NM_001113514, intron 1 of 13)	intron (NM_001113514, intron 1 of 13)	908	Itga9	integrin alpha 9	protein-coding	7.19974	6.33079	1.02474	3.89e-10	9.54e-10
peak1754	chr16	33130201	33141799	Intergenic	Intergenic	30639	Mir1947	microRNA 1947	ncRNA	8.2738	7.40556	1.02466	7.55e-24	4.44e-23
peak417	chr9	110806801	110831999	Intergenic	Intergenic	5406	Prss44	protease, serine 44	protein-coding	9.70218	8.83456	1.0244	5.44e-65	1.35e-63
peak6128	chr15	11888401	11890799	intron (NM_001039181, intron 2 of 7)	intron (NM_001039181, intron 2 of 7)	16074	Npr3	natriuretic peptide receptor 3	protein-coding	5.87037	4.99999	1.02436	2.65e-06	4.47e-06
peak190	chr19	47937201	47979799	intron (NM_001163267, intron 8 of 17)	intron (NM_001163267, intron 8 of 17)	20788	Cfap58	cilia and flagella associated protein 58	protein-coding	10.2883	9.42096	1.02418	2.79e-97	1.52e-95
peak244	chr19	59445601	59474999	intron (NM_010132, intron 1 of 2)	(TTTTTG)n|Simple_repeat|Simple_repeat	1610	Emx2	empty spiracles homeobox 2	protein-coding	10.0888	9.22163	1.02398	8.15e-85	3.45e-83
peak1020	chr2	165723801	165737799	intron (NM_010165, intron 8 of 15)	(CA)n|Simple_repeat|Simple_repeat	75502	Eya2	EYA transcriptional coactivator and phosphatase 2	protein-coding	8.8533	7.98596	1.02395	6.17e-36	6.25e-35
peak3080	chr3	146219401	146225999	intron (NM_022983, intron 1 of 2)	(TCTG)n|Simple_repeat|Simple_repeat	1739	Lpar3	lysophosphatidic acid receptor 3	protein-coding	7.62934	6.76172	1.02372	4.27e-14	1.43e-13
peak229	chr12	112893201	112934199	exon (NM_010588, exon 16 of 26)	exon (NM_010588, exon 16 of 26)	6841	Mir6941	microRNA 6941	ncRNA	10.1523	9.28541	1.02371	1.47e-88	6.65e-87
peak497	chr4	130268801	130289599	Intergenic	Intergenic	-3614	Serinc2	serine incorporator 2	protein-coding	9.5689	8.70209	1.02358	3.63e-59	7.53e-58
peak4625	chr18	52950201	52955799	Intergenic	Intergenic	127690	Ancv1r	ancient vomeronasal 1 receptor	protein-coding	6.98311	6.11538	1.02334	4.94e-09	1.1e-08
peak5853	chr10	67391201	67393599	Intergenic	Intergenic	-107119	Nrbf2	nuclear receptor binding factor 2	protein-coding	5.97728	5.10851	1.02296	1.13e-06	2e-06
peak332	chr13	31612001	31632999	Intergenic	Intergenic	-3316	Foxf2	forkhead box F2	protein-coding	9.88645	9.02097	1.02229	1.38e-73	4.3e-72
peak6210	chr2	160889601	160892199	intron (NM_001199118, intron 1 of 19)	intron (NM_001199118, intron 1 of 19)	2732	Lpin3	lipin 3	protein-coding	5.84549	4.97727	1.02215	3.36e-06	5.58e-06
peak1300	chr3	104957001	104968599	Intergenic	Intergenic	-1091	Wnt2b	wingless-type MMTV integration site family, member 2B	protein-coding	8.58308	7.71761	1.022	1.14e-29	9.02e-29
peak68	chr11	103700201	103759399	3' UTR (NM_011719, exon 4 of 4)	3' UTR (NM_011719, exon 4 of 4)	20021	Wnt9b	wingless-type MMTV integration site family, member 9B	protein-coding	11.0077	10.1427	1.02193	3.76e-158	5.71e-156
peak3591	chr7	100923201	100930999	intron (NM_001081116, intron 1 of 20)	intron (NM_001081116, intron 1 of 20)	5061	Arhgef17	Rho guanine nucleotide exchange factor (GEF) 17	protein-coding	7.45124	6.58551	1.02172	4.17e-12	1.2e-11
peak3871	chr7	49737401	49744599	Intergenic	Intergenic	-18106	Htatip2	HIV-1 Tat interactive protein 2	protein-coding	7.33535	6.46953	1.02172	4.5e-11	1.2e-10
peak392	chr7	49620401	49643599	3' UTR (NM_001005232, exon 4 of 4)	3' UTR (NM_001005232, exon 4 of 4)	4835	Dbx1	developing brain homeobox 1	protein-coding	9.76404	8.89919	1.02164	1.53e-67	4.02e-66
peak4750	chr3	89593801	89598199	intron (NM_080466, intron 2 of 7)	intron (NM_080466, intron 2 of 7)	75836	Kcnn3	potassium intermediate/small conductance calcium-activated channel, subfamily N, member 3	protein-coding	6.90089	6.03523	1.02117	1.04e-08	2.27e-08
peak5471	chr17	7771401	7773799	exon (NM_001081416, exon 9 of 21)	exon (NM_001081416, exon 9 of 21)	54702	Fndc1	fibronectin type III domain containing 1	protein-coding	6.16993	5.30383	1.02065	2.93e-07	5.53e-07
peak224	chr12	112676001	112710999	Intergenic	CpG	14660	Zbtb42	zinc finger and BTB domain containing 42	protein-coding	10.1774	9.31398	1.02027	1.29e-89	5.95e-88
peak5233	chr5	106494001	106497799	Intergenic	Intergenic	-37734	Barhl2	BarH like homeobox 2	protein-coding	6.35756	5.49227	1.02014	1.18e-07	2.33e-07
peak915	chr4	154882601	154898399	intron (NM_013783, intron 13 of 23)	intron (NM_013783, intron 13 of 23)	8543	Prxl2b	peroxiredoxin like 2B	protein-coding	8.96865	8.10579	1.0195	1.11e-38	1.25e-37
peak2437	chr5	31293601	31301799	intron (NM_144909, intron 1 of 18)	intron (NM_144909, intron 1 of 18)	137	Gckr	glucokinase regulatory protein	protein-coding	7.90691	7.04436	1.01882	9.37e-18	3.97e-17
peak522	chr13	54037801	54061399	Intergenic	Intergenic	5180	Drd1	dopamine receptor D1	protein-coding	9.52845	8.66713	1.01808	4.88e-57	9.65e-56
peak5280	chr9	32322801	32325799	intron (NM_010605, intron 2 of 3)	intron (NM_010605, intron 2 of 3)	20044	Kcnj5	potassium inwardly-rectifying channel, subfamily J, member 5	protein-coding	6.33982	5.4766	1.01806	1.36e-07	2.66e-07
peak275	chr2	165582001	165614999	intron (NM_001271963, intron 1 of 15)	(CA)n|Simple_repeat|Simple_repeat	3472	Eya2	EYA transcriptional coactivator and phosphatase 2	protein-coding	10.0175	9.15738	1.01694	7.15e-80	2.68e-78
peak4975	chr18	81435001	81439999	Intergenic	L1MA4|LINE|L1	-450479	Sall3	spalt like transcription factor 3	protein-coding	6.69355	5.83259	1.01626	3.57e-08	7.41e-08
peak2388	chr2	4432801	4442199	intron (NM_001347086, intron 3 of 24)	intron (NM_001347086, intron 3 of 24)	36524	Frmd4a	FERM domain containing 4A	protein-coding	7.93666	7.0768	1.01614	3.99e-18	1.73e-17
peak1923	chr5	123486601	123496399	intron (NM_001033461, intron 1 of 11)	RSINE1|SINE|B4	2175	Lrrc43	leucine rich repeat containing 43	protein-coding	8.18238	7.32295	1.01582	5.51e-22	2.96e-21
peak655	chr5	112086601	112105399	Intergenic	Intergenic	-110763	1700028D13Rik	RIKEN cDNA 1700028D13 gene	ncRNA	9.29117	8.43242	1.01546	3.84e-48	6.05e-47
peak986	chr2	169148601	169167399	Intergenic	MIR|SINE|MIR	179731	1700017J07Rik	RIKEN cDNA 1700017J07 gene	ncRNA	8.91139	8.05293	1.0151	6.41e-37	6.71e-36
peak958	chr5	111957201	111973399	Intergenic	Intergenic	-203572	E130006D01Rik	RIKEN cDNA E130006D01 gene	ncRNA	8.93813	8.07976	1.01501	1.31e-37	1.41e-36
peak67	chr11	77927201	77980599	exon (NM_001291225, exon 2 of 16)	exon (NM_001291225, exon 2 of 16)	23061	Sez6	seizure related gene 6	protein-coding	11.0279	10.1705	1.01428	2.09e-158	3.22e-156
peak350	chr5	114251401	114286199	intron (NM_148935, intron 2 of 9)	intron (NM_148935, intron 2 of 9)	4961	Foxn4	forkhead box N4	protein-coding	9.87421	9.01711	1.01391	5.12e-72	1.51e-70
peak276	chr17	35191801	35219599	promoter-TSS (NM_010735)	promoter-TSS (NM_010735)	-349	Lta	lymphotoxin A	protein-coding	10.0231	9.16615	1.01374	8.94e-80	3.35e-78
peak3348	chr3	37982401	37989399	intron (NR_040559, intron 2 of 3)	B3|SINE|B2	87087	Gm20755	predicted gene, 20755	ncRNA	7.55074	6.69341	1.0134	5.41e-13	1.67e-12
peak2219	chr2	121632001	121641399	intron (NM_001360084, intron 1 of 13)	intron (NM_001360084, intron 1 of 13)	128207	Wdr76	WD repeat domain 76	protein-coding	8.0168	7.16007	1.01306	2.99e-19	1.39e-18
peak5503	chr5	121858801	121862199	3' UTR (NM_001312908, exon 23 of 23)	3' UTR (NM_001312908, exon 23 of 23)	11503	Pheta1	PH domain containing endocytic trafficking adaptor 1	protein-coding	6.17991	5.32185	1.01267	3.32e-07	6.22e-07
peak260	chr7	44318201	44347199	intron (NM_001034115, intron 12 of 24)	B3|SINE|B2	22436	Shank1	SH3 and multiple ankyrin repeat domains 1	protein-coding	10.0748	9.21909	1.01256	1.64e-82	6.53e-81
peak4926	chr5	73393601	73398799	Intergenic	MTA_Mm|LTR|ERVL-MaLR	-9878	Cwh43	cell wall biogenesis 43 C-terminal homolog	protein-coding	6.77486	5.91815	1.01211	2.77e-08	5.82e-08
peak4088	chrX	99187601	99194999	Intergenic	Intergenic	55239	Efnb1	ephrin B1	protein-coding	7.27157	6.41558	1.01186	1.95e-10	4.92e-10
peak2209	chr18	53491001	53503799	intron (NM_001033281, intron 2 of 6)	intron (NM_001033281, intron 2 of 6)	32854	Prdm6	PR domain containing 6	protein-coding	8.02515	7.16982	1.01166	2.45e-19	1.15e-18
peak8	chr5	111395601	111552199	Intergenic	Intergenic	56600	Mn1	meningioma 1	protein-coding	12.3419	11.4873	1.01156	0	0
peak5951	chr9	114978801	114981399	intron (NM_148958, intron 1 of 11)	intron (NM_148958, intron 1 of 11)	1615	Osbpl10	oxysterol binding protein-like 10	protein-coding	5.96578	5.10854	1.01146	1.57e-06	2.72e-06
peak833	chr3	102002801	102019199	5' UTR (NM_178777, exon 2 of 3)	5' UTR (NM_178777, exon 2 of 3)	855	Nhlh2	nescient helix loop helix 2	protein-coding	9.08348	8.2289	1.01125	2.23e-41	2.76e-40
peak5094	chr19	44923801	44928599	Intergenic	Intergenic	-4919	Slf2	SMC5-SMC6 complex localization factor 2	protein-coding	6.58493	5.72913	1.01098	6.39e-08	1.29e-07
peak5238	chr18	83246801	83250799	Intergenic	Intergenic	77084	4921531P14Rik	RIKEN cDNA 4921531P14 gene	ncRNA	6.40936	5.55394	1.01039	1.19e-07	2.35e-07
peak932	chr13	112987001	113002799	intron (NM_001037914, intron 3 of 6)	intron (NM_001037914, intron 3 of 6)	1032	Mcidas	multiciliate differentiation and DNA synthesis associated cell cycle protein	protein-coding	8.96866	8.11604	1.00927	4.49e-38	4.97e-37
peak1749	chr5	138817601	138826399	TTS (NM_001195128)	TTS (NM_001195128)	1920	Gm5294	predicted gene 5294	protein-coding	8.31062	7.4588	1.00827	6.6e-24	3.9e-23
peak1947	chr2	29224801	29236999	intron (NM_133500, intron 1 of 6)	B4|SINE|B4	17199	Ntng2	netrin G2	protein-coding	8.17742	7.32572	1.0081	1.22e-21	6.47e-21
peak9	chr5	35244001	35435199	Intergenic	Intergenic	-21953	4930478P22Rik	RIKEN cDNA 4930478P22 gene	ncRNA	12.8122	11.9611	1.00807	0	0
peak4955	chr7	90096401	90101799	Intergenic	Intergenic	30374	2310010J17Rik	RIKEN cDNA 2310010J17 gene	ncRNA	6.76826	5.91654	1.00714	3.24e-08	6.75e-08
peak6104	chr7	34518201	34521199	Intergenic	RMER19C|LTR|ERVK	-129995	Lsm14a	LSM14A mRNA processing body assembly factor	protein-coding	5.91886	5.06609	1.00692	2.5e-06	4.23e-06
peak311	chr19	45144201	45174799	Intergenic	Intergenic	8785	Tlx1	T cell leukemia, homeobox 1	protein-coding	9.96506	9.11508	1.0068	8.14e-76	2.7e-74
peak3236	chr10	60623601	60630799	intron (NR_045556, intron 4 of 68)	intron (NR_045556, intron 4 of 68)	69290	Cdh23	cadherin 23 (otocadherin)	protein-coding	7.60361	6.75324	1.00648	1.87e-13	5.96e-13
peak3605	chr4	151038601	151045199	intron (NM_011067, intron 3 of 20)	intron (NM_011067, intron 3 of 20)	2765	Per3	period circadian clock 3	protein-coding	7.47168	6.62143	1.00627	4.78e-12	1.37e-11
peak4945	chr2	72309001	72313999	intron (NM_023057, intron 2 of 19)	intron (NM_023057, intron 2 of 19)	25799	Map3k20	mitogen-activated protein kinase kinase kinase 20	protein-coding	6.79439	5.94414	1.00569	3.08e-08	6.44e-08
peak3805	chr12	109394201	109400199	Intergenic	Intergenic	-55623	Dlk1	delta like non-canonical Notch ligand 1	protein-coding	7.39228	6.54265	1.0056	2.7e-11	7.33e-11
peak893	chr2	165684801	165703999	intron (NM_010165, intron 5 of 15)	intron (NM_010165, intron 5 of 15)	39102	Eya2	EYA transcriptional coactivator and phosphatase 2	protein-coding	9.02377	8.17503	1.00539	2.49e-39	2.88e-38
peak1652	chr1	156201401	156210799	Intergenic	Intergenic	-1074	Fam163a	family with sequence similarity 163, member A	protein-coding	8.37936	7.53063	1.00521	5.11e-25	3.19e-24
peak4170	chr15	76215601	76221599	intron (NM_011117, intron 1 of 31)	intron (NM_011117, intron 1 of 31)	-2927	Mir1942	microRNA 1942	ncRNA	7.25738	6.40809	1.00517	3.06e-10	7.57e-10
peak1888	chr2	74703001	74715399	TTS (NR_027899)	TTS (NR_027899)	-2793	Hoxd3	homeobox D3	protein-coding	8.22399	7.37528	1.00512	2.54e-22	1.39e-21
peak3268	chr4	152158001	152164199	3' UTR (NM_001301805, exon 5 of 5)	3' UTR (NM_001301805, exon 5 of 5)	2233	Hes2	hes family bHLH transcription factor 2	protein-coding	7.59616	6.74766	1.00461	2.44e-13	7.69e-13
peak1160	chr19	42197201	42209999	Intergenic	Intergenic	-1348	Sfrp5	secreted frizzled-related sequence protein 5	protein-coding	8.73978	7.89185	1.00452	3.15e-32	2.8e-31
peak236	chr4	107667201	107704799	Intergenic	Intergenic	-1770	Dmrtb1	DMRT-like family B with proline-rich C-terminal, 1	protein-coding	10.1649	9.31742	1.00433	1.23e-86	5.36e-85
peak6853	chr7	133517201	133519799	Intergenic	Intergenic	83615	Tex36	testis expressed 36	protein-coding	5.65822	4.80757	1.00424	1.75e-05	2.64e-05
peak1186	chr7	137115401	137132399	intron (NM_008598, intron 4 of 4)	intron (NM_008598, intron 4 of 4)	-110783	Gm10578	predicted gene 10578	ncRNA	8.71767	7.87013	1.00413	1.02e-31	8.92e-31
peak2790	chr4	32862601	32871599	intron (NM_001012451, intron 1 of 15)	intron (NM_001012451, intron 1 of 15)	-2567	Ankrd6	ankyrin repeat domain 6	protein-coding	7.77813	6.9307	1.00363	1.37e-15	5.06e-15
peak80	chr11	94469201	94526999	intron (NM_027984, intron 1 of 9)	intron (NM_027984, intron 1 of 9)	1874	Epn3	epsin 3	protein-coding	10.9766	10.1299	1.00355	2.12e-150	2.73e-148
peak460	chr10	127073401	127096599	intron (NM_001033263, intron 5 of 18)	intron (NM_001033263, intron 5 of 18)	6093	Agap2	ArfGAP with GTPase domain, ankyrin repeat and PH domain 2	protein-coding	9.67596	8.82982	1.00293	1.05e-61	2.36e-60
peak3383	chr19	56238201	56245999	Intergenic	RSINE1|SINE|B4	-45812	Habp2	hyaluronic acid binding protein 2	protein-coding	7.55836	6.71203	1.00241	7.16e-13	2.19e-12
peak641	chr11	119084801	119104199	Intergenic	L1MB3|LINE|L1	-8263	Cbx4	chromobox 4	protein-coding	9.34096	8.49567	1.00202	8.38e-49	1.35e-47
peak5023	chr17	70502401	70507599	intron (NM_177639, intron 1 of 11)	(TG)n|Simple_repeat|Simple_repeat	-16894	Dlgap1	DLG associated protein 1	protein-coding	6.72788	5.88145	1.00181	4.56e-08	9.38e-08
peak4187	chr9	111054801	111060599	promoter-TSS (NM_001302377)	promoter-TSS (NM_001302377)	-182	Ccrl2	chemokine (C-C motif) receptor-like 2	protein-coding	7.25734	6.41182	1.00139	3.46e-10	8.53e-10
peak4052	chr2	170483201	170488399	intron (NM_009996, intron 10 of 11)	intron (NM_009996, intron 10 of 11)	-10628	Pfdn4	prefoldin 4	protein-coding	7.30836	6.46305	1.00123	1.5e-10	3.83e-10
peak558	chr1	75357001	75381399	TTS (NM_010043)	TTS (NM_010043)	5815	Gm15179	predicted gene 15179	ncRNA	9.50581	8.66181	1.00076	1.22e-54	2.26e-53
peak222	chr18	80335401	80374999	intron (NM_001190373, intron 1 of 3)	MTB-int|LTR|ERVL-MaLR	9054	Kcng2	potassium voltage-gated channel, subfamily G, member 2	protein-coding	10.2264	9.38253	1.00073	7.58e-90	3.52e-88
peak4521	chr13	54705201	54709799	intron (NM_001033364, intron 1 of 31)	intron (NM_001033364, intron 1 of 31)	6037	Cdhr2	cadherin-related family member 2	protein-coding	7.10852	6.26379	1.00049	2.74e-09	6.26e-09
peak2735	chr16	91299201	91307399	Intergenic	Intergenic	33531	Olig1	oligodendrocyte transcription factor 1	protein-coding	7.80415	6.96028	1.00009	7.31e-16	2.76e-15
peak142	chr1	133239801	133292199	intron (NM_182930, intron 5 of 26)	intron (NM_182930, intron 5 of 26)	3808	Gm19461	predicted gene, 19461	ncRNA	10.5845	9.74141	0.99997	1.37e-114	9.98e-113
peak1618	chr11	98541401	98551999	promoter-TSS (NM_011771)	promoter-TSS (NM_011771)	-669	Ikzf3	IKAROS family zinc finger 3	protein-coding	8.41361	7.57016	0.999936	1.91e-25	1.22e-24
peak6346	chr13	47974001	47976799	intron (NR_038004, intron 2 of 7)	MTEb|LTR|ERVL-MaLR	43208	4931429P17Rik	RIKEN cDNA 4931429P17 gene	ncRNA	5.84549	5.00002	0.999498	5.06e-06	8.24e-06
peak5429	chr18	61869801	61873599	exon (NM_001164491, exon 3 of 24)	exon (NM_001164491, exon 3 of 24)	40124	Ablim3	actin binding LIM protein family, member 3	protein-coding	6.30375	5.45919	0.999398	2.46e-07	4.67e-07
peak422	chr13	53592801	53623599	Intergenic	Intergenic	31001	9530014B07Rik	RIKEN cDNA 9530014B07 gene	ncRNA	9.74568	8.90386	0.998613	2.59e-64	6.34e-63
peak430	chr14	32366401	32393999	intron (NM_001034037, intron 1 of 2)	intron (NM_001034037, intron 1 of 2)	8173	1700024G13Rik	RIKEN cDNA 1700024G13 gene	protein-coding	9.74063	8.89936	0.998059	4.95e-64	1.19e-62
peak179	chr15	101772801	101807999	Intergenic	Intergenic	-3880	Krt72	keratin 72	protein-coding	10.3837	9.54298	0.997588	1.51e-99	8.72e-98
peak992	chr1	182814801	182834599	intron (NM_144796, intron 1 of 7)	intron (NM_144796, intron 1 of 7)	59804	Susd4	sushi domain containing 4	protein-coding	8.94398	8.10312	0.997508	9.59e-37	9.98e-36
peak5105	chr1	188454201	188458599	intron (NM_021408, intron 19 of 70)	intron (NM_021408, intron 19 of 70)	193562	Ush2a	usherin	protein-coding	6.65818	5.81628	0.997212	6.6e-08	1.34e-07
peak100	chr13	54970801	55018399	intron (NM_001311128, intron 2 of 14)	intron (NM_001311128, intron 2 of 14)	26219	Hk3	hexokinase 3	protein-coding	10.8353	9.99508	0.99708	3.03e-135	3.13e-133
peak2741	chr5	65888001	65897199	exon (NM_001081105, exon 3 of 3)	exon (NM_001081105, exon 3 of 3)	29016	Rhoh	ras homolog family member H	protein-coding	7.80735	6.96658	0.997003	7.71e-16	2.9e-15
peak476	chr5	121035401	121060999	Intergenic	IMPB_01|Satellite|Satellite	-38108	Rph3a	rabphilin 3A	protein-coding	9.66178	8.8219	0.99666	1.71e-60	3.71e-59
peak3154	chr15	83012801	83021399	intron (NM_001271411, intron 1 of 5)	intron (NM_001271411, intron 1 of 5)	6038	Nfam1	Nfat activating molecule with ITAM motif 1	protein-coding	7.64749	6.80717	0.996461	8.72e-14	2.85e-13
peak2952	chr11	101075201	101082799	exon (NM_010475, exon 3 of 6)	exon (NM_010475, exon 3 of 6)	589	Hsd17b1	hydroxysteroid (17-beta) dehydrogenase 1	protein-coding	7.72111	6.88105	0.996251	1.12e-14	3.91e-14
peak383	chr1	90995801	91023599	intron (NM_001111312, intron 1 of 12)	(CA)n|Simple_repeat|Simple_repeat	10973	Lrrfip1	leucine rich repeat (in FLII) interacting protein 1	protein-coding	9.84627	9.00694	0.996146	1.13e-68	3.06e-67
peak1839	chr4	140429001	140438999	Intergenic	Intergenic	53533	Gm13016	predicted gene 13016	ncRNA	8.27381	7.4342	0.996053	7.63e-23	4.28e-22
peak2954	chr7	123983201	123990399	intron (NM_001252072, intron 1 of 1)	intron (NM_001252072, intron 1 of 1)	3972	Hs3st4	heparan sulfate (glucosamine) 3-O-sulfotransferase 4	protein-coding	7.7211	6.88146	0.995831	1.13e-14	3.96e-14
peak1069	chr9	43910801	43926599	Intergenic	B4|SINE|B4	-124684	Thy1	thymus cell antigen 1, theta	protein-coding	8.85332	8.01417	0.995773	2.09e-34	2.02e-33
peak4240	chr10	67755001	67761599	Intergenic	Intergenic	154362	Zfp365	zinc finger protein 365	protein-coding	7.23841	6.39852	0.995763	5.59e-10	1.36e-09
peak5927	chrX	103536401	103539799	Intergenic	RLTR14-int|LTR|ERV1	-7400	Gm9159	predicted gene 9159	pseudo	6.01123	5.16987	0.995726	1.47e-06	2.56e-06
peak486	chr9	118910001	118942199	promoter-TSS (NM_133710)	promoter-TSS (NM_133710)	-436	Ctdspl	CTD (carboxy-terminal domain, RNA polymerase II, polypeptide A) small phosphatase-like	protein-coding	9.65732	8.81847	0.995634	3.31e-60	7.04e-59
peak58	chr2	118696001	118760199	intron (NM_177568, intron 1 of 31)	intron (NM_177568, intron 1 of 31)	338	Plcb2	phospholipase C, beta 2	protein-coding	11.128	10.2894	0.995483	1.74e-164	3.09e-162
peak5052	chr19	57395801	57400799	Intergenic	Intergenic	37291	Fam160b1	family with sequence similarity 160, member B1	protein-coding	6.74818	5.90826	0.995336	5.14e-08	1.05e-07
peak137	chr5	111880601	111932199	Intergenic	MTC-int|LTR|ERVL-MaLR	-144672	E130006D01Rik	RIKEN cDNA E130006D01 gene	ncRNA	10.6106	9.77237	0.99508	1.01e-115	7.59e-114
peak506	chr11	85823601	85844199	intron (NM_009324, intron 1 of 6)	intron (NM_009324, intron 1 of 6)	1285	Tbx2	T-box 2	protein-coding	9.61931	8.78106	0.995029	1.4e-58	2.85e-57
peak5220	chr5	99772801	99776399	Intergenic	Intergenic	-20627	Gm38413	predicted gene, 38413	ncRNA	6.5392	5.69962	0.994749	1.12e-07	2.22e-07
peak4667	chr9	42689601	42694799	intron (NM_175481, intron 3 of 20)	intron (NM_175481, intron 3 of 20)	-219942	Tbcel	tubulin folding cofactor E-like	protein-coding	7.04989	6.21096	0.994646	6.29e-09	1.39e-08
peak1921	chr2	71525401	71535599	TTS (NR_002854)	TTS (NR_002854)	1055	Dlx1	distal-less homeobox 1	protein-coding	8.2264	7.38819	0.994644	5.19e-22	2.79e-21
peak3063	chr5	148826801	148835199	Intergenic	Intergenic	53037	4930505K14Rik	RIKEN cDNA 4930505K14 gene	ncRNA	7.6795	6.8412	0.994466	3.81e-14	1.28e-13
peak420	chr4	134633201	134666799	intron (NM_207237, intron 1 of 11)	intron (NM_207237, intron 1 of 11)	54290	Man1c1	mannosidase, alpha, class 1C, member 1	protein-coding	9.76404	8.92639	0.994449	1.06e-64	2.59e-63
peak4894	chr1	165157601	165162399	intron (NM_032005, intron 1 of 7)	intron (NM_032005, intron 1 of 7)	773	Tbx19	T-box 19	protein-coding	6.90691	6.06846	0.994027	2.19e-08	4.62e-08
peak221	chr5	34987001	35025199	intron (NM_173402, intron 4 of 16)	intron (NM_173402, intron 4 of 16)	7022	Rgs12	regulator of G-protein signaling 12	protein-coding	10.2432	9.40627	0.993761	7.17e-90	3.35e-88
peak3826	chr19	45099201	45105599	Intergenic	Intergenic	26313	Kazald1	Kazal-type serine peptidase inhibitor domain 1	protein-coding	7.4009	6.56315	0.993733	3.42e-11	9.23e-11
peak2646	chr14	34216201	34223799	promoter-TSS (NM_181529)	promoter-TSS (NM_181529)	-46	Syt15	synaptotagmin XV	protein-coding	7.85484	7.01762	0.993475	2.11e-16	8.23e-16
peak664	chr4	139059801	139078999	intron (NM_021358, intron 1 of 2)	intron (NM_021358, intron 1 of 2)	5389	Htr6	5-hydroxytryptamine (serotonin) receptor 6	protein-coding	9.33427	8.49777	0.993228	6.63e-48	1.03e-46
peak696	chr13	55394801	55415399	intron (NM_011392, intron 8 of 12)	intron (NM_011392, intron 8 of 12)	5452	Slc34a1	solute carrier family 34 (sodium phosphate), member 1	protein-coding	9.29347	8.45712	0.99307	1.5e-46	2.23e-45
peak10	chr17	85594801	85724399	Intergenic	Intergenic	28654	Six2	sine oculis-related homeobox 2	protein-coding	12.2149	11.3788	0.993047	0	0
peak1809	chr15	97305201	97318399	intron (NM_172293, intron 3 of 5)	intron (NM_172293, intron 3 of 5)	-64513	Amigo2	adhesion molecule with Ig like domain 2	protein-coding	8.30378	7.46745	0.992793	3.07e-23	1.75e-22
peak4436	chr16	89921601	89928599	intron (NM_001145886, intron 2 of 27)	intron (NM_001145886, intron 2 of 27)	35727	Tiam1	T cell lymphoma invasion and metastasis 1	protein-coding	7.16486	6.32798	0.992694	1.74e-09	4.05e-09
peak1130	chr5	112386801	112401599	intron (NM_028386, intron 1 of 5)	intron (NM_028386, intron 1 of 5)	573	Asphd2	aspartate beta-hydroxylase domain containing 2	protein-coding	8.79928	7.96324	0.992651	5.64e-33	5.15e-32
peak6294	chr19	28835401	28837999	intron (NM_009199, intron 1 of 11)	intron (NM_009199, intron 1 of 11)	1565	Slc1a1	solute carrier family 1 (neuronal/epithelial high affinity glutamate transporter, system Xag), member 1	protein-coding	5.88264	5.0444	0.992375	4.36e-06	7.15e-06
peak4029	chr16	22802001	22809599	intron (NM_009967, intron 2 of 2)	intron (NM_009967, intron 2 of 2)	5610	Crygs	crystallin, gamma S	protein-coding	7.331	6.49523	0.991712	1.37e-10	3.52e-10
peak382	chr16	34801801	34840199	intron (NM_139300, intron 2 of 31)	intron (NM_139300, intron 2 of 31)	36050	Mylk	myosin, light polypeptide kinase	protein-coding	9.8572	9.0224	0.991619	1.09e-68	2.93e-67
peak725	chr1	34742201	34760399	intron (NM_001368773, intron 4 of 13)	intron (NM_001368773, intron 4 of 13)	-50441	Arhgef4	Rho guanine nucleotide exchange factor (GEF) 4	protein-coding	9.26093	8.42625	0.991393	2.19e-45	3.11e-44
peak357	chr9	98946001	98974999	Intergenic	Intergenic	4893	Foxl2	forkhead box L2	protein-coding	9.90613	9.07158	0.991371	5.07e-71	1.47e-69
peak919	chr4	148803001	148821399	intron (NM_027195, intron 1 of 15)	intron (NM_027195, intron 1 of 15)	7808	Casz1	castor zinc finger 1	protein-coding	9.02652	8.19188	0.991318	1.54e-38	1.73e-37
peak937	chr5	29467401	29481999	intron (NM_019944, intron 2 of 2)	intron (NM_019944, intron 2 of 2)	3770	Mnx1	motor neuron and pancreas homeobox 1	protein-coding	9.00702	8.1724	0.991281	5.09e-38	5.61e-37
peak1450	chr18	80293401	80304199	intron (NM_001190373, intron 3 of 3)	intron (NM_001190373, intron 3 of 3)	42494	Pqlc1	PQ loop repeat containing 1	protein-coding	8.53528	7.70062	0.991193	2.28e-27	1.62e-26
peak1122	chr4	139775201	139788999	intron (NM_011039, intron 5 of 8)	B1_Mus2|SINE|Alu	50868	Pax7	paired box 7	protein-coding	8.81377	7.98018	0.990211	3.52e-33	3.24e-32
peak518	chr16	34304801	34332799	intron (NM_177357, intron 6 of 59)	intron (NM_177357, intron 6 of 59)	195227	Kalrn	kalirin, RhoGEF kinase	protein-coding	9.60177	8.76845	0.9901	2.02e-57	4.04e-56
peak185	chr5	143251001	143296399	Intergenic	Intergenic	-3678	Zfp316	zinc finger protein 316	protein-coding	10.381	9.54779	0.990081	3.67e-98	2.05e-96
peak4837	chr9	107480801	107486399	intron (NM_001174050, intron 3 of 37)	intron (NM_001174050, intron 3 of 37)	-50345	Tmem115	transmembrane protein 115	protein-coding	6.95416	6.11984	0.989955	1.71e-08	3.66e-08
peak18	chr18	76784001	76901999	Intergenic	Intergenic	-13405	Skor2	SKI family transcriptional corepressor 2	protein-coding	11.8578	11.0248	0.989937	4.53e-266	2.6e-263
peak113	chr4	107454201	107507599	intron (NM_147221, intron 2 of 10)	intron (NM_147221, intron 2 of 10)	46181	Glis1	GLIS family zinc finger 1	protein-coding	10.785	9.95205	0.989894	3.38e-129	3.08e-127
peak681	chr14	63237001	63256399	Intergenic	CpG	-1429	Gata4	GATA binding protein 4	protein-coding	9.32305	8.49002	0.989761	2.85e-47	4.32e-46
peak3282	chr2	164483201	164490799	5' UTR (NM_001048228, exon 1 of 4)	5' UTR (NM_001048228, exon 1 of 4)	123	Dbndd2	dysbindin (dystrobrevin binding protein 1) domain containing 2	protein-coding	7.61473	6.7813	0.989559	2.84e-13	8.93e-13
peak2780	chr2	156693801	156701599	intron (NM_001277187, intron 2 of 11)	intron (NM_001277187, intron 2 of 11)	23209	4930405A21Rik	RIKEN cDNA 4930405A21 gene	ncRNA	7.80413	6.97092	0.989455	1.29e-15	4.8e-15
peak5888	chr5	140987001	140989399	intron (NM_175362, intron 1 of 24)	RLTR20A4|LTR|ERVK	12396	Card11	caspase recruitment domain family, member 11	protein-coding	6.04439	5.20941	0.989425	1.27e-06	2.22e-06
peak5364	chr10	121066201	121069799	intron (NM_011915, intron 2 of 9)	intron (NM_011915, intron 2 of 9)	33996	Wif1	Wnt inhibitory factor 1	protein-coding	6.43465	5.60043	0.989265	1.92e-07	3.7e-07
peak381	chr4	21669001	21695999	intron (NM_001080771, intron 3 of 3)	intron (NM_001080771, intron 3 of 3)	3463	Prdm13	PR domain containing 13	protein-coding	9.86419	9.03204	0.98896	1e-68	2.71e-67
peak5519	chr10	45353801	45357399	intron (NM_024285, intron 7 of 7)	intron (NM_024285, intron 7 of 7)	19865	Bves	blood vessel epicardial substance	protein-coding	6.2946	5.46059	0.988857	3.46e-07	6.48e-07
peak1078	chr4	142460601	142476199	Intergenic	(TG)n|Simple_repeat|Simple_repeat	-228999	Kazn	kazrin, periplakin interacting protein	protein-coding	8.86263	8.03056	0.988699	3.04e-34	2.91e-33
peak217	chr2	33697401	33735799	Intergenic	Intergenic	75407	C130021I20Rik	Riken cDNA C130021I20 gene	ncRNA	10.2767	9.44502	0.988549	3.5e-91	1.66e-89
peak746	chr5	111935001	111955599	Intergenic	Intergenic	-183572	E130006D01Rik	RIKEN cDNA E130006D01 gene	ncRNA	9.2408	8.40911	0.988404	1.54e-44	2.13e-43
peak6170	chr15	100891401	100894399	intron (NM_001077499, intron 1 of 26)	intron (NM_001077499, intron 1 of 26)	22255	Scn8a	sodium channel, voltage-gated, type VIII, alpha	protein-coding	5.94251	5.10852	0.988254	2.97e-06	4.96e-06
peak1388	chr16	92321601	92337199	intron (NM_001370888, intron 1 of 1)	intron (NM_001370888, intron 1 of 1)	3821	Smim34	small integral membrane protein 34	protein-coding	8.59619	7.76451	0.988238	1.99e-28	1.48e-27
peak5752	chr1	57910201	57912999	intron (NM_001368787, intron 9 of 13)	intron (NM_001368787, intron 9 of 13)	57924	Kctd18	potassium channel tetramerisation domain containing 18	protein-coding	6.11893	5.28553	0.987979	8.29e-07	1.49e-06
peak1920	chr8	108693601	108703199	Intergenic	Intergenic	-16244	Zfhx3	zinc finger homeobox 3	protein-coding	8.24077	7.40939	0.987821	5.12e-22	2.75e-21
peak206	chr19	42397201	42438599	intron (NM_001356589, intron 1 of 14)	intron (NM_001356589, intron 1 of 14)	13594	Crtac1	cartilage acidic protein 1	protein-coding	10.3185	9.48774	0.987657	1.09e-93	5.44e-92
peak2227	chr7	25089601	25099399	intron (NM_001163554, intron 12 of 14)	B3|SINE|B2	2675	Mir6537	microRNA 6537	ncRNA	8.0607	7.22959	0.987476	3.4e-19	1.58e-18
peak4626	chr19	56707001	56712799	Intergenic	MTE2b|LTR|ERVL-MaLR	-12217	Adrb1	adrenergic receptor, beta 1	protein-coding	7.09276	6.26105	0.987466	4.96e-09	1.11e-08
peak345	chr12	107906801	107937599	intron (NM_001286343, intron 1 of 1)	intron (NM_001286343, intron 1 of 1)	81214	Bcl11b	B cell leukemia/lymphoma 11B	protein-coding	9.9469	9.11637	0.987359	1.43e-72	4.28e-71
peak2789	chr7	139676401	139684999	intron (NM_001302546, intron 5 of 58)	intron (NM_001302546, intron 5 of 58)	3115	Cfap46	cilia and flagella associated protein 46	protein-coding	7.80733	6.97706	0.986512	1.36e-15	5.02e-15
peak4576	chr10	78050001	78055399	intron (NM_001081695, intron 7 of 13)	intron (NM_001081695, intron 7 of 13)	-2635	Dnmt3l	DNA (cytosine-5-)-methyltransferase 3-like	protein-coding	7.11892	6.28824	0.986465	3.77e-09	8.51e-09
peak924	chr4	48044401	48058599	exon (NM_015743, exon 3 of 8)	exon (NM_015743, exon 3 of 8)	6195	Nr4a3	nuclear receptor subfamily 4, group A, member 3	protein-coding	9.03205	8.20237	0.98635	2.18e-38	2.43e-37
peak1877	chr2	180458601	180473799	intron (NM_001355218, intron 3 of 11)	intron (NM_001355218, intron 3 of 11)	5222	Slco4a1	solute carrier organic anion transporter family, member 4a1	protein-coding	8.27147	7.44168	0.986244	1.85e-22	1.02e-21
peak192	chr7	35182201	35224199	intron (NM_001024707, intron 6 of 7)	intron (NM_001024707, intron 6 of 7)	12145	Lrp3	low density lipoprotein receptor-related protein 3	protein-coding	10.3712	9.54203	0.986063	7.14e-97	3.84e-95
peak86	chr9	121617801	121678399	intron (NM_011703, intron 1 of 12)	L2|LINE|L2	5384	Vipr1	vasoactive intestinal peptide receptor 1	protein-coding	10.9414	10.1124	0.98589	1.02e-142	1.23e-140
peak3542	chr5	137198801	137205599	Intergenic	MLT1C|LTR|ERVL-MaLR	-36154	Muc3	mucin 3, intestinal	protein-coding	7.52747	6.69772	0.985847	2.98e-12	8.7e-12
peak39	chr4	154982801	155049999	intron (NM_001356470, intron 1 of 22)	intron (NM_001356470, intron 1 of 22)	3028	Plch2	phospholipase C, eta 2	protein-coding	11.29	10.4615	0.985438	1.49e-180	3.94e-178
peak4381	chr5	143782001	143787999	Intergenic	Intergenic	26646	D130017N08Rik	RIKEN cDNA D130017N08 gene	ncRNA	7.20461	6.37513	0.985342	1.28e-09	3.02e-09
peak6826	chr2	169546601	169548999	Intergenic	Intergenic	-84709	Tshz2	teashirt zinc finger family member 2	protein-coding	5.71425	4.88272	0.985332	1.64e-05	2.48e-05
peak3665	chr5	66771001	66778999	intron (NM_001001980, intron 1 of 25)	intron (NM_001001980, intron 1 of 25)	29111	Limch1	LIM and calponin homology domains 1	protein-coding	7.47984	6.6507	0.985197	8.93e-12	2.52e-11
peak3209	chr4	135726601	135733599	intron (NM_178257, intron 1 of 6)	intron (NM_178257, intron 1 of 6)	1941	Il22ra1	interleukin 22 receptor, alpha 1	protein-coding	7.64739	6.81875	0.984797	1.5e-13	4.81e-13
peak3213	chr11	54332801	54341399	exon (NM_001033597, exon 11 of 21)	exon (NM_001033597, exon 11 of 21)	22197	Acsl6	acyl-CoA synthetase long-chain family member 6	protein-coding	7.64739	6.81954	0.984015	1.53e-13	4.93e-13
peak704	chr7	139601001	139627399	intron (NM_001302546, intron 48 of 58)	intron (NM_001302546, intron 48 of 58)	-31403	Nkx6-2	NK6 homeobox 2	protein-coding	9.30263	8.47543	0.983923	3.64e-46	5.34e-45
peak407	chr5	123168801	123199199	Intergenic	(GA)n|Simple_repeat|Simple_repeat	-1277	Hpd	4-hydroxyphenylpyruvic acid dioxygenase	protein-coding	9.81858	8.99149	0.983901	4.73e-66	1.2e-64
peak2731	chr10	19823401	19832799	Intergenic	Intergenic	23359	Slc35d3	solute carrier family 35, member D3	protein-coding	7.8329	7.00539	0.983772	7.18e-16	2.71e-15
peak2024	chr15	101124601	101134799	intron (NM_001277258, intron 2 of 10)	intron (NM_001277258, intron 2 of 10)	1178	Acvrl1	activin A receptor, type II-like 1	protein-coding	8.18489	7.35774	0.983567	5.57e-21	2.84e-20
peak2005	chr17	56495401	56504599	Intergenic	Intergenic	12483	Znrf4	zinc and ring finger 4	protein-coding	8.19723	7.37014	0.983518	3.61e-21	1.86e-20
peak321	chr7	143086401	143115399	Intergenic	RMER19A|LTR|ERVK	-6258	Trpm5	transient receptor potential cation channel, subfamily M, member 5	protein-coding	10.0021	9.17603	0.982916	7.77e-75	2.5e-73
peak43	chr4	44669001	44737799	non-coding (NR_073462, exon 1 of 1)	non-coding (NR_073462, exon 1 of 1)	600	5730488B01Rik	RIKEN cDNA 5730488B01 gene	ncRNA	11.2694	10.4439	0.982404	3.57e-177	8.58e-175
peak1309	chr7	143748601	143761399	Intergenic	Intergenic	11993	Mrgprg	MAS-related GPR, member G	protein-coding	8.66178	7.83607	0.982292	1.75e-29	1.38e-28
peak4988	chr18	68565601	68570999	Intergenic	PB1D7|SINE|Alu	-138980	Mc2r	melanocortin 2 receptor	protein-coding	6.87031	6.04365	0.982238	3.81e-08	7.89e-08
peak6923	chr5	30773001	30774999	intron (NM_001356948, intron 2 of 12)	MTD|LTR|ERVL-MaLR	-40641	Mapre3	microtubule-associated protein, RP/EB family, member 3	protein-coding	5.6865	4.85805	0.982206	2.07e-05	3.09e-05
peak585	chr15	83834001	83857799	intron (NM_172610, intron 4 of 6)	intron (NM_172610, intron 4 of 6)	61071	Mpped1	metallophosphoesterase domain containing 1	protein-coding	9.49586	8.67072	0.981907	1.2e-52	2.12e-51
peak2420	chr10	81466801	81477399	intron (NM_176954, intron 2 of 11)	intron (NM_176954, intron 2 of 11)	1031	Celf5	CUGBP, Elav-like family member 5	protein-coding	7.98014	7.15466	0.981811	7.48e-18	3.19e-17
peak5359	chr5	120692001	120695799	intron (NM_008052, intron 3 of 9)	intron (NM_008052, intron 3 of 9)	17769	Dtx1	deltex 1, E3 ubiquitin ligase	protein-coding	6.48378	5.65713	0.981781	1.9e-07	3.65e-07
peak4577	chr11	35512201	35517599	intron (NM_011412, intron 5 of 35)	L2c|LINE|L2	-101916	Mir218-2	microRNA 218-2	ncRNA	7.12922	6.30345	0.981576	3.85e-09	8.68e-09
peak6665	chr11	59103601	59105999	intron (NM_001171512, intron 14 of 103)	intron (NM_001171512, intron 14 of 103)	31575	Obscn	obscurin, cytoskeletal calmodulin and titin-interacting RhoGEF	protein-coding	5.78136	4.9541	0.981226	1.11e-05	1.72e-05
peak712	chr12	112585201	112611399	intron (NM_198411, intron 1 of 22)	intron (NM_198411, intron 1 of 22)	9516	Inf2	inverted formin, FH2 and WH2 domain containing	protein-coding	9.29807	8.47367	0.981131	8.16e-46	1.18e-44
peak336	chr11	119527601	119558799	exon (NM_008730, exon 4 of 5)	exon (NM_008730, exon 4 of 5)	4620	Nptx1	neuronal pentraxin 1	protein-coding	9.9737	9.14973	0.980797	3.91e-73	1.2e-71
peak5002	chr4	124490201	124494799	Intergenic	Intergenic	-6541	1700057H15Rik	RIKEN cDNA 1700057H15 gene	ncRNA	6.87032	6.04535	0.980539	4.05e-08	8.36e-08
peak324	chr10	78367401	78397999	Intergenic	Intergenic	25845	Mir6907	microRNA 6907	ncRNA	10.0035	9.17981	0.980535	1.29e-74	4.1e-73
peak4251	chr2	174323801	174329599	intron (NM_001310085, intron 2 of 12)	intron (NM_001310085, intron 2 of 12)	-1049	Gnas	GNAS (guanine nucleotide binding protein, alpha stimulating) complex locus	protein-coding	7.26686	6.44228	0.980495	5.93e-10	1.44e-09
peak6408	chr10	67927601	67929999	Intergenic	MLT1F-int|LTR|ERVL-MaLR	-16138	Zfp365	zinc finger protein 365	protein-coding	5.87036	5.04438	0.980136	5.98e-06	9.64e-06
peak6407	chr3	129804001	129806799	Intergenic	Intergenic	-1264	Lrit3	leucine-rich repeat, immunoglobulin-like and transmembrane domains 3	protein-coding	5.87036	5.04439	0.980126	5.98e-06	9.64e-06
peak70	chr13	48654801	48715199	Intergenic	Intergenic	21964	Barx1	BarH-like homeobox 1	protein-coding	11.0821	10.2591	0.979932	1.84e-155	2.72e-153
peak355	chr9	108102201	108132799	exon (NM_007567, exon 4 of 12)	exon (NM_007567, exon 4 of 12)	-16218	4930447F24Rik	RIKEN cDNA 4930447F24 gene	ncRNA	9.9359	9.11373	0.978992	4.8e-71	1.4e-69
peak870	chr19	56714201	56732599	exon (NM_007419, exon 1 of 1)	exon (NM_007419, exon 1 of 1)	1283	Adrb1	adrenergic receptor, beta 1	protein-coding	9.10721	8.28548	0.978417	6.14e-40	7.29e-39
peak5044	chr17	69151001	69156599	intron (NM_001355732, intron 1 of 21)	B4|SINE|B4	-2944	Epb41l3	erythrocyte membrane protein band 4.1 like 3	protein-coding	6.84544	6.02261	0.97838	4.96e-08	1.02e-07
peak5168	chr10	120850401	120855199	intron (NM_177092, intron 2 of 6)	(CAGAGA)n|Simple_repeat|Simple_repeat	-4829	Gm15910	predicted gene 15910	ncRNA	6.72792	5.9054	0.977954	8.79e-08	1.76e-07
peak571	chr11	95007401	95029399	intron (NM_001364136, intron 2 of 8)	intron (NM_001364136, intron 2 of 8)	8521	Samd14	sterile alpha motif domain containing 14	protein-coding	9.52845	8.70728	0.977943	1.67e-53	3.01e-52
peak333	chr11	82373601	82398799	Intergenic	Intergenic	-2700	Tmem132e	transmembrane protein 132E	protein-coding	9.98584	9.16501	0.977661	2.27e-73	7.05e-72
peak1150	chr19	25663601	25679199	non-coding (NR_045347, exon 2 of 2)	non-coding (NR_045347, exon 2 of 2)	839	2610016A17Rik	RIKEN cDNA 2610016A17 gene	ncRNA	8.81218	7.99117	0.977638	1.75e-32	1.57e-31
peak299	chr4	140183001	140219199	intron (NM_198610, intron 1 of 9)	B2_Mm1t|SINE|B2	45711	Igsf21	immunoglobulin superfamily, member 21	protein-coding	10.0566	9.23587	0.977611	5.08e-77	1.76e-75
peak5727	chr11	117439201	117442199	Intergenic	Intergenic	-18983	Gm8624	ribosomal protein S23 pseudogene	pseudo	6.1799	5.35735	0.977263	7.48e-07	1.35e-06
peak15	chr18	80589001	80728599	intron (NM_001164112, intron 6 of 9)	(CTATG)n|Simple_repeat|Simple_repeat	49373	Nfatc1	nuclear factor of activated T cells, cytoplasmic, calcineurin dependent 1	protein-coding	12.0384	11.2183	0.977098	2.21e-293	1.52e-290
peak1272	chr1	75479401	75494999	intron (NM_178884, intron 18 of 19)	intron (NM_178884, intron 18 of 19)	7668	Tmem198	transmembrane protein 198	protein-coding	8.70563	7.88531	0.976919	3.91e-30	3.18e-29
peak119	chr5	111553001	111616199	intron (NR_015546, intron 3 of 3)	L2b|LINE|L2	3039	C130026L21Rik	RIKEN cDNA C130026L21 gene	ncRNA	10.7899	9.97003	0.976808	7.2e-127	6.24e-125
peak1646	chr2	165377201	165391599	intron (NM_178411, intron 2 of 4)	intron (NM_178411, intron 2 of 4)	3859	Zfp334	zinc finger protein 334	protein-coding	8.44917	7.62892	0.976775	3.57e-25	2.24e-24
peak4010	chr11	115082001	115088799	Intergenic	Intergenic	-6031	Rab37	RAB37, member RAS oncogene family	protein-coding	7.36628	6.54583	0.97645	1.24e-10	3.2e-10
peak307	chr5	140586001	140614799	Intergenic	Intergenic	-6941	Lfng	LFNG O-fucosylpeptide 3-beta-N-acetylglucosaminyltransferase	protein-coding	10.0423	9.22289	0.976297	4.18e-76	1.41e-74
peak1688	chr12	81620001	81630799	Intergenic	Intergenic	-5849	Ttc9	tetratricopeptide repeat domain 9	protein-coding	8.41573	7.59617	0.976066	1.48e-24	9.05e-24
peak5126	chr7	4924401	4928999	intron (NM_173008, intron 2 of 13)	intron (NM_173008, intron 2 of 13)	879	Ssc5d	scavenger receptor cysteine rich family, 5 domains	protein-coding	6.80093	5.9808	0.975634	7.01e-08	1.41e-07
peak3199	chr15	98892401	98899799	intron (NM_007857, intron 1 of 2)	intron (NM_007857, intron 1 of 2)	2440	Dhh	desert hedgehog	protein-coding	7.66532	6.84611	0.975392	1.37e-13	4.43e-13
peak3657	chr2	179809001	179815199	intron (NM_001316723, intron 4 of 5)	intron (NM_001316723, intron 4 of 5)	164546	Taf4	TATA-box binding protein associated factor 4	protein-coding	7.49986	6.6806	0.975346	8.28e-12	2.34e-11
peak627	chr15	98588001	98614199	intron (NM_001368413, intron 1 of 20)	intron (NM_001368413, intron 1 of 20)	3632	Adcy6	adenylate cyclase 6	protein-coding	9.43671	8.61829	0.975171	5.75e-50	9.47e-49
peak17	chr2	165162001	165269999	intron (NM_174988, intron 1 of 11)	L2b|LINE|L2	18737	Cdh22	cadherin 22	protein-coding	11.9241	11.1059	0.975109	2.62e-271	1.59e-268
peak714	chr1	91332801	91351799	intron (NM_001033292, intron 7 of 8)	intron (NM_001033292, intron 7 of 8)	-8773	Klhl30	kelch-like 30	protein-coding	9.30606	8.4877	0.97509	1.28e-45	1.85e-44
peak6862	chr12	29857401	29859599	intron (NM_001361657, intron 18 of 24)	intron (NM_001361657, intron 18 of 24)	-79536	Pxdn	peroxidasin	protein-coding	5.72792	4.90678	0.975019	1.78e-05	2.68e-05
peak6861	chr4	99314601	99316599	Intergenic	Intergenic	121453	Atg4c	autophagy related 4C, cysteine peptidase	protein-coding	5.72792	4.90688	0.97492	1.78e-05	2.68e-05
peak120	chr5	112023801	112083799	Intergenic	Intergenic	-152963	1700028D13Rik	RIKEN cDNA 1700028D13 gene	ncRNA	10.7944	9.97649	0.974824	7.75e-127	6.66e-125
peak3123	chr10	60308401	60316799	exon (NM_001252635, exon 55 of 69)	exon (NM_001252635, exon 55 of 69)	28139	Psap	prosaposin	protein-coding	7.69349	6.87492	0.97477	6.73e-14	2.23e-13
peak107	chr13	54921401	54970799	Intergenic	MLT1K|LTR|ERVL-MaLR	-3311	Unc5a	unc-5 netrin receptor A	protein-coding	10.8353	10.0175	0.97466	2.29e-130	2.21e-128
peak1616	chr12	53240801	53252199	Intergenic	Intergenic	-1932	Npas3	neuronal PAS domain protein 3	protein-coding	8.47165	7.65453	0.973651	1.87e-25	1.19e-24
peak296	chr11	59302201	59336599	intron (NM_139298, intron 1 of 3)	B4A|SINE|B4	12470	Wnt9a	wingless-type MMTV integration site family, member 9A	protein-coding	10.0681	9.25138	0.973572	4.1e-77	1.43e-75
peak3492	chr10	116811601	116820399	intron (NM_001033333, intron 13 of 24)	Tigger18a|DNA|TcMar-Tigger	80879	Myrfl	myelin regulatory factor-like	protein-coding	7.56603	6.74909	0.973065	1.93e-12	5.71e-12
peak5953	chr19	4108601	4111199	exon (NM_008851, exon 14 of 23)	exon (NM_008851, exon 14 of 23)	9278	Pitpnm1	phosphatidylinositol transfer protein, membrane-associated 1	protein-coding	6.06609	5.24805	0.972579	1.58e-06	2.73e-06
peak5817	chr4	128853601	128857199	Intergenic	B1_Mus2|SINE|Alu	-28644	Trim62	tripartite motif-containing 62	protein-coding	6.13955	5.32173	0.972483	1.03e-06	1.82e-06
peak1364	chr11	96583601	96598799	intron (NM_001033186, intron 4 of 12)	intron (NM_001033186, intron 4 of 12)	126609	Skap1	src family associated phosphoprotein 1	protein-coding	8.64564	7.82983	0.972393	1.07e-28	8.07e-28
peak1371	chr7	100966401	100980999	Intergenic	Intergenic	-9334	P2ry6	pyrimidinergic receptor P2Y, G-protein coupled, 6	protein-coding	8.64206	7.82631	0.972337	1.27e-28	9.56e-28
peak132	chr5	112419401	112469399	intron (NM_001253917, intron 9 of 15)	L1_Rod|LINE|L1	-5026	Gm6588	predicted gene 6588	protein-coding	10.7043	9.88948	0.971753	1.05e-118	8.25e-117
peak410	chr2	172228601	172255799	Intergenic	L1Md_F2|LINE|L1	-6292	Mc3r	melanocortin 3 receptor	protein-coding	9.83999	9.02523	0.971573	1.08e-65	2.72e-64
peak837	chr1	93094001	93107399	intron (NM_001368847, intron 1 of 48)	CpG	1174	Kif1a	kinesin family member 1A	protein-coding	9.16113	8.34658	0.971257	5.48e-41	6.76e-40
peak2608	chr2	167183201	167191599	intron (NM_008420, intron 1 of 1)	intron (NM_008420, intron 1 of 1)	1418	Kcnb1	potassium voltage gated channel, Shab-related subfamily, member 1	protein-coding	7.91287	7.09831	0.970878	1.22e-16	4.85e-16
peak4525	chr14	54923401	54930399	promoter-TSS (NM_010112)	promoter-TSS (NM_010112)	-112	Efs	embryonal Fyn-associated substrate	protein-coding	7.17998	6.36503	0.970821	2.83e-09	6.45e-09
peak1176	chr18	36186401	36205199	intron (NM_001167891, intron 1 of 9)	intron (NM_001167891, intron 1 of 9)	1591	Nrg2	neuregulin 2	protein-coding	8.80251	7.98844	0.970703	6.55e-32	5.75e-31
peak6222	chr18	67485201	67488199	Intergenic	L1_Mur3|LINE|L1	21851	Prelid3a	PRELI domain containing 3A	protein-coding	5.96578	5.14974	0.970419	3.49e-06	5.79e-06
peak4508	chr2	18688401	18694199	Intergenic	Intergenic	-7722	Spag6	sperm associated antigen 6	protein-coding	7.18986	6.37543	0.970296	2.53e-09	5.78e-09
peak5583	chr2	113327001	113330399	intron (NM_010230, intron 1 of 19)	(TG)n|Simple_repeat|Simple_repeat	964	Fmn1	formin 1	protein-coding	6.32192	5.50683	0.97004	4.59e-07	8.48e-07
peak1589	chr18	76415401	76430799	Intergenic	Intergenic	160655	Smad2	SMAD family member 2	protein-coding	8.49586	7.68262	0.969775	9.84e-26	6.39e-25
peak2092	chr17	47999401	48010599	Intergenic	Intergenic	33293	1700122O11Rik	RIKEN cDNA 1700122O11 gene	protein-coding	8.1799	7.36691	0.969425	1.87e-20	9.22e-20
peak672	chr15	97899601	97920799	Intergenic	B3|SINE|B2	-1904	Vdr	vitamin D (1,25-dihydroxyvitamin D3) receptor	protein-coding	9.38262	8.56998	0.969393	1.13e-47	1.74e-46
peak1274	chr11	70456601	70471799	exon (NM_001348337, exon 8 of 14)	exon (NM_001348337, exon 8 of 14)	-4216	Cxcl16	chemokine (C-X-C motif) ligand 16	protein-coding	8.7228	7.91019	0.96922	4e-30	3.24e-29
peak5534	chr1	188210201	188213799	3' UTR (NM_001243792, exon 8 of 8)	3' UTR (NM_001243792, exon 8 of 8)	-50838	Ush2a	usherin	protein-coding	6.38371	5.56964	0.969104	3.79e-07	7.07e-07
peak22	chr9	119513201	119600399	intron (NM_021544, intron 3 of 27)	intron (NM_021544, intron 3 of 27)	5878	Scn5a	sodium channel, voltage-gated, type V, alpha	protein-coding	11.7818	10.9698	0.968965	2.02e-244	9.48e-242
peak2007	chr4	148725601	148737999	Intergenic	B3|SINE|B2	-72592	Casz1	castor zinc finger 1	protein-coding	8.2264	7.41407	0.968783	3.72e-21	1.91e-20
peak4131	chr5	112182001	112187599	Intergenic	Intergenic	-21963	1700028D13Rik	RIKEN cDNA 1700028D13 gene	ncRNA	7.34431	6.53154	0.968755	2.41e-10	6.02e-10
peak234	chr11	96394601	96435599	Intergenic	B3A|SINE|B2	49342	Hoxb1	homeobox B1	protein-coding	10.2527	9.44088	0.968645	8.46e-87	3.73e-85
peak1760	chr11	90025001	90036199	5' UTR (NM_026433, exon 1 of 3)	5' UTR (NM_026433, exon 1 of 3)	252	Tmem100	transmembrane protein 100	protein-coding	8.38587	7.57374	0.968636	9.3e-24	5.45e-23
peak1634	chr5	129475601	129488399	Intergenic	(TGAG)n|Simple_repeat|Simple_repeat	-19231	Sfswap	splicing factor SWAP	protein-coding	8.47371	7.66215	0.968093	2.85e-25	1.8e-24
peak5497	chr5	147142201	147146199	Intergenic	RLTR19-int|LTR|ERVK	-44496	Gsx1	GS homeobox 1	protein-coding	6.44298	5.63012	0.967978	3.23e-07	6.06e-07
peak348	chr13	73252801	73280199	intron (NM_018885, intron 3 of 5)	intron (NM_018885, intron 3 of 5)	6003	Irx4	Iroquois homeobox 4	protein-coding	9.98584	9.17494	0.967727	3.57e-72	1.06e-70
peak2960	chr13	68992401	69001799	intron (NM_153534, intron 1 of 24)	Lx8|LINE|L1	2441	Adcy2	adenylate cyclase 2	protein-coding	7.76482	6.95345	0.967616	1.26e-14	4.39e-14
peak3065	chr4	142450801	142459199	Intergenic	RMER15|LTR|ERVL	-215599	Kazn	kazrin, periplakin interacting protein	protein-coding	7.72452	6.9133	0.967444	3.91e-14	1.32e-13
peak1035	chr5	118161001	118176199	Intergenic	Intergenic	-1164	Hrk	harakiri, BCL2 interacting protein (contains only BH3 domain)	protein-coding	8.96001	8.1496	0.967077	2.16e-35	2.15e-34
peak5719	chr17	86180201	86183599	intron (NM_011104, intron 1 of 14)	MTEa|LTR|ERVL-MaLR	14115	Prkce	protein kinase C, epsilon	protein-coding	6.23841	5.42633	0.966912	7.28e-07	1.31e-06
peak205	chr2	31629601	31663199	intron (NM_001123362, intron 3 of 4)	intron (NM_001123362, intron 3 of 4)	6363	Prdm12	PR domain containing 12	protein-coding	10.3767	9.56698	0.966559	3.81e-94	1.92e-92
peak323	chr1	87143401	87174799	Intergenic	PB1|SINE|Alu	-2744	Ecel1	endothelin converting enzyme-like 1	protein-coding	10.0382	9.22878	0.966284	1.22e-74	3.9e-73
peak973	chr9	43609601	43627999	Intergenic	Intergenic	-125154	Nectin1	nectin cell adhesion molecule 1	protein-coding	9.03342	8.22409	0.966013	3.5e-37	3.71e-36
peak3866	chr17	8891601	8898599	intron (NM_001347321, intron 1 of 21)	intron (NM_001347321, intron 1 of 21)	45115	Pde10a	phosphodiesterase 10A	protein-coding	7.43878	6.62884	0.965989	4.41e-11	1.18e-10
peak246	chr15	102947401	102987599	exon (NM_010462, exon 1 of 2)	exon (NM_010462, exon 1 of 2)	704	Hoxc10	homeobox C10	protein-coding	10.2234	9.41447	0.965785	1.14e-84	4.78e-83
peak3114	chr4	151881801	151888599	Intergenic	Intergenic	-23432	Camta1	calmodulin binding transcription activator 1	protein-coding	7.71082	6.90128	0.965761	6.19e-14	2.05e-13
peak5389	chr11	100419601	100423399	TTS (NM_026561)	TTS (NM_026561)	5806	Fkbp10	FK506 binding protein 10	protein-coding	6.57745	5.76722	0.965532	2.14e-07	4.1e-07
peak639	chr15	97873401	97898399	intron (NM_009504, intron 2 of 9)	intron (NM_009504, intron 2 of 9)	22396	Vdr	vitamin D (1,25-dihydroxyvitamin D3) receptor	protein-coding	9.42731	8.61864	0.965431	7.4e-49	1.2e-47
peak5228	chr9	95408601	95413599	Intergenic	Intergenic	-3830	Chst2	carbohydrate sulfotransferase 2	protein-coding	6.75489	5.94508	0.96529	1.15e-07	2.27e-07
peak5134	chr2	164776201	164780599	intron (NM_009394, intron 1 of 5)	intron (NM_009394, intron 1 of 5)	1334	Tnnc2	troponin C2, fast	protein-coding	6.8392	6.0298	0.96498	7.25e-08	1.46e-07
peak775	chr2	121608801	121631399	intron (NM_001360084, intron 1 of 13)	intron (NM_001360084, intron 1 of 13)	111607	Wdr76	WD repeat domain 76	protein-coding	9.25504	8.44699	0.964779	2.72e-43	3.62e-42
peak738	chr15	81223801	81244199	Intergenic	ORR1D1|LTR|ERVL-MaLR	-1499	Mchr1	melanin-concentrating hormone receptor 1	protein-coding	9.30379	8.49578	0.964744	8.78e-45	1.23e-43
peak5493	chr2	72425601	72429599	intron (NM_023057, intron 16 of 19)	intron (NM_023057, intron 16 of 19)	-48619	Cdca7	cell division cycle associated 7	protein-coding	6.45116	5.64157	0.964731	3.2e-07	6.02e-07
peak6382	chr13	40727601	40729999	intron (NM_011547, intron 1 of 6)	intron (NM_011547, intron 1 of 6)	992	Gm26688	predicted gene, 26688	ncRNA	5.91886	5.10852	0.964647	5.56e-06	8.99e-06
peak1872	chr5	111634401	111644199	Intergenic	Intergenic	57739	C130026L21Rik	RIKEN cDNA C130026L21 gene	ncRNA	8.31967	7.51173	0.964426	1.69e-22	9.33e-22
peak245	chr19	45220401	45255199	promoter-TSS (NM_010691)	promoter-TSS (NM_010691)	-959	Lbx1	ladybird homeobox 1	protein-coding	10.2294	9.42203	0.964244	8.39e-85	3.54e-83
peak3074	chr7	5050001	5058799	TTS (NM_026900)	TTS (NM_026900)	-1752	Ccdc106	coiled-coil domain containing 106	protein-coding	7.72793	6.91999	0.964162	4.11e-14	1.38e-13
peak933	chr5	116072801	116092999	intron (NM_001101546, intron 1 of 2)	intron (NM_001101546, intron 1 of 2)	367	Tmem233	transmembrane protein 233	protein-coding	9.07147	8.26408	0.964091	4.67e-38	5.17e-37
peak45	chr5	35437801	35509999	Intergenic	Intergenic	51726	Cpz	carboxypeptidase Z	protein-coding	11.3089	10.5018	0.964004	1.75e-176	4.01e-174
peak784	chr10	60103201	60122999	intron (NM_052994, intron 1 of 10)	intron (NM_052994, intron 1 of 10)	6843	Spock2	sparc/osteonectin, cwcv and kazal-like domains proteoglycan 2	protein-coding	9.24792	8.44069	0.96396	5.1e-43	6.71e-42
peak721	chr16	17560601	17582799	TTS (NM_001359892)	TTS (NM_001359892)	4950	Slc7a4	solute carrier family 7 (cationic amino acid transporter, y+ system), member 4	protein-coding	9.32868	8.5216	0.96382	1.7e-45	2.43e-44
peak707	chr1	38203401	38224199	intron (NM_001290814, intron 11 of 21)	intron (NM_001290814, intron 11 of 21)	81717	Gm5099	predicted gene 5099	ncRNA	9.34207	8.53508	0.963734	6.51e-46	9.5e-45
peak47	chr17	34656801	34743199	intron (NM_031176, intron 16 of 32)	intron (NM_031176, intron 16 of 32)	29465	Tnxb	tenascin XB	protein-coding	11.2975	10.4908	0.963598	5.23e-175	1.15e-172
peak5250	chr15	76248801	76253799	Intergenic	Intergenic	3109	Mir6953	microRNA 6953	ncRNA	6.75476	5.94672	0.963531	1.22e-07	2.41e-07
peak375	chr17	26836001	26865999	Intergenic	CpG	-9435	Nkx2-5	NK2 homeobox 5	protein-coding	9.92926	9.12276	0.963333	6.54e-69	1.8e-67
peak1933	chr19	46670201	46682799	Intergenic	MTD-int|LTR|ERVL-MaLR	-3500	Cyp17a1	cytochrome P450, family 17, subfamily a, polypeptide 1	protein-coding	8.27844	7.47168	0.963233	8.64e-22	4.61e-21
peak4892	chr5	74797401	74803199	Intergenic	Intergenic	-97397	Lnx1	ligand of numb-protein X 1	protein-coding	7.01676	6.20929	0.963215	2.16e-08	4.56e-08
peak4382	chr10	118558201	118565999	Intergenic	Intergenic	-5575	Ifngas1	Ifng antisense RNA 1	ncRNA	7.25261	6.44539	0.963145	1.3e-09	3.06e-09
peak3610	chr9	35551001	35558399	intron (NM_013932, intron 4 of 11)	intron (NM_013932, intron 4 of 11)	3770	Ddx25	DEAD (Asp-Glu-Ala-Asp) box polypeptide 25	protein-coding	7.54304	6.73618	0.96298	5.01e-12	1.43e-11
peak3737	chr5	123993601	124000799	TTS (NR_105999)	TTS (NR_105999)	348	Mir7032	microRNA 7032	ncRNA	7.49185	6.68508	0.962865	1.63e-11	4.51e-11
peak112	chr11	115303801	115358199	intron (NM_001362400, intron 7 of 7)	intron (NM_001362400, intron 7 of 7)	-3731	Otop3	otopetrin 3	protein-coding	10.8549	10.0491	0.962627	1.77e-129	1.63e-127
peak3557	chr7	137098601	137106999	intron (NM_008598, intron 3 of 4)	intron (NM_008598, intron 3 of 4)	-131883	Gm10578	predicted gene 10578	ncRNA	7.56225	6.75588	0.962507	3.26e-12	9.46e-12
peak2089	chrX	103492401	103505999	intron (NR_015508, intron 2 of 2)	ID_B1|SINE|B4	5642	Jpx	Jpx transcript, Xist activator (non-protein coding)	ncRNA	8.19477	7.38889	0.962319	1.85e-20	9.15e-20
peak1704	chr19	56823401	56835199	intron (NM_031387, intron 1 of 25)	intron (NM_031387, intron 1 of 25)	-1412	Tdrd1	tudor domain containing 1	protein-coding	8.4388	7.63307	0.962262	2.01e-24	1.22e-23
peak2239	chr4	99399001	99408799	Intergenic	Intergenic	209753	Atg4c	autophagy related 4C, cysteine peptidase	protein-coding	8.10854	7.30277	0.962178	3.79e-19	1.75e-18
peak6035	chr9	32636001	32638799	Intergenic	Intergenic	-58642	Ets1	E26 avian leukemia oncogene 1, 5' domain	protein-coding	6.05528	5.24786	0.961986	2.06e-06	3.53e-06
peak439	chr1	91035001	91070599	promoter-TSS (NM_008515)	promoter-TSS (NM_008515)	-644	Lrrfip1	leucine rich repeat (in FLII) interacting protein 1	protein-coding	9.80977	9.00555	0.961037	3.22e-63	7.56e-62
peak2637	chr2	91971401	91979599	Intergenic	CpG	-11937	Dgkz	diacylglycerol kinase zeta	protein-coding	7.91888	7.11425	0.960964	1.79e-16	7.01e-16
peak1812	chr5	150948601	150959599	intron (NM_013823, intron 1 of 4)	intron (NM_013823, intron 1 of 4)	1493	Kl	klotho	protein-coding	8.37067	7.56623	0.960951	3.24e-23	1.85e-22
peak4250	chr7	131184001	131190599	intron (NM_175166, intron 2 of 22)	intron (NM_175166, intron 2 of 22)	12898	5430419D17Rik	RIKEN cDNA 5430419D17 gene	protein-coding	7.30832	6.50353	0.960771	5.9e-10	1.43e-09
peak5122	chr10	59435001	59440799	intron (NM_010959, intron 2 of 8)	intron (NM_010959, intron 2 of 8)	3879	Oit3	oncoprotein induced transcript 3	protein-coding	6.87031	6.06537	0.960556	6.99e-08	1.41e-07
peak503	chr9	48712601	48748199	intron (NM_001033324, intron 3 of 6)	intron (NM_001033324, intron 3 of 6)	105541	Zbtb16	zinc finger and BTB domain containing 16	protein-coding	9.70736	8.90388	0.960279	7.94e-59	1.63e-57
peak5507	chr4	33149201	33152999	intron (NM_008075, intron 3 of 9)	Lx5c|LINE|L1	18544	Gabrr1	gamma-aminobutyric acid (GABA) C receptor, subunit rho 1	protein-coding	6.49182	5.68718	0.959838	3.36e-07	6.3e-07
peak2148	chr5	117458201	117469799	intron (NM_001312914, intron 1 of 19)	MLT1C|LTR|ERVL-MaLR	49998	Ksr2	kinase suppressor of ras 2	protein-coding	8.16491	7.36188	0.959457	6.57e-20	3.16e-19
peak277	chr11	59565001	59607199	Intergenic	Intergenic	3987	Olfr223	olfactory receptor 223	protein-coding	10.151	9.34872	0.959146	1.1e-79	4.1e-78
peak5767	chr1	182490801	182493999	intron (NM_009794, intron 3 of 20)	intron (NM_009794, intron 3 of 20)	25210	Capn2	calpain 2	protein-coding	6.24794	5.44366	0.959146	8.56e-07	1.53e-06
peak2354	chr5	143367401	143375999	intron (NM_001347529, intron 1 of 20)	MIR|SINE|MIR	1626	Grid2ip	glutamate receptor, ionotropic, delta 2 (Grid2) interacting protein 1	protein-coding	8.0607	7.25796	0.959124	2.22e-18	9.72e-18
peak73	chr11	68418601	68479799	intron (NM_177320, intron 1 of 18)	B1F|SINE|Alu	17075	Pik3r5	phosphoinositide-3-kinase regulatory subunit 5	protein-coding	11.1128	10.3106	0.959084	2.78e-153	3.93e-151
peak1324	chr2	167984001	168000999	intron (NR_156115, intron 11 of 21)	intron (NR_156115, intron 11 of 21)	18118	Ripor3	RIPOR family member 3	protein-coding	8.70907	7.90681	0.958873	2.43e-29	1.89e-28
peak95	chr2	93592001	93648399	Intergenic	Intergenic	-22234	Alx4	aristaless-like homeobox 4	protein-coding	10.9381	10.1363	0.958687	4.35e-136	4.72e-134
peak98	chr12	109027801	109080799	intron (NM_001163175, intron 1 of 6)	intron (NM_001163175, intron 1 of 6)	13917	Begain	brain-enriched guanylate kinase-associated	protein-coding	10.933	10.1312	0.958658	1.32e-135	1.39e-133
peak5628	chr14	30213201	30216799	intron (NM_001083616, intron 3 of 46)	intron (NM_001083616, intron 3 of 46)	138486	Cacna1d	calcium channel, voltage-dependent, L type, alpha 1D subunit	protein-coding	6.35757	5.55401	0.958591	5.37e-07	9.84e-07
peak1287	chr16	9985201	9999199	exon (NM_008170, exon 3 of 14)	exon (NM_008170, exon 3 of 14)	3613	Grin2a	glutamate receptor, ionotropic, NMDA2A (epsilon 1)	protein-coding	8.73808	7.93619	0.95851	6.45e-30	5.17e-29
peak156	chr5	139527601	139568999	TTS (NM_013702)	TTS (NM_013702)	4402	Uncx	UNC homeobox	protein-coding	10.5976	9.79597	0.958508	5.78e-108	3.83e-106
peak3558	chr10	127538601	127546599	exon (NM_008512, exon 78 of 89)	exon (NM_008512, exon 78 of 89)	-8041	Nxph4	neurexophilin 4	protein-coding	7.56993	6.76775	0.958319	3.26e-12	9.47e-12
peak5443	chr13	47131201	47135199	intron (NM_146042, intron 1 of 7)	B4A|SINE|B4	10480	Rnf144b	ring finger protein 144B	protein-coding	6.58492	5.78212	0.958122	2.6e-07	4.92e-07
peak1658	chr15	84608201	84617999	Intergenic	Intergenic	-50106	Prr5	proline rich 5 (renal)	protein-coding	8.47775	7.67626	0.958033	6.15e-25	3.83e-24
peak5062	chr12	99097201	99102599	Intergenic	Intergenic	62908	4930474N09Rik	RIKEN cDNA 4930474N09 gene	ncRNA	6.92485	6.12258	0.957935	5.39e-08	1.1e-07
peak2955	chr4	43631401	43639399	intron (NM_173788, intron 2 of 21)	intron (NM_173788, intron 2 of 21)	3465	Npr2	natriuretic peptide receptor 2	protein-coding	7.78462	6.98307	0.957813	1.15e-14	4.02e-14
peak4612	chr5	122667601	122674599	intron (NM_001038839, intron 9 of 12)	B4A|SINE|B4	-11497	Mir8115	microRNA 8115	ncRNA	7.17489	6.373	0.957775	4.53e-09	1.01e-08
peak110	chr15	79153801	79207799	intron (NR_029470, intron 2 of 4)	intron (NR_029470, intron 2 of 4)	14734	Gm10863	predicted gene 10863	ncRNA	10.8711	10.0708	0.957246	9.93e-130	9.32e-128
peak2395	chr12	108048201	108057399	Intergenic	Intergenic	-49386	Bcl11b	B cell leukemia/lymphoma 11B	protein-coding	8.04437	7.24358	0.95717	4.3e-18	1.85e-17
peak1680	chr19	58447801	58460999	non-coding (NR_104342, exon 2 of 12)	non-coding (NR_104342, exon 2 of 12)	998	Gfra1	glial cell line derived neurotrophic factor family receptor alpha 1	protein-coding	8.4615	7.66097	0.957064	1.31e-24	8.07e-24
peak6200	chr13	59962001	59964799	Intergenic	Intergenic	-66311	A530065N20Rik	RIKEN cDNA A530046M15 gene	ncRNA	6.01123	5.20948	0.956256	3.23e-06	5.38e-06
peak662	chr9	48860201	48887199	Intergenic	Intergenic	37399	Htr3a	5-hydroxytryptamine (serotonin) receptor 3A	protein-coding	9.42312	8.62362	0.956253	5.67e-48	8.84e-47
peak340	chr17	25547201	25579799	Intergenic	Intergenic	7186	Sox8	SRY (sex determining region Y)-box 8	protein-coding	10.0293	9.2299	0.956221	6.13e-73	1.86e-71
peak526	chr14	32588801	32610399	promoter-TSS (NM_001001796)	promoter-TSS (NM_001001796)	192	Prrxl1	paired related homeobox protein-like 1	protein-coding	9.66355	8.86417	0.956175	1.11e-56	2.17e-55
peak6409	chr9	115954201	115956999	intron (NM_028638, intron 8 of 14)	intron (NM_028638, intron 8 of 14)	46145	Gadl1	glutamate decarboxylase-like 1	protein-coding	5.93074	5.12928	0.955819	6e-06	9.67e-06
peak3502	chr18	76472401	76480399	Intergenic	B1_Mm|SINE|Alu	213955	Smad2	SMAD family member 2	protein-coding	7.59245	6.79283	0.955786	2.13e-12	6.29e-12
peak2014	chr4	148170801	148180399	Intergenic	Intergenic	14932	Fbxo2	F-box protein 2	protein-coding	8.2503	7.45138	0.955389	4.41e-21	2.26e-20
peak1221	chr2	31308401	31321199	intron (NM_001370902, intron 1 of 97)	intron (NM_001370902, intron 1 of 97)	468	Hmcn2	hemicentin 2	protein-coding	8.79928	8.00054	0.955372	4.65e-31	3.93e-30
peak7952	chr9	107529601	107531599	Intergenic	Intergenic	-3345	Tmem115	transmembrane protein 115	protein-coding	5.35754	4.55526	0.955349	0.000202625	0.000263066
peak1456	chr1	190515401	190531599	Intergenic	Intergenic	119852	Gm29678	predicted gene, 29678	ncRNA	8.61288	7.81415	0.955314	2.73e-27	1.93e-26
peak948	chr15	82087801	82106799	intron (NM_028897, intron 16 of 30)	intron (NM_028897, intron 16 of 30)	14824	Mei1	meiotic double-stranded break formation protein 1	protein-coding	9.08348	8.28495	0.955233	8.08e-38	8.8e-37
peak59	chr5	33682201	33736799	Intergenic	(CCA)n|Simple_repeat|Simple_repeat	-12224	Fgfr3	fibroblast growth factor receptor 3	protein-coding	11.2228	10.4247	0.955052	5.28e-164	9.23e-162
peak1679	chr7	139917201	139931999	intron (NM_177261, intron 18 of 30)	intron (NM_177261, intron 18 of 30)	-19256	Utf1	undifferentiated embryonic cell transcription factor 1	protein-coding	8.46763	7.66919	0.954983	1.22e-24	7.52e-24
peak1210	chr19	25050601	25069799	intron (NM_028785, intron 2 of 47)	intron (NM_028785, intron 2 of 47)	60671	Dock8	dedicator of cytokinesis 8	protein-coding	8.81538	8.01715	0.954868	2.22e-31	1.89e-30
peak1687	chr5	114296801	114309599	intron (NM_001164573, intron 1 of 31)	B1_Mus2|SINE|Alu	13947	Myo1h	myosin 1H	protein-coding	8.46354	7.66529	0.954786	1.47e-24	9.02e-24
peak4390	chr15	75666601	75674199	intron (NM_001355589, intron 3 of 13)	intron (NM_001355589, intron 3 of 13)	8400	Top1mt	DNA topoisomerase 1, mitochondrial	protein-coding	7.26677	6.46824	0.954485	1.39e-09	3.27e-09
peak1145	chr2	72220601	72236799	intron (NM_019688, intron 21 of 29)	intron (NM_019688, intron 21 of 29)	-56937	Map3k20	mitogen-activated protein kinase kinase kinase 20	protein-coding	8.8688	8.07105	0.954398	1.55e-32	1.4e-31
peak2991	chr3	127785801	127793599	promoter-TSS (NM_145133)	promoter-TSS (NM_145133)	-172	Tifa	TRAF-interacting protein with forkhead-associated domain	protein-coding	7.77477	6.97669	0.954342	1.83e-14	6.31e-14
peak5859	chr12	56386201	56389599	Intergenic	Intergenic	-42006	Mbip	MAP3K12 binding inhibitory protein 1	protein-coding	6.20943	5.41006	0.954204	1.14e-06	2.01e-06
peak3477	chr13	57402201	57411199	Intergenic	Intergenic	501632	Spock1	sparc/osteonectin, cwcv and kazal-like domains proteoglycan 1	protein-coding	7.60364	6.80565	0.954155	1.74e-12	5.17e-12
peak3156	chr7	122215601	122223599	5' UTR (NM_027363, exon 1 of 7)	5' UTR (NM_027363, exon 1 of 7)	104	Chp2	calcineurin-like EF hand protein 2	protein-coding	7.71771	6.92001	0.953933	8.85e-14	2.9e-13
peak90	chr9	110723801	110787199	Intergenic	B3|SINE|B2	-8178	Myl3	myosin, light polypeptide 3	protein-coding	11.0105	10.2136	0.953802	9.44e-142	1.08e-139
peak2615	chr9	14765801	14775999	exon (NM_029306, exon 1 of 4)	exon (NM_029306, exon 1 of 4)	130	1700012B09Rik	RIKEN cDNA 1700012B09 gene	protein-coding	7.94252	7.14516	0.953704	1.32e-16	5.22e-16
peak54	chr12	111427601	111496399	Intergenic	B3|SINE|B2	19339	Tnfaip2	tumor necrosis factor, alpha-induced protein 2	protein-coding	11.2618	10.4651	0.953649	5.51e-168	1.05e-165
peak257	chr5	116569601	116608599	intron (NM_026886, intron 1 of 12)	intron (NM_026886, intron 1 of 12)	2717	Srrm4	serine/arginine repetitive matrix 4	protein-coding	10.2252	9.42843	0.953636	4.65e-83	1.87e-81
peak5540	chr18	58782401	58786799	Intergenic	Intergenic	-51763	Adamts19	a disintegrin-like and metallopeptidase (reprolysin type) with thrombospondin type 1 motif, 19	protein-coding	6.49983	5.70149	0.953573	3.87e-07	7.22e-07
peak794	chr1	167370201	167393799	intron (NM_025569, intron 1 of 5)	intron (NM_025569, intron 1 of 5)	11841	Mgst3	microsomal glutathione S-transferase 3	protein-coding	9.25384	8.45722	0.953351	1.92e-42	2.49e-41
peak5072	chr2	152487601	152492199	intron (NM_001002791, intron 1 of 1)	intron (NM_001002791, intron 1 of 1)	238	Defb22	defensin beta 22	protein-coding	6.93664	6.13911	0.953227	5.52e-08	1.12e-07
peak1784	chr4	154095801	154106199	intron (NM_011642, intron 3 of 13)	intron (NM_011642, intron 3 of 13)	-3827	Trp73	transformation related protein 73	protein-coding	8.40726	7.61105	0.952732	1.61e-23	9.34e-23
peak3386	chr13	57627201	57635599	intron (NM_001166466, intron 4 of 11)	intron (NM_001166466, intron 4 of 11)	276932	Spock1	sparc/osteonectin, cwcv and kazal-like domains proteoglycan 1	protein-coding	7.64025	6.84379	0.952653	7.47e-13	2.28e-12
peak2756	chr19	44894801	44901199	Intergenic	Intergenic	-33119	Slf2	SMC5-SMC6 complex localization factor 2	protein-coding	7.88263	7.08679	0.952161	8.99e-16	3.37e-15
peak776	chr10	93631601	93653999	intron (NM_021320, intron 1 of 9)	intron (NM_021320, intron 1 of 9)	1751	Ntn4	netrin 4	protein-coding	9.28309	8.48782	0.952006	3.21e-43	4.28e-42
peak83	chr3	129168401	129235199	intron (NM_001042504, intron 1 of 3)	intron (NM_001042504, intron 1 of 3)	1922	Pitx2	paired-like homeodomain transcription factor 2	protein-coding	11.0861	10.2912	0.951898	1.03e-148	1.28e-146
peak4125	chr7	100280401	100287399	Intergenic	L1MD2|LINE|L1	-1620	P4ha3	procollagen-proline, 2-oxoglutarate 4-dioxygenase (proline 4-hydroxylase), alpha polypeptide III	protein-coding	7.37936	6.58362	0.951776	2.32e-10	5.82e-10
peak2108	chr5	116158401	116171199	intron (NM_177759, intron 5 of 13)	intron (NM_177759, intron 5 of 13)	41186	C330018A13Rik	RIKEN cDNA C330018A13 gene	ncRNA	8.20458	7.40928	0.951747	2.92e-20	1.43e-19
peak5091	chr13	56423601	56428999	Intergenic	Intergenic	-12055	Slc25a48	solute carrier family 25, member 48	protein-coding	6.92476	6.12899	0.951444	6.33e-08	1.28e-07
peak1230	chr9	107229601	107244199	Intergenic	Intergenic	-4991	Dock3	dedicator of cyto-kinesis 3	protein-coding	8.80251	8.00803	0.951122	6.62e-31	5.55e-30
peak5820	chr13	72629201	72632799	intron (NM_010574, intron 2 of 4)	CpG-3998	2180	Irx2	Iroquois homeobox 2	protein-coding	6.2384	5.44235	0.950942	1.03e-06	1.83e-06
peak3292	chr7	37878401	37887399	Intergenic	Intergenic	-113148	Zfp536	zinc finger protein 536	protein-coding	7.67602	6.88183	0.950405	3.25e-13	1.02e-12
peak5505	chr15	94765601	94769199	intron (NM_178789, intron 3 of 7)	intron (NM_178789, intron 3 of 7)	138215	Tmem117	transmembrane protein 117	protein-coding	6.56223	5.76723	0.950308	3.34e-07	6.27e-07
peak88	chr15	83761401	83826199	intron (NM_172610, intron 2 of 6)	intron (NM_172610, intron 2 of 6)	8971	Mpped1	metallophosphoesterase domain containing 1	protein-coding	11.0276	10.2342	0.950251	1.57e-142	1.84e-140
peak5265	chr12	106840601	106845199	Intergenic	Intergenic	-126576	4933406K04Rik	RIKEN cDNA 4933406K04 gene	ncRNA	6.81382	6.0196	0.949806	1.27e-07	2.48e-07
peak414	chr5	112727201	112767399	intron (NM_028901, intron 39 of 43)	intron (NM_028901, intron 39 of 43)	-45992	1700095B10Rik	RIKEN cDNA 1700095B10 gene	ncRNA	9.88035	9.0874	0.94978	4e-65	9.98e-64
peak670	chr2	118675801	118695399	intron (NM_001033254, intron 3 of 10)	B3A|SINE|B2	8354	Pak6	p21 (RAC1) activated kinase 6	protein-coding	9.4315	8.63855	0.949707	9.92e-48	1.53e-46
peak300	chr9	74846601	74876399	promoter-TSS (NM_008262)	promoter-TSS (NM_008262)	-421	Onecut1	one cut domain, family member 1	protein-coding	10.1202	9.3274	0.949687	8.87e-77	3.05e-75
peak1167	chr4	134594801	134612599	intron (NM_207237, intron 2 of 11)	intron (NM_207237, intron 2 of 11)	-35849	Mir6403	microRNA 6403	ncRNA	8.85951	8.06655	0.949608	4.47e-32	3.96e-31
peak3940	chr1	190759001	190766799	Intergenic	ORR1F|LTR|ERVL-MaLR	148870	Rps6kc1	ribosomal protein S6 kinase polypeptide 1	protein-coding	7.43885	6.64535	0.949578	7.96e-11	2.09e-10
peak5707	chr11	35700401	35703199	intron (NM_011412, intron 34 of 35)	intron (NM_011412, intron 34 of 35)	-67695	Pank3	pantothenate kinase 3	protein-coding	6.34875	5.55431	0.949479	6.98e-07	1.26e-06
peak436	chr5	113472201	113504199	Intergenic	Intergenic	-62220	Wscd2	WSC domain containing 2	protein-coding	9.84392	9.05129	0.949454	1.78e-63	4.22e-62
peak1012	chr11	115360401	115378999	Intergenic	ID_B1|SINE|B4	-1944	Hid1	HID1 domain containing	protein-coding	9.03067	8.23808	0.949279	4.25e-36	4.33e-35
peak1228	chr17	25244601	25256999	intron (NM_001163270, intron 5 of 33)	intron (NM_001163270, intron 5 of 33)	-5162	Mir3547	microRNA 3547	ncRNA	8.80897	8.01663	0.948984	6.17e-31	5.19e-30
peak50	chr7	139117401	139183399	intron (NM_001162540, intron 1 of 11)	intron (NM_001162540, intron 1 of 11)	38094	Stk32c	serine/threonine kinase 32C	protein-coding	11.3038	10.5117	0.948978	1.91e-171	3.94e-169
peak1982	chr11	62745401	62756399	Intergenic	Intergenic	-21807	Zfp287	zinc finger protein 287	protein-coding	8.28309	7.49095	0.948623	2.35e-21	1.22e-20
peak6864	chr5	30394201	30396999	intron (NM_001100395, intron 10 of 46)	B2_Mm2|SINE|B2	66332	Otof	otoferlin	protein-coding	5.79441	5.00005	0.9485	1.78e-05	2.68e-05
peak4475	chr9	34808801	34814599	intron (NM_001190912, intron 1 of 15)	intron (NM_001190912, intron 1 of 15)	-305028	4930581F22Rik	RIKEN cDNA 4930581F22 gene	ncRNA	7.25266	6.4602	0.948409	2.09e-09	4.81e-09
peak4970	chr15	83826201	83831199	intron (NR_152841, intron 3 of 5)	MER74A|LTR|ERVL	43871	Mpped1	metallophosphoesterase domain containing 1	protein-coding	7.01114	6.21919	0.947714	3.55e-08	7.38e-08
peak1912	chr2	35785801	35797199	intron (NM_029774, intron 8 of 9)	(CA)n|Simple_repeat|Simple_repeat	-27690	9030204H09Rik	RIKEN cDNA 9030204H09 gene	ncRNA	8.33318	7.5422	0.947483	4.16e-22	2.25e-21
peak3323	chr15	82080001	82087199	intron (NM_028897, intron 8 of 30)	B1_Mus1|SINE|Alu	1124	Mei1	meiotic double-stranded break formation protein 1	protein-coding	7.67241	6.88124	0.947388	4.13e-13	1.28e-12
peak434	chr4	152551801	152582799	Intergenic	(GCTTG)n|Simple_repeat|Simple_repeat	89158	Nphp4	nephronophthisis 4 (juvenile) homolog (human)	protein-coding	9.85798	9.06747	0.947333	7.32e-64	1.74e-62
peak5184	chr9	48259801	48265799	Intergenic	Intergenic	78098	Nxpe2	neurexophilin and PC-esterase domain family, member 2	protein-coding	6.87639	6.08473	0.947311	9.59e-08	1.91e-07
peak242	chr11	49596801	49643399	intron (NM_008029, intron 1 of 29)	(TG)n|Simple_repeat|Simple_repeat	10421	Flt4	FMS-like tyrosine kinase 4	protein-coding	10.2779	9.4878	0.946937	4e-85	1.7e-83
peak2529	chr17	80939001	80949399	promoter-TSS (NM_026516)	promoter-TSS (NM_026516)	-432	Tmem178	transmembrane protein 178	protein-coding	7.99997	7.20961	0.946735	3.43e-17	1.4e-16
peak545	chr1	134704801	134733399	intron (NM_001355726, intron 1 of 8)	intron (NM_001355726, intron 1 of 8)	9800	Syt2	synaptotagmin II	protein-coding	9.65553	8.86571	0.94662	1.83e-55	3.47e-54
peak4137	chr19	44889201	44893799	Intergenic	Intergenic	-39619	Slf2	SMC5-SMC6 complex localization factor 2	protein-coding	7.38364	6.59317	0.946514	2.56e-10	6.4e-10
peak1045	chr19	6418601	6438799	exon (NM_001205234, exon 2 of 23)	exon (NM_001205234, exon 2 of 23)	9944	Nrxn2	neurexin II	protein-coding	8.99718	8.20751	0.94635	4.22e-35	4.16e-34
peak5549	chr3	138120801	138125399	intron (NM_001163457, intron 5 of 19)	intron (NM_001163457, intron 5 of 19)	8553	Mttp	microsomal triglyceride transfer protein	protein-coding	6.53135	5.7403	0.946335	4.07e-07	7.57e-07
peak104	chr1	167566801	167635999	intron (NM_009107, intron 1 of 9)	intron (NM_009107, intron 1 of 9)	3038	Rxrg	retinoid X receptor gamma	protein-coding	10.9436	10.1542	0.946315	9.65e-134	9.58e-132
peak1958	chr11	87759601	87770199	intron (NM_172449, intron 5 of 31)	intron (NM_172449, intron 5 of 31)	4359	Tspoap1	TSPO associated protein 1	protein-coding	8.30149	7.51173	0.946249	1.44e-21	7.6e-21
peak97	chr2	31807001	31868999	intron (NM_178887, intron 2 of 6)	intron (NM_178887, intron 2 of 6)	8005	Fibcd1	fibrinogen C domain containing 1	protein-coding	10.9654	10.1761	0.946229	1.03e-135	1.1e-133
peak860	chr10	19838001	19857599	TTS (NM_029529)	TTS (NM_029529)	3659	Slc35d3	solute carrier family 35, member D3	protein-coding	9.19229	8.40287	0.946139	3.54e-40	4.24e-39
peak37	chr15	78661801	78743799	intron (NM_001358692, intron 1 of 1)	intron (NM_001358692, intron 1 of 1)	15313	Elfn2	leucine rich repeat and fibronectin type III, extracellular 2	protein-coding	11.4134	10.6243	0.945984	1.16e-183	3.24e-181
peak1017	chr5	98175001	98191999	exon (NM_029947, exon 2 of 4)	exon (NM_029947, exon 2 of 4)	2484	A730035I17Rik	RIKEN cDNA A730035I17 gene	ncRNA	9.03479	8.24556	0.945927	5.31e-36	5.39e-35
peak1730	chr5	111655801	111669999	Intergenic	(TCCA)n|Simple_repeat|Simple_repeat	81339	C130026L21Rik	RIKEN cDNA C130026L21 gene	ncRNA	8.46148	7.67239	0.945635	3.69e-24	2.2e-23
peak772	chr7	132356201	132379599	Intergenic	MTE2b|LTR|ERVL-MaLR	-50672	Chst15	carbohydrate sulfotransferase 15	protein-coding	9.30264	8.51394	0.945448	2.48e-43	3.31e-42
peak504	chr13	55843801	55869999	Intergenic	Intergenic	-25475	Pitx1	paired-like homeodomain transcription factor 1	protein-coding	9.74399	8.95555	0.94525	8.01e-59	1.64e-57
peak1177	chr18	84715601	84733999	intron (NM_173770, intron 2 of 4)	intron (NM_173770, intron 2 of 4)	4656	Dipk1c	divergent protein kinase domain 1C	protein-coding	8.86264	8.0741	0.945192	6.59e-32	5.78e-31
peak483	chr17	56136201	56162399	Intergenic	Intergenic	-8957	Sema6b	sema domain, transmembrane domain (TM), and cytoplasmic domain, (semaphorin) 6B	protein-coding	9.77972	8.9915	0.945025	2.87e-60	6.13e-59
peak2913	chr16	38909201	38917799	intron (NM_170599, intron 1 of 6)	B4|SINE|B4	11155	Igsf11	immunoglobulin superfamily, member 11	protein-coding	7.82654	7.03797	0.944867	6.86e-15	2.43e-14
peak3498	chr13	48573201	48581799	TTS (NM_001301781)	TTS (NM_001301781)	-39228	Mirlet7a-1	microRNA let7a-1	ncRNA	7.61102	6.82244	0.944764	2.08e-12	6.14e-12
peak34	chr2	165053001	165137199	Intergenic	Intergenic	-4350	1700025C18Rik	RIKEN cDNA 1700025C18 gene	ncRNA	11.4831	10.6952	0.944762	4.35e-192	1.32e-189
peak4933	chr3	92079401	92085399	intron (NM_008508, intron 1 of 1)	intron (NM_008508, intron 1 of 1)	742	Lor	loricrin	protein-coding	7.0444	6.25548	0.94472	2.84e-08	5.94e-08
peak199	chr2	180323001	180362599	Intergenic	Intergenic	-8121	Gata5	GATA binding protein 5	protein-coding	10.4548	9.66702	0.944677	1.12e-95	5.81e-94
peak582	chr10	60669401	60694999	intron (NR_045556, intron 2 of 68)	intron (NR_045556, intron 2 of 68)	14290	Cdh23	cadherin 23 (otocadherin)	protein-coding	9.59339	8.80561	0.944566	6.08e-53	1.08e-51
peak2240	chr4	141946401	141956799	exon (NM_177868, exon 13 of 32)	exon (NM_177868, exon 13 of 32)	-31392	Fhad1os1	forkhead-associated (FHA) phosphopeptide binding domain 1, opposite strand 1	ncRNA	8.14211	7.35407	0.94447	4.05e-19	1.87e-18
peak906	chr15	80318801	80337999	intron (NM_001044308, intron 4 of 36)	intron (NM_001044308, intron 4 of 36)	41162	Cacna1i	calcium channel, voltage-dependent, alpha 1I subunit	protein-coding	9.1472	8.35957	0.944351	8.03e-39	9.15e-38
peak23	chr2	163147001	163249199	Intergenic	LTR16C|LTR|ERVL	-6086	Tox2	TOX high mobility group box family member 2	protein-coding	11.7657	10.9783	0.944301	6.11e-232	2.74e-229
peak25	chr5	110509601	110616399	intron (NM_198306, intron 1 of 10)	intron (NM_198306, intron 1 of 10)	18645	Galnt9	polypeptide N-acetylgalactosaminyltransferase 9	protein-coding	11.6926	10.9054	0.944172	7.41e-221	3.06e-218
peak7215	chr12	107191801	107193799	Intergenic	Intergenic	-476476	4933406K04Rik	RIKEN cDNA 4933406K04 gene	ncRNA	5.67243	4.88279	0.943539	4.2e-05	6e-05
peak310	chr7	45162001	45199199	promoter-TSS (NM_053256)	promoter-TSS (NM_053256)	-395	Pth2	parathyroid hormone 2	protein-coding	10.1176	9.33098	0.943516	7.73e-76	2.57e-74
peak1633	chr7	44505001	44518799	exon (NM_146189, exon 16 of 28)	exon (NM_146189, exon 16 of 28)	12769	Mybpc2	myosin binding protein C, fast-type	protein-coding	8.53138	7.74481	0.943138	2.85e-25	1.8e-24
peak1246	chr12	99958801	99972799	5' UTR (NM_146037, exon 2 of 3)	5' UTR (NM_146037, exon 2 of 3)	1301	Kcnk13	potassium channel, subfamily K, member 13	protein-coding	8.80575	8.01927	0.943116	1.44e-30	1.2e-29
peak1193	chr1	156298801	156312999	Intergenic	Intergenic	-2294	Tdrd5	tudor domain containing 5	protein-coding	8.85487	8.06861	0.942908	1.29e-31	1.12e-30
peak111	chr11	12006201	12061999	intron (NM_001370603, intron 1 of 17)	intron (NM_001370603, intron 1 of 17)	3320	Grb10	growth factor receptor bound protein 10	protein-coding	10.9073	10.1215	0.942648	1.15e-129	1.07e-127
peak4481	chr17	12629401	12635999	Intergenic	AT_rich|Low_complexity|Low_complexity	43138	Slc22a1	solute carrier family 22 (organic cation transporter), member 1	protein-coding	7.26217	6.47596	0.942178	2.22e-09	5.1e-09
peak5460	chr1	135142401	135146599	3' UTR (NM_177081, exon 10 of 10)	3' UTR (NM_177081, exon 10 of 10)	-2334	Arl8a	ADP-ribosylation factor-like 8A	protein-coding	6.67945	5.89322	0.941689	2.81e-07	5.32e-07
peak158	chr4	152368001	152424799	intron (NM_001355173, intron 12 of 16)	MIRb|SINE|MIR	52455	Kcnab2	potassium voltage-gated channel, shaker-related subfamily, beta member 2	protein-coding	10.6216	9.83682	0.941666	1.27e-106	8.27e-105
peak2656	chr1	180456801	180466599	intron (NM_001081227, intron 1 of 3)	intron (NM_001081227, intron 1 of 3)	21804	Stum	mechanosensory transduction mediator	protein-coding	7.94548	7.16017	0.941663	2.46e-16	9.55e-16
peak4738	chr10	77277801	77281799	Intergenic	Intergenic	20500	Pofut2	protein O-fucosyltransferase 2	protein-coding	7.15485	6.36932	0.94142	9.62e-09	2.1e-08
peak4811	chr1	119179201	119185199	Intergenic	ORR1E|LTR|ERVL-MaLR	-128581	Gli2	GLI-Kruppel family member GLI2	protein-coding	7.11896	6.33363	0.941188	1.47e-08	3.16e-08
peak2728	chr12	83340801	83352199	intron (NM_001267625, intron 3 of 10)	B4|SINE|B4	141236	Dpf3	D4, zinc and double PHD fingers, family 3	protein-coding	7.91288	7.12833	0.940893	6.94e-16	2.63e-15
peak3499	chr14	119095601	119101999	promoter-TSS (NR_153786)	promoter-TSS (NR_153786)	-165	Gm16835	predicted gene, 16835	ncRNA	7.61839	6.83386	0.940727	2.09e-12	6.17e-12
peak5048	chr18	65909401	65915199	Intergenic	Intergenic	26789	Rax	retina and anterior neural fold homeobox	protein-coding	6.99431	6.20962	0.94045	5.05e-08	1.03e-07
peak33	chr19	44595001	44695599	Intergenic	(TG)n|Simple_repeat|Simple_repeat	82446	Hif1an	hypoxia-inducible factor 1, alpha subunit inhibitor	protein-coding	11.4986	10.7151	0.940433	1.16e-192	3.62e-190
peak288	chr2	167833001	167879999	Intergenic	B1_Mur4|SINE|Alu	-75827	Ptpn1	protein tyrosine phosphatase, non-receptor type 1	protein-coding	10.1724	9.38898	0.940302	2.65e-78	9.51e-77
peak709	chr15	97238801	97267599	intron (NM_172293, intron 1 of 5)	intron (NM_172293, intron 1 of 5)	-5913	Amigo2	adhesion molecule with Ig like domain 2	protein-coding	9.3966	8.61318	0.940178	7.62e-46	1.11e-44
peak5028	chr19	43555401	43560999	Intergenic	Lx8|LINE|L1	-33595	Got1	glutamic-oxaloacetic transaminase 1, soluble	protein-coding	7.00558	6.2212	0.940144	4.66e-08	9.57e-08
peak6251	chr10	126167201	126169999	Intergenic	Lx8|LINE|L1	202381	Lrig3	leucine-rich repeats and immunoglobulin-like domains 3	protein-coding	6.03342	5.24793	0.940088	3.75e-06	6.19e-06
peak471	chr4	148856601	148892399	intron (NM_027195, intron 2 of 15)	intron (NM_027195, intron 2 of 15)	-14847	Casz1	castor zinc finger 1	protein-coding	9.80816	9.0251	0.93988	6.34e-61	1.39e-59
peak2208	chr18	47363001	47374199	5' UTR (NM_018744, exon 1 of 19)	5' UTR (NM_018744, exon 1 of 19)	268	Sema6a	sema domain, transmembrane domain (TM), and cytoplasmic domain, (semaphorin) 6A	protein-coding	8.1674	7.38408	0.939776	2.45e-19	1.15e-18
peak799	chr1	75538201	75558199	exon (NM_009208, exon 4 of 23)	exon (NM_009208, exon 4 of 23)	1738	Slc4a3	solute carrier family 4 (anion exchanger), member 3	protein-coding	9.28308	8.50006	0.93976	2.44e-42	3.16e-41
peak5353	chr18	83111801	83116199	Intergenic	Intergenic	-193440	4930592I03Rik	RIKEN cDNA 4930592I03 gene	ncRNA	6.79444	6.01029	0.93974	1.86e-07	3.58e-07
peak124	chr4	124533601	124591599	Intergenic	Intergenic	-6579	4933407E24Rik	RIKEN cDNA 4933407E24 gene	ncRNA	10.836	10.0532	0.939733	6.29e-123	5.24e-121
peak317	chr7	131526401	131557799	promoter-TSS (NM_008257)	promoter-TSS (NM_008257)	-863	Hmx3	H6 homeobox 3	protein-coding	10.1202	9.3376	0.939488	1.9e-75	6.19e-74
peak952	chr19	56889401	56914199	intron (NM_172840, intron 7 of 13)	intron (NM_172840, intron 7 of 13)	27384	Vwa2	von Willebrand factor A domain containing 2	protein-coding	9.12022	8.33776	0.939175	9e-38	9.77e-37
peak1413	chr19	56116401	56131999	Intergenic	Intergenic	-163712	Habp2	hyaluronic acid binding protein 2	protein-coding	8.683	7.9007	0.938914	6.98e-28	5.1e-27
peak6468	chr2	165704801	165707599	intron (NM_010165, intron 5 of 15)	intron (NM_010165, intron 5 of 15)	50902	Eya2	EYA transcriptional coactivator and phosphatase 2	protein-coding	5.9542	5.16992	0.938743	6.97e-06	1.11e-05
peak855	chr2	165753001	165777599	intron (NM_010165, intron 12 of 15)	intron (NM_010165, intron 12 of 15)	92873	Zmynd8	zinc finger, MYND-type containing 8	protein-coding	9.22279	8.44087	0.938651	1.59e-40	1.92e-39
peak1284	chr5	117654401	117673399	intron (NM_001312914, intron 5 of 19)	intron (NM_001312914, intron 5 of 19)	-202939	Nos1	nitric oxide synthase 1, neuronal	protein-coding	8.7879	8.00589	0.938646	5.7e-30	4.59e-29
peak4470	chr12	76627401	76632599	intron (NM_013675, intron 4 of 35)	intron (NM_013675, intron 4 of 35)	80547	Sptb	spectrin beta, erythrocytic	protein-coding	7.27609	6.49347	0.93861	2.01e-09	4.65e-09
peak553	chr16	95570401	95597599	intron (NM_001302152, intron 1 of 10)	intron (NM_001302152, intron 1 of 10)	2593	Erg	ETS transcription factor	protein-coding	9.66266	8.88089	0.938569	5.63e-55	1.05e-53
peak482	chr18	37493001	37523999	TTS (NM_053145)	TTS (NM_053145)	4236	Pcdhb20	protocadherin beta 20	protein-coding	9.79685	9.0154	0.938266	2.77e-60	5.94e-59
peak1699	chr12	24677201	24688199	promoter-TSS (NM_138686)	promoter-TSS (NM_138686)	-905	Cys1	cystin 1	protein-coding	8.49585	7.71419	0.938218	1.88e-24	1.14e-23
peak3309	chr10	23343801	23351199	intron (NM_001347372, intron 1 of 18)	intron (NM_001347372, intron 1 of 18)	2390	Eya4	EYA transcriptional coactivator and phosphatase 4	protein-coding	7.69345	6.91151	0.938178	3.63e-13	1.13e-12
peak1294	chr2	158257401	158273199	intron (NM_001356542, intron 5 of 14)	intron (NM_001356542, intron 5 of 14)	7059	Bpi	bactericidal permeablility increasing protein	protein-coding	8.78138	7.99991	0.938104	8.32e-30	6.64e-29
peak308	chr15	89495601	89529199	intron (NM_021423, intron 9 of 21)	MER34B-int|LTR|ERV1	12792	Shank3	SH3 and multiple ankyrin repeat domains 3	protein-coding	10.1344	9.35334	0.937944	5.54e-76	1.86e-74
peak2633	chrX	99510601	99520799	Intergenic	L2b|LINE|L2	-44965	Pja1	praja ring finger ubiquitin ligase 1	protein-coding	7.96579	7.18426	0.937903	1.69e-16	6.63e-16
peak359	chr15	98450601	98485399	Intergenic	RMER19C|LTR|ERVK	11688	Olfr281	olfactory receptor 281	protein-coding	10.0348	9.25385	0.937787	6.03e-71	1.73e-69
peak862	chr5	111811001	111833199	Intergenic	Intergenic	-60372	E130006D01Rik	RIKEN cDNA E130006D01 gene	ncRNA	9.20945	8.42842	0.937762	4.33e-40	5.18e-39
peak5156	chr13	43806001	43811599	Intergenic	Intergenic	23688	Cd83	CD83 antigen	protein-coding	6.94254	6.16082	0.937443	8.28e-08	1.66e-07
peak2394	chr2	169110001	169120799	Intergenic	MLT1F|LTR|ERVL-MaLR	137131	1700017J07Rik	RIKEN cDNA 1700017J07 gene	ncRNA	8.08482	7.30384	0.937395	4.3e-18	1.85e-17
peak882	chr11	120007001	120026399	intron (NM_007377, intron 4 of 13)	intron (NM_007377, intron 4 of 13)	-1838	Mir338	microRNA 338	ncRNA	9.19597	8.41564	0.937064	1.14e-39	1.34e-38
peak89	chr12	107940001	108006999	intron (NM_001079883, intron 2 of 3)	intron (NM_001079883, intron 2 of 3)	29914	Bcl11b	B cell leukemia/lymphoma 11B	protein-coding	11.0539	10.2738	0.93706	7.87e-142	9.12e-140
peak203	chr10	42563001	42601599	intron (NM_152229, intron 1 of 8)	CpG	1290	Nr2e1	nuclear receptor subfamily 2, group E, member 1	protein-coding	10.4691	9.68915	0.93686	2.56e-95	1.3e-93
peak3870	chr4	128765201	128773599	TTS (NM_001009819)	TTS (NM_001009819)	10142	A3galt2	alpha 1,3-galactosyltransferase 2 (isoglobotriaosylceramide synthase)	protein-coding	7.49189	6.71126	0.936759	4.47e-11	1.19e-10
peak2828	chr18	67129601	67139399	intron (NM_177137, intron 2 of 11)	intron (NM_177137, intron 2 of 11)	940	Gnal	guanine nucleotide binding protein, alpha stimulating, olfactory type	protein-coding	7.88267	7.1023	0.936703	2.12e-15	7.74e-15
peak4543	chr19	43480001	43486999	intron (NM_031396, intron 6 of 10)	intron (NM_031396, intron 6 of 10)	41105	Got1	glutamic-oxaloacetic transaminase 1, soluble	protein-coding	7.25265	6.47203	0.936594	3.06e-09	6.95e-09
peak44	chr7	79495601	79578399	Intergenic	Intergenic	21565	Mir9-3hg	Mir9-3 host gene	ncRNA	11.3824	10.6027	0.936589	5.82e-177	1.37e-174
peak5909	chr4	134953001	134956599	Intergenic	Intergenic	23820	Syf2	SYF2 homolog, RNA splicing factor (S. cerevisiae)	protein-coding	6.2574	5.47599	0.936369	1.38e-06	2.41e-06
peak795	chr9	45303201	45322999	Intergenic	MIRb|SINE|MIR	-6000	Tmprss13	transmembrane protease, serine 13	protein-coding	9.29347	8.51399	0.936219	2.17e-42	2.82e-41
peak658	chr15	96053601	96081599	intron (NR_126493, intron 3 of 3)	intron (NR_126493, intron 3 of 3)	11953	D030018L15Rik	nuclear receptor coactivator 2 pseudogene	pseudo	9.47573	8.69673	0.935778	4.53e-48	7.11e-47
peak197	chr4	148196401	148244599	Intergenic	URR1B|DNA|hAT-Charlie	59832	Fbxo2	F-box protein 2	protein-coding	10.4793	9.70048	0.935678	8.8e-96	4.61e-94
peak1521	chr9	45591601	45609399	intron (NM_001081270, intron 3 of 32)	B4|SINE|B4	-169268	4833428L15Rik	RIKEN cDNA 4833428L15 gene	ncRNA	8.61839	7.83936	0.935626	1.61e-26	1.1e-25
peak3884	chr2	127929401	127937199	intron (NM_028765, intron 9 of 17)	intron (NM_028765, intron 9 of 17)	78672	Acoxl	acyl-Coenzyme A oxidase-like	protein-coding	7.48783	6.70851	0.935449	4.98e-11	1.32e-10
peak1233	chr18	38807601	38826799	Intergenic	B1F1|SINE|Alu	-75256	Gm5820	predicted gene 5820	protein-coding	8.8392	8.06042	0.935436	6.96e-31	5.83e-30
peak1127	chr5	135078801	135095999	Intergenic	Intergenic	-2490	Mlxipl	MLX interacting protein-like	protein-coding	8.9381	8.15955	0.935225	4.61e-33	4.23e-32
peak2796	chr15	12382801	12394399	intron (NM_001081064, intron 16 of 25)	intron (NM_001081064, intron 16 of 25)	67104	Golph3	golgi phosphoprotein 3	protein-coding	7.89783	7.11896	0.935207	1.46e-15	5.4e-15
peak103	chr5	106420001	106482199	Intergenic	Intergenic	7066	Barhl2	BarH like homeobox 2	protein-coding	10.9751	10.1972	0.934815	6.21e-134	6.23e-132
peak5873	chr13	59392201	59396399	Intergenic	B1_Mm|SINE|Alu	150151	Agtpbp1	ATP/GTP binding protein 1	protein-coding	6.30382	5.52409	0.934758	1.2e-06	2.11e-06
peak2694	chr16	5098401	5107999	intron (NM_008909, intron 9 of 21)	intron (NM_008909, intron 9 of 21)	29281	Ppl	periplakin	protein-coding	7.93955	7.16117	0.934743	4.32e-16	1.66e-15
peak429	chr2	157894601	157930999	Intergenic	Intergenic	-1853	Vstm2l	V-set and transmembrane domain containing 2-like	protein-coding	9.89406	9.11632	0.934564	4.77e-64	1.15e-62
peak5672	chr11	64198001	64202199	Intergenic	B3|SINE|B2	120616	2810001G20Rik	RIKEN cDNA 2810001G20 gene	ncRNA	6.50778	5.72855	0.934512	6.09e-07	1.11e-06
peak126	chr17	26399001	26463199	intron (NM_001081656, intron 1 of 4)	intron (NM_001081656, intron 1 of 4)	16241	Neurl1b	neuralized E3 ubiquitin protein ligase 1B	protein-coding	10.8329	10.0553	0.934494	1.5e-121	1.23e-119
peak5675	chr7	29283601	29288199	Intergenic	Intergenic	-3420	Ppp1r14a	protein phosphatase 1, regulatory inhibitor subunit 14A	protein-coding	6.50778	5.72878	0.934276	6.15e-07	1.12e-06
peak5632	chr3	51543401	51546999	intron (NM_080793, intron 2 of 7)	MER53|DNA|hAT	-14785	5031434O11Rik	RIKEN cDNA 5031434O11 gene	ncRNA	6.54686	5.76801	0.934186	5.38e-07	9.86e-07
peak212	chr17	25314201	25362799	Intergenic	Intergenic	7062	Tpsab1	tryptase alpha/beta 1	protein-coding	10.4247	9.64745	0.93412	4.91e-92	2.39e-90
peak1419	chr16	84956401	84976399	intron (NM_001198826, intron 14 of 16)	intron (NM_001198826, intron 14 of 16)	-5811	Gm10791	predicted gene 10791	ncRNA	8.6935	7.9161	0.934021	7.37e-28	5.36e-27
peak3776	chr2	172941401	172948799	Intergenic	(GA)n|Simple_repeat|Simple_repeat	-4779	Bmp7	bone morphogenetic protein 7	protein-coding	7.53134	6.75347	0.93402	2.11e-11	5.78e-11
peak5677	chr2	165679601	165682999	intron (NM_010165, intron 2 of 15)	MIRb|SINE|MIR	26002	Eya2	EYA transcriptional coactivator and phosphatase 2	protein-coding	6.49189	5.71315	0.934016	6.3e-07	1.15e-06
peak5815	chr1	180993401	180997399	intron (NM_001312918, intron 4 of 8)	B1_Mus1|SINE|Alu	22169	Ephx1	epoxide hydrolase 1, microsomal	protein-coding	6.34871	5.56981	0.933994	1.02e-06	1.81e-06
peak2896	chr19	25040001	25049799	intron (NM_028785, intron 1 of 47)	intron (NM_028785, intron 1 of 47)	45371	Dock8	dedicator of cytokinesis 8	protein-coding	7.85485	7.0773	0.933876	5.36e-15	1.91e-14
peak218	chr4	124632201	124673799	Intergenic	Intergenic	-4646	Pou3f1	POU domain, class 3, transcription factor 1	protein-coding	10.4062	9.62931	0.933774	7.93e-91	3.76e-89
peak413	chr4	131768201	131798799	intron (NM_011214, intron 18 of 29)	B4|SINE|B4	54778	Ptpru	protein tyrosine phosphatase, receptor type, U	protein-coding	9.92407	9.14722	0.93368	2.77e-65	6.93e-64
peak1997	chr4	154608201	154618399	intron (NM_001291026, intron 1 of 16)	intron (NM_001291026, intron 1 of 16)	23067	5930403L14Rik	RIKEN cDNA 5930403L14 gene	ncRNA	8.30833	7.53117	0.933663	3.1e-21	1.6e-20
peak3849	chr12	107183001	107190999	Intergenic	B1F2|SINE|Alu	-470676	4933406K04Rik	RIKEN cDNA 4933406K04 gene	ncRNA	7.50387	6.72641	0.933607	3.88e-11	1.04e-10
peak5958	chr3	40762801	40766399	intron (NM_011020, intron 6 of 18)	RLTR22_Mur|LTR|ERVK	18987	Hspa4l	heat shock protein 4 like	protein-coding	6.23839	5.4598	0.93352	1.6e-06	2.77e-06
peak3475	chr17	85488001	85495399	Intergenic	Intergenic	126696	Six3os1	SIX homeobox 3, opposite strand 1	ncRNA	7.64028	6.86307	0.933425	1.71e-12	5.09e-12
peak817	chr19	56302201	56332199	intron (NM_001329935, intron 11 of 12)	intron (NM_001329935, intron 11 of 12)	29288	Habp2	hyaluronic acid binding protein 2	protein-coding	9.28078	8.5041	0.933421	8.11e-42	1.03e-40
peak562	chr12	110031401	110062199	Intergenic	Intergenic	111273	3110009F21Rik	RIKEN cDNA 3110009F21 gene	ncRNA	9.6591	8.88278	0.933126	2.48e-54	4.56e-53
peak4165	chr4	56657801	56665199	Intergenic	Intergenic	79925	Actl7b	actin-like 7b	protein-coding	7.40093	6.62393	0.933066	2.98e-10	7.39e-10
peak274	chr3	107576601	107605999	Intergenic	Intergenic	-3731	Alx3	aristaless-like homeobox 3	protein-coding	10.2222	9.44601	0.93304	5.31e-80	2e-78
peak617	chr2	172413201	172437599	intron (NM_001276422, intron 4 of 5)	B3|SINE|B2	-15178	Rtf2	replication termination factor 2	protein-coding	9.56224	8.78626	0.93277	8.87e-51	1.48e-49
peak4015	chr16	92653401	92661399	intron (NM_001111023, intron 3 of 5)	intron (NM_001111023, intron 3 of 5)	39929	Runx1	runt related transcription factor 1	protein-coding	7.44712	6.67047	0.932753	1.28e-10	3.28e-10
peak253	chr4	137261201	137306799	intron (NM_009523, intron 1 of 4)	intron (NM_009523, intron 1 of 4)	6365	Wnt4	wingless-type MMTV integration site family, member 4	protein-coding	10.2894	9.51365	0.932656	1.04e-83	4.26e-82
peak416	chr11	103639601	103671399	Intergenic	Intergenic	5991	Rprml	reprimo-like	protein-coding	9.92184	9.14604	0.932638	4.57e-65	1.13e-63
peak1891	chr15	76225001	76236799	intron (NM_011117, intron 1 of 31)	intron (NM_011117, intron 1 of 31)	478	Plec	plectin	protein-coding	8.3794	7.60333	0.9326	2.62e-22	1.43e-21
peak1188	chr2	164984401	164999399	intron (NM_001355480, intron 17 of 25)	intron (NM_001355480, intron 17 of 25)	23912	Slc12a5	solute carrier family 12, member 5	protein-coding	8.88417	8.10842	0.93242	1.06e-31	9.23e-31
peak1806	chr15	100719601	100731399	intron (NM_172451, intron 1 of 11)	intron (NM_172451, intron 1 of 11)	3876	Galnt6	polypeptide N-acetylgalactosaminyltransferase 6	protein-coding	8.44089	7.66518	0.932255	2.72e-23	1.55e-22
peak6280	chr10	39957001	39960399	3' UTR (NM_001113388, exon 4 of 4)	3' UTR (NM_001113388, exon 4 of 4)	1453	Mfsd4b3-ps	major facilitator superfamily domain containing 4B3, pseudogene	pseudo	6.04439	5.26685	0.932191	4.15e-06	6.82e-06
peak5190	chr3	109022001	109027199	intron (NM_001163567, intron 1 of 10)	MER68B|LTR|ERVL	3007	Fam102b	family with sequence similarity 102, member B	protein-coding	6.93658	6.16014	0.932169	9.97e-08	1.98e-07
peak2161	chr9	59595401	59607199	intron (NM_001361099, intron 2 of 10)	intron (NM_001361099, intron 2 of 10)	12012	Celf6	CUGBP, Elav-like family member 6	protein-coding	8.21433	7.43868	0.932129	8.95e-20	4.28e-19
peak689	chr13	36715001	36737799	3' UTR (NM_153529, exon 3 of 3)	3' UTR (NM_153529, exon 3 of 3)	8077	Nrn1	neuritin 1	protein-coding	9.44811	8.67276	0.932124	7.22e-47	1.08e-45
peak1854	chr11	33750801	33762199	intron (NM_001190885, intron 1 of 8)	intron (NM_001190885, intron 1 of 8)	-75818	Kcnip1	Kv channel-interacting protein 1	protein-coding	8.40514	7.62965	0.93203	1.05e-22	5.87e-22
peak6661	chr10	95197801	95200799	intron (NM_001330175, intron 2 of 2)	MIR|SINE|MIR	-53475	Gm29684	predicted gene, 29684	ncRNA	5.90689	5.12928	0.932017	1.11e-05	1.72e-05
peak5377	chr9	31612801	31618599	Intergenic	L1MB7|LINE|L1	-151462	Tmem45b	transmembrane protein 45b	protein-coding	6.82023	6.04399	0.93186	2.03e-07	3.9e-07
peak4121	chr10	116983801	116991799	intron (NM_001007583, intron 1 of 9)	ID_B1|SINE|B4	1486	Best3	bestrophin 3	protein-coding	7.41785	6.64223	0.931712	2.32e-10	5.81e-10
peak5749	chr7	127943401	127946599	intron (NM_001319147, intron 4 of 14)	intron (NM_001319147, intron 4 of 14)	1725	Prss36	protease, serine 36	protein-coding	6.43464	5.6582	0.931647	8.14e-07	1.46e-06
peak216	chr11	113919401	113964599	intron (NM_172800, intron 2 of 44)	intron (NM_172800, intron 2 of 44)	125029	Sdk2	sidekick cell adhesion molecule 2	protein-coding	10.4194	9.64471	0.931601	2.65e-91	1.27e-89
peak565	chr16	35272401	35301799	intron (NM_001012765, intron 12 of 20)	MTD|LTR|ERVL-MaLR	76818	Sec22a	SEC22 homolog A, vesicle trafficking protein	protein-coding	9.65911	8.88434	0.931575	3.46e-54	6.33e-53
peak77	chr8	121046001	121096599	intron (NR_130109, intron 2 of 6)	intron (NR_130109, intron 2 of 6)	11810	Fendrr	Foxf1 adjacent non-coding developmental regulatory RNA	ncRNA	11.1727	10.3982	0.9315	3.17e-152	4.25e-150
peak220	chr12	110246801	110285399	Intergenic	Intergenic	11968	Dio3os	deiodinase, iodothyronine type III, opposite strand	ncRNA	10.411	9.6365	0.931364	9.7e-91	4.55e-89
peak183	chr19	42229601	42281599	promoter-TSS (NM_027694)	promoter-TSS (NM_027694)	-139	Golga7b	golgi autoantigen, golgin subfamily a, 7B	protein-coding	10.5343	9.7599	0.931293	1.11e-98	6.29e-97
peak2221	chr2	163110801	163120999	Intergenic	RMER1B|Other|Other	-26299	Gtsf1l	gametocyte specific factor 1-like	protein-coding	8.17991	7.40533	0.931046	3.04e-19	1.41e-18
peak1716	chr11	85953001	85969599	Intergenic	Intergenic	63050	Gm20759	predicted gene, 20759	ncRNA	8.50582	7.7315	0.930892	2.51e-24	1.51e-23
peak3808	chr13	41229401	41237199	Intergenic	Intergenic	-12897	Elovl2	elongation of very long chain fatty acids (FEN1/Elo2, SUR4/Elo3, yeast)-like 2	protein-coding	7.52364	6.74894	0.930855	2.78e-11	7.53e-11
peak1399	chr16	94020001	94037599	Intergenic	Intergenic	-19963	Cldn14	claudin 14	protein-coding	8.71939	7.9452	0.930815	3.31e-28	2.44e-27
peak1438	chr3	127690601	127707999	intron (NM_027808, intron 3 of 13)	intron (NM_027808, intron 3 of 13)	66164	Neurog2	neurogenin 2	protein-coding	8.69001	7.91587	0.930754	1.22e-27	8.79e-27
peak1527	chr2	155795001	155811199	intron (NM_010808, intron 4 of 8)	intron (NM_010808, intron 4 of 8)	16103	BC029722	cDNA sequence BC029722	ncRNA	8.6257	7.85158	0.930726	1.96e-26	1.33e-25
peak4254	chr11	100842001	100849999	intron (NM_001113563, intron 1 of 18)	intron (NM_001113563, intron 1 of 18)	4581	Stat5b	signal transducer and activator of transcription 5B	protein-coding	7.36635	6.59172	0.930681	6.08e-10	1.47e-09
peak1953	chr4	137174401	137187599	Intergenic	Intergenic	-15934	Gm13003	predicted gene 13003	ncRNA	8.33985	7.56572	0.930648	1.29e-21	6.83e-21
peak2516	chr7	43472801	43481599	intron (NM_001164518, intron 4 of 7)	intron (NM_001164518, intron 4 of 7)	13011	Iglon5	IgLON family member 5	protein-coding	8.03617	7.26202	0.930553	3.09e-17	1.27e-16
peak278	chr13	55465001	55506399	intron (NM_001177371, intron 1 of 14)	intron (NM_001177371, intron 1 of 14)	2376	Dbn1	drebrin 1	protein-coding	10.2228	9.44924	0.930425	1.14e-79	4.22e-78
peak1119	chr7	79046601	79061999	promoter-TSS (NR_132432)	promoter-TSS (NR_132432)	-977	Gm26633	predicted gene, 26633	ncRNA	8.95855	8.18497	0.930257	2.95e-33	2.73e-32
peak398	chr7	44433401	44465999	intron (NM_198250, intron 2 of 2)	B4|SINE|B4	7213	Lrrc4b	leucine rich repeat containing 4B	protein-coding	9.97656	9.20323	0.930175	2.86e-67	7.43e-66
peak4438	chr18	77793001	77797999	non-coding (NR_152167, exon 2 of 3)	non-coding (NR_152167, exon 2 of 3)	890	F830208F22Rik	RIKEN cDNA F830208F22 gene	ncRNA	7.30377	6.5297	0.930086	1.75e-09	4.06e-09
peak6919	chr5	74838601	74841199	Intergenic	Intergenic	-109294	Gm6116	predicted gene 6116	ncRNA	5.82018	5.0444	0.930039	2.06e-05	3.08e-05
peak5777	chr16	89917601	89921399	intron (NM_001145886, intron 2 of 27)	intron (NM_001145886, intron 2 of 27)	41327	Tiam1	T cell lymphoma invasion and metastasis 1	protein-coding	6.41789	5.64318	0.929898	8.85e-07	1.58e-06
peak1515	chr1	90028801	90043199	Intergenic	Intergenic	-21334	Asb18	ankyrin repeat and SOCS box-containing 18	protein-coding	8.63482	7.86156	0.929857	1.45e-26	9.87e-26
peak1503	chr5	112222601	112233399	intron (NR_033657, intron 3 of 6)	MIRb|SINE|MIR	948	Miat	myocardial infarction associated transcript (non-protein coding)	ncRNA	8.64387	7.87065	0.92983	9.9e-27	6.8e-26
peak6109	chr14	78733201	78736999	Intergenic	Intergenic	-2371	Dgkh	diacylglycerol kinase, eta	protein-coding	6.14977	5.37478	0.92981	2.52e-06	4.25e-06
peak2086	chr17	27681601	27691599	intron (NM_178365, intron 1 of 9)	intron (NM_178365, intron 1 of 9)	1361	Pacsin1	protein kinase C and casein kinase substrate in neurons 1	protein-coding	8.26914	7.49611	0.929528	1.67e-20	8.29e-20
peak1732	chr15	98490201	98503799	promoter-TSS (NM_001001807)	promoter-TSS (NM_001001807)	-474	Olfr279	olfactory receptor 279	protein-coding	8.49786	7.7249	0.929522	3.88e-24	2.31e-23
peak634	chr10	76679601	76707199	Intergenic	Intergenic	32644	Col6a1	collagen, type VI, alpha 1	protein-coding	9.53041	8.75785	0.929346	2.25e-49	3.66e-48
peak152	chr12	112464401	112516799	intron (NM_177039, intron 1 of 4)	intron (NM_177039, intron 1 of 4)	1152	A530016L24Rik	RIKEN cDNA A530016L24 gene	protein-coding	10.6939	9.92187	0.928954	1.53e-109	1.04e-107
peak2903	chr11	62705401	62716399	TTS (NM_133208)	TTS (NM_133208)	18193	Zfp287	zinc finger protein 287	protein-coding	7.86105	7.08843	0.928948	5.82e-15	2.07e-14
peak569	chr2	31873201	31896599	Intergenic	Intergenic	-2381	Lamc3	laminin gamma 3	protein-coding	9.65464	8.88256	0.928878	9.11e-54	1.65e-52
peak177	chr4	125289401	125337199	Intergenic	Intergenic	-177396	Grik3	glutamate receptor, ionotropic, kainate 3	protein-coding	10.567	9.79524	0.928654	1.96e-100	1.14e-98
peak5515	chr5	111645001	111650199	Intergenic	Intergenic	66039	C130026L21Rik	RIKEN cDNA C130026L21 gene	ncRNA	6.72788	5.9553	0.92812	3.44e-07	6.44e-07
peak5479	chr4	140093201	140098399	intron (NM_198610, intron 3 of 9)	intron (NM_198610, intron 3 of 9)	-47073	Gm13029	predicted gene 13029	ncRNA	6.76143	5.98904	0.927963	2.98e-07	5.62e-07
peak31	chr15	101858601	101946799	Intergenic	Intergenic	-9780	Krt76	keratin 76	protein-coding	11.5567	10.7859	0.927832	5.46e-196	1.82e-193
peak2730	chr7	24634401	24642599	exon (NM_133743, exon 3 of 5)	exon (NM_133743, exon 3 of 5)	1930	Lypd3	Ly6/Plaur domain containing 3	protein-coding	7.93665	7.16525	0.92776	7.17e-16	2.71e-15
peak6255	chr13	69651201	69654799	Intergenic	L1_Mus2|LINE|L1	40984	Nsun2	NOL1/NOP2/Sun domain family member 2	protein-coding	6.07681	5.30381	0.927712	3.83e-06	6.32e-06
peak1008	chr4	129091001	129112399	Intergenic	L1Md_A|LINE|L1	-3830	Tmem54	transmembrane protein 54	protein-coding	9.08615	8.31516	0.927697	3.56e-36	3.65e-35
peak51	chr4	124949601	125029599	intron (NM_138683, intron 1 of 5)	intron (NM_138683, intron 1 of 5)	3170	Rspo1	R-spondin 1	protein-coding	11.3457	10.5751	0.927554	6.31e-170	1.28e-167
peak903	chr12	112287801	112307999	Intergenic	(CTGTG)n|Simple_repeat|Simple_repeat	125298	A730018C14Rik	RIKEN cDNA A730018C14 gene	ncRNA	9.19476	8.42403	0.927457	5.46e-39	6.24e-38
peak5330	chr4	120893001	120897799	3' UTR (NM_182929, exon 8 of 8)	3' UTR (NM_182929, exon 8 of 8)	29605	Exo5	exonuclease 5	protein-coding	6.8703	6.09855	0.92743	1.75e-07	3.39e-07
peak3807	chr10	60976001	60984199	Intergenic	Intergenic	19377	Mir466j	microRNA 466j	ncRNA	7.53138	6.76044	0.927107	2.76e-11	7.5e-11
peak12	chr7	137186201	137354599	intron (NM_001113415, intron 6 of 15)	intron (NM_001113415, intron 6 of 15)	35717	Gm10578	predicted gene 10578	ncRNA	12.3006	11.5306	0.926953	6.47744764980166e-319	5.57276414451489e-316
peak797	chr16	8431201	8456799	Intergenic	Intergenic	-18864	Tmem114	transmembrane protein 114	protein-coding	9.31515	8.54502	0.926879	2.4e-42	3.11e-41
peak825	chr7	128409801	128428399	promoter-TSS (NM_026418)	promoter-TSS (NM_026418)	-928	Rgs10	regulator of G-protein signalling 10	protein-coding	9.28772	8.51759	0.92687	1.52e-41	1.9e-40
peak256	chr7	24928201	24958799	intron (NM_001370804, intron 1 of 5)	intron (NM_001370804, intron 1 of 5)	1271	Gm4881	predicted gene 4881	protein-coding	10.2946	9.52463	0.926858	3.72e-83	1.5e-81
peak1847	chr13	40733601	40744999	Intergenic	Intergenic	-4380	Tfap2a	transcription factor AP-2, alpha	protein-coding	8.42207	7.6518	0.926811	8.79e-23	4.91e-22
peak2186	chr16	91347401	91358599	Intergenic	Intergenic	-19783	Ifnar2	interferon (alpha and beta) receptor 2	protein-coding	8.20946	7.43924	0.926691	1.56e-19	7.36e-19
peak2326	chr17	4863201	4874199	Intergenic	Intergenic	-126374	Arid1b	AT rich interactive domain 1B (SWI-like)	protein-coding	8.14467	7.37444	0.926678	1.32e-18	5.88e-18
peak6179	chr18	62656801	62659799	intron (NM_177829, intron 6 of 8)	intron (NM_177829, intron 6 of 8)	-61975	Spink7	serine peptidase inhibitor, Kazal type 7 (putative)	protein-coding	6.12928	5.35749	0.926596	3e-06	5.02e-06
peak1058	chr7	78873801	78890999	Intergenic	RLTR31D_MM|LTR|ERVK	-5877	Mir7-2	microRNA 7-2	ncRNA	9.03204	8.26254	0.926199	9.36e-35	9.13e-34
peak5428	chr10	62666201	62671599	intron (NM_001364705, intron 1 of 3)	intron (NM_001364705, intron 1 of 3)	-13608	Mir7215	microRNA 7215	ncRNA	6.81377	6.04332	0.92608	2.44e-07	4.64e-07
peak330	chr5	37794001	37829599	Intergenic	Intergenic	-8764	Msx1os	msh homeobox 1 opposite strand	ncRNA	10.1254	9.35624	0.926032	5.83e-74	1.83e-72
peak5742	chr18	32372001	32376199	intron (NR_045403, intron 1 of 2)	B4|SINE|B4	-3117	Bin1	bridging integrator 1	protein-coding	6.49985	5.72924	0.925899	7.84e-07	1.41e-06
peak2462	chr5	106808401	106817399	Intergenic	MTB_Mm|LTR|ERVL-MaLR	112990	Hfm1	HFM1, ATP-dependent DNA helicase homolog	protein-coding	8.06875	7.2993	0.925878	1.52e-17	6.38e-17
peak5622	chr1	135354001	135358599	intron (NM_053106, intron 1 of 2)	intron (NM_053106, intron 1 of 2)	18763	Shisa4	shisa family member 4	protein-coding	6.6293	5.85888	0.925861	5.2e-07	9.55e-07
peak950	chr1	190651401	190673999	Intergenic	Intergenic	249070	Rps6kc1	ribosomal protein S6 kinase polypeptide 1	protein-coding	9.15483	8.38578	0.925775	8.17e-38	8.87e-37
peak1856	chr7	137355601	137368599	Intergenic	Intergenic	-47655	Ebf3	early B cell factor 3	protein-coding	8.41997	7.65119	0.925327	1.09e-22	6.07e-22
peak637	chr5	118994201	119018799	Intergenic	Intergenic	54161	4930413E15Rik	RIKEN cDNA 4930413E15 gene	ncRNA	9.53819	8.76971	0.925268	2.7e-49	4.38e-48
peak975	chr5	112906201	112930399	intron (NM_177078, intron 19 of 20)	intron (NM_177078, intron 19 of 20)	-21938	Myo18b	myosin XVIIIb	protein-coding	9.13058	8.3621	0.925202	3.78e-37	4e-36
peak143	chr15	74537201	74589799	intron (NM_174991, intron 17 of 30)	intron (NM_174991, intron 17 of 30)	47304	Adgrb1	adhesion G protein-coupled receptor B1	protein-coding	10.7703	10.0021	0.925053	1.41e-114	1.02e-112
peak4357	chr16	89896201	89902799	intron (NM_001145886, intron 3 of 27)	intron (NM_001145886, intron 3 of 27)	61327	Tiam1	T cell lymphoma invasion and metastasis 1	protein-coding	7.33979	6.57095	0.924886	1.15e-09	2.74e-09
peak1238	chr19	46311401	46327199	intron (NM_028627, intron 11 of 17)	intron (NM_028627, intron 11 of 17)	7566	Psd	pleckstrin and Sec7 domain containing	protein-coding	8.85799	8.08977	0.924881	9.86e-31	8.22e-30
peak1764	chr14	34813001	34825399	promoter-TSS (NM_008166)	promoter-TSS (NM_008166)	-936	Grid1	glutamate receptor, ionotropic, delta 1	protein-coding	8.48582	7.71754	0.924852	9.58e-24	5.6e-23
peak6306	chr15	28233201	28235799	intron (NM_133365, intron 7 of 78)	intron (NM_133365, intron 7 of 78)	30734	Dnah5	dynein, axonemal, heavy chain 5	protein-coding	6.05529	5.28522	0.924756	4.47e-06	7.32e-06
peak3325	chr4	99440801	99448799	Intergenic	Intergenic	-211499	Foxd3	forkhead box D3	protein-coding	7.71083	6.94249	0.9246	4.26e-13	1.32e-12
peak5683	chr5	51931401	51935399	Intergenic	Intergenic	202617	Mir6417	microRNA 6417	ncRNA	6.57746	5.80841	0.924438	6.39e-07	1.16e-06
peak2507	chr10	103023001	103032999	intron (NM_172553, intron 1 of 3)	intron (NM_172553, intron 1 of 3)	777	Alx1	ALX homeobox 1	protein-coding	8.0526	7.28464	0.924375	2.8e-17	1.15e-16
peak3571	chr5	121099801	121109599	Intergenic	Intergenic	86697	Ptpn11	protein tyrosine phosphatase, non-receptor type 11	protein-coding	7.62566	6.8577	0.924176	3.61e-12	1.04e-11
peak5106	chr18	65300801	65307199	intron (NM_001037294, intron 5 of 12)	intron (NM_001037294, intron 5 of 12)	-55079	Mir122b	microRNA mir-122b	ncRNA	7.01684	6.24849	0.924161	6.61e-08	1.34e-07
peak1117	chr9	120295201	120309799	Intergenic	MTE2a|LTR|ERVL-MaLR	-1573	Myrip	myosin VIIA and Rab interacting protein	protein-coding	8.97728	8.20988	0.924081	2.44e-33	2.25e-32
peak1667	chr2	164600601	164615799	intron (NM_001276431, intron 3 of 7)	intron (NM_001276431, intron 3 of 7)	5186	Wfdc8	WAP four-disulfide core domain 8	protein-coding	8.54881	7.78163	0.923759	9.05e-25	5.6e-24
peak3308	chr18	81504001	81513399	Intergenic	Intergenic	483380	Mir5127	microRNA 5127	ncRNA	7.71771	6.95035	0.923627	3.63e-13	1.13e-12
peak943	chr7	37580201	37605599	intron (NM_172385, intron 3 of 5)	intron (NM_172385, intron 3 of 5)	176852	Zfp536	zinc finger protein 536	protein-coding	9.16364	8.39676	0.923605	6.61e-38	7.24e-37
peak6230	chr9	41165601	41168199	Intergenic	Intergenic	-8838	Ubash3b	ubiquitin associated and SH3 domain containing, B	protein-coding	6.10852	5.33973	0.923566	3.53e-06	5.85e-06
peak2297	chr14	31157401	31168999	intron (NM_138672, intron 3 of 68)	intron (NM_138672, intron 3 of 68)	5441	Stab1	stabilin 1	protein-coding	8.1649	7.39784	0.923526	8.33e-19	3.75e-18
peak46	chr4	139791001	139871599	intron (NM_011039, intron 1 of 8)	intron (NM_011039, intron 1 of 8)	1668	Pax7	paired box 7	protein-coding	11.4027	10.6362	0.923515	2.41e-175	5.4e-173
peak314	chr13	94869401	94904399	Intergenic	Intergenic	11264	Otp	orthopedia homeobox	protein-coding	10.1643	9.39768	0.92346	1.3e-75	4.26e-74
peak6135	chr11	99643401	99646999	Intergenic	Intergenic	-1111	Krtap4-7	keratin associated protein 4-7	protein-coding	6.15986	5.39157	0.923153	2.71e-06	4.57e-06
peak1962	chr15	98771801	98782799	intron (NM_011718, intron 1 of 4)	intron (NM_011718, intron 1 of 4)	850	Wnt10b	wingless-type MMTV integration site family, member 10B	protein-coding	8.35095	7.58433	0.923148	1.62e-21	8.52e-21
peak1390	chr19	42215401	42229199	Intergenic	ID_B1|SINE|B4	-20048	Sfrp5	secreted frizzled-related sequence protein 5	protein-coding	8.74652	7.98016	0.923003	2.3e-28	1.71e-27
peak4036	chr10	67828201	67836799	Intergenic	Intergenic	80162	Zfp365	zinc finger protein 365	protein-coding	7.45942	6.69256	0.922981	1.43e-10	3.65e-10
peak4686	chr16	34159001	34166199	intron (NM_001164268, intron 33 of 33)	intron (NM_001164268, intron 33 of 33)	-195562	Umps	uridine monophosphate synthetase	protein-coding	7.22405	6.45706	0.922967	6.99e-09	1.54e-08
peak405	chr11	60184601	60191199	exon (NM_009021, exon 3 of 6)	exon (NM_009021, exon 3 of 6)	12717	Mir6921	microRNA 6921	ncRNA	9.97441	9.20829	0.922957	2.5e-66	6.37e-65
peak4344	chr12	111914601	111920799	Intergenic	ORR1F|LTR|ERVL-MaLR	-9645	Ppp1r13b	protein phosphatase 1, regulatory subunit 13B	protein-coding	7.3487	6.58184	0.922916	1.08e-09	2.56e-09
peak727	chr1	138830601	138850999	intron (NM_001025565, intron 1 of 4)	intron (NM_001025565, intron 1 of 4)	1644	Lhx9	LIM homeobox protein 9	protein-coding	9.42207	8.65595	0.922896	2.75e-45	3.9e-44
peak3682	chr5	119501601	119510999	Intergenic	B1_Mur2|SINE|Alu	74058	AW549542	expressed sequence AW549542	ncRNA	7.58495	6.8183	0.922849	1e-11	2.81e-11
peak5674	chrX	105763001	105767599	intron (NM_030614, intron 1 of 2)	intron (NM_030614, intron 1 of 2)	823	Fgf16	fibroblast growth factor 16	protein-coding	6.59995	5.83262	0.922751	6.11e-07	1.11e-06
peak48	chr17	25369801	25453599	intron (NM_001163691, intron 2 of 34)	intron (NM_001163691, intron 2 of 34)	22083	Cacna1h	calcium channel, voltage-dependent, T type, alpha 1H subunit	protein-coding	11.3883	10.6225	0.922712	2.14e-173	4.61e-171
peak248	chr11	98307201	98342599	TTS (NM_010895)	TTS (NM_010895)	4745	Neurod2	neurogenic differentiation 2	protein-coding	10.3298	9.56401	0.922658	1.51e-84	6.29e-83
peak1712	chr16	38702201	38713799	intron (NM_020260, intron 1 of 11)	intron (NM_020260, intron 1 of 11)	5035	Arhgap31	Rho GTPase activating protein 31	protein-coding	8.52748	7.76145	0.922611	2.35e-24	1.42e-23
peak4579	chr13	98634401	98640199	exon (NM_026685, exon 1 of 2)	exon (NM_026685, exon 1 of 2)	110	Tmem174	transmembrane protein 174	protein-coding	7.2668	6.50024	0.922555	3.88e-09	8.75e-09
peak5594	chr5	149801401	149806199	non-coding (NR_077242, exon 3 of 5)	non-coding (NR_077242, exon 3 of 5)	7951	Gm21221	predicted gene, 21221	ncRNA	6.67249	5.90546	0.922527	4.78e-07	8.83e-07
peak559	chr4	151467801	151499399	intron (NM_001081557, intron 4 of 23)	intron (NM_001081557, intron 4 of 23)	378168	Camta1	calmodulin binding transcription activator 1	protein-coding	9.69348	8.92782	0.92247	1.29e-54	2.38e-53
peak1001	chr2	165337401	165356399	Intergenic	(GAGTG)n|Simple_repeat|Simple_repeat	15219	Zfp663	zinc finger protein 663	protein-coding	9.10982	8.34413	0.922411	1.94e-36	2e-35
peak677	chr4	134211401	134240199	intron (NM_001130030, intron 3 of 8)	intron (NM_001130030, intron 3 of 8)	1583	Catsper4	cation channel, sperm associated 4	protein-coding	9.48984	8.72441	0.922207	2.03e-47	3.09e-46
peak1491	chr12	84641001	84655599	intron (NM_001168588, intron 2 of 2)	URR1A|DNA|hAT-Charlie	5404	Vrtn	vertebrae development associated	protein-coding	8.6671	7.90156	0.922157	8.16e-27	5.65e-26
peak921	chr18	53460001	53478799	intron (NM_001033281, intron 1 of 6)	intron (NM_001033281, intron 1 of 6)	4854	Prdm6	PR domain containing 6	protein-coding	9.18982	8.42443	0.922118	1.67e-38	1.88e-37
peak659	chr11	102936601	102960799	Intergenic	CpG	-1984	C1ql1	complement component 1, q subcomponent-like 1	protein-coding	9.50977	8.74467	0.921889	4.75e-48	7.44e-47
peak3524	chr15	83676201	83683399	intron (NM_001271473, intron 3 of 19)	intron (NM_001271473, intron 3 of 19)	45239	Scube1	signal peptide, CUB domain, EGF-like 1	protein-coding	7.64389	6.87844	0.921681	2.52e-12	7.4e-12
peak5681	chr4	134032401	134035799	Intergenic	Intergenic	-15284	Lin28a	lin-28 homolog A (C. elegans)	protein-coding	6.59995	5.83373	0.921645	6.38e-07	1.16e-06
peak76	chr11	104121201	104194799	intron (NM_001313928, intron 2 of 11)	intron (NM_001313928, intron 2 of 11)	25219	Crhr1	corticotropin releasing hormone receptor 1	protein-coding	11.204	10.4393	0.921602	8.74e-153	1.19e-150
peak2446	chr2	156677001	156686799	intron (NM_001277187, intron 2 of 11)	intron (NM_001277187, intron 2 of 11)	39009	4930405A21Rik	RIKEN cDNA 4930405A21 gene	ncRNA	8.08746	7.32231	0.921576	1.12e-17	4.74e-17
peak509	chr5	128735401	128768199	intron (NM_021311, intron 19 of 21)	intron (NM_021311, intron 19 of 21)	15554	Piwil1	piwi-like RNA-mediated gene silencing 1	protein-coding	9.78709	9.02239	0.92152	3.67e-58	7.44e-57
peak2403	chr17	30940001	30950199	Intergenic	RMER1C|Other|Other	-9583	Umodl1	uromodulin-like 1	protein-coding	8.11374	7.34875	0.921431	5.03e-18	2.16e-17
peak5897	chr1	154782201	154786399	Intergenic	Intergenic	-58380	Cacna1e	calcium channel, voltage-dependent, R type, alpha 1E subunit	protein-coding	6.3663	5.60004	0.921405	1.31e-06	2.29e-06
peak1353	chr9	118442601	118462999	Intergenic	Intergenic	22961	4933432G23Rik	RIKEN cDNA 4933432G23 gene	ncRNA	8.78136	8.01683	0.921177	5.78e-29	4.41e-28
peak838	chr2	169623201	169648199	intron (NM_080455, intron 1 of 1)	intron (NM_080455, intron 1 of 1)	3191	Tshz2	teashirt zinc finger family member 2	protein-coding	9.28193	8.51752	0.921159	5.68e-41	7e-40
peak6947	chr6	127562001	127564599	intron (NM_001368877, intron 1 of 18)	RSINE1|SINE|B4	1964	Cracr2a	calcium release activated channel regulator 2A	protein-coding	5.83289	5.06609	0.92112	2.21e-05	3.29e-05
peak3867	chr15	75679401	75684999	Intergenic	Intergenic	-3400	Top1mt	DNA topoisomerase 1, mitochondrial	protein-coding	7.51972	6.75479	0.921092	4.45e-11	1.19e-10
peak5396	chr16	44687801	44693399	Intergenic	Intergenic	-33701	Nepro	nucleolus and neural progenitor protein	protein-coding	6.85804	6.09313	0.920599	2.18e-07	4.18e-07
peak74	chr9	107396201	107478199	intron (NM_001174050, intron 2 of 37)	intron (NM_001174050, intron 2 of 37)	37320	Cacna2d2	calcium channel, voltage-dependent, alpha 2/delta subunit 2	protein-coding	11.2113	10.4476	0.920591	2.87e-153	4e-151
peak2027	chr15	57737801	57753599	intron (NM_199449, intron 1 of 3)	intron (NM_199449, intron 1 of 3)	51033	Zhx2	zinc fingers and homeoboxes 2	protein-coding	8.31968	7.55566	0.920541	5.85e-21	2.98e-20
peak4225	chr7	141459801	141466199	intron (NR_152219, intron 1 of 1)	B1_Mur2|SINE|Alu	904	Gm10575	predicted gene 10575	ncRNA	7.40088	6.63645	0.920516	4.68e-10	1.14e-09
peak5312	chr12	5172401	5177799	intron (NM_001164493, intron 3 of 13)	intron (NM_001164493, intron 3 of 13)	200582	Klhl29	kelch-like 29	protein-coding	6.91281	6.14812	0.920419	1.6e-07	3.12e-07
peak1289	chr10	69211201	69229399	intron (NM_001081347, intron 2 of 10)	intron (NM_001081347, intron 2 of 10)	7106	Rhobtb1	Rho-related BTB domain containing 1	protein-coding	8.82973	8.0661	0.920286	6.65e-30	5.32e-29
peak694	chr11	82915601	82945399	intron (NM_178680, intron 13 of 19)	intron (NM_178680, intron 13 of 19)	19247	Unc45b	unc-45 myosin chaperone B	protein-coding	9.47269	8.70924	0.920233	1.07e-46	1.59e-45
peak4089	chr16	6345801	6352799	intron (NM_001359725, intron 2 of 16)	intron (NM_001359725, intron 2 of 16)	373713	1700123O21Rik	RIKEN cDNA 1700123O21 gene	ncRNA	7.44707	6.68299	0.92019	1.96e-10	4.95e-10
peak4852	chr2	129299401	129304399	intron (NM_010554, intron 6 of 6)	intron (NM_010554, intron 6 of 6)	4530	Gm14023	predicted gene 14023	ncRNA	7.15482	6.3906	0.920148	1.82e-08	3.87e-08
peak4430	chr11	116219801	116226799	exon (NM_025276, exon 22 of 22)	exon (NM_025276, exon 22 of 22)	7298	Cdk3	cyclin-dependent kinase 3	pseudo	7.32638	6.56245	0.919974	1.7e-09	3.95e-09
peak6788	chr5	24504601	24507199	intron (NM_015739, intron 1 of 1)	intron (NM_015739, intron 1 of 1)	20948	Gbx1	gastrulation brain homeobox 1	protein-coding	5.89482	5.12928	0.919969	1.5e-05	2.28e-05
peak1479	chr10	75003001	75020799	intron (NM_001358848, intron 2 of 2)	intron (NM_001358848, intron 2 of 2)	20653	Rsph14	radial spoke head homolog 14 (Chlamydomonas)	protein-coding	8.67948	7.91618	0.919922	6.11e-27	4.26e-26
peak2315	chr5	75072001	75080599	exon (NM_133256, exon 1 of 2)	exon (NM_133256, exon 1 of 2)	699	Gsx2	GS homeobox 2	protein-coding	8.16491	7.40153	0.919838	1.09e-18	4.87e-18
peak2319	chr13	103322001	103334199	intron (NM_175171, intron 1 of 28)	intron (NM_175171, intron 1 of 28)	6392	Mast4	microtubule associated serine/threonine kinase family member 4	protein-coding	8.16489	7.4017	0.919655	1.1e-18	4.92e-18
peak374	chr7	25127401	25165399	Intergenic	Intergenic	-6057	D930028M14Rik	RIKEN cDNA D930028M14 gene	ncRNA	10.0492	9.28654	0.919472	2.17e-69	5.98e-68
peak2029	chr17	47828001	47838599	promoter-TSS (NM_001276391)	promoter-TSS (NM_001276391)	-9	Mdfi	MyoD family inhibitor	protein-coding	8.32194	7.55921	0.91925	6.02e-21	3.06e-20
peak1091	chr1	119997201	120016399	promoter-TSS (NM_001012322)	promoter-TSS (NM_001012322)	-180	Sctr	secretin receptor	protein-coding	9.01542	8.25296	0.919159	6.08e-34	5.75e-33
peak1293	chr18	25568401	25581999	intron (NM_001362325, intron 2 of 12)	(TA)n|Simple_repeat|Simple_repeat	104548	Celf4	CUGBP, Elav-like family member 4	protein-coding	8.82814	8.06567	0.919129	8.27e-30	6.6e-29
peak546	chr19	4978601	5002399	promoter-TSS (NM_153553)	promoter-TSS (NM_153553)	-529	Npas4	neuronal PAS domain protein 4	protein-coding	9.72366	8.96143	0.919048	1.97e-55	3.73e-54
peak4364	chr4	130874001	130880199	Intergenic	Intergenic	-36216	Laptm5	lysosomal-associated protein transmembrane 5	protein-coding	7.34875	6.58581	0.918998	1.21e-09	2.87e-09
peak399	chr4	140220201	140252399	intron (NM_198610, intron 1 of 9)	intron (NM_198610, intron 1 of 9)	10511	Igsf21	immunoglobulin superfamily, member 21	protein-coding	10.0042	9.24214	0.918929	3.2e-67	8.28e-66
peak394	chr4	107420201	107453599	intron (NM_147221, intron 2 of 10)	intron (NM_147221, intron 2 of 10)	2181	Glis1	GLIS family zinc finger 1	protein-coding	10.0077	9.24571	0.918864	2.24e-67	5.88e-66
peak2572	chr5	137134801	137145599	intron (NM_010843, intron 9 of 12)	RLTR20A4|LTR|ERVK	-23993	Trim56	tripartite motif-containing 56	protein-coding	8.0334	7.27105	0.918763	7.12e-17	2.86e-16
peak415	chr12	9562801	9588199	intron (NM_011859, intron 1 of 2)	intron (NM_011859, intron 1 of 2)	1058	Osr1	odd-skipped related transcription factor 1	protein-coding	9.95783	9.19609	0.918581	4.5e-65	1.12e-63
peak446	chr4	154621401	154647199	non-coding (NR_045643, exon 1 of 1)	non-coding (NR_045643, exon 1 of 1)	2067	5930403L14Rik	RIKEN cDNA 5930403L14 gene	ncRNA	9.90238	9.14086	0.918346	1.3e-62	3e-61
peak1752	chr14	70551401	70562799	intron (NM_021877, intron 3 of 19)	intron (NM_021877, intron 3 of 19)	3044	Hr	lysine demethylase and nuclear receptor corepressor	protein-coding	8.50978	7.74809	0.918267	7.01e-24	4.13e-23
peak5448	chr18	56770001	56774999	intron (NM_177115, intron 4 of 4)	intron (NM_177115, intron 4 of 4)	64687	Lmnb1	lamin B1	protein-coding	6.83919	6.07696	0.917893	2.69e-07	5.09e-07
peak1972	chr15	77982401	77993999	Intergenic	Intergenic	-17376	Eif3d	eukaryotic translation initiation factor 3, subunit D	protein-coding	8.35756	7.59621	0.917878	1.96e-21	1.03e-20
peak2629	chr5	137553401	137563599	intron (NM_031404, intron 4 of 13)	RSINE1|SINE|B4	4954	Actl6b	actin-like 6B	protein-coding	8.00846	7.247	0.917858	1.6e-16	6.28e-16
peak3009	chr2	152441401	152450599	Intergenic	MLT1A1|LTR|ERVL-MaLR	18620	Defb23	defensin beta 23	protein-coding	7.83294	7.0716	0.917671	2.33e-14	8.01e-14
peak594	chr15	85570601	85592399	promoter-TSS (NM_001163633)	promoter-TSS (NM_001163633)	321	Wnt7b	wingless-type MMTV integration site family, member 7B	protein-coding	9.64024	8.87943	0.917616	3.39e-52	5.89e-51
peak1508	chr5	117639001	117653799	intron (NM_001312914, intron 5 of 19)	B1_Mus2|SINE|Alu	-220439	Nos1	nitric oxide synthase 1, neuronal	protein-coding	8.67066	7.90988	0.917397	1.16e-26	7.97e-26
peak897	chr9	95547601	95567599	Intergenic	Intergenic	-2217	Paqr9	progestin and adipoQ receptor family member IX	protein-coding	9.22641	8.46593	0.917224	3.69e-39	4.25e-38
peak823	chr4	42930801	42949599	3' UTR (NM_001346526, exon 9 of 9)	3' UTR (NM_001346526, exon 9 of 9)	-9667	Dnajb5	DnaJ heat shock protein family (Hsp40) member B5	protein-coding	9.31288	8.55244	0.917195	1.43e-41	1.79e-40
peak145	chr4	124173601	124231599	Intergenic	MTD|LTR|ERVL-MaLR	283359	1700057H15Rik	RIKEN cDNA 1700057H15 gene	ncRNA	10.7846	10.0244	0.917112	4.43e-114	3.16e-112
peak2657	chr18	65933801	65942199	intron (NM_013833, intron 2 of 2)	intron (NM_013833, intron 2 of 2)	1089	Rax	retina and anterior neural fold homeobox	protein-coding	7.99435	7.23367	0.917075	2.5e-16	9.73e-16
peak69	chr2	180363601	180434999	TTS (NR_029901)	TTS (NR_029901)	921	Mir133a-2	microRNA 133a-2	ncRNA	11.263	10.5029	0.917054	1e-157	1.5e-155
peak5782	chr10	90771001	90775399	intron (NM_001359242, intron 3 of 10)	intron (NM_001359242, intron 3 of 10)	-56454	Anks1b	ankyrin repeat and sterile alpha motif domain containing 1B	protein-coding	6.51571	5.75411	0.916945	9.07e-07	1.62e-06
peak1722	chr2	180095601	180105399	non-coding (NR_102309, exon 3 of 3)	non-coding (NR_102309, exon 3 of 3)	3907	Hrh3	histamine receptor H3	protein-coding	8.53529	7.77499	0.916875	2.97e-24	1.78e-23
peak1902	chr4	124383801	124395399	Intergenic	Intergenic	96359	1700057H15Rik	RIKEN cDNA 1700057H15 gene	ncRNA	8.41151	7.65127	0.91679	3.11e-22	1.69e-21
peak1200	chr11	116332601	116351399	intron (NM_027258, intron 18 of 18)	intron (NM_027258, intron 18 of 18)	-6646	Foxj1	forkhead box J1	protein-coding	8.91439	8.15431	0.916757	1.64e-31	1.41e-30
peak178	chr5	33191401	33240199	intron (NM_133903, intron 4 of 5)	intron (NM_133903, intron 4 of 5)	2438	Spon2	spondin 2, extracellular matrix protein	protein-coding	10.5854	9.82573	0.916599	1.5e-99	8.68e-98
peak219	chr10	74954001	75001999	intron (NM_001358848, intron 1 of 2)	intron (NM_001358848, intron 1 of 2)	10769	Gnaz	guanine nucleotide binding protein, alpha z subunit	protein-coding	10.4497	9.68998	0.916564	9.25e-91	4.36e-89
peak6016	chr11	53856201	53859999	intron (NR_033332, intron 1 of 3)	intron (NR_033332, intron 1 of 3)	1156	Gm12216	predicted gene 12216	ncRNA	6.28539	5.52394	0.916504	1.97e-06	3.38e-06
peak995	chr3	105059201	105081599	intron (NM_029228, intron 2 of 4)	Lx10|LINE|L1	3556	4930564D02Rik	RIKEN cDNA 4930564D02 gene	protein-coding	9.13443	8.37511	0.916042	1.16e-36	1.2e-35
peak3710	chr17	86417801	86426399	intron (NM_011104, intron 2 of 14)	intron (NM_011104, intron 2 of 14)	-134922	2010106C02Rik	RIKEN cDNA 2010106C02 gene	ncRNA	7.58493	6.82528	0.915852	1.33e-11	3.7e-11
peak327	chr9	118590401	118637799	intron (NM_133721, intron 1 of 27)	MT2A|LTR|ERVL	7391	Itga9	integrin alpha 9	protein-coding	10.1586	9.39997	0.915508	2.87e-74	9.05e-73
peak7516	chr7	141948001	141949599	promoter-TSS (NM_001276763)	promoter-TSS (NM_001276763)	-951	Brsk2	BR serine/threonine kinase 2	protein-coding	5.64385	4.88259	0.915226	7.72e-05	0.000106091
peak560	chr18	76380001	76410999	Intergenic	Intergenic	133055	Smad2	SMAD family member 2	protein-coding	9.7108	8.95254	0.915079	1.48e-54	2.73e-53
peak1607	chr4	137911201	137928999	promoter-TSS (NM_001369178)	promoter-TSS (NM_001369178)	-693	Ece1	endothelin converting enzyme 1	protein-coding	8.61654	7.85821	0.914943	1.42e-25	9.1e-25
peak1488	chr9	44038401	44051999	intron (NM_009382, intron 1 of 3)	L2a|LINE|L2	1816	Thy1	thymus cell antigen 1, theta	protein-coding	8.6865	7.92822	0.914903	7.69e-27	5.33e-26
peak4016	chr18	77361001	77366999	intron (NM_172834, intron 16 of 38)	intron (NM_172834, intron 16 of 38)	82342	Loxhd1	lipoxygenase homology domains 1	protein-coding	7.4798	6.72105	0.914897	1.28e-10	3.29e-10
peak1154	chr11	70338001	70353999	intron (NM_009660, intron 9 of 13)	intron (NM_009660, intron 9 of 13)	6031	Alox15	arachidonate 15-lipoxygenase	protein-coding	8.96001	8.2019	0.9148	2.04e-32	1.83e-31
peak5539	chr1	182835801	182839999	intron (NM_144796, intron 2 of 7)	intron (NM_144796, intron 2 of 7)	73004	Susd4	sushi domain containing 4	protein-coding	6.7814	6.02227	0.914748	3.87e-07	7.21e-07
peak1945	chr5	120983201	120993799	intron (NM_011286, intron 2 of 21)	MLT1K|LTR|ERVL-MaLR	19984	Rph3a	rabphilin 3A	protein-coding	8.37938	7.62117	0.914743	1.19e-21	6.33e-21
peak5138	chr7	131625801	131631399	Intergenic	Intergenic	68106	Bub3	BUB3 mitotic checkpoint protein	protein-coding	7.03345	6.27458	0.914716	7.41e-08	1.49e-07
peak5945	chr9	77551801	77555799	Intergenic	Intergenic	-8948	Lrrc1	leucine rich repeat containing 1	protein-coding	6.37503	5.61579	0.914407	1.53e-06	2.66e-06
peak5998	chr11	24102201	24106199	intron (NM_001242934, intron 2 of 3)	IMPB_01|Satellite|Satellite	23505	Bcl11a	B cell CLL/lymphoma 11A (zinc finger protein)	protein-coding	6.3129	5.5538	0.914192	1.83e-06	3.14e-06
peak3289	chr16	92619601	92629999	intron (NM_009821, intron 3 of 4)	intron (NM_009821, intron 3 of 4)	72529	Runx1	runt related transcription factor 1	protein-coding	7.74144	6.98356	0.914163	3.14e-13	9.86e-13
peak295	chr5	113035001	113079399	Intergenic	Intergenic	12917	Crybb2	crystallin, beta B2	protein-coding	10.2228	9.46557	0.914094	2.1e-77	7.33e-76
peak5245	chr4	44573001	44578999	intron (NM_008782, intron 7 of 9)	intron (NM_008782, intron 7 of 9)	31568	Mir5120	microRNA 5120	ncRNA	6.97742	6.21919	0.914027	1.21e-07	2.39e-07
peak804	chr5	33076001	33101399	Intergenic	Lx7|LINE|L1	-15519	Slc5a1	solute carrier family 5 (sodium/glucose cotransporter), member 1	protein-coding	9.34429	8.58704	0.914007	2.96e-42	3.81e-41
peak669	chr19	24066201	24087399	Intergenic	Intergenic	-45781	Fam189a2	family with sequence similarity 189, member A2	protein-coding	9.52061	8.76351	0.913887	9.67e-48	1.49e-46
peak5904	chr3	109064401	109068399	Intergenic	Lx4A|LINE|L1	-14099	Slc25a54	solute carrier family 25, member 54	protein-coding	6.41782	5.65917	0.913875	1.35e-06	2.36e-06
peak1072	chr4	139878401	139898599	Intergenic	Intergenic	44574	4933427I22Rik	RIKEN cDNA 4933427I22 gene	ncRNA	9.04712	8.28999	0.913841	2.24e-34	2.16e-33
peak6411	chr11	118322401	118324999	intron (NM_011594, intron 1 of 4)	intron (NM_011594, intron 1 of 4)	18834	Cep295nl	CEP295 N-terminal like	protein-coding	6.04439	5.28539	0.91371	6.04e-06	9.73e-06
peak285	chr13	56243401	56276599	Intergenic	Intergenic	-7820	Neurog1	neurogenin 1	protein-coding	10.2426	9.48576	0.913688	2.11e-78	7.66e-77
peak1841	chr11	33047601	33057599	Intergenic	MTC|LTR|ERVL-MaLR	94800	Fgf18	fibroblast growth factor 18	protein-coding	8.45738	7.70034	0.913603	7.72e-23	4.33e-22
peak550	chr2	32310801	32340799	intron (NM_001368679, intron 11 of 20)	ID_B1|SINE|B4	7340	Mir199b	microRNA 199b	ncRNA	9.73132	8.97469	0.913444	3.54e-55	6.65e-54
peak811	chr12	84863201	84888799	exon (NM_013589, exon 1 of 35)	exon (NM_013589, exon 1 of 35)	198	D030025P21Rik	RIKEN cDNA D030025P21 gene	ncRNA	9.33985	8.58322	0.913392	4.44e-42	5.65e-41
peak207	chr19	44487801	44536999	3' UTR (NM_011720, exon 6 of 6)	3' UTR (NM_011720, exon 6 of 6)	18928	Wnt8b	wingless-type MMTV integration site family, member 8B	protein-coding	10.5028	9.74644	0.913288	1.48e-93	7.38e-92
peak3589	chr7	31099801	31105599	intron (NM_008281, intron 8 of 12)	intron (NM_008281, intron 8 of 12)	8297	Hpn	hepsin	protein-coding	7.64026	6.8833	0.913196	4.04e-12	1.16e-11
peak1038	chr19	57300001	57318599	intron (NM_001362445, intron 1 of 20)	intron (NM_001362445, intron 1 of 20)	5619	Ablim1	actin-binding LIM protein 1	protein-coding	9.08746	8.33105	0.913126	2.62e-35	2.61e-34
peak202	chr9	99847001	99888999	Intergenic	Intergenic	8170	Sox14	SRY (sex determining region Y)-box 14	protein-coding	10.5333	9.77717	0.913049	1.78e-95	9.08e-94
peak6316	chr12	105869601	105872399	Intergenic	Intergenic	86303	Papola	poly (A) polymerase alpha	protein-coding	6.09804	5.33981	0.913014	4.68e-06	7.65e-06
peak5433	chr18	81393801	81399999	Intergenic	MIR3|SINE|MIR	-409879	Sall3	spalt like transcription factor 3	protein-coding	6.87644	6.11915	0.913001	2.49e-07	4.72e-07
peak4506	chr12	100884401	100890199	intron (NM_001177674, intron 2 of 2)	intron (NM_001177674, intron 2 of 2)	12224	Gpr68	G protein-coupled receptor 68	protein-coding	7.31733	6.56039	0.912985	2.48e-09	5.68e-09
peak4690	chr4	150976801	150982399	Intergenic	B1_Mur3|SINE|Alu	-17497	Uts2	urotensin 2	protein-coding	7.24313	6.48615	0.912971	7.34e-09	1.62e-08
peak1741	chr7	18953201	18969199	3' UTR (NM_001029877, exon 4 of 4)	3' UTR (NM_001029877, exon 4 of 4)	-26324	Nanos2	nanos C2HC-type zinc finger 2	protein-coding	8.53138	7.77516	0.912808	5.07e-24	3.01e-23
peak1372	chr16	94323401	94343399	intron (NM_133229, intron 3 of 3)	intron (NM_133229, intron 3 of 3)	4978	Ripply3	ripply transcriptional repressor 3	protein-coding	8.78462	8.02851	0.912758	1.29e-28	9.71e-28
peak3451	chr2	168257801	168265599	TTS (NM_001081134)	TTS (NM_001081134)	7631	Kcng1	potassium voltage-gated channel, subfamily G, member 1	protein-coding	7.68652	6.93015	0.912636	1.37e-12	4.09e-12
peak3939	chr11	100868201	100877199	intron (NM_001164062, intron 5 of 17)	MERVL-int|LTR|ERVL	12216	Stat5a	signal transducer and activator of transcription 5A	protein-coding	7.50784	6.75143	0.912563	7.73e-11	2.03e-10
peak1191	chr18	77421601	77438599	intron (NM_172834, intron 37 of 38)	intron (NM_172834, intron 37 of 38)	135036	Rnf165	ring finger protein 165	protein-coding	8.93074	8.17491	0.91251	1.22e-31	1.06e-30
peak377	chr10	77883401	77915799	3' UTR (NM_145152, exon 2 of 2)	3' UTR (NM_145152, exon 2 of 2)	2936	Lrrc3	leucine rich repeat containing 3	protein-coding	10.056	9.30042	0.9124	7.59e-69	2.08e-67
peak923	chr5	111288001	111312399	Intergenic	ORR1C2|LTR|ERVL-MaLR	-30497	Pitpnb	phosphatidylinositol transfer protein, beta	protein-coding	9.21066	8.45511	0.912294	2.14e-38	2.39e-37
peak1713	chr19	25152801	25167199	intron (NM_028785, intron 29 of 47)	intron (NM_028785, intron 29 of 47)	-76975	Kank1	KN motif and ankyrin repeat domains 1	protein-coding	8.55267	7.79698	0.912287	2.37e-24	1.43e-23
peak1241	chr1	167401601	167415199	Intergenic	MTC|LTR|ERVL-MaLR	-14559	Mgst3	microsomal glutathione S-transferase 3	protein-coding	8.8872	8.13179	0.912087	1.12e-30	9.28e-30
peak2826	chr15	100761001	100771199	intron (NM_021530, intron 1 of 24)	RSINE1|SINE|B4	4353	Slc4a8	solute carrier family 4 (anion exchanger), member 8	protein-coding	7.93075	7.17519	0.911933	2.11e-15	7.72e-15
peak404	chr4	46566201	46610399	intron (NM_001164804, intron 1 of 11)	Lx2|LINE|L1	13629	Coro2a	coronin, actin binding protein 2A	protein-coding	10.0042	9.24914	0.911924	2.18e-66	5.56e-65
peak5850	chr12	86309401	86313799	Intergenic	Intergenic	-49517	Esrrb	estrogen related receptor, beta	protein-coding	6.48375	5.72717	0.911897	1.13e-06	1.99e-06
peak5669	chr1	36778001	36782999	intron (NM_001289765, intron 9 of 12)	IMPB_01|Satellite|Satellite	1516	Zap70	zeta-chain (TCR) associated protein kinase	protein-coding	6.68655	5.93023	0.911848	6.07e-07	1.1e-06
peak693	chr18	38182401	38203999	Intergenic	Intergenic	16562	Pcdh1	protocadherin 1	protein-coding	9.49486	8.73993	0.911714	1.02e-46	1.53e-45
peak1729	chr5	147362201	147377599	intron (NM_010229, intron 6 of 23)	intron (NM_010229, intron 6 of 23)	30589	Flt3	FMS-like tyrosine kinase 3	protein-coding	8.54303	7.78798	0.911636	3.63e-24	2.17e-23
peak411	chr7	126035001	126068799	intron (NM_001358885, intron 1 of 5)	intron (NM_001358885, intron 1 of 5)	30511	Gsg1l	GSG1-like	protein-coding	9.98726	9.23252	0.911589	1.4e-65	3.5e-64
peak175	chr13	54723401	54767399	intron (NM_012014, intron 1 of 2)	intron (NM_012014, intron 1 of 2)	4474	Gprin1	G protein-regulated inducer of neurite outgrowth 1	protein-coding	10.6266	9.87198	0.911542	1.87e-101	1.1e-99
peak1736	chr2	172397401	172412399	intron (NM_001276422, intron 1 of 5)	B4A|SINE|B4	11106	Cass4	Cas scaffolding protein family member 4	protein-coding	8.53915	7.78427	0.911477	4.3e-24	2.56e-23
peak2639	chr16	90660801	90671999	Intergenic	MLT1J|LTR|ERVL-MaLR	60971	Mis18a	MIS18 kinetochore protein A	protein-coding	8.0168	7.26188	0.911334	1.85e-16	7.23e-16
peak6108	chr12	106678401	106681799	Intergenic	(TAAA)n|Simple_repeat|Simple_repeat	36224	4933406K04Rik	RIKEN cDNA 4933406K04 gene	ncRNA	6.24793	5.49164	0.911298	2.52e-06	4.25e-06
peak834	chr8	122446001	122464799	intron (NM_013914, intron 2 of 2)	intron (NM_013914, intron 2 of 2)	-4078	Gm20735	predicted gene, 20735	ncRNA	9.32079	8.56631	0.911243	2.27e-41	2.81e-40
peak6189	chr15	96738201	96741199	Intergenic	Intergenic	-39972	Slc38a2	solute carrier family 38, member 2	protein-coding	6.19968	5.44338	0.911242	3.13e-06	5.22e-06
peak1075	chr7	30706401	30724399	exon (NM_001290627, exon 6 of 22)	exon (NM_001290627, exon 6 of 22)	3191	Atp4a	ATPase, H+/K+ exchanging, gastric, alpha polypeptide	protein-coding	9.05121	8.29669	0.911225	2.58e-34	2.48e-33
peak4932	chr1	132541201	132546599	promoter-TSS (NM_177129)	promoter-TSS (NM_177129)	-960	Cntn2	contactin 2	protein-coding	7.13952	6.38427	0.911177	2.83e-08	5.93e-08
peak2053	chr2	29013401	29026799	intron (NM_001166705, intron 1 of 5)	intron (NM_001166705, intron 1 of 5)	34966	Cfap77	cilia and flagella associated protein 77	protein-coding	8.32865	7.574	0.91117	9.23e-21	4.64e-20
peak5703	chr11	117427401	117432399	Intergenic	Intergenic	-8183	Gm8624	ribosomal protein S23 pseudogene	pseudo	6.66532	5.90971	0.911109	6.88e-07	1.25e-06
peak737	chr14	70515801	70534599	Intergenic	Intergenic	-1119	Sftpc	surfactant associated protein C	protein-coding	9.43567	8.68136	0.911084	8.62e-45	1.21e-43
peak2938	chr5	120205801	120213999	Intergenic	Intergenic	-70637	Gm10390	predicted gene 10390	ncRNA	7.88264	7.12792	0.911082	8.71e-15	3.06e-14
peak320	chr7	98471801	98508999	Intergenic	Intergenic	-3822	Lrrc32	leucine rich repeat containing 32	protein-coding	10.1836	9.42945	0.911046	5.97e-75	1.93e-73
peak6652	chr4	128678201	128681199	intron (NM_001195130, intron 1 of 14)	intron (NM_001195130, intron 1 of 14)	-9038	Phc2	polyhomeotic 2	protein-coding	5.96578	5.20945	0.910919	1.08e-05	1.68e-05
peak6046	chr11	59297401	59299799	Intergenic	L1MA5|LINE|L1	-7849	Wnt3a	wingless-type MMTV integration site family, member 3A	protein-coding	6.29461	5.53885	0.910841	2.13e-06	3.64e-06
peak1405	chr17	32390201	32405399	intron (NM_178785, intron 5 of 16)	intron (NM_178785, intron 5 of 16)	-5214	A530088E08Rik	RIKEN cDNA A530088E08 gene	ncRNA	8.75989	8.00572	0.910822	4.91e-28	3.61e-27
peak5721	chr15	77977401	77981599	Intergenic	Intergenic	-8676	Eif3d	eukaryotic translation initiation factor 3, subunit D	protein-coding	6.63672	5.88153	0.910677	7.35e-07	1.33e-06
peak147	chr11	118489001	118543599	intron (NM_001285436, intron 3 of 13)	intron (NM_001285436, intron 3 of 13)	39468	Engase	endo-beta-N-acetylglucosaminidase	protein-coding	10.783	10.0293	0.910626	1.23e-112	8.66e-111
peak2886	chr5	123875801	123886399	Intergenic	Intergenic	-1080	Hcar1	hydrocarboxylic acid receptor 1	protein-coding	7.90393	7.14979	0.910502	4.87e-15	1.74e-14
peak271	chr4	107568401	107617799	intron (NM_147221, intron 4 of 10)	intron (NM_147221, intron 4 of 10)	90489	Dmrtb1	DMRT-like family B with proline-rich C-terminal, 1	protein-coding	10.2837	9.53026	0.910276	3.86e-80	1.47e-78
peak5189	chr19	56393401	56397999	Intergenic	Intergenic	-1429	Casp7	caspase 7	protein-coding	7.01683	6.26245	0.910206	9.92e-08	1.97e-07
peak1994	chr10	69390201	69402199	Intergenic	B1F|SINE|Alu	-43288	Cdk1	cyclin-dependent kinase 1	protein-coding	8.36415	7.61064	0.910048	2.99e-21	1.55e-20
peak5455	chr5	124801201	124805799	intron (NM_019536, intron 49 of 78)	RSINE1|SINE|B4	58721	Ccdc92	coiled-coil domain containing 92	protein-coding	6.87037	6.11609	0.91	2.74e-07	5.19e-07
peak1614	chr10	82977001	82990999	Intergenic	Intergenic	-1497	Chst11	carbohydrate sulfotransferase 11	protein-coding	8.62389	7.87065	0.909849	1.75e-25	1.12e-24
peak538	chr4	139517401	139546599	intron (NM_183148, intron 2 of 11)	C-rich|Low_complexity|Low_complexity	1452	Iffo2	intermediate filament family orphan 2	protein-coding	9.75573	9.00273	0.909822	9.4e-56	1.8e-54
peak1420	chr12	106374201	106393999	Intergenic	Intergenic	63566	1700121N20Rik	RIKEN cDNA 1700121N20 gene	ncRNA	8.75322	8.00014	0.909723	7.46e-28	5.43e-27
peak1681	chr18	78117201	78129999	promoter-TSS (NM_028122)	promoter-TSS (NM_028122)	-174	Slc14a1	solute carrier family 14 (urea transporter), member 1	protein-coding	8.57366	7.82062	0.909637	1.33e-24	8.15e-24
peak5199	chr9	48750201	48755799	intron (NM_001033324, intron 2 of 6)	intron (NM_001033324, intron 2 of 6)	82941	Zbtb16	zinc finger and BTB domain containing 16	protein-coding	7.01121	6.25746	0.909577	1.04e-07	2.07e-07
peak600	chr2	163898001	163926199	intron (NM_183023, intron 1 of 5)	intron (NM_183023, intron 1 of 5)	6583	Rims4	regulating synaptic membrane exocytosis 4	protein-coding	9.65194	8.89929	0.909463	7.23e-52	1.24e-50
peak5563	chr7	133218601	133222799	Intergenic	Intergenic	92449	4930483O08Rik	RIKEN cDNA 4930483O08 gene	ncRNA	6.78793	6.03417	0.909389	4.35e-07	8.08e-07
peak1348	chr11	102023201	102039199	Intergenic	Intergenic	-4245	Mpp3	membrane protein, palmitoylated 3 (MAGUK p55 subfamily member 3)	protein-coding	8.81378	8.0612	0.909247	5.08e-29	3.89e-28
peak238	chr5	139882801	139928399	Intergenic	L1ME4b|LINE|L1	-2343	Elfn1	leucine rich repeat and fibronectin type III, extracellular 1	protein-coding	10.3998	9.64749	0.909206	1.4e-86	6.07e-85
peak1700	chr2	92912201	92924999	intron (NM_030725, intron 1 of 5)	intron (NM_030725, intron 1 of 5)	3499	Syt13	synaptotagmin XIII	protein-coding	8.56608	7.81358	0.909095	1.9e-24	1.15e-23
peak5098	chr13	92434201	92440599	intron (NM_175455, intron 4 of 4)	B3|SINE|B2	11431	Ankrd34b	ankyrin repeat domain 34B	protein-coding	7.06612	6.31304	0.908957	6.48e-08	1.31e-07
peak1598	chr5	75142801	75157199	Intergenic	Intergenic	-2251	Pdgfra	platelet derived growth factor receptor, alpha polypeptide	protein-coding	8.63479	7.88246	0.908952	1.24e-25	8.02e-25
peak5449	chr5	106541401	106546599	Intergenic	MLT2B1|LTR|ERVL	-85834	Barhl2	BarH like homeobox 2	protein-coding	6.88265	6.12968	0.908699	2.69e-07	5.1e-07
peak770	chr15	78597601	78622999	intron (NM_028195, intron 7 of 12)	intron (NM_028195, intron 7 of 12)	13253	Cyth4	cytohesin 4	protein-coding	9.39554	8.6438	0.908517	2.33e-43	3.13e-42
peak195	chr1	167653001	167707799	Intergenic	ORR1F|LTR|ERVL-MaLR	-9158	Lmx1a	LIM homeobox transcription factor 1 alpha	protein-coding	10.5599	9.80826	0.90849	2.01e-96	1.07e-94
peak5022	chr5	113232201	113237599	intron (NM_001033428, intron 3 of 4)	MER91B|DNA|hAT-Tip100	7991	Tmem211	transmembrane protein 211	protein-coding	7.1033	6.35084	0.908366	4.56e-08	9.38e-08
peak1815	chr19	7079801	7093399	intron (NM_134147, intron 3 of 10)	intron (NM_134147, intron 3 of 10)	19129	Flrt1	fibronectin leucine rich transmembrane protein 1	protein-coding	8.48985	7.73817	0.908258	3.74e-23	2.13e-22
peak2968	chr7	45613201	45621599	promoter-TSS (NM_008051)	promoter-TSS (NM_008051)	-206	Fut1	fucosyltransferase 1	protein-coding	7.87035	7.11877	0.907933	1.42e-14	4.94e-14
peak1451	chr12	87002001	87016399	Intergenic	L1M4|LINE|L1	-12140	Tmem63c	transmembrane protein 63c	protein-coding	8.73133	7.98008	0.907893	2.39e-27	1.7e-26
peak123	chr15	101359401	101422199	Intergenic	L1MC4|LINE|L1	-20638	Krt80	keratin 80	protein-coding	10.9296	10.1787	0.907871	8.52e-124	7.15e-122
peak5164	chr1	72462601	72468799	intron (NM_001045533, intron 1 of 3)	(TCTCCC)n|Simple_repeat|Simple_repeat	71459	44624	membrane-associated ring finger (C3HC4) 4	protein-coding	7.03892	6.287	0.907779	8.65e-08	1.73e-07
peak3488	chr9	118474201	118481199	promoter-TSS (NM_010136)	promoter-TSS (NM_010136)	-489	Eomes	eomesodermin	protein-coding	7.68299	6.93153	0.907731	1.83e-12	5.41e-12
peak2353	chr11	119237001	119248799	intron (NM_001364767, intron 10 of 20)	intron (NM_001364767, intron 10 of 20)	14328	Ccdc40	coiled-coil domain containing 40	protein-coding	8.16991	7.41889	0.907495	2.21e-18	9.72e-18
peak652	chr11	57824201	57846599	Intergenic	Intergenic	-3253	Hand1	heart and neural crest derivatives expressed 1	protein-coding	9.55172	8.80104	0.907474	3.15e-48	4.99e-47
peak5992	chr15	12015601	12019599	Intergenic	Intergenic	-21593	Sub1	SUB1 homolog, transcriptional regulator	protein-coding	6.36634	5.6141	0.907417	1.8e-06	3.11e-06
peak5994	chr9	75606401	75610199	intron (NM_016711, intron 1 of 9)	intron (NM_016711, intron 1 of 9)	3025	Tmod2	tropomodulin 2	protein-coding	6.36635	5.61427	0.907272	1.82e-06	3.13e-06
peak2744	chr19	58213801	58225999	Intergenic	Intergenic	-76304	Gm10007	predicted gene 10007	ncRNA	7.97443	7.22359	0.907243	8.11e-16	3.05e-15
peak4758	chr14	33214201	33220599	intron (NM_153800, intron 2 of 10)	intron (NM_153800, intron 2 of 10)	577	Arhgap22	Rho GTPase activating protein 22	protein-coding	7.22877	6.47766	0.9071	1.07e-08	2.32e-08
peak692	chr15	98787001	98809999	Intergenic	Intergenic	8643	Wnt1	wingless-type MMTV integration site family, member 1	protein-coding	9.5068	8.7565	0.907092	1.02e-46	1.52e-45
peak5832	chr12	112629201	112633599	intron (NM_007421, intron 2 of 12)	B1_Mur2|SINE|Alu	11353	Adssl1	adenylosuccinate synthetase like 1	protein-coding	6.56218	5.81054	0.907054	1.07e-06	1.89e-06
peak2175	chr4	58202401	58213199	Intergenic	Intergenic	-1204	Svep1	sushi, von Willebrand factor type A, EGF and pentraxin domain containing 1	protein-coding	8.26211	7.51178	0.906834	1.22e-19	5.78e-19
peak1123	chr10	60425401	60442999	intron (NR_045556, intron 17 of 68)	intron (NR_045556, intron 17 of 68)	34474	Gm17455	predicted gene, 17455	protein-coding	9.01403	8.2642	0.906536	3.61e-33	3.31e-32
peak5485	chr5	93041601	93046199	exon (NM_175270, exon 1 of 1)	exon (NM_175270, exon 1 of 1)	1122	Sowahb	sosondowah ankyrin repeat domain family member B	protein-coding	6.87028	6.11949	0.906504	3.07e-07	5.78e-07
peak959	chr9	55535801	55553399	intron (NM_027397, intron 4 of 5)	intron (NM_027397, intron 4 of 5)	3451	Isl2	insulin related protein 2 (islet 2)	protein-coding	9.19476	8.445	0.9065	1.36e-37	1.46e-36
peak809	chr5	123461401	123485999	Intergenic	ORR1F|LTR|ERVL-MaLR	8401	Il31	interleukin 31	protein-coding	9.35865	8.60912	0.906291	4.25e-42	5.42e-41
peak16	chr11	118584801	118724399	intron (NM_001039168, intron 3 of 14)	intron (NM_001039168, intron 3 of 14)	106441	Rbfox3	RNA binding protein, fox-1 homolog (C. elegans) 3	protein-coding	12.1715	11.4223	0.906123	5.29e-283	3.41e-280
peak5671	chr18	60576201	60580999	intron (NM_133363, intron 6 of 6)	intron (NM_133363, intron 6 of 6)	13116	Myoz3	myozenin 3	protein-coding	6.7279	5.97745	0.906035	6.09e-07	1.11e-06
peak4145	chr19	42365801	42372999	intron (NM_001356588, intron 2 of 14)	L3|LINE|CR1	62094	Crtac1	cartilage acidic protein 1	protein-coding	7.4594	6.70978	0.905769	2.63e-10	6.56e-10
peak1280	chr7	30354401	30369799	5' UTR (NM_175478, exon 1 of 3)	5' UTR (NM_175478, exon 1 of 3)	672	Lrfn3	leucine rich repeat and fibronectin type III domain containing 3	protein-coding	8.87345	8.12445	0.905672	4.71e-30	3.8e-29
peak5863	chr6	136659601	136663799	5' UTR (NM_025806, exon 1 of 11)	5' UTR (NM_025806, exon 1 of 11)	193	Plbd1	phospholipase B domain containing 1	protein-coding	6.53135	5.78107	0.905661	1.16e-06	2.04e-06
peak5412	chr13	59700201	59705599	exon (NM_028157, exon 4 of 4)	exon (NM_028157, exon 4 of 4)	3297	Spata31d1a	spermatogenesis associated 31 subfamily D, member 1A	protein-coding	6.91873	6.16902	0.905482	2.32e-07	4.43e-07
peak1807	chr16	8420001	8429799	5' UTR (NM_029070, exon 1 of 4)	5' UTR (NM_029070, exon 1 of 4)	236	Tmem114	transmembrane protein 114	protein-coding	8.50384	7.75499	0.905429	2.88e-23	1.64e-22
peak4973	chr10	116445801	116451799	intron (NM_021452, intron 1 of 2)	intron (NM_021452, intron 1 of 2)	-24363	Kcnmb4os2	potassium large conductance calcium-activated channel, subfamily M, beta member 4, opposite strand 2	ncRNA	7.13436	6.38489	0.905405	3.56e-08	7.39e-08
peak421	chr5	120331401	120367799	Intergenic	Intergenic	-82286	Lhx5	LIM homeobox protein 5	protein-coding	9.97585	9.22748	0.905216	2.49e-64	6.1e-63
peak5760	chr13	38021201	38025199	exon (NM_027724, exon 5 of 13)	exon (NM_027724, exon 5 of 13)	13737	Cage1	cancer antigen 1	protein-coding	6.64394	5.89444	0.905006	8.37e-07	1.5e-06
peak2658	chr16	84548801	84560399	Intergenic	Intergenic	-125189	4930529L06Rik	RIKEN cDNA 4930529L06 gene	ncRNA	8.01964	7.27119	0.904871	2.54e-16	9.85e-16
peak1137	chr17	43621801	43638999	promoter-TSS (NM_001161366)	promoter-TSS (NM_001161366)	-101	Tdrd6	tudor domain containing 6	protein-coding	8.99858	8.25046	0.904817	1.01e-32	9.21e-32
peak484	chr9	40671401	40705399	intron (NM_133733, intron 1 of 6)	B3|SINE|B2	2381	Clmp	CXADR-like membrane protein	protein-coding	9.88112	9.13314	0.904809	3.1e-60	6.62e-59
peak4558	chr13	38464001	38471199	intron (NM_007556, intron 1 of 6)	intron (NM_007556, intron 1 of 6)	-5807	4930579J19Rik	RIKEN cDNA 4930579J19 gene	ncRNA	7.31741	6.56867	0.904805	3.23e-09	7.32e-09
peak846	chr12	105917001	105941999	Intergenic	Intergenic	-80763	Vrk1	vaccinia related kinase 1	protein-coding	9.31401	8.56607	0.904699	1.06e-40	1.29e-39
peak541	chr10	76582401	76613599	3' UTR (NM_001347207, exon 28 of 28)	3' UTR (NM_001347207, exon 28 of 28)	22352	Ftcd	formiminotransferase cyclodeaminase	protein-coding	9.76736	9.01973	0.90445	1.15e-55	2.2e-54
peak2004	chr10	43105401	43118399	intron (NM_175407, intron 4 of 6)	intron (NM_175407, intron 4 of 6)	62630	Sobp	sine oculis binding protein	protein-coding	8.37286	7.6251	0.904306	3.57e-21	1.84e-20
peak189	chr9	122561201	122610199	Intergenic	Intergenic	13199	9530059O14Rik	RIKEN cDNA 9530059O14 gene	ncRNA	10.585	9.8376	0.904261	2.47e-97	1.35e-95
peak448	chr4	135125801	135158399	intron (NM_019732, intron 1 of 5)	intron (NM_019732, intron 1 of 5)	-10445	Runx3	runt related transcription factor 3	protein-coding	9.93811	9.19072	0.904226	1.43e-62	3.3e-61
peak344	chr2	173114801	173157999	Intergenic	Intergenic	11651	Ctcflos	CCCTC-binding factor (zinc finger protein)-like, opposite strand	ncRNA	10.1567	9.40938	0.9042	1.11e-72	3.32e-71
peak7009	chr4	118357201	118359799	Intergenic	Intergenic	-1499	Hyi	hydroxypyruvate isomerase (putative)	protein-coding	5.85798	5.10853	0.903884	2.54e-05	3.74e-05
peak5803	chr3	51974401	51978999	intron (NM_001004176, intron 1 of 4)	intron (NM_001004176, intron 1 of 4)	128306	Maml3	mastermind like transcriptional coactivator 3	protein-coding	6.60733	5.85914	0.903658	9.88e-07	1.76e-06
peak969	chr13	53707001	53728399	Intergenic	Intergenic	69115	4930555G21Rik	RIKEN cDNA 4930555G21 gene	ncRNA	9.18983	8.44295	0.903613	2.83e-37	3.02e-36
peak4080	chr18	37742001	37749199	intron (NM_033578, intron 1 of 3)	intron (NM_033578, intron 1 of 3)	-1416	Pcdhga10	protocadherin gamma subfamily A, 10	protein-coding	7.48381	6.73647	0.903495	1.79e-10	4.52e-10
peak1625	chr5	121082201	121097599	Intergenic	Intergenic	-79808	Rph3a	rabphilin 3A	protein-coding	8.633	7.88615	0.903467	2.31e-25	1.47e-24
peak575	chr5	67590401	67616999	Intergenic	Intergenic	-4183	Shisa3	shisa family member 3	protein-coding	9.70822	8.96159	0.903448	2.4e-53	4.31e-52
peak1932	chr9	108952601	108965199	intron (NM_007738, intron 16 of 118)	intron (NM_007738, intron 16 of 118)	5314	Col7a1	collagen, type VII, alpha 1	protein-coding	8.41575	7.66894	0.90337	8.51e-22	4.55e-21
peak742	chr18	64323601	64351199	Intergenic	Intergenic	-2964	Onecut2	one cut domain, family member 2	protein-coding	9.45018	8.70367	0.903296	1.28e-44	1.78e-43
peak209	chr5	120038001	120096399	Intergenic	Intergenic	-49313	Rbm19	RNA binding motif protein 19	protein-coding	10.5127	9.76649	0.903141	1.76e-92	8.69e-91
peak6683	chr3	116104001	116106999	Intergenic	RSINE1|SINE|B4	24188	Vcam1	vascular cell adhesion molecule 1	protein-coding	5.97728	5.22881	0.903106	1.16e-05	1.79e-05
peak6682	chr12	25099801	25102799	Intergenic	Intergenic	-5208	Id2	inhibitor of DNA binding 2	protein-coding	5.97728	5.22885	0.903066	1.16e-05	1.79e-05
peak5854	chr2	93070201	93074999	Intergenic	Intergenic	-26435	Prdm11	PR domain containing 11	protein-coding	6.5698	5.82219	0.903035	1.14e-06	2e-06
peak3836	chr10	62250801	62258599	intron (NM_009314, intron 1 of 4)	RSINE1|SINE|B4	2262	Tacr2	tachykinin receptor 2	protein-coding	7.56221	6.81541	0.903012	3.6e-11	9.68e-11
peak139	chr1	190135801	190203199	promoter-TSS (NR_151620)	promoter-TSS (NR_151620)	15	Prox1	prospero homeobox 1	protein-coding	10.842	10.096	0.902851	1.36e-115	1.01e-113
peak6512	chr10	116363001	116366199	intron (NM_029928, intron 26 of 31)	intron (NM_029928, intron 26 of 31)	-53521	Kcnmb4os1	potassium large conductance calcium-activated channel, subfamily M, beta member 4, opposite strand 1	ncRNA	6.03342	5.2853	0.902849	7.91e-06	1.25e-05
peak5825	chr2	168291601	168294599	Intergenic	Intergenic	-23769	Kcng1	potassium voltage-gated channel, subfamily G, member 1	protein-coding	6.59244	5.84509	0.902809	1.04e-06	1.84e-06
peak331	chr18	34531401	34573999	Intergenic	Intergenic	10373	Wnt8a	wingless-type MMTV integration site family, member 8A	protein-coding	10.1805	9.43469	0.902704	1.12e-73	3.5e-72
peak676	chr15	84086801	84115799	intron (NM_001356515, intron 1 of 7)	intron (NM_001356515, intron 1 of 7)	4454	Sult4a1	sulfotransferase family 4A, member 1	protein-coding	9.54012	8.79432	0.902595	2e-47	3.05e-46
peak5899	chr2	170289801	170293799	Intergenic	MIRb|SINE|MIR	-64561	Bcas1os2	breast carcinoma amplified sequence 1, opposite strand 2	ncRNA	6.51566	5.7685	0.902529	1.32e-06	2.31e-06
peak761	chr7	79578401	79602799	Intergenic	Intergenic	27057	Rhcg	Rhesus blood group-associated C glycoprotein	protein-coding	9.42836	8.68295	0.902189	7.25e-44	9.84e-43
peak6335	chr4	43505601	43508999	exon (NM_139305, exon 1 of 11)	exon (NM_139305, exon 1 of 11)	274	Car9	carbonic anhydrase 9	protein-coding	6.13955	5.39241	0.902027	4.91e-06	8e-06
peak3104	chr12	108009201	108017599	Intergenic	Intergenic	-9986	Bcl11b	B cell leukemia/lymphoma 11B	protein-coding	7.82969	7.08401	0.902021	5.6e-14	1.86e-13
peak1553	chr5	112470401	112487399	intron (NM_001253917, intron 1 of 15)	intron (NM_001253917, intron 1 of 15)	29474	Gm6588	predicted gene 6588	protein-coding	8.67596	7.93061	0.901984	4.7e-26	3.12e-25
peak1500	chr1	91854801	91872799	Intergenic	Intergenic	62339	Twist2	twist basic helix-loop-helix transcription factor 2	protein-coding	8.71424	7.96898	0.901903	9.48e-27	6.53e-26
peak3206	chr1	132296801	132305199	intron (NM_144810, intron 1 of 4)	intron (NM_144810, intron 1 of 4)	2374	Klhdc8a	kelch domain containing 8A	protein-coding	7.79444	7.04888	0.901891	1.48e-13	4.76e-13
peak5069	chr5	141235601	141241199	Intergenic	PB1D10|SINE|Alu	-3134	Sdk1	sidekick cell adhesion molecule 1	protein-coding	7.10327	6.3573	0.901881	5.48e-08	1.12e-07
peak740	chr17	85462801	85487599	Intergenic	Intergenic	143196	Six3os1	SIX homeobox 3, opposite strand 1	ncRNA	9.4543	8.70922	0.901865	1.23e-44	1.72e-43
peak502	chr5	36852601	36881599	Intergenic	Intergenic	-1410	Ppp2r2c	protein phosphatase 2, regulatory subunit B, gamma	protein-coding	9.85487	9.10985	0.901847	7.64e-59	1.57e-57
peak2882	chr4	117820001	117829199	Intergenic	RMER15-int|LTR|ERVL	-10658	Slc6a9	solute carrier family 6 (neurotransmitter transporter, glycine), member 9	protein-coding	7.92482	7.17955	0.901649	4.52e-15	1.62e-14
peak2623	chr11	96144601	96156199	intron (NM_172799, intron 9 of 14)	B1_Mus1|SINE|Alu	16614	Ttll6	tubulin tyrosine ligase-like family, member 6	protein-coding	8.04437	7.29923	0.901566	1.51e-16	5.94e-16
peak442	chr4	150990401	151028399	exon (NM_001289877, exon 19 of 21)	exon (NM_001289877, exon 19 of 21)	12303	Uts2	urotensin 2	protein-coding	9.9542	9.2095	0.901537	5.79e-63	1.35e-61
peak2482	chr7	25106801	25119999	intron (NM_001163554, intron 5 of 14)	ID4_|SINE|ID	-16225	Mir6537	microRNA 6537	ncRNA	8.11113	7.36617	0.901418	2.1e-17	8.73e-17
peak3790	chr17	66584801	66593999	intron (NM_028998, intron 2 of 3)	intron (NM_028998, intron 2 of 3)	5247	Themis3	thymocyte selection associated family member 3	protein-coding	7.58494	6.8398	0.901368	2.36e-11	6.43e-11
peak5275	chr13	24538601	24544799	Intergenic	(TATG)n|Simple_repeat|Simple_repeat	-40489	Ripor2	RHO family interacting cell polarization regulator 2	protein-coding	7.01123	6.26571	0.901363	1.31e-07	2.56e-07
peak144	chr7	144157601	144214799	intron (NM_001113373, intron 2 of 15)	L1MB3|LINE|L1	10740	Shank2	SH3 and multiple ankyrin repeat domains 2	protein-coding	10.8325	10.0881	0.901281	1.58e-114	1.14e-112
peak890	chr11	103187001	103207799	intron (NM_001077698, intron 24 of 25)	intron (NM_001077698, intron 24 of 25)	11148	1700023F06Rik	RIKEN cDNA 1700023F06 gene	protein-coding	9.2773	8.53294	0.901112	2.01e-39	2.33e-38
peak5435	chr15	84275801	84280999	intron (NM_133167, intron 3 of 12)	intron (NM_133167, intron 3 of 12)	-46320	Parvg	parvin, gamma	protein-coding	6.92476	6.17953	0.901012	2.53e-07	4.8e-07
peak5596	chr2	70107401	70111999	intron (NM_177376, intron 7 of 34)	intron (NM_177376, intron 7 of 34)	70574	Myo3b	myosin IIIB	protein-coding	6.80736	6.06204	0.900997	4.8e-07	8.85e-07
peak433	chr4	140824201	140860199	intron (NM_011059, intron 1 of 15)	ID4_|SINE|ID	3578	Padi1	peptidyl arginine deiminase, type I	protein-coding	9.97656	9.23251	0.900898	7.29e-64	1.74e-62
peak93	chr11	59012601	59088599	intron (NM_001171512, intron 49 of 103)	intron (NM_001171512, intron 49 of 103)	72507	Trim11	tripartite motif-containing 11	protein-coding	11.1173	10.3734	0.900844	8.45e-139	9.38e-137
peak267	chr13	55974401	56015399	Intergenic	Intergenic	140650	H2afy	H2A histone family, member Y	protein-coding	10.3259	9.58209	0.900648	4.64e-81	1.8e-79
peak5728	chr19	58294601	58299399	non-coding (NR_040449, exon 2 of 3)	non-coding (NR_040449, exon 2 of 3)	796	Gm10007	predicted gene 10007	ncRNA	6.69346	5.94848	0.900558	7.53e-07	1.36e-06
peak5824	chr3	41542801	41547199	Intergenic	Intergenic	-10734	Jade1	jade family PHD finger 1	protein-coding	6.61469	5.86998	0.900195	1.04e-06	1.84e-06
peak802	chr2	163533201	163556199	intron (NM_001312907, intron 2 of 10)	intron (NM_001312907, intron 2 of 10)	-2455	Hnf4a	hepatic nuclear factor 4, alpha	protein-coding	9.38154	8.63825	0.900064	2.68e-42	3.45e-41
peak171	chr1	74861601	74912399	Intergenic	Intergenic	-1592	Fev	FEV (ETS oncogene family)	protein-coding	10.6782	9.93519	0.899873	7.13e-103	4.3e-101
peak3900	chr4	149878401	149887599	Intergenic	Intergenic	72006	Spsb1	splA/ryanodine receptor domain and SOCS box containing 1	protein-coding	7.54688	6.80343	0.899649	5.66e-11	1.5e-10
peak3191	chr15	102727201	102735999	Intergenic	(TG)n|Simple_repeat|Simple_repeat	-9422	Calcoco1	calcium binding and coiled coil domain 1	protein-coding	7.80411	7.06083	0.899612	1.27e-13	4.11e-13
peak832	chr5	117675001	117699199	intron (NM_001312914, intron 8 of 19)	(TG)n|Simple_repeat|Simple_repeat	-179739	Nos1	nitric oxide synthase 1, neuronal	protein-coding	9.35204	8.60929	0.899508	2.1e-41	2.61e-40
peak642	chr17	85524001	85554799	Intergenic	Lx5|LINE|L1	78996	Six3os1	SIX homeobox 3, opposite strand 1	ncRNA	9.58965	8.84701	0.89944	8.43e-49	1.36e-47
peak1559	chr5	114316201	114332799	intron (NM_001164573, intron 6 of 31)	(CA)n|Simple_repeat|Simple_repeat	-32315	Myo1h	myosin 1H	protein-coding	8.67949	7.93677	0.89936	5.32e-26	3.53e-25
peak1510	chr7	138998201	139013199	intron (NM_028708, intron 2 of 19)	ORR1F|LTR|ERVL-MaLR	64970	Jakmip3	janus kinase and microtubule interacting protein 3	protein-coding	8.71427	7.97163	0.89928	1.26e-26	8.61e-26
peak106	chr2	147172001	147232999	intron (NR_030769, intron 1 of 5)	ID4_|SINE|ID	15076	6430503K07Rik	RIKEN cDNA 6430503K07 gene	ncRNA	11.0393	10.2969	0.899259	2.85e-131	2.77e-129
peak35	chr8	84730601	84815999	promoter-TSS (NM_001371052)	promoter-TSS (NM_001371052)	110				11.5755	10.8333	0.899207	1.47e-188	4.35e-186
peak5659	chr2	27918601	27923999	intron (NM_015734, intron 1 of 65)	MTE2a|LTR|ERVL-MaLR	34875	Col5a1	collagen, type V, alpha 1	protein-coding	6.77472	6.0312	0.899173	5.9e-07	1.08e-06
peak298	chr5	33131401	33179799	intron (NM_019810, intron 12 of 14)	intron (NM_019810, intron 12 of 14)	51381	Slc5a1	solute carrier family 5 (sodium/glucose cotransporter), member 1	protein-coding	10.255	9.51277	0.899127	5.07e-77	1.76e-75
peak1239	chr4	139652401	139669999	intron (NM_031873, intron 3 of 5)	intron (NM_031873, intron 3 of 5)	7662	Tas1r2	taste receptor, type 1, member 2	protein-coding	8.92185	8.17951	0.899034	1.04e-30	8.63e-30
peak695	chr10	81234401	81261399	intron (NM_001034895, intron 12 of 17)	intron (NM_001034895, intron 12 of 17)	-5035	Matk	megakaryocyte-associated tyrosine kinase	protein-coding	9.52356	8.78135	0.899006	1.38e-46	2.05e-45
peak266	chr7	139070001	139116599	intron (NM_011993, intron 4 of 13)	intron (NM_011993, intron 4 of 13)	7299	Dpysl4	dihydropyrimidinase-like 4	protein-coding	10.341	9.59885	0.898987	1.19e-81	4.62e-80
peak820	chr5	139490001	139516199	Intergenic	Intergenic	-18609	Zfand2a	zinc finger, AN1-type domain 2A	protein-coding	9.36414	8.62194	0.898966	1.04e-41	1.31e-40
peak258	chr5	117540601	117597999	intron (NM_001312914, intron 4 of 19)	intron (NM_001312914, intron 4 of 19)	155298	Ksr2	kinase suppressor of ras 2	protein-coding	10.3614	9.61943	0.898847	8.92e-83	3.57e-81
peak2082	chr7	81928201	81940799	promoter-TSS (NM_013886)	promoter-TSS (NM_013886)	-41	Hdgfl3	HDGF like 3	protein-coding	8.3443	7.60222	0.898625	1.53e-20	7.59e-20
peak4789	chr17	36211001	36216399	Intergenic	G-rich|Low_complexity|Low_complexity	-23549	H2-T3	histocompatibility 2, T region locus 3	protein-coding	7.23357	6.49099	0.898596	1.31e-08	2.82e-08
peak982	chr2	165141601	165161199	intron (NM_174988, intron 4 of 11)	MTE2a|LTR|ERVL-MaLR	-60650	1700025C18Rik	RIKEN cDNA 1700025C18 gene	ncRNA	9.19105	8.44931	0.898482	5.73e-37	6.02e-36
peak2399	chr11	80292601	80303399	Intergenic	B3|SINE|B2	-2912	Rhbdl3	rhomboid like 3	protein-coding	8.16741	7.42545	0.898439	4.67e-18	2.01e-17
peak5802	chr7	45622401	45626399	intron (NM_001018013, intron 4 of 9)	PB1D10|SINE|Alu	2589	Izumo1	izumo sperm-egg fusion 1	protein-coding	6.65107	5.90817	0.898419	9.83e-07	1.75e-06
peak6194	chr14	76608801	76611999	Intergenic	Intergenic	-53484	Serp2	stress-associated endoplasmic reticulum protein family member 2	protein-coding	6.26676	5.52345	0.898388	3.16e-06	5.26e-06
peak5340	chr2	70926201	70932599	Intergenic	ORR1D2|LTR|ERVL-MaLR	-103920	Tlk1	tousled-like kinase 1	protein-coding	6.98294	6.24047	0.898304	1.8e-07	3.49e-07
peak5846	chr11	63815001	63819399	Intergenic	Intergenic	105084	Hs3st3b1	heparan sulfate (glucosamine) 3-O-sulfotransferase 3B1	protein-coding	6.61475	5.87199	0.898246	1.11e-06	1.97e-06
peak5606	chr19	27216601	27221199	intron (NM_001347441, intron 2 of 17)	CpG	1880	Vldlr	very low density lipoprotein receptor	protein-coding	6.82016	6.07764	0.898211	5.01e-07	9.23e-07
peak657	chr17	14267201	14290399	promoter-TSS (NM_022315)	promoter-TSS (NM_022315)	-706	Smoc2	SPARC related modular calcium binding 2	protein-coding	9.5727	8.8313	0.898194	4e-48	6.28e-47
peak1833	chr17	56118401	56131999	intron (NM_001130456, intron 16 of 16)	intron (NM_001130456, intron 16 of 16)	-3254	Lrg1	leucine-rich alpha-2-glycoprotein 1	protein-coding	8.49984	7.75828	0.898146	6.52e-23	3.67e-22
peak6078	chr2	60949001	60952799	intron (NM_020296, intron 1 of 13)	intron (NM_020296, intron 1 of 13)	12304	Rbms1	RNA binding motif, single stranded interacting protein 1	protein-coding	6.35753	5.61492	0.897803	2.37e-06	4.02e-06
peak378	chr14	33913201	33949399	intron (NM_145741, intron 1 of 2)	intron (NM_145741, intron 1 of 2)	7713	Gdf10	growth differentiation factor 10	protein-coding	10.0941	9.35322	0.897719	8.05e-69	2.2e-67
peak168	chr13	48717001	48773999	Intergenic	Intergenic	82464	Barx1	BarH-like homeobox 1	protein-coding	10.6904	9.94975	0.897585	2.66e-103	1.64e-101
peak2521	chr19	41688001	41698999	intron (NM_015748, intron 4 of 36)	intron (NM_015748, intron 4 of 36)	50356	Slit1	slit guidance ligand 1	protein-coding	8.10591	7.36501	0.897357	3.28e-17	1.34e-16
peak5047	chr18	74475601	74482399	intron (NM_201600, intron 1 of 38)	intron (NM_201600, intron 1 of 38)	36381	Myo5b	myosin VB	protein-coding	7.12407	6.38272	0.897286	5.03e-08	1.03e-07
peak773	chr12	86406601	86431799	intron (NM_001159500, intron 1 of 6)	intron (NM_001159500, intron 1 of 6)	-2444	Esrrb	estrogen related receptor, beta	protein-coding	9.42311	8.68275	0.897137	2.6e-43	3.47e-42
peak593	chr18	83008601	83045599	Intergenic	Intergenic	-106540	4930592I03Rik	RIKEN cDNA 4930592I03 gene	ncRNA	9.69436	8.95419	0.896982	3.17e-52	5.51e-51
peak2434	chr2	105165201	105178799	intron (NM_144783, intron 9 of 9)	intron (NM_144783, intron 9 of 9)	45471	Wt1	Wilms tumor 1 homolog	protein-coding	8.14972	7.40933	0.896868	8.85e-18	3.75e-17
peak967	chr18	36090601	36113599	intron (NM_001167891, intron 1 of 9)	B3A|SINE|B2	-4103	4930471G03Rik	RIKEN cDNA 4930471G03 gene	ncRNA	9.20945	8.46971	0.896484	2.62e-37	2.79e-36
peak892	chr2	156041601	156064599	promoter-TSS (NM_001136556)	promoter-TSS (NM_001136556)	-107	Fer1l4	fer-1-like 4 (C. elegans)	protein-coding	9.28657	8.54698	0.896347	2.4e-39	2.78e-38
peak1761	chr4	151866001	151879399	Intergenic	Intergenic	-10932	Camta1	calmodulin binding transcription activator 1	protein-coding	8.55649	7.81687	0.89623	9.43e-24	5.53e-23
peak4448	chr11	101068001	101074999	intron (NM_013792, intron 2 of 5)	MTD|LTR|ERVL-MaLR	1406	Naglu	alpha-N-acetylglucosaminidase (Sanfilippo disease IIIB)	protein-coding	7.37076	6.6307	0.896164	1.82e-09	4.22e-09
peak4046	chr11	67188201	67196399	intron (NM_001039545, intron 30 of 39)	intron (NM_001039545, intron 30 of 39)	-7802	Myh1	myosin, heavy polypeptide 1, skeletal muscle, adult	protein-coding	7.50783	6.76791	0.896099	1.48e-10	3.79e-10
peak4969	chr4	56611201	56618799	Intergenic	MLT1C|LTR|ERVL-MaLR	126425	Actl7b	actin-like 7b	protein-coding	7.15977	6.41966	0.89607	3.52e-08	7.31e-08
peak1468	chr19	23437201	23454799	intron (NM_174857, intron 2 of 13)	intron (NM_174857, intron 2 of 13)	2322	Mamdc2	MAM domain containing 2	protein-coding	8.74819	8.0088	0.896042	4.2e-27	2.96e-26
peak1424	chr2	45103001	45117999	promoter-TSS (NR_110572)	promoter-TSS (NR_110572)	-123	Zeb2	zinc finger E-box binding homeobox 2	protein-coding	8.78628	8.04697	0.89597	8.11e-28	5.88e-27
peak2329	chr5	76681401	76695599	Intergenic	Intergenic	99801	Cep135	centrosomal protein 135	protein-coding	8.21189	7.47249	0.895901	1.36e-18	6.04e-18
peak1088	chr2	28907401	28924999	5' UTR (NM_019446, exon 1 of 3)	5' UTR (NM_019446, exon 1 of 3)	221	Barhl1	BarH like homeobox 1	protein-coding	9.07682	8.33764	0.895901	5.33e-34	5.06e-33
peak301	chr2	119308801	119338399	intron (NR_030683, intron 3 of 3)	intron (NR_030683, intron 3 of 3)	-2184	Dll4	delta like canonical Notch ligand 4	protein-coding	10.2586	9.51955	0.895894	9.41e-77	3.23e-75
peak1027	chr9	58812401	58831199	Intergenic	Intergenic	-1149	Hcn4	hyperpolarization-activated, cyclic nucleotide-gated K+ 4	protein-coding	9.14211	8.40297	0.895873	1.44e-35	1.44e-34
peak6178	chr13	47178001	47181599	intron (NM_146042, intron 1 of 7)	RSINE1|SINE|B4	-14203	Rnf144b	ring finger protein 144B	protein-coding	6.29463	5.55396	0.895785	3e-06	5.01e-06
peak4916	chr5	114348001	114353999	intron (NM_001164573, intron 19 of 31)	B4A|SINE|B4	-5815	Myo1h	myosin 1H	protein-coding	7.18492	6.44519	0.895704	2.64e-08	5.55e-08
peak7192	chr1	180316201	180318599	Intergenic	Intergenic	-13076	Itpkb	inositol 1,4,5-trisphosphate 3-kinase B	protein-coding	5.80736	5.06609	0.895634	4.02e-05	5.77e-05
peak7191	chr2	120432201	120434999	intron (NM_172672, intron 10 of 23)	intron (NM_172672, intron 10 of 23)	-29484	Tmem87a	transmembrane protein 87A	protein-coding	5.80736	5.0661	0.895629	4.02e-05	5.77e-05
peak510	chr15	7803801	7829999	intron (NM_010275, intron 2 of 2)	intron (NM_010275, intron 2 of 2)	1350	Gdnf	glial cell line derived neurotrophic factor	protein-coding	9.85097	9.11218	0.895617	5.03e-58	1.02e-56
peak2112	chr1	191313801	191328999	Intergenic	ORR1B2|LTR|ERVL-MaLR	-3269	Nenf	neuron derived neurotrophic factor	protein-coding	8.33091	7.59186	0.895588	3.03e-20	1.48e-19
peak6025	chr17	46048601	46051999	Intergenic	Intergenic	-17923	Vegfa	vascular endothelial growth factor A	protein-coding	6.42626	5.68611	0.895441	2.01e-06	3.45e-06
peak5363	chr11	119249201	119255199	intron (NM_001364767, intron 15 of 20)	intron (NM_001364767, intron 15 of 20)	-15763	Gaa	glucosidase, alpha, acid	protein-coding	6.98295	6.24346	0.895329	1.91e-07	3.68e-07
peak5960	chr11	5913201	5916199	intron (NM_010292, intron 1 of 9)	intron (NM_010292, intron 1 of 9)	435	Gck	glucokinase	protein-coding	6.50779	5.76801	0.895152	1.61e-06	2.79e-06
peak3930	chr9	78059001	78067199	intron (NM_008103, intron 5 of 5)	URR1A|DNA|hAT-Charlie	11142	Gcm1	glial cells missing homolog 1	protein-coding	7.54689	6.80804	0.895059	6.89e-11	1.81e-10
peak388	chr19	46113201	46151199	intron (NM_007703, intron 1 of 3)	intron (NM_007703, intron 1 of 3)	301	Elovl3	elongation of very long chain fatty acids (FEN1/Elo2, SUR4/Elo3, yeast)-like 3	protein-coding	10.0835	9.34539	0.89494	5.61e-68	1.49e-66
peak1023	chr7	144037201	144056999	Intergenic	B4|SINE|B4	37846	Mir3105	microRNA 3105	ncRNA	9.15355	8.41545	0.894833	8.77e-36	8.85e-35
peak1011	chr2	168587201	168610999	intron (NM_001291168, intron 1 of 9)	intron (NM_001291168, intron 1 of 9)	2557	Nfatc2	nuclear factor of activated T cells, cytoplasmic, calcineurin dependent 2	protein-coding	9.16868	8.43069	0.894729	3.71e-36	3.78e-35
peak3448	chr5	129579401	129589599	intron (NM_011846, intron 1 of 9)	CpG	331	Mmp17	matrix metallopeptidase 17	protein-coding	7.72105	6.98282	0.894527	1.33e-12	3.99e-12
peak4701	chr7	139580801	139588399	Intergenic	CpG	-1803	Nkx6-2	NK6 homeobox 2	protein-coding	7.28078	6.54238	0.894444	7.73e-09	1.7e-08
peak5870	chr16	13249601	13254399	Intergenic	ORR1D1|LTR|ERVL-MaLR	-4481	Mrtfb	myocardin related transcription factor B	protein-coding	6.62206	5.88328	0.894283	1.19e-06	2.09e-06
peak470	chr5	117831201	117863599	Intergenic	(TTA)n|Simple_repeat|Simple_repeat	-19439	Nos1	nitric oxide synthase 1, neuronal	protein-coding	9.93074	9.1935	0.894084	3.99e-61	8.77e-60
peak6045	chr13	57862801	57866599	intron (NM_001166466, intron 2 of 11)	intron (NM_001166466, intron 2 of 11)	43632	Spock1	sparc/osteonectin, cwcv and kazal-like domains proteoglycan 1	protein-coding	6.42623	5.68752	0.894007	2.13e-06	3.64e-06
peak2322	chr2	169862801	169875999	intron (NM_080455, intron 1 of 1)	MTE2b|LTR|ERVL-MaLR	93787	AY702102	cDNA sequence AY702102	ncRNA	8.22157	7.4842	0.893876	1.17e-18	5.22e-18
peak2498	chr4	143041401	143052399	Intergenic	Intergenic	89262	Mir7021	microRNA 7021	ncRNA	8.1215	7.3841	0.893875	2.53e-17	1.04e-16
peak3901	chr4	57566001	57572599	intron (NM_172868, intron 1 of 5)	intron (NM_172868, intron 1 of 5)	1052	Palm2	paralemmin 2	protein-coding	7.55834	6.82069	0.893865	5.68e-11	1.5e-10
peak591	chr2	163357401	163387999	intron (NM_021566, intron 2 of 5)	intron (NM_021566, intron 2 of 5)	25273	Jph2	junctophilin 2	protein-coding	9.70563	8.9686	0.893849	2.46e-52	4.3e-51
peak2380	chr5	124819801	124833799	intron (NM_019536, intron 68 of 78)	intron (NM_019536, intron 68 of 78)	35421	Ccdc92	coiled-coil domain containing 92	protein-coding	8.18489	7.4476	0.893775	3.7e-18	1.6e-17
peak1170	chr13	98496601	98517999	Intergenic	Intergenic	-72235	2310005E17Rik	RIKEN cDNA 2310005E17 gene	ncRNA	8.99435	8.25731	0.893754	5.44e-32	4.8e-31
peak1677	chr16	92545401	92561599	Intergenic	Intergenic	55353	Clic6	chloride intracellular channel 6	protein-coding	8.61654	7.87953	0.893635	1.2e-24	7.39e-24
peak2276	chr15	98023001	98031999	Intergenic	Intergenic	-22776	Col2a1	collagen, type II, alpha 1	protein-coding	8.24079	7.5037	0.893595	6.58e-19	2.98e-18
peak889	chr4	151113601	151137199	intron (NM_001081557, intron 11 of 23)	intron (NM_001081557, intron 11 of 23)	35830	Gm13090	predicted gene 13090	protein-coding	9.29691	8.56017	0.8935	2e-39	2.33e-38
peak4017	chr18	74845801	74854799	Intergenic	RMER17C2|LTR|ERVK	71088	Acaa2	acetyl-Coenzyme A acyltransferase 2 (mitochondrial 3-oxoacyl-Coenzyme A thiolase)	protein-coding	7.51964	6.78241	0.893425	1.28e-10	3.3e-10
peak444	chr11	114364801	114401999	Intergenic	Intergenic	65460	4932435O22Rik	RIKEN cDNA 4932435O22 gene	ncRNA	9.97011	9.23366	0.893291	1.04e-62	2.43e-61
peak135	chr1	172529601	172591799	non-coding (NR_027644, exon 3 of 6)	non-coding (NR_027644, exon 3 of 6)	794	Vsig8	V-set and immunoglobulin domain containing 8	protein-coding	10.888	10.1517	0.893228	3.55e-117	2.71e-115
peak2569	chr17	12577401	12589599	promoter-TSS (NM_001355767)	promoter-TSS (NM_001355767)	-689	Slc22a2	solute carrier family 22 (organic cation transporter), member 2	protein-coding	8.09011	7.35339	0.893178	6.73e-17	2.71e-16
peak3111	chr11	109244601	109254799	intron (NM_011268, intron 10 of 18)	intron (NM_011268, intron 10 of 18)	48481	Rgs9	regulator of G-protein signaling 9	protein-coding	7.84546	7.10873	0.893088	6.04e-14	2e-13
peak164	chr11	107752201	107808399	intron (NM_019431, intron 1 of 3)	B4A|SINE|B4	14406	Cacng4	calcium channel, voltage-dependent, gamma subunit 4	protein-coding	10.7275	9.99151	0.892892	5.04e-105	3.17e-103
peak599	chr2	165547801	165576799	Intergenic	Intergenic	-32728	Eya2	EYA transcriptional coactivator and phosphatase 2	protein-coding	9.6987	8.96276	0.892761	5.55e-52	9.57e-51
peak3314	chr1	180892001	180899999	intron (NM_177099, intron 3 of 3)	(TG)n|Simple_repeat|Simple_repeat	2892	Lefty2	left-right determination factor 2	protein-coding	7.77479	7.03836	0.89276	3.82e-13	1.19e-12
peak4020	chr18	61416001	61423999	Intergenic	MTD|LTR|ERVL-MaLR	-19588	Ppargc1b	peroxisome proliferative activated receptor, gamma, coactivator 1 beta	protein-coding	7.5197	6.78315	0.892739	1.31e-10	3.36e-10
peak490	chr12	57528601	57561199	intron (NM_008259, intron 1 of 1)	intron (NM_008259, intron 1 of 1)	1211	Foxa1	forkhead box A1	protein-coding	9.90087	9.16503	0.89268	9.87e-60	2.08e-58
peak5731	chr3	41359401	41364399	Intergenic	Intergenic	131299	Platr4	pluripotency associated transcript 4	ncRNA	6.76157	6.02458	0.892632	7.65e-07	1.38e-06
peak5717	chr15	58849001	58853999	Intergenic	Intergenic	-21149	Trmt12	tRNA methyltranferase 12	protein-coding	6.76817	6.03121	0.892621	7.19e-07	1.3e-06
peak2364	chr2	91992201	92004199	intron (NM_011957, intron 2 of 11)	intron (NM_011957, intron 2 of 11)	25970	Creb3l1	cAMP responsive element binding protein 3-like 1	protein-coding	8.19968	7.46358	0.892598	2.56e-18	1.12e-17
peak3401	chr7	126006801	126015399	intron (NM_001358885, intron 2 of 5)	RLTR20A4|LTR|ERVK	71311	Gsg1l	GSG1-like	protein-coding	7.74148	7.00536	0.892434	8.88e-13	2.7e-12
peak1062	chr5	37398201	37422399	exon (NM_145920, exon 15 of 20)	exon (NM_145920, exon 15 of 20)	71822	Evc2	EvC ciliary complex subunit 2	protein-coding	9.11243	8.37696	0.892197	1.29e-34	1.25e-33
peak2251	chr16	92354801	92367599	Intergenic	Intergenic	-1732	Kcne1	potassium voltage-gated channel, Isk-related subfamily, member 1	protein-coding	8.25504	7.51943	0.892128	4.67e-19	2.14e-18
peak201	chr13	56279801	56334799	Intergenic	Intergenic	-10749	Cxcl14	chemokine (C-X-C motif) ligand 14	protein-coding	10.5915	9.85642	0.891999	1.33e-95	6.83e-94
peak1628	chr11	100745801	100762599	intron (NM_001081194, intron 6 of 16)	intron (NM_001081194, intron 6 of 16)	5578	Kcnh4	potassium voltage-gated channel, subfamily H (eag-related), member 4	protein-coding	8.65999	7.92465	0.891968	2.54e-25	1.61e-24
peak1842	chr17	26956001	26970599	intron (NM_001371034, intron 15 of 17)	intron (NM_001371034, intron 15 of 17)	-9879	Zbtb9	zinc finger and BTB domain containing 9	protein-coding	8.50979	7.77446	0.891927	8.03e-23	4.5e-22
peak6000	chr16	20733401	20736999	promoter-TSS (NM_009379)	promoter-TSS (NM_009379)	-689	Thpo	thrombopoietin	protein-coding	6.49184	5.7553	0.891917	1.84e-06	3.16e-06
peak6235	chr11	57084601	57087999	intron (NM_001252403, intron 2 of 15)	Lx7|LINE|L1	73254	Gria1	glutamate receptor, ionotropic, AMPA1 (alpha 1)	protein-coding	6.2761	5.53935	0.891861	3.57e-06	5.92e-06
peak6805	chr13	92910401	92913399	Intergenic	Intergenic	67132	Mtx3	metaxin 3	protein-coding	5.96579	5.22881	0.891632	1.56e-05	2.36e-05
peak6972	chr4	86502801	86505999	intron (NM_001081096, intron 1 of 3)	intron (NM_001081096, intron 1 of 3)	53903	Saxo1	stabilizer of axonemal microtubules 1	protein-coding	5.90689	5.16993	0.891525	2.3e-05	3.41e-05
peak1851	chr2	180769001	180779799	TTS (NM_080641)	TTS (NM_080641)	2500	Bhlhe23	basic helix-loop-helix family, member e23	protein-coding	8.50384	7.76894	0.89149	1.03e-22	5.72e-22
peak3620	chr9	47972401	47981999	Intergenic	Intergenic	-158992	Gm10677	predicted gene 10677	ncRNA	7.66533	6.93013	0.891477	5.83e-12	1.66e-11
peak334	chr1	91427801	91468599	intron (NM_011066, intron 4 of 22)	intron (NM_011066, intron 4 of 22)	11128	Per2	period circadian clock 2	protein-coding	10.2033	9.46882	0.891399	2.62e-73	8.11e-72
peak2416	chr5	98163801	98174199	Intergenic	Intergenic	-11869	Prdm8	PR domain containing 8	protein-coding	8.16992	7.43502	0.89139	6.94e-18	2.96e-17
peak886	chr2	57094401	57116799	Intergenic	Intergenic	9438	Nr4a2	nuclear receptor subfamily 4, group A, member 2	protein-coding	9.30606	8.57149	0.891337	1.61e-39	1.87e-38
peak5417	chr5	150914801	150919999	Intergenic	Intergenic	-35207	Kl	klotho	protein-coding	6.97149	6.2361	0.891225	2.35e-07	4.48e-07
peak788	chr11	99466201	99491999	intron (NM_033373, intron 7 of 7)	intron (NM_033373, intron 7 of 7)	14020	Krt23	keratin 23	protein-coding	9.42101	8.68658	0.891219	8.59e-43	1.13e-41
peak78	chr1	135858801	135932599	intron (NM_019645, intron 2 of 13)	intron (NM_019645, intron 2 of 13)	23507	Pkp1	plakophilin 1	protein-coding	11.27	10.5357	0.891195	3.3e-151	4.37e-149
peak62	chr2	180476201	180559199	intron (NM_018766, intron 1 of 3)	MTEa|LTR|ERVL-MaLR	17724	Ntsr1	neurotensin receptor 1	protein-coding	11.3704	10.6362	0.891157	8.18e-162	1.36e-159
peak101	chr11	114047201	114126199	Intergenic	Intergenic	-19671	Sdk2	sidekick cell adhesion molecule 2	protein-coding	11.1043	10.3701	0.891094	3.88e-135	3.96e-133
peak5595	chr11	86035001	86040599	Intergenic	Intergenic	-13450	Gm20759	predicted gene, 20759	ncRNA	6.86418	6.129	0.890924	4.79e-07	8.84e-07
peak5331	chr10	36505601	36510799	intron (NM_001081208, intron 1 of 3)	intron (NM_001081208, intron 1 of 3)	1393	Hs3st5	heparan sulfate (glucosamine) 3-O-sulfotransferase 5	protein-coding	7.01121	6.27623	0.890843	1.75e-07	3.4e-07
peak3738	chr11	114403001	114409999	Intergenic	Intergenic	42360	4932435O22Rik	RIKEN cDNA 4932435O22 gene	ncRNA	7.62198	6.8875	0.890741	1.64e-11	4.52e-11
peak1970	chr2	179434601	179447599	Intergenic	RMER15|LTR|ERVL	-1331	Cdh4	cadherin 4	protein-coding	8.42415	7.6901	0.890622	1.9e-21	9.94e-21
peak5562	chr5	113191201	113196599	Intergenic	Intergenic	-30587	2900026A02Rik	RIKEN cDNA 2900026A02 gene	protein-coding	6.88262	6.14779	0.89059	4.31e-07	8e-07
peak477	chr7	67746601	67782399	Intergenic	Intergenic	-4758	Synm	synemin, intermediate filament protein	protein-coding	9.92481	9.19121	0.890443	1.79e-60	3.87e-59
peak2971	chr1	126917001	126927999	Intergenic	Intergenic	-91868	Nckap5	NCK-associated protein 5	protein-coding	7.90386	7.16981	0.890433	1.49e-14	5.19e-14
peak4342	chr14	117955601	117962599	intron (NM_001079844, intron 8 of 9)	L1MB3|LINE|L1	-5253	Mir6239	microRNA 6239	ncRNA	7.41357	6.67937	0.890335	1.08e-09	2.56e-09
peak1360	chr10	71310601	71324199	Intergenic	Intergenic	6655	Gm20609	predicted gene 20609	ncRNA	8.84707	8.11349	0.89025	1.02e-28	7.78e-28
peak389	chr2	105116401	105149599	exon (NM_144783, exon 2 of 10)	exon (NM_144783, exon 2 of 10)	6471	Wt1	Wilms tumor 1 homolog	protein-coding	10.0921	9.35874	0.89022	8.61e-68	2.28e-66
peak5741	chr13	100549401	100554599	intron (NM_001360536, intron 1 of 8)	CpG	498	Ocln	occludin	protein-coding	6.76826	6.03384	0.890078	7.84e-07	1.41e-06
peak409	chr11	35318201	35351799	intron (NM_011412, intron 4 of 35)	intron (NM_011412, intron 4 of 35)	213544	Slit3	slit guidance ligand 3	protein-coding	10.0519	9.31869	0.890056	6.24e-66	1.57e-64
peak316	chr12	72916401	72962599	promoter-TSS (NM_011384)	promoter-TSS (NM_011384)	-382	Six6	sine oculis-related homeobox 6	protein-coding	10.2497	9.51659	0.889988	1.81e-75	5.92e-74
peak1081	chr11	118985601	119006799	Intergenic	Intergenic	8019	Enpp7	ectonucleotide pyrophosphatase/phosphodiesterase 7	protein-coding	9.09934	8.36613	0.889942	3.63e-34	3.47e-33
peak5511	chr7	45257201	45263199	intron (NM_001324535, intron 4 of 12)	intron (NM_001324535, intron 4 of 12)	19447	Slc6a16	solute carrier family 6, member 16	protein-coding	6.92479	6.19065	0.889937	3.42e-07	6.41e-07
peak2524	chr18	74954001	74962999	intron (NM_010720, intron 1 of 9)	intron (NM_010720, intron 1 of 9)	2763	Lipg	lipase, endothelial	protein-coding	8.12155	7.38815	0.889877	3.31e-17	1.35e-16
peak2002	chr5	113019201	113033799	Intergenic	(TG)n|Simple_repeat|Simple_repeat	-10962	Grk3	G protein-coupled receptor kinase 3	protein-coding	8.40939	7.67628	0.889678	3.41e-21	1.76e-20
peak2506	chr5	123253001	123266399	intron (NM_001370840, intron 2 of 20)	intron (NM_001370840, intron 2 of 20)	5912	Wdr66	WD repeat domain 66	protein-coding	8.12929	7.39633	0.889434	2.73e-17	1.12e-16
peak2535	chr13	54903401	54913199	Intergenic	L1MCa|LINE|L1	-41111	Unc5a	unc-5 netrin receptor A	protein-coding	8.11635	7.38345	0.889368	4.02e-17	1.64e-16
peak1651	chr5	111861401	111877799	Intergenic	Intergenic	-107872	E130006D01Rik	RIKEN cDNA E130006D01 gene	ncRNA	8.65104	7.91838	0.889298	4.79e-25	3e-24
peak1892	chr7	16166601	16180199	Intergenic	Intergenic	-1995	Meis3	Meis homeobox 3	protein-coding	8.4838	7.75132	0.889074	2.66e-22	1.45e-21
peak6273	chr4	150807201	150810399	Intergenic	Intergenic	-10848	Mir12196	microRNA mir-12196	ncRNA	6.25737	5.52346	0.889007	4.04e-06	6.65e-06
peak341	chr12	84670601	84710999	intron (NM_001033334, intron 1 of 3)	L2c|LINE|L2	8007	Syndig1l	synapse differentiation inducing 1 like	protein-coding	10.2009	9.46876	0.889006	7.29e-73	2.21e-71
peak2037	chr2	73526201	73539799	Intergenic	Intergenic	-3513	Wipf1	WAS/WASL interacting protein family, member 1	protein-coding	8.39017	7.65781	0.888924	7.08e-21	3.59e-20
peak2030	chr7	37334601	37346199	Intergenic	Intergenic	429352	Zfp536	zinc finger protein 536	protein-coding	8.39447	7.66222	0.888814	6.11e-21	3.11e-20
peak5145	chr7	16704801	16710199	Intergenic	Intergenic	-14429	Ceacam9	carcinoembryonic antigen-related cell adhesion molecule 9	protein-coding	7.10863	6.37576	0.888814	7.57e-08	1.52e-07
peak1583	chr13	38477401	38494199	exon (NM_007556, exon 4 of 7)	exon (NM_007556, exon 4 of 7)	-24007	4930579J19Rik	RIKEN cDNA 4930579J19 gene	ncRNA	8.69521	7.96316	0.888694	8.55e-26	5.58e-25
peak4384	chr2	164181001	164188999	Intergenic	Intergenic	-2258	Wfdc5	WAP four-disulfide core domain 5	protein-coding	7.4052	6.67287	0.888475	1.32e-09	3.12e-09
peak4401	chr11	110342201	110348199	Intergenic	MLT1D|LTR|ERVL-MaLR	-7484	Abca5	ATP-binding cassette, sub-family A (ABC1), member 5	protein-coding	7.4009	6.66857	0.888471	1.45e-09	3.41e-09
peak5211	chr11	114237801	114242799	Intergenic	Intergenic	42042	1700092K14Rik	RIKEN cDNA 1700092K14 gene	ncRNA	7.07148	6.33893	0.888469	1.1e-07	2.18e-07
peak6010	chr5	100195601	100199599	Intergenic	MLT1C|LTR|ERVL-MaLR	-13092	2310034O05Rik	RIKEN cDNA 2310034O05 gene	ncRNA	6.51572	5.78305	0.88807	1.92e-06	3.3e-06
peak5341	chr5	112193601	112199599	Intergenic	Intergenic	-10163	1700028D13Rik	RIKEN cDNA 1700028D13 gene	ncRNA	7.01683	6.28469	0.888012	1.81e-07	3.49e-07
peak4587	chr7	96090801	96097999	Intergenic	L2a|LINE|L2	-76844	Tenm4	teneurin transmembrane protein 4	protein-coding	7.33988	6.60833	0.887644	3.98e-09	8.97e-09
peak5896	chr18	81901801	81906199	Intergenic	Intergenic	88080	Mir5127	microRNA 5127	ncRNA	6.63662	5.90462	0.887539	1.31e-06	2.29e-06
peak757	chr5	67088601	67111599	promoter-TSS (NM_008888)	promoter-TSS (NM_008888)	-974	Phox2b	paired-like homeobox 2b	protein-coding	9.47371	8.74297	0.887526	4.41e-44	6.01e-43
peak3079	chr11	108296001	108306399	intron (NM_011101, intron 2 of 16)	intron (NM_011101, intron 2 of 16)	42688	Prkca	protein kinase C, alpha	protein-coding	7.87035	7.13922	0.887505	4.26e-14	1.43e-13
peak5915	chr9	121123201	121127999	intron (NM_177589, intron 31 of 36)	intron (NM_177589, intron 31 of 36)	151572	Ulk4	unc-51-like kinase 4	protein-coding	6.61464	5.8827	0.887455	1.44e-06	2.5e-06
peak286	chr9	44686601	44733999	intron (NM_153537, intron 9 of 21)	intron (NM_153537, intron 9 of 21)	24898	Phldb1	pleckstrin homology like domain, family B, member 1	protein-coding	10.3117	9.58119	0.887429	2.32e-78	8.37e-77
peak125	chr1	135946601	136008199	intron (NM_177642, intron 8 of 26)	MLT1J|LTR|ERVL-MaLR	28942	Igfn1	immunoglobulin-like and fibronectin type III domain containing 1	protein-coding	10.9593	10.2288	0.887362	1.19e-121	9.82e-120
peak478	chr4	128882201	128919599	intron (NM_001370757, intron 2 of 3)	intron (NM_001370757, intron 2 of 3)	16856	Trim62	tripartite motif-containing 62	protein-coding	9.93148	9.20096	0.887357	2.08e-60	4.5e-59
peak2641	chr13	38290201	38300399	Intergenic	Intergenic	-50416	Bmp6	bone morphogenetic protein 6	protein-coding	8.0661	7.33531	0.887248	2e-16	7.8e-16
peak5900	chr13	59287601	59291399	Intergenic	Intergenic	254951	Agtpbp1	ATP/GTP binding protein 1	protein-coding	6.6366	5.90492	0.887222	1.32e-06	2.31e-06
peak2540	chr19	40692201	40705399	intron (NM_009848, intron 1 of 9)	intron (NM_009848, intron 1 of 9)	39030	Entpd1	ectonucleoside triphosphate diphosphohydrolase 1	protein-coding	8.11893	7.38821	0.887198	4.28e-17	1.74e-16
peak4309	chr3	87517201	87524399	Intergenic	Intergenic	-4778	Etv3	ets variant 3	protein-coding	7.4304	6.69939	0.887164	8.97e-10	2.15e-09
peak7226	chr4	156254401	156255999	5' UTR (NM_001110516, exon 1 of 11)	5' UTR (NM_001110516, exon 1 of 11)	142	Samd11	sterile alpha motif domain containing 11	protein-coding	5.82018	5.08747	0.887134	4.29e-05	6.13e-05
peak3695	chr16	26100401	26108199	intron (NM_173379, intron 1 of 14)	intron (NM_173379, intron 1 of 14)	1513	P3h2	prolyl 3-hydroxylase 2	protein-coding	7.64384	6.91305	0.887057	1.15e-11	3.21e-11
peak4954	chr4	134989001	134995599	Intergenic	RMER15|LTR|ERVL	61320	Syf2	SYF2 homolog, RNA splicing factor (S. cerevisiae)	protein-coding	7.18981	6.45877	0.887045	3.23e-08	6.73e-08
peak1580	chr7	142518801	142532999	Intergenic	L1MEc|LINE|L1	-7132	Mrpl23	mitochondrial ribosomal protein L23	protein-coding	8.70216	7.97179	0.887018	7.68e-26	5.02e-25
peak780	chr4	124878201	124900599	intron (NM_001256432, intron 3 of 16)	intron (NM_001256432, intron 3 of 16)	5382	1700125G02Rik	RIKEN cDNA 1700125G02 gene	ncRNA	9.44294	8.71278	0.88695	4.12e-43	5.46e-42
peak3478	chr2	4326201	4335199	intron (NM_172475, intron 1 of 22)	intron (NM_172475, intron 1 of 22)	-70276	Frmd4a	FERM domain containing 4A	protein-coding	7.72449	6.99394	0.886859	1.75e-12	5.2e-12
peak2578	chr10	78030801	78039999	intron (NM_001271555, intron 9 of 12)	RSINE1|SINE|B4	-6887	Dnmt3l	DNA (cytosine-5-)-methyltransferase 3-like	protein-coding	8.10067	7.37045	0.886692	7.62e-17	3.05e-16
peak2965	chr7	144327401	144336999	intron (NM_001081370, intron 2 of 10)	intron (NM_001081370, intron 2 of 10)	47806	Shank2	SH3 and multiple ankyrin repeat domains 2	protein-coding	7.91589	7.18575	0.886536	1.32e-14	4.6e-14
peak5793	chr16	97760801	97766199	intron (NM_023663, intron 1 of 7)	CpG	279	Ripk4	receptor-interacting serine-threonine kinase 4	protein-coding	6.74153	6.01063	0.886536	9.5e-07	1.69e-06
peak900	chr4	126716801	126739399	intron (NM_198960, intron 3 of 6)	B1_Mur4|SINE|Alu	8169	Tfap2e	transcription factor AP-2, epsilon	protein-coding	9.30149	8.57179	0.886461	4.73e-39	5.42e-38
peak1631	chr18	38720201	38738999	Intergenic	Intergenic	15277	Gm19774	predicted gene, 19774	protein-coding	8.67241	7.94259	0.886457	2.72e-25	1.72e-24
peak3611	chr19	56464801	56473599	intron (NM_001164263, intron 2 of 12)	L1MEc|LINE|L1	7563	Plekhs1	pleckstrin homology domain containing, family S member 1	protein-coding	7.67947	6.94937	0.886389	5.14e-12	1.47e-11
peak4424	chr16	93011801	93019399	Intergenic	Intergenic	-189526	Runx1	runt related transcription factor 1	protein-coding	7.39657	6.66634	0.886364	1.65e-09	3.85e-09
peak319	chr4	125369201	125412599	Intergenic	Intergenic	-99796	Grik3	glutamate receptor, ionotropic, kainate 3	protein-coding	10.2521	9.52276	0.886188	4.6e-75	1.49e-73
peak1610	chr10	69735801	69753599	intron (NM_170730, intron 1 of 17)	intron (NM_170730, intron 1 of 17)	-180832	Ank3	ankyrin 3, epithelial	protein-coding	8.6865	7.957	0.886144	1.6e-25	1.02e-24
peak3101	chr1	136140001	136150399	exon (NM_001039472, exon 3 of 35)	exon (NM_001039472, exon 3 of 35)	13810	Kif21b	kinesin family member 21B	protein-coding	7.86421	7.13488	0.885698	5.44e-14	1.81e-13
peak528	chr7	101437801	101466399	intron (NM_001008548, intron 2 of 30)	intron (NM_001008548, intron 2 of 30)	848	Pde2a	phosphodiesterase 2A, cGMP-stimulated	protein-coding	9.83999	9.11124	0.885586	1.52e-56	2.97e-55
peak4429	chr4	154866601	154872399	promoter-TSS (NM_013783)	promoter-TSS (NM_013783)	-85	Mmel1	membrane metallo-endopeptidase-like 1	protein-coding	7.39663	6.66724	0.885523	1.69e-09	3.93e-09
peak3994	chr4	142255201	142264599	Intergenic	Intergenic	-20499	Kazn	kazrin, periplakin interacting protein	protein-coding	7.543	6.81385	0.885369	1.1e-10	2.83e-10
peak211	chr1	155708401	155755999	intron (NM_010712, intron 1 of 5)	intron (NM_010712, intron 1 of 5)	9827	Lhx4	LIM homeobox protein 4	protein-coding	10.5541	9.82568	0.885327	4.66e-92	2.28e-90
peak3615	chr17	8208401	8216599	Intergenic	Intergenic	-23543	Ccr6	chemokine (C-C motif) receptor 6	protein-coding	7.67949	6.95045	0.885323	5.32e-12	1.52e-11
peak5305	chr9	60139001	60144999	promoter-TSS (NM_172444)	promoter-TSS (NM_172444)	-780	Thsd4	thrombospondin, type I, domain containing 4	protein-coding	7.04442	6.315	0.885321	1.55e-07	3.01e-07
peak4841	chr19	24002001	24008399	intron (NM_001114174, intron 2 of 10)	RLTR12BD_Mm|LTR|ERVK	25819	Fam189a2	family with sequence similarity 189, member A2	protein-coding	7.24315	6.51391	0.885271	1.74e-08	3.72e-08
peak141	chr7	143680401	143746199	intron (NM_001199227, intron 3 of 21)	intron (NM_001199227, intron 3 of 21)	27060	Osbpl5	oxysterol binding protein-like 5	protein-coding	10.883	10.1547	0.885203	4.64e-115	3.4e-113
peak1183	chr19	57265401	57287799	intron (NR_045319, intron 2 of 2)	B4|SINE|B4	-1932	Ablim1	actin-binding LIM protein 1	protein-coding	9.00702	8.27862	0.88511	8.88e-32	7.75e-31
peak4263	chr1	167188201	167196199	Intergenic	Intergenic	92927	Uck2	uridine-cytidine kinase 2	protein-coding	7.45124	6.7225	0.884901	6.58e-10	1.59e-09
peak1954	chr19	56333401	56348199	intron (NM_198059, intron 29 of 40)	intron (NM_198059, intron 29 of 40)	49238	Nrap	nebulin-related anchoring protein	protein-coding	8.44915	7.72086	0.884867	1.31e-21	6.95e-21
peak3038	chr17	12832401	12842999	intron (NR_027773, intron 1 of 2)	B1F|SINE|Alu	30443	Mas1	MAS1 oncogene	protein-coding	7.89179	7.16339	0.884785	2.86e-14	9.72e-14
peak105	chr4	114880401	114944399	non-coding (NR_030721, exon 2 of 4)	non-coding (NR_030721, exon 2 of 4)	3143	Foxd2os	forkhead box D2, opposite strand	ncRNA	11.0858	10.3581	0.884677	7.05e-132	6.93e-130
peak711	chr19	7111401	7140399	intron (NM_134147, intron 3 of 10)	intron (NM_134147, intron 3 of 10)	-20171	Flrt1	fibronectin leucine rich transmembrane protein 1	protein-coding	9.53819	8.81055	0.884448	7.81e-46	1.13e-44
peak5299	chr17	80986001	80992199	intron (NM_026516, intron 2 of 3)	intron (NM_026516, intron 2 of 3)	44468	Tmem178	transmembrane protein 178	protein-coding	7.04982	6.32129	0.884436	1.5e-07	2.92e-07
peak3912	chr2	73371001	73378999	intron (NM_001276444, intron 3 of 15)	intron (NM_001276444, intron 3 of 15)	11480	Gpr155	G protein-coupled receptor 155	protein-coding	7.57367	6.84551	0.884401	6.01e-11	1.59e-10
peak312	chr9	48656601	48704599	intron (NM_001033324, intron 4 of 6)	intron (NM_001033324, intron 4 of 6)	-75477	Nnmt	nicotinamide N-methyltransferase	protein-coding	10.2715	9.54395	0.884392	8.27e-76	2.74e-74
peak1838	chr19	16951201	16964199	intron (NM_181348, intron 1 of 19)	intron (NM_181348, intron 1 of 19)	1582	Prune2	prune homolog 2	protein-coding	8.53136	7.80387	0.884092	7.54e-23	4.24e-22
peak2179	chr10	114796201	114805599	promoter-TSS (NR_155864)	promoter-TSS (NR_155864)	470	Trhde	TRH-degrading enzyme	protein-coding	8.3129	7.58535	0.884091	1.34e-19	6.35e-19
peak917	chr17	12498601	12521199	Intergenic	Intergenic	-2196	Slc22a3	solute carrier family 22 (organic cation transporter), member 3	protein-coding	9.29117	8.56416	0.883776	1.39e-38	1.56e-37
peak1190	chr5	130441401	130456399	5' UTR (NM_021371, exon 1 of 6)	5' UTR (NM_021371, exon 1 of 6)	108	Caln1	calneuron 1	protein-coding	9.00563	8.2786	0.883742	1.14e-31	9.9e-31
peak699	chr1	75255801	75280599	Intergenic	Intergenic	-3992	Ptprn	protein tyrosine phosphatase, receptor type, N	protein-coding	9.56129	8.83436	0.883736	1.65e-46	2.44e-45
peak3150	chr14	65950001	65957999	promoter-TSS (NM_172604)	promoter-TSS (NM_172604)	-256	Scara3	scavenger receptor class A, member 3	protein-coding	7.85172	7.12439	0.883701	8.38e-14	2.75e-13
peak5527	chr7	122844601	122850599	Intergenic	Intergenic	122859	4930413G21Rik	RIKEN cDNA 4930413G21 gene	ncRNA	6.94252	6.21471	0.883621	3.66e-07	6.83e-07
peak1673	chr17	8868401	8885399	intron (NM_001347321, intron 1 of 21)	intron (NM_001347321, intron 1 of 21)	26915	Pde10a	phosphodiesterase 10A	protein-coding	8.64566	7.9187	0.8836	1.05e-24	6.5e-24
peak5034	chr5	117521401	117528399	intron (NM_001312914, intron 3 of 19)	URR1A|DNA|hAT-Charlie	110898	Ksr2	kinase suppressor of ras 2	protein-coding	7.16491	6.43734	0.883556	4.8e-08	9.84e-08
peak1882	chr2	18694401	18706999	intron (NM_001001334, intron 2 of 10)	intron (NM_001001334, intron 2 of 10)	1678	Spag6	sperm associated antigen 6	protein-coding	8.50383	7.77698	0.883454	2.18e-22	1.2e-21
peak1744	chr1	87257001	87270999	promoter-TSS (NR_151447)	promoter-TSS (NR_151447)	-353	Efhd1	EF hand domain containing 1	protein-coding	8.60363	7.8769	0.883355	5.44e-24	3.22e-23
peak961	chr16	35638801	35663799	exon (NM_013661, exon 10 of 22)	exon (NM_013661, exon 10 of 22)	109938	Sema5b	sema domain, seven thrombospondin repeats (type 1 and type 1-like), transmembrane domain (TM) and short cytoplasmic domain, (semaphorin) 5B	protein-coding	9.25384	8.5275	0.883095	1.49e-37	1.6e-36
peak5506	chr12	33001201	33006999	Intergenic	(TG)n|Simple_repeat|Simple_repeat	49914	Sypl	synaptophysin-like protein	protein-coding	6.95431	6.22733	0.882809	3.35e-07	6.29e-07
peak279	chr11	104069001	104112999	Intergenic	Intergenic	-41781	Crhr1	corticotropin releasing hormone receptor 1	protein-coding	10.3487	9.623	0.882615	1.2e-79	4.45e-78
peak5564	chr11	4313801	4319999	Intergenic	RLTR42-int|LTR|ERVK	50104	Lif	leukemia inhibitory factor	protein-coding	6.91877	6.19201	0.882562	4.35e-07	8.08e-07
peak3539	chr9	41396001	41405199	intron (NR_131929, intron 3 of 4)	intron (NR_131929, intron 3 of 4)	24074	Mir100hg	Mir100 Mirlet7a-2 Mir125b-1 cluster host gene	ncRNA	7.7108	6.9846	0.88251	2.9e-12	8.45e-12
peak5770	chr12	110384801	110388799	Intergenic	L1MB4|LINE|L1	-60424	Ppp2r5c	protein phosphatase 2, regulatory subunit B', gamma	protein-coding	6.79445	6.06773	0.882419	8.59e-07	1.54e-06
peak7532	chr1	135853601	135855999	Intergenic	Intergenic	13939	Tnnt2	troponin T2, cardiac	protein-coding	5.72792	4.99986	0.88234	8e-05	0.000109664
peak1785	chr17	46290001	46305399	promoter-TSS (NM_001286013)	promoter-TSS (NM_001286013)	217	Dlk2	delta like non-canonical Notch ligand 2	protein-coding	8.57742	7.85179	0.882249	1.63e-23	9.45e-23
peak32	chr16	18109801	18218199	Intergenic	Intergenic	1170	Mir6366	microRNA 6366	ncRNA	11.664	10.9388	0.882118	7.2e-194	2.32e-191
peak942	chr4	129931601	129957399	Intergenic	L1MEd|LINE|L1	-15874	1700003M07Rik	RIKEN cDNA 1700003M07 gene	ncRNA	9.27029	8.54495	0.8821	6.47e-38	7.09e-37
peak87	chr5	116611401	116698199	Intergenic	Intergenic	-62983	Srrm4	serine/arginine repetitive matrix 4	protein-coding	11.2095	10.4843	0.88208	1.06e-142	1.26e-140
peak71	chr12	110157001	110245599	Intergenic	Intergenic	-43227	3110009F21Rik	RIKEN cDNA 3110009F21 gene	ncRNA	11.3343	10.6092	0.882018	2.98e-155	4.33e-153
peak5743	chr12	85204601	85210199	Intergenic	Intergenic	-12081	Eif2b2	eukaryotic translation initiation factor 2B, subunit 2 beta	protein-coding	6.81374	6.08746	0.881997	7.85e-07	1.41e-06
peak544	chr4	124137401	124172799	Intergenic	RSINE1|SINE|B4	237667	Rragc	Ras-related GTP binding C	protein-coding	9.82177	9.09661	0.881997	1.8e-55	3.41e-54
peak127	chr4	137075801	137144799	Intergenic	Intergenic	54766	Gm13003	predicted gene 13003	ncRNA	10.9658	10.2407	0.881974	5.74e-121	4.67e-119
peak2834	chr11	119207201	119217399	intron (NM_001347625, intron 1 of 11)	PB1D10|SINE|Alu	16199	Tbc1d16	TBC1 domain family, member 16	protein-coding	7.99153	7.26602	0.881939	2.28e-15	8.3e-15
peak5961	chr11	35437601	35442599	intron (NM_011412, intron 4 of 35)	MIR|SINE|MIR	-176716	Mir218-2	microRNA 218-2	ncRNA	6.62201	5.89561	0.881932	1.62e-06	2.81e-06
peak4972	chr2	165537201	165544599	Intergenic	(TTC)n|Simple_repeat|Simple_repeat	37003	Slc2a10	solute carrier family 2 (facilitated glucose transporter), member 10	protein-coding	7.1947	6.46885	0.881861	3.56e-08	7.39e-08
peak1314	chr7	122283001	122300199	intron (NM_001316672, intron 2 of 16)	(CA)n|Simple_repeat|Simple_repeat	2475	Prkcb	protein kinase C, beta	protein-coding	8.90539	8.18025	0.881838	1.88e-29	1.48e-28
peak455	chr10	75315001	75345199	intron (NM_001331096, intron 2 of 2)	B1_Mus1|SINE|Alu	5242	Adora2a	adenosine A2a receptor	protein-coding	9.98584	9.26093	0.881761	4.67e-62	1.06e-60
peak1596	chr2	167780001	167799799	Intergenic	Intergenic	98723	A530013C23Rik	RIKEN cDNA A530013C23 gene	ncRNA	8.70563	7.98057	0.881714	1.17e-25	7.54e-25
peak567	chr9	121769001	121797999	TTS (NR_027967)	TTS (NR_027967)	5893	Klhl40	kelch-like 40	protein-coding	9.7789	9.05404	0.881691	7.85e-54	1.43e-52
peak2610	chr10	80520801	80533199	intron (NM_026094, intron 18 of 27)	intron (NM_026094, intron 18 of 27)	12124	Atp8b3	ATPase, class I, type 8B, member 3	protein-coding	8.0954	7.3702	0.88167	1.24e-16	4.9e-16
peak6460	chr2	170377401	170380599	intron (NM_001164369, intron 6 of 11)	intron (NM_001164369, intron 6 of 11)	22639	Bcas1os2	breast carcinoma amplified sequence 1, opposite strand 2	ncRNA	6.16991	5.44333	0.881567	6.77e-06	1.08e-05
peak6530	chr11	112689601	112693199	non-coding (NR_024085, exon 2 of 6)	non-coding (NR_024085, exon 2 of 6)	19956	BC006965	cDNA sequence BC006965	ncRNA	6.11895	5.39246	0.881423	8.36e-06	1.32e-05
peak1476	chr4	41669401	41689599	intron (NM_001136056, intron 2 of 9)	intron (NM_001136056, intron 2 of 9)	15953	Cntfr	ciliary neurotrophic factor receptor	protein-coding	8.7797	8.05512	0.881254	5.63e-27	3.94e-26
peak2021	chr18	37433201	37447399	intron (NM_001301259, intron 1 of 3)	ORR1A2|LTR|ERVL-MaLR	-2217	Pcdhb13	protocadherin beta 13	protein-coding	8.41785	7.69319	0.881234	5.28e-21	2.7e-20
peak611	chr3	127622801	127646999	3' UTR (NM_009718, exon 2 of 2)	3' UTR (NM_009718, exon 2 of 2)	1764	Neurog2	neurogenin 2	protein-coding	9.70304	8.97867	0.88119	4.8e-51	8.11e-50
peak4567	chr16	92758801	92766799	intron (NM_001111021, intron 2 of 7)	intron (NM_001111021, intron 2 of 7)	63274	Runx1	runt related transcription factor 1	protein-coding	7.36199	6.63692	0.881185	3.49e-09	7.88e-09
peak2892	chr2	167752001	167762199	Intergenic	L2a|LINE|L2	65923	A530013C23Rik	RIKEN cDNA A530013C23 gene	ncRNA	7.96289	7.23819	0.881118	5.17e-15	1.85e-14
peak1066	chr11	113842001	113863199	intron (NM_172800, intron 16 of 44)	intron (NM_172800, intron 16 of 44)	-100785	Cdc42ep4	CDC42 effector protein (Rho GTPase binding) 4	protein-coding	9.1357	8.41137	0.881072	1.77e-34	1.71e-33
peak1377	chr2	173492201	173510199	Intergenic	Intergenic	-21392	1700021F07Rik	RIKEN cDNA 1700021F07 gene	protein-coding	8.86419	8.13984	0.881031	1.39e-28	1.04e-27
peak6644	chr12	56790401	56792999	intron (NM_172577, intron 3 of 9)	intron (NM_172577, intron 3 of 9)	96229	Pax9	paired box 9	protein-coding	6.06609	5.33992	0.881027	1.07e-05	1.66e-05
peak6648	chr11	82639001	82642399	Intergenic	Intergenic	7347	Gm11426	predicted gene 11426	ncRNA	6.06609	5.33998	0.88096	1.07e-05	1.67e-05
peak5769	chr11	63887801	63893199	intron (NM_018805, intron 1 of 1)	intron (NM_018805, intron 1 of 1)	31784	Hs3st3b1	heparan sulfate (glucosamine) 3-O-sulfotransferase 3B1	protein-coding	6.80093	6.07596	0.880676	8.58e-07	1.54e-06
peak1613	chr7	37895001	37911999	Intergenic	Intergenic	116052	Uri1	URI1, prefoldin-like chaperone	protein-coding	8.69869	7.97473	0.88061	1.74e-25	1.11e-24
peak547	chr15	100849601	100887199	Intergenic	Intergenic	-2245	Scn8a	sodium channel, voltage-gated, type VIII, alpha	protein-coding	9.82178	9.098	0.880609	2.48e-55	4.69e-54
peak951	chr1	74112801	74133799	intron (NM_027884, intron 1 of 34)	intron (NM_027884, intron 1 of 34)	1248	Tns1	tensin 1	protein-coding	9.26913	8.54529	0.880605	8.75e-38	9.5e-37
peak391	chr13	43766401	43799999	Intergenic	Intergenic	-1912	Cd83	CD83 antigen	protein-coding	10.1137	9.39005	0.880555	1.39e-67	3.68e-66
peak1951	chr19	24992401	25004799	promoter-TSS (NM_028785)	promoter-TSS (NM_028785)	-929	Dock8	dedicator of cytokinesis 8	protein-coding	8.46149	7.73767	0.880403	1.27e-21	6.71e-21
peak3136	chr14	104468401	104476199	Intergenic	Intergenic	-4301	Pou4f1	POU domain, class 4, transcription factor 1	protein-coding	7.86415	7.14024	0.880281	7.24e-14	2.38e-13
peak5541	chr12	111379601	111385599	Intergenic	RSINE1|SINE|B4	-4882	Cdc42bpb	CDC42 binding protein kinase beta	protein-coding	6.94261	6.21817	0.880269	3.9e-07	7.27e-07
peak4835	chr10	80321801	80328399	exon (NM_008793, exon 8 of 15)	exon (NM_008793, exon 8 of 15)	4373	Pcsk4	proprotein convertase subtilisin/kexin type 4	protein-coding	7.25736	6.53345	0.879964	1.69e-08	3.61e-08
peak5990	chr9	41891601	41896399	Intergenic	Intergenic	183213	Sorl1	sortilin-related receptor, LDLR class A repeats-containing	protein-coding	6.60732	5.88298	0.879856	1.78e-06	3.07e-06
peak3627	chr11	115152801	115159599	intron (NM_021411, intron 1 of 8)	intron (NM_021411, intron 1 of 8)	2022	Rab37	RAB37, member RAS oncogene family	protein-coding	7.683	6.95952	0.879778	6.46e-12	1.84e-11
peak1532	chr11	95117201	95131199	3' UTR (NM_010055, exon 3 of 3)	3' UTR (NM_010055, exon 3 of 3)	4083	Dlx3	distal-less homeobox 3	protein-coding	8.74819	8.02507	0.879775	2.5e-26	1.69e-25
peak1825	chr7	44470201	44484199	Intergenic	CT-rich|Low_complexity|Low_complexity	6853	Mir7052	microRNA 7052	ncRNA	8.55269	7.82955	0.87976	5.18e-23	2.93e-22
peak771	chr9	118997601	119022999	intron (NM_133710, intron 1 of 7)	intron (NM_133710, intron 1 of 7)	-21496	Mir26a-1	microRNA 26a-1	ncRNA	9.46964	8.74671	0.879723	2.45e-43	3.28e-42
peak6091	chr19	48393001	48396999	intron (NM_025696, intron 1 of 26)	intron (NM_025696, intron 1 of 26)	188975	Sorcs3	sortilin-related VPS10 domain containing receptor 3	protein-coding	6.4918	5.76755	0.879657	2.44e-06	4.14e-06
peak2678	chr1	92844801	92856399	TTS (NR_029559)	TTS (NR_029559)	222	Mir149	microRNA 149	ncRNA	8.06341	7.34025	0.879616	3.48e-16	1.34e-15
peak6304	chr14	30357001	30359799	intron (NM_028981, intron 1 of 46)	Charlie1a|DNA|hAT-Charlie	-4914	Cacna1d	calcium channel, voltage-dependent, L type, alpha 1D subunit	protein-coding	6.29465	5.57021	0.879598	4.46e-06	7.3e-06
peak912	chr4	136779001	136804799	intron (NM_010142, intron 1 of 15)	MLT1D|LTR|ERVL-MaLR	44112	Ephb2	Eph receptor B2	protein-coding	9.3072	8.58442	0.87955	1.04e-38	1.17e-37
peak1039	chr19	41699601	41723999	intron (NM_015748, intron 4 of 36)	intron (NM_015748, intron 4 of 36)	32056	Slit1	slit guidance ligand 1	protein-coding	9.17367	8.45116	0.879261	2.79e-35	2.77e-34
peak191	chr15	101539401	101589199	3' UTR (NM_133357, exon 9 of 9)	3' UTR (NM_133357, exon 9 of 9)	-1350	Krt90	keratin 90	protein-coding	10.6484	9.92633	0.878936	5.55e-97	3e-95
peak5410	chr5	130979001	130984399	intron (NM_145218, intron 5 of 10)	B4A|SINE|B4	325822	Galnt17	polypeptide N-acetylgalactosaminyltransferase 17	protein-coding	7.01681	6.29376	0.878931	2.32e-07	4.42e-07
peak7255	chr13	112622801	112625199	intron (NM_010029, intron 9 of 20)	MTEa-int|LTR|ERVL-MaLR	28310	Ddx4	DEAD (Asp-Glu-Ala-Asp) box polypeptide 4	protein-coding	5.83289	5.10854	0.878835	4.57e-05	6.5e-05
peak767	chr7	37725601	37753399	intron (NM_172385, intron 1 of 5)	intron (NM_172385, intron 1 of 5)	30252	Zfp536	zinc finger protein 536	protein-coding	9.4818	8.75979	0.878797	1.26e-43	1.69e-42
peak828	chr1	189699601	189727999	Intergenic	ID4|SINE|ID	-14468	Ptpn14	protein tyrosine phosphatase, non-receptor type 14	protein-coding	9.40939	8.68755	0.878628	1.79e-41	2.23e-40
peak1453	chr9	103110001	103127999	intron (NM_173781, intron 1 of 7)	intron (NM_173781, intron 1 of 7)	6926	Rab6b	RAB6B, member RAS oncogene family	protein-coding	8.80413	8.08222	0.878587	2.65e-27	1.88e-26
peak622	chr7	143961401	143989199	Intergenic	Intergenic	-33954	Mir3105	microRNA 3105	ncRNA	9.68737	8.96583	0.878366	3.1e-50	5.15e-49
peak1325	chr5	24320001	24336999	intron (NM_013569, intron 5 of 14)	intron (NM_013569, intron 5 of 14)	1091	Kcnh2	potassium voltage-gated channel, subfamily H (eag-related), member 2	protein-coding	8.90689	8.18528	0.878307	2.7e-29	2.11e-28
peak2989	chr4	150945801	150955999	Intergenic	Intergenic	22901	Tnfrsf9	tumor necrosis factor receptor superfamily, member 9	protein-coding	7.92186	7.2	0.878265	1.8e-14	6.23e-14
peak6509	chr13	47173401	47176799	intron (NM_146042, intron 1 of 7)	MLT1J|LTR|ERVL-MaLR	-18903	Rnf144b	ring finger protein 144B	protein-coding	6.14975	5.42651	0.878217	7.87e-06	1.25e-05
peak1619	chr5	98850801	98864799	intron (NM_173404, intron 1 of 2)	intron (NM_173404, intron 1 of 2)	3385	Bmp3	bone morphogenetic protein 3	protein-coding	8.70218	7.98065	0.878181	1.94e-25	1.24e-24
peak7440	chr11	92898001	92900399	Intergenic	Intergenic	-199166	Car10	carbonic anhydrase 10	protein-coding	5.76818	5.0444	0.878149	6.78e-05	9.41e-05
peak85	chr11	119104401	119181399	TTS (NM_172443)	TTS (NM_172443)	11237	Mir6934	microRNA 6934	ncRNA	11.2255	10.5043	0.878101	3.45e-143	4.19e-141
peak1581	chr4	150926001	150944799	intron (NM_001077508, intron 6 of 6)	intron (NM_001077508, intron 6 of 6)	7401	Tnfrsf9	tumor necrosis factor receptor superfamily, member 9	protein-coding	8.72452	8.00316	0.878013	8.01e-26	5.23e-25
peak1374	chr16	22650001	22670199	Intergenic	IMPB_01|Satellite|Satellite	-2869	Dgkg	diacylglycerol kinase, gamma	protein-coding	8.87345	8.15216	0.877983	1.32e-28	9.89e-28
peak1433	chr15	76027201	76045399	intron (NM_001370920, intron 7 of 13)	L1MD1|LINE|L1	-21964	Fam83h	family with sequence similarity 83, member H	protein-coding	8.82654	8.10528	0.877937	1.08e-27	7.8e-27
peak4913	chr13	52653001	52658199	Intergenic	G-rich|Low_complexity|Low_complexity	58718	Syk	spleen tyrosine kinase	protein-coding	7.22883	6.50696	0.877917	2.63e-08	5.52e-08
peak2992	chr2	131059201	131066999	intron (NM_001163529, intron 1 of 19)	intron (NM_001163529, intron 1 of 19)	714	Adam33	a disintegrin and metallopeptidase domain 33	protein-coding	7.92184	7.20033	0.877909	1.83e-14	6.32e-14
peak1304	chr14	31140001	31156599	exon (NM_138672, exon 38 of 69)	exon (NM_138672, exon 38 of 69)	13447	Nt5dc2	5'-nucleotidase domain containing 2	protein-coding	8.92332	8.20226	0.877763	1.34e-29	1.06e-28
peak1126	chr11	51386401	51406599	intron (NM_153393, intron 2 of 28)	MLT1A|LTR|ERVL-MaLR	106580	Col23a1	collagen, type XXIII, alpha 1	protein-coding	9.08481	8.36391	0.877628	4.44e-33	4.07e-32
peak6617	chr18	57281001	57284399	intron (NM_001001979, intron 17 of 24)	intron (NM_001001979, intron 17 of 24)	-72033	Prrc1	proline-rich coiled-coil 1	protein-coding	6.09802	5.37531	0.877615	9.99e-06	1.56e-05
peak449	chr2	105646001	105676399	non-coding (NR_117095, exon 1 of 1)	non-coding (NR_117095, exon 1 of 1)	143	Paupar	Pax6 upstream antisense RNA	ncRNA	10.0084	9.28769	0.877593	1.54e-62	3.55e-61
peak6083	chr17	70425801	70429199	intron (NM_177639, intron 1 of 11)	intron (NM_177639, intron 1 of 11)	2708	Dlgap1	DLG associated protein 1	protein-coding	6.51563	5.79353	0.877538	2.4e-06	4.07e-06
peak1322	chr11	119219201	119235799	intron (NM_001347625, intron 1 of 11)	intron (NM_001347625, intron 1 of 11)	999	Tbc1d16	TBC1 domain family, member 16	protein-coding	8.91289	8.19208	0.877505	2.27e-29	1.78e-28
peak4075	chr4	118552201	118559399	intron (NM_026789, intron 22 of 22)	(GCTG)n|Simple_repeat|Simple_repeat	-12074	Tmem125	transmembrane protein 125	protein-coding	7.5353	6.81403	0.877497	1.74e-10	4.4e-10
peak4824	chr4	128718001	128726199	intron (NM_001195130, intron 7 of 14)	intron (NM_001195130, intron 7 of 14)	-5471	Phc2	polyhomeotic 2	protein-coding	7.26687	6.54548	0.877463	1.61e-08	3.46e-08
peak7649	chr18	61883201	61885399	intron (NM_198649, intron 1 of 22)	MIRb|SINE|MIR	27524	Ablim3	actin binding LIM protein family, member 3	protein-coding	5.70044	4.97726	0.877428	0.000100609	0.000135794
peak2012	chr11	119011001	119022999	Intergenic	Intergenic	-6021	Cbx2	chromobox 2	protein-coding	8.43464	7.714	0.877212	4.21e-21	2.16e-20
peak6092	chr18	62024801	62029399	Intergenic	RLTR17B_Mm|LTR|ERVK	74025	Sh3tc2	SH3 domain and tetratricopeptide repeats 2	protein-coding	6.51573	5.79402	0.877153	2.44e-06	4.14e-06
peak5253	chr5	35025801	35032199	intron (NM_173402, intron 14 of 16)	intron (NM_173402, intron 14 of 16)	7951	Mir3097	microRNA 3097	ncRNA	7.09275	6.37166	0.877039	1.23e-07	2.42e-07
peak3202	chr10	112264401	112273399	Intergenic	Intergenic	-2221	Kcnc2	potassium voltage gated channel, Shaw-related subfamily, member 2	protein-coding	7.84546	7.12506	0.876773	1.4e-13	4.51e-13
peak453	chr5	53181401	53219399	exon (NM_172710, exon 2 of 24)	exon (NM_172710, exon 2 of 24)	13052	Sel1l3	sel-1 suppressor of lin-12-like 3 (C. elegans)	protein-coding	10.0007	9.28091	0.876648	4.23e-62	9.64e-61
peak6062	chr1	79800601	79804999	intron (NM_009255, intron 5 of 8)	intron (NM_009255, intron 5 of 8)	26782	Mrpl44	mitochondrial ribosomal protein L44	protein-coding	6.55459	5.83342	0.876641	2.25e-06	3.83e-06
peak228	chr5	112930401	112987399	intron (NM_177078, intron 6 of 20)	intron (NM_177078, intron 6 of 20)	56638	Grk3	G protein-coupled receptor kinase 3	protein-coding	10.527	9.80729	0.876599	6.5e-89	2.94e-87
peak836	chr7	81982201	82003599	promoter-TSS (NM_007562)	promoter-TSS (NM_007562)	-601	Bnc1	basonuclin 1	protein-coding	9.40087	8.68107	0.876575	4.44e-41	5.49e-40
peak5885	chr12	77503201	77508399	Intergenic	MER68|LTR|ERVL	95659	Fut8	fucosyltransferase 8	protein-coding	6.72797	6.00712	0.876505	1.26e-06	2.2e-06
peak840	chr4	153449401	153473399	intron (NM_001099299, intron 1 of 5)	intron (NM_001099299, intron 1 of 5)	21430	Ajap1	adherens junction associated protein 1	protein-coding	9.39553	8.67594	0.876367	6.5e-41	7.99e-40
peak5181	chr4	45241401	45247799	promoter-TSS (NR_040666)	promoter-TSS (NR_040666)	-610	Frmpd1os	FERM and PDZ domain containing 1, opposite strand	ncRNA	7.12411	6.40393	0.876142	9.3e-08	1.85e-07
peak883	chr5	127514801	127537799	intron (NM_175432, intron 4 of 8)	intron (NM_175432, intron 4 of 8)	91092	Slc15a4	solute carrier family 15, member 4	protein-coding	9.34873	8.62945	0.876058	1.37e-39	1.6e-38
peak19	chr11	118832401	118974999	intron (NM_001285437, intron 1 of 13)	intron (NM_001285437, intron 1 of 13)	5872	Rbfox3	RNA binding protein, fox-1 homolog (C. elegans) 3	protein-coding	12.0851	11.366	0.876052	3.25e-253	1.76e-250
peak5267	chrX	103817801	103824799	intron (NM_009197, intron 1 of 5)	intron (NM_009197, intron 1 of 5)	688	Slc16a2	solute carrier family 16 (monocarboxylic acid transporters), member 2	protein-coding	7.0927	6.37261	0.876047	1.27e-07	2.49e-07
peak5294	chr10	118919801	118926399	intron (NR_110482, intron 3 of 3)	intron (NR_110482, intron 3 of 3)	4043	Gm38403	predicted gene, 38403	ncRNA	7.07673	6.35666	0.87601	1.48e-07	2.89e-07
peak1211	chr12	16643401	16661199	Intergenic	Intergenic	-1170	Ntsr2	neurotensin receptor 2	protein-coding	9.00983	8.29055	0.875998	2.54e-31	2.17e-30
peak6476	chr3	51920801	51924599	intron (NM_001004176, intron 1 of 4)	intron (NM_001004176, intron 1 of 4)	182306	Maml3	mastermind like transcriptional coactivator 3	protein-coding	6.17992	5.45905	0.875903	7.17e-06	1.14e-05
peak2218	chr1	133294401	133304999	intron (NM_182930, intron 26 of 26)	intron (NM_182930, intron 26 of 26)	-10123	Golt1a	golgi transport 1A	protein-coding	8.30833	7.58899	0.875875	2.96e-19	1.38e-18
peak2390	chr17	78223001	78237199	intron (NM_015800, intron 1 of 16)	intron (NM_015800, intron 1 of 16)	29852	Crim1	cysteine rich transmembrane BMP regulator 1 (chordin like)	protein-coding	8.224	7.50473	0.875786	4.04e-18	1.75e-17
peak4986	chr18	83994601	84001599	Intergenic	B4|SINE|B4	88365	Tshz1	teashirt zinc finger family member 1	protein-coding	7.20448	6.48478	0.875729	3.8e-08	7.86e-08
peak2207	chr11	80836601	80850799	Intergenic	MTD|LTR|ERVL-MaLR	14600	4930507D10Rik	RIKEN cDNA 4930507D10 gene	ncRNA	8.31515	7.59608	0.875612	2.44e-19	1.14e-18
peak927	chr4	151543201	151566399	intron (NM_001081557, intron 4 of 23)	intron (NM_001081557, intron 4 of 23)	306968	Camta1	calmodulin binding transcription activator 1	protein-coding	9.30149	8.58278	0.875481	2.84e-38	3.16e-37
peak5847	chr11	79205601	79210199	Intergenic	Intergenic	35124	Wsb1	WD repeat and SOCS box-containing 1	protein-coding	6.77485	6.0554	0.875142	1.12e-06	1.97e-06
peak688	chr5	136870801	136896399	promoter-TSS (NM_001346699)	promoter-TSS (NM_001346699)	-385	Col26a1	collagen, type XXVI, alpha 1	protein-coding	9.59806	8.87978	0.875091	5.95e-47	8.93e-46
peak5041	chr2	169574201	169579999	Intergenic	Intergenic	-55409	Tshz2	teashirt zinc finger family member 2	protein-coding	7.18482	6.46593	0.874904	4.92e-08	1.01e-07
peak819	chr13	78171201	78198399	Intergenic	Intergenic	11649	Nr2f1	nuclear receptor subfamily 2, group F, member 1	protein-coding	9.42731	8.70923	0.874868	1.03e-41	1.3e-40
peak4542	chr7	16944401	16949999	3' UTR (NM_001099636, exon 1 of 1)	3' UTR (NM_001099636, exon 1 of 1)	2518	Pnmal2	PNMA-like 2	protein-coding	7.3837	6.66497	0.874864	3.04e-09	6.92e-09
peak1080	chr2	30836601	30859599	intron (NM_009116, intron 1 of 3)	intron (NM_009116, intron 1 of 3)	2733	Prrx2	paired related homeobox 2	protein-coding	9.13954	8.42151	0.874773	3.58e-34	3.42e-33
peak176	chr19	23861001	23931399	intron (NM_177034, intron 2 of 12)	intron (NM_177034, intron 2 of 12)	134819	Fam189a2	family with sequence similarity 189, member A2	protein-coding	10.7241	10.0064	0.874633	2.83e-101	1.66e-99
peak1016	chr15	89375401	89397199	exon (NM_001160178, exon 1 of 1)	exon (NM_001160178, exon 1 of 1)	2241	Klhdc7b	kelch domain containing 7B	protein-coding	9.21554	8.49775	0.874541	5.27e-36	5.36e-35
peak5886	chr2	28340001	28345599	Intergenic	L1_Mm|LINE|L1	-104046	Ppp1r26	protein phosphatase 1, regulatory subunit 26	protein-coding	6.75494	6.03614	0.874467	1.26e-06	2.2e-06
peak396	chr4	107736601	107772599	Intergenic	Intergenic	-47659	Lrp8	low density lipoprotein receptor-related protein 8, apolipoprotein e receptor	protein-coding	10.1254	9.40822	0.874066	2.65e-67	6.91e-66
peak1171	chr9	32330601	32349199	intron (NM_010605, intron 2 of 3)	intron (NM_010605, intron 2 of 3)	4444	Kcnj5	potassium inwardly-rectifying channel, subfamily J, member 5	protein-coding	9.04575	8.32843	0.87405	5.47e-32	4.82e-31
peak4881	chr13	56498801	56505799	Intergenic	Intergenic	-20043	Il9	interleukin 9	protein-coding	7.25742	6.53948	0.87401	2.04e-08	4.31e-08
peak2552	chr15	84117401	84129599	promoter-TSS (NM_029427)	promoter-TSS (NM_029427)	-325	Pnpla5	patatin-like phospholipase domain containing 5	protein-coding	8.1472	7.42999	0.873701	4.7e-17	1.9e-16
peak468	chr2	29245401	29281799	Intergenic	B1_Mur1|SINE|Alu	-10607	6530402F18Rik	RIKEN cDNA 6530402F18 gene	ncRNA	9.98798	9.27138	0.873454	3.42e-61	7.54e-60
peak5864	chr3	120896401	120901399	Intergenic	Intergenic	-12168	6530403H02Rik	RIKEN cDNA 6530403H02 gene	ncRNA	6.76819	6.05047	0.873422	1.16e-06	2.04e-06
peak6793	chr4	57643001	57645799	intron (NM_172868, intron 2 of 5)	MTD|LTR|ERVL-MaLR	76152	Palm2	paralemmin 2	protein-coding	6.02237	5.30376	0.873415	1.52e-05	2.31e-05
peak977	chr19	6489601	6509399	intron (NM_001369363, intron 17 of 22)	intron (NM_001369363, intron 17 of 22)	43570	Slc22a12	solute carrier family 22 (organic anion/cation transporter), member 12	protein-coding	9.25974	8.54312	0.87339	4.81e-37	5.07e-36
peak380	chr5	117699601	117746599	intron (NM_001312914, intron 14 of 19)	MamRep434|DNA|TcMar-Tigger	-143739	Nos1	nitric oxide synthase 1, neuronal	protein-coding	10.1592	9.44292	0.873194	9.16e-69	2.49e-67
peak2235	chr4	150024601	150035399	Intergenic	Intergenic	-20977	H6pd	hexose-6-phosphate dehydrogenase (glucose 1-dehydrogenase)	protein-coding	8.30835	7.5918	0.873091	3.72e-19	1.72e-18
peak4541	chr9	46779001	46786599	Intergenic	Intergenic	-130803	2900052N01Rik	RIKEN cDNA 2900052N01 gene	ncRNA	7.38798	6.67105	0.873077	3.03e-09	6.88e-09
peak3036	chr9	61628601	61639599	Intergenic	Intergenic	261734	Tle3	transducin-like enhancer of split 3	protein-coding	7.91587	7.19924	0.873032	2.86e-14	9.72e-14
peak4676	chr4	134957601	134962999	Intergenic	B1_Mm|SINE|Alu	29320	Syf2	SYF2 homolog, RNA splicing factor (S. cerevisiae)	protein-coding	7.33973	6.62282	0.873028	6.47e-09	1.43e-08
peak3423	chr7	35881201	35892199	Intergenic	Intergenic	-83711	Zfp507	zinc finger protein 507	protein-coding	7.77146	7.0548	0.873007	1.08e-12	3.26e-12
peak3588	chr5	121990801	121999199	intron (NM_007804, intron 2 of 22)	intron (NM_007804, intron 2 of 22)	52825	Cux2	cut-like homeobox 2	protein-coding	7.71425	6.99755	0.873007	4.03e-12	1.16e-11
peak4887	chr3	51504001	51509399	Intergenic	L1M4|LINE|L1	22734	Rab33b	RAB33B, member RAS oncogene family	protein-coding	7.2574	6.54056	0.87291	2.11e-08	4.45e-08
peak570	chr4	124434601	124470199	intron (NR_040774, intron 2 of 3)	intron (NR_040774, intron 2 of 3)	33559	1700057H15Rik	RIKEN cDNA 1700057H15 gene	ncRNA	9.79684	9.08077	0.872905	1.28e-53	2.33e-52
peak5763	chr2	170843801	170848599	intron (NM_001163686, intron 6 of 7)	intron (NM_001163686, intron 6 of 7)	114393	Dok5	docking protein 5	protein-coding	6.84538	6.12832	0.872823	8.47e-07	1.52e-06
peak1267	chr15	76171401	76191599	exon (NM_201392, exon 31 of 32)	exon (NM_201392, exon 31 of 32)	14210	Plec	plectin	protein-coding	8.96578	8.24977	0.872722	3.4e-30	2.77e-29
peak6949	chr16	10267601	10270199	Intergenic	MTB-int|LTR|ERVL-MaLR	45068	Emp2	epithelial membrane protein 2	protein-coding	5.96578	5.24789	0.872619	2.22e-05	3.29e-05
peak1002	chr15	84349201	84373799	Intergenic	Intergenic	35381	Parvg	parvin, gamma	protein-coding	9.23722	8.52137	0.872602	2.04e-36	2.1e-35
peak6948	chr16	92844201	92847199	Intergenic	Intergenic	-19626	Runx1	runt related transcription factor 1	protein-coding	5.96578	5.24792	0.872585	2.22e-05	3.29e-05
peak2487	chr7	99660001	99670799	intron (NM_175316, intron 9 of 13)	intron (NM_175316, intron 9 of 13)	30409	Slco2b1	solute carrier organic anion transporter family, member 2b1	protein-coding	8.17492	7.45892	0.872497	2.27e-17	9.41e-17
peak7752	chr19	28799001	28800999	Intergenic	Intergenic	-35135	Slc1a1	solute carrier family 1 (neuronal/epithelial high affinity glutamate transporter, system Xag), member 1	protein-coding	5.67243	4.95419	0.872457	0.000126499	0.000168469
peak1125	chr4	138662801	138681599	Intergenic	Intergenic	-48208	Vwa5b1	von Willebrand factor A domain containing 5B1	protein-coding	9.09935	8.3838	0.872285	4.33e-33	3.97e-32
peak3895	chr12	29933601	29940999	promoter-TSS (NM_181395)	promoter-TSS (NM_181395)	-736	Pxdn	peroxidasin	protein-coding	7.59993	6.88396	0.872232	5.56e-11	1.47e-10
peak5849	chr18	72348201	72352399	intron (NM_007831, intron 1 of 28)	G-rich|Low_complexity|Low_complexity	769	Dcc	deleted in colorectal carcinoma	protein-coding	6.79449	6.0783	0.871907	1.12e-06	1.99e-06
peak4883	chr13	35939801	35946199	Intergenic	Intergenic	-24906	Ppp1r3g	protein phosphatase 1, regulatory subunit 3G	protein-coding	7.26205	6.54628	0.871839	2.05e-08	4.34e-08
peak645	chr15	89435401	89462799	Intergenic	MTB_Mm|LTR|ERVL-MaLR	-4811	Mapk8ip2	mitogen-activated protein kinase 8 interacting protein 2	protein-coding	9.65733	8.94248	0.871663	1.35e-48	2.15e-47
peak5755	chr1	154167001	154171599	Intergenic	Intergenic	-31887	Zfp648	zinc finger protein 648	protein-coding	6.85806	6.14217	0.871657	8.33e-07	1.49e-06
peak3926	chr7	141750801	141757599	intron (NM_023566, intron 45 of 45)	intron (NM_023566, intron 45 of 45)	-34768	Muc5ac	mucin 5, subtypes A and C, tracheobronchial/gastric	protein-coding	7.59251	6.87713	0.87164	6.7e-11	1.76e-10
peak638	chr19	59156001	59179199	intron (NM_009501, intron 2 of 2)	intron (NM_009501, intron 2 of 2)	2797	Vax1	ventral anterior homeobox 1	protein-coding	9.66622	8.95145	0.871594	6.87e-49	1.11e-47
peak514	chr16	92711201	92750999	intron (NM_001111021, intron 2 of 7)	intron (NM_001111021, intron 2 of 7)	-33771	Runx1	runt related transcription factor 1	protein-coding	9.90464	9.18996	0.871521	1.38e-57	2.76e-56
peak519	chr4	115048401	115077599	intron (NM_011527, intron 2 of 4)	intron (NM_011527, intron 2 of 4)	5189	Tal1	T cell acute lymphocytic leukemia 1	protein-coding	9.89936	9.1847	0.871499	2.25e-57	4.48e-56
peak5695	chr16	28555201	28559599	intron (NM_010199, intron 2 of 5)	intron (NM_010199, intron 2 of 5)	7095	Fgf12	fibroblast growth factor 12	protein-coding	6.89475	6.17919	0.871369	6.7e-07	1.22e-06
peak1689	chr12	110089201	110107799	Intergenic	MTA_Mm|LTR|ERVL-MaLR	59573	3110009F21Rik	RIKEN cDNA 3110009F21 gene	ncRNA	8.66889	7.95419	0.871341	1.48e-24	9.05e-24
peak6370	chr3	130647801	130651799	Intergenic	Intergenic	32225	Etnppl	ethanolamine phosphate phospholyase	protein-coding	6.28541	5.5693	0.871293	5.43e-06	8.8e-06
peak521	chr15	78180401	78214199	intron (NM_001330686, intron 3 of 3)	intron (NM_001330686, intron 3 of 3)	6937	Pvalb	parvalbumin	protein-coding	9.89179	9.17745	0.871187	4.79e-57	9.5e-56
peak6215	chr15	79570401	79574199	intron (NM_010059, intron 12 of 13)	(CCAA)n|Simple_repeat|Simple_repeat	-25559	Ddx17	DEAD (Asp-Glu-Ala-Asp) box polypeptide 17	protein-coding	6.44298	5.72721	0.871136	3.42e-06	5.68e-06
peak868	chr19	45116401	45137399	Intergenic	Intergenic	-23815	Tlx1	T cell leukemia, homeobox 1	protein-coding	9.37612	8.6618	0.8711	5.61e-40	6.68e-39
peak4483	chr10	62719401	62725599	intron (NM_001364705, intron 1 of 3)	intron (NM_001364705, intron 1 of 3)	3594	Stox1	storkhead box 1	protein-coding	7.40941	6.6945	0.871069	2.24e-09	5.17e-09
peak5666	chr17	8659601	8665399	intron (NM_001290707, intron 1 of 22)	intron (NM_001290707, intron 1 of 22)	135699	Pde10a	phosphodiesterase 10A	protein-coding	6.91285	6.19762	0.871044	6.02e-07	1.1e-06
peak5481	chr4	107290801	107295599	intron (NM_007860, intron 3 of 3)	intron (NM_007860, intron 3 of 3)	13968	Dio1	deiodinase, iodothyronine, type I	protein-coding	7.01122	6.29607	0.871044	3.03e-07	5.7e-07
peak1963	chr4	41630401	41644599	TTS (NM_027147)	TTS (NM_027147)	2802	Enho	energy homeostasis associated	protein-coding	8.47575	7.76131	0.871039	1.77e-21	9.29e-21
peak117	chr11	113969201	114046399	intron (NM_172800, intron 1 of 44)	intron (NM_172800, intron 1 of 44)	59229	Sdk2	sidekick cell adhesion molecule 2	protein-coding	11.0721	10.3581	0.870994	2.41e-127	2.13e-125
peak5103	chr18	23751001	23756799	intron (NM_001162941, intron 1 of 7)	intron (NM_001162941, intron 1 of 7)	175	Mapre2	microtubule-associated protein, RP/EB family, member 2	protein-coding	7.16989	6.4551	0.870797	6.6e-08	1.33e-07
peak2949	chr9	106385801	106395599	Intergenic	Intergenic	22068	Dusp7	dual specificity phosphatase 7	protein-coding	7.95711	7.24277	0.870767	1.1e-14	3.85e-14
peak1768	chr4	129113401	129127799	promoter-TSS (NM_001286083)	promoter-TSS (NM_001286083)	-428	Hpca	hippocalcin	protein-coding	8.61838	7.90425	0.870761	1.07e-23	6.27e-23
peak5911	chr15	98692801	98696999	Intergenic	RSINE1|SINE|B4	-13294	Ccdc65	coiled-coil domain containing 65	protein-coding	6.74819	6.03318	0.870689	1.39e-06	2.43e-06
peak650	chr2	34873601	34901399	intron (NM_030021, intron 3 of 5)	MTC|LTR|ERVL-MaLR	13104	Cutal	cutA divalent cation tolerance homolog-like	protein-coding	9.65014	8.93643	0.870529	2.96e-48	4.7e-47
peak1136	chr11	102097401	102115999	TTS (NM_145435)	TTS (NM_145435)	1076	Pyy	peptide YY	protein-coding	9.08879	8.37508	0.870445	9.73e-33	8.84e-32
peak3500	chr2	173104001	173112999	intron (NM_001081387, intron 5 of 10)	intron (NM_001081387, intron 5 of 10)	11025	Ctcfl	CCCTC-binding factor (zinc finger protein)-like	protein-coding	7.74817	7.03407	0.870435	2.1e-12	6.21e-12
peak743	chr5	121946001	121978399	intron (NM_007804, intron 2 of 22)	intron (NM_007804, intron 2 of 22)	85625	Cux2	cut-like homeobox 2	protein-coding	9.53527	8.82165	0.870425	1.43e-44	1.99e-43
peak5300	chr13	52983001	52988999	Intergenic	Intergenic	-4961	Nfil3	nuclear factor, interleukin 3, regulated	protein-coding	7.09269	6.37828	0.87037	1.5e-07	2.93e-07
peak876	chr4	106474401	106493599	3' UTR (NM_080458, exon 4 of 4)	3' UTR (NM_080458, exon 4 of 4)	8243	Bsnd	barttin CLCNK type accessory beta subunit	protein-coding	9.37178	8.65821	0.870356	8.39e-40	9.89e-39
peak6771	chr1	62439001	62442399	intron (NM_001081050, intron 19 of 22)	intron (NM_001081050, intron 19 of 22)	-262617	Nrp2	neuropilin 2	protein-coding	6.05528	5.33991	0.870236	1.4e-05	2.13e-05
peak186	chr9	43929001	43982399	Intergenic	MYSERV-int|LTR|ERVK	-87684	Thy1	thymus cell antigen 1, theta	protein-coding	10.6891	9.9758	0.870229	4.44e-98	2.47e-96
peak6084	chr15	8497801	8502799	Intergenic	L1_Rod|LINE|L1	-55837	Nipbl	NIPBL cohesin loading factor	protein-coding	6.58492	5.87027	0.870179	2.4e-06	4.07e-06
peak6090	chr16	96918801	96923399	intron (NM_031174, intron 3 of 32)	intron (NM_031174, intron 3 of 32)	249635	Dscam	DS cell adhesion molecule	protein-coding	6.56993	5.85531	0.870129	2.44e-06	4.13e-06
peak1660	chr11	88216601	88233599	Intergenic	Intergenic	20712	Mrps23	mitochondrial ribosomal protein S23	protein-coding	8.69349	7.98013	0.870006	6.5e-25	4.04e-24
peak626	chr19	24859601	24893599	Intergenic	Intergenic	-14758	Pgm5	phosphoglucomutase 5	protein-coding	9.70304	8.98999	0.869873	5.55e-50	9.16e-49
peak5311	chr7	136022601	136028999	Intergenic	Intergenic	-242524	C030029H02Rik	RIKEN cDNA C030029H02 gene	ncRNA	7.08743	6.37355	0.869835	1.59e-07	3.1e-07
peak5582	chr14	30089601	30095199	intron (NM_001083616, intron 29 of 46)	intron (NM_001083616, intron 29 of 46)	69767	Chdh	choline dehydrogenase	protein-coding	6.96002	6.24614	0.869742	4.57e-07	8.44e-07
peak2428	chr7	16468601	16477599	intron (NM_008718, intron 3 of 11)	PB1D10|SINE|Alu	3680	Npas1	neuronal PAS domain protein 1	protein-coding	8.21675	7.50355	0.86972	7.94e-18	3.38e-17
peak5215	chr9	62741001	62747799	intron (NM_176922, intron 8 of 29)	intron (NM_176922, intron 8 of 29)	66545	Itga11	integrin alpha 11	protein-coding	7.12416	6.41046	0.86968	1.12e-07	2.21e-07
peak4256	chr5	128516601	128524799	Intergenic	Intergenic	79987	Fzd10os	frizzled class receptor 10, opposite strand	ncRNA	7.48374	6.77043	0.869507	6.28e-10	1.52e-09
peak2170	chr11	60089001	60100599	Intergenic	Intergenic	-10213	Rai1	retinoic acid induced 1	protein-coding	8.35316	7.64025	0.869471	1.18e-19	5.61e-19
peak2257	chr3	146261801	146276799	intron (NM_022983, intron 2 of 2)	intron (NM_022983, intron 2 of 2)	48339	Lpar3	lysophosphatidic acid receptor 3	protein-coding	8.30834	7.59547	0.869416	4.95e-19	2.26e-18
peak2325	chr15	98698401	98708399	Intergenic	ID_B1|SINE|B4	-4794	Ccdc65	coiled-coil domain containing 65	protein-coding	8.27845	7.56565	0.869339	1.26e-18	5.57e-18
peak5579	chr1	37610601	37616199	exon (NM_028096, exon 9 of 10)	exon (NM_028096, exon 9 of 10)	-72384	Mgat4a	mannoside acetylglucosaminyltransferase 4, isoenzyme A	protein-coding	6.96587	6.25252	0.869204	4.54e-07	8.4e-07
peak1478	chr7	99304201	99322199	intron (NM_001043355, intron 1 of 2)	intron (NM_001043355, intron 1 of 2)	40039	Serpinh1	serine (or cysteine) peptidase inhibitor, clade H, member 1	protein-coding	8.81058	8.0982	0.869054	5.9e-27	4.12e-26
peak4827	chr12	106607201	106614399	Intergenic	Intergenic	105524	4933406K04Rik	RIKEN cDNA 4933406K04 gene	ncRNA	7.2854	6.57255	0.868938	1.62e-08	3.47e-08
peak4285	chr10	41144801	41153199	Intergenic	Intergenic	-76710	Gpr6	G protein-coupled receptor 6	protein-coding	7.4758	6.76313	0.86887	7.47e-10	1.8e-09
peak609	chr4	123223001	123249799	intron (NM_013905, intron 1 of 4)	L3|LINE|CR1	2844	Heyl	hairy/enhancer-of-split related with YRPW motif-like	protein-coding	9.74147	9.02946	0.868837	3.19e-51	5.4e-50
peak1894	chr4	151391601	151405999	intron (NM_001081557, intron 5 of 23)	intron (NM_001081557, intron 5 of 23)	309230	Gm13090	predicted gene 13090	protein-coding	8.53528	7.82309	0.868808	2.7e-22	1.47e-21
peak2115	chr13	56771001	56786199	intron (NM_012035, intron 10 of 11)	intron (NM_012035, intron 10 of 11)	74932	Smad5	SMAD family member 5	protein-coding	8.39446	7.68232	0.868717	3.32e-20	1.62e-19
peak6613	chr13	48620401	48623999	intron (NM_207232, intron 1 of 9)	L1MA7|LINE|L1	3472	Ptpdc1	protein tyrosine phosphatase domain containing 1	protein-coding	6.13954	5.4259	0.868637	9.82e-06	1.53e-05
peak42	chr8	120723201	120802599	Intergenic	B1_Mur2|SINE|Alu	24261	Irf8	interferon regulatory factor 8	protein-coding	11.5696	10.858	0.868586	2.16e-177	5.31e-175
peak1813	chr11	46304601	46320599	promoter-TSS (NM_001252460)	promoter-TSS (NM_001252460)	-242	Cyfip2	cytoplasmic FMR1 interacting protein 2	protein-coding	8.59432	7.88242	0.868526	3.29e-23	1.87e-22
peak530	chr2	27092801	27125399	TTS (NM_029981)	TTS (NM_029981)	29721	Adamtsl2	ADAMTS-like 2	protein-coding	9.88187	9.17023	0.868487	2.26e-56	4.4e-55
peak3086	chr1	134735001	134745199	intron (NM_001355726, intron 1 of 8)	intron (NM_001355726, intron 1 of 8)	30800	Syt2	synaptotagmin II	protein-coding	7.90987	7.19804	0.868242	4.43e-14	1.48e-13
peak6257	chr10	70057401	70061599	Intergenic	Intergenic	-37621	Ccdc6	coiled-coil domain containing 6	protein-coding	6.42623	5.71346	0.868132	3.84e-06	6.33e-06
peak3636	chr4	151242801	151251199	intron (NM_001081557, intron 6 of 23)	intron (NM_001081557, intron 6 of 23)	157430	Gm13090	predicted gene 13090	protein-coding	7.70393	6.99212	0.868129	6.84e-12	1.94e-11
peak5761	chr12	85471001	85476799	promoter-TSS (NM_010234)	promoter-TSS (NM_010234)	10	Fos	FBJ osteosarcoma oncogene	protein-coding	6.8703	6.15844	0.867656	8.47e-07	1.52e-06
peak1006	chr11	87807201	87833199	intron (NM_080420, intron 3 of 12)	intron (NM_080420, intron 3 of 12)	5914	Lpo	lactoperoxidase	protein-coding	9.24199	8.53112	0.867625	3.34e-36	3.43e-35
peak3409	chr5	121114601	121123999	Intergenic	MIR3|SINE|MIR	72097	Ptpn11	protein tyrosine phosphatase, non-receptor type 11	protein-coding	7.78792	7.07669	0.867583	9.38e-13	2.84e-12
peak939	chr7	81691601	81712599	intron (NM_001164086, intron 1 of 8)	intron (NM_001164086, intron 1 of 8)	4825	Homer2	homer scaffolding protein 2	protein-coding	9.31061	8.59983	0.86755	5.89e-38	6.48e-37
peak492	chr10	87478001	87504199	3' UTR (NM_008553, exon 2 of 2)	3' UTR (NM_008553, exon 2 of 2)	2560	Ascl1	achaete-scute family bHLH transcription factor 1	protein-coding	9.96434	9.25377	0.867419	1.57e-59	3.3e-58
peak6726	chr4	151331601	151334999	intron (NM_001081557, intron 5 of 23)	MTEb|LTR|ERVL-MaLR	243730	Gm13090	predicted gene 13090	protein-coding	6.08746	5.37497	0.867415	1.27e-05	1.95e-05
peak2131	chr12	49370601	49384199	Intergenic	Intergenic	-5483	Foxg1	forkhead box G1	protein-coding	8.39015	7.67933	0.867397	4.23e-20	2.05e-19
peak4155	chr19	57439601	57447199	Intergenic	Intergenic	-9506	Trub1	TruB pseudouridine (psi) synthase family member 1	protein-coding	7.53133	6.82017	0.867393	2.78e-10	6.9e-10
peak1918	chr7	143139201	143151799	intron (NM_008434, intron 1 of 15)	intron (NM_008434, intron 1 of 15)	38246	Kcnq1	potassium voltage-gated channel, subfamily Q, member 1	protein-coding	8.52158	7.81081	0.867376	4.97e-22	2.68e-21
peak7208	chr2	179040201	179042999	Intergenic	Intergenic	-373336	4930591A17Rik	RIKEN cDNA 4930591A17 gene	protein-coding	5.88264	5.16993	0.867326	4.12e-05	5.9e-05
peak6342	chr9	122887201	122891199	intron (NM_001177505, intron 2 of 5)	ORR1C2|LTR|ERVL-MaLR	2382	Zkscan7	zinc finger with KRAB and SCAN domains 7	protein-coding	6.33988	5.62793	0.867214	4.94e-06	8.05e-06
peak3217	chr4	139152801	139161599	Intergenic	Intergenic	23455	Gm16287	predicted gene 16287	ncRNA	7.86108	7.15026	0.86721	1.56e-13	5.02e-13
peak5848	chr16	34187401	34192999	intron (NM_177357, intron 25 of 59)	(TA)n|Simple_repeat|Simple_repeat	-223162	Umps	uridine monophosphate synthetase	protein-coding	6.82015	6.10888	0.86701	1.12e-06	1.98e-06
peak6491	chr7	37576201	37579599	intron (NM_172385, intron 3 of 5)	intron (NM_172385, intron 3 of 5)	191852	Zfp536	zinc finger protein 536	protein-coding	6.21916	5.50737	0.866905	7.52e-06	1.2e-05
peak2192	chr18	74935401	74949399	intron (NM_010720, intron 9 of 9)	intron (NM_010720, intron 9 of 9)	18863	Lipg	lipase, endothelial	protein-coding	8.34653	7.63619	0.8669	1.8e-19	8.48e-19
peak3474	chr15	54938401	54948999	Intergenic	MLT1B|LTR|ERVL-MaLR	-9248	Gm26684	predicted gene, 26684	ncRNA	7.7649	7.05445	0.866795	1.71e-12	5.08e-12
peak1823	chr13	48582801	48599199	intron (NM_207232, intron 3 of 9)	intron (NM_207232, intron 3 of 9)	34672	Ptpdc1	protein tyrosine phosphatase domain containing 1	protein-coding	8.58683	7.87669	0.866768	5.1e-23	2.89e-22
peak419	chr1	190366801	190410399	Intergenic	Intergenic	-15048	Gm29678	predicted gene, 29678	ncRNA	10.0914	9.38153	0.866768	7.36e-65	1.81e-63
peak2723	chr15	102743401	102753799	Intergenic	Intergenic	-1691	Cistr	chondrogenesis associated transcript	ncRNA	8.07147	7.36118	0.866759	6.4e-16	2.43e-15
peak3606	chr15	79130601	79140799	exon (NM_001310576, exon 4 of 6)	exon (NM_001310576, exon 4 of 6)	5551	1700088E04Rik	RIKEN cDNA 1700088E04 gene	protein-coding	7.72106	7.01077	0.866618	4.83e-12	1.38e-11
peak1392	chr17	12645801	12666199	intron (NM_009202, intron 8 of 10)	ORR1E|LTR|ERVL-MaLR	19838	Slc22a1	solute carrier family 22 (organic cation transporter), member 1	protein-coding	8.89027	8.18043	0.866544	2.39e-28	1.78e-27
peak3023	chr19	57581201	57592599	Intergenic	MT2B2|LTR|ERVL	-24134	Atrnl1	attractin like 1	protein-coding	7.93369	7.22357	0.866542	2.58e-14	8.82e-14
peak1698	chr15	76085001	76099399	promoter-TSS (NM_001358359)	promoter-TSS (NM_001358359)	-510	Nrbp2	nuclear receptor binding protein 2	protein-coding	8.67597	7.96609	0.866527	1.84e-24	1.12e-23
peak646	chr4	124504201	124532799	Intergenic	ORR1F|LTR|ERVL-MaLR	-32541	1700057H15Rik	RIKEN cDNA 1700057H15 gene	ncRNA	9.66978	8.9602	0.866402	1.54e-48	2.46e-47
peak2194	chr13	54338401	54350599	intron (NM_001362218, intron 2 of 4)	intron (NM_001362218, intron 2 of 4)	-26849	Cplx2	complexin 2	protein-coding	8.34652	7.63673	0.866353	1.87e-19	8.79e-19
peak1987	chr11	113888801	113904199	intron (NM_172800, intron 3 of 44)	MLT1G3|LTR|ERVL-MaLR	-144685	Cdc42ep4	CDC42 effector protein (Rho GTPase binding) 4	protein-coding	8.47776	7.76809	0.866272	2.51e-21	1.3e-20
peak5926	chr11	50551001	50556399	Intergenic	Intergenic	-48385	Adamts2	a disintegrin-like and metallopeptidase (reprolysin type) with thrombospondin type 1 motif, 2	protein-coding	6.76814	6.05772	0.866121	1.47e-06	2.56e-06
peak3240	chr7	136386001	136396999	Intergenic	Intergenic	-42085	C230079O03Rik	RIKEN cDNA C230079O03 gene	ncRNA	7.85488	7.14522	0.866048	1.94e-13	6.17e-13
peak588	chr11	114417401	114446199	intron (NR_027643, intron 1 of 2)	intron (NR_027643, intron 1 of 2)	17060	4932435O22Rik	RIKEN cDNA 4932435O22 gene	ncRNA	9.783	9.07403	0.865803	2.1e-52	3.68e-51
peak6582	chr13	58329401	58332999	intron (NM_175214, intron 4 of 16)	intron (NM_175214, intron 4 of 16)	-18051	Mir6369	microRNA 6369	ncRNA	6.16993	5.4592	0.86577	9.32e-06	1.46e-05
peak2934	chr18	77439401	77448799	Intergenic	Intergenic	121036	Rnf165	ring finger protein 165	protein-coding	7.97726	7.26801	0.865684	8.47e-15	2.98e-14
peak4977	chr12	83076201	83081999	intron (NM_015812, intron 12 of 16)	intron (NM_015812, intron 12 of 16)	-139945	1700085C21Rik	RIKEN cDNA 1700085C21 gene	ncRNA	7.23364	6.52414	0.865557	3.59e-08	7.46e-08
peak438	chr18	76694801	76742999	Intergenic	Intergenic	-137505	Skor2	SKI family transcriptional corepressor 2	protein-coding	10.0607	9.35205	0.865515	2.32e-63	5.46e-62
peak397	chr1	132547401	132586999	3' UTR (NM_001160317, exon 28 of 28)	3' UTR (NM_001160317, exon 28 of 28)	-24260	Cntn2	contactin 2	protein-coding	10.1485	9.43987	0.86547	2.84e-67	7.39e-66
peak4411	chr12	71313601	71320999	exon (NM_001190466, exon 4 of 4)	exon (NM_001190466, exon 4 of 4)	7416	Dact1	dishevelled-binding antagonist of beta-catenin 1	protein-coding	7.44291	6.73364	0.865456	1.55e-09	3.63e-09
peak822	chr9	32531201	32552999	promoter-TSS (NM_008026)	promoter-TSS (NM_008026)	-648	Fli1	Friend leukemia integration 1	protein-coding	9.44812	8.73949	0.865416	1.41e-41	1.77e-40
peak2621	chr13	47192801	47205599	intron (NM_001170643, intron 1 of 7)	intron (NM_001170643, intron 1 of 7)	5197	Rnf144b	ring finger protein 144B	protein-coding	8.12672	7.41803	0.865187	1.49e-16	5.85e-16
peak5601	chr4	135119001	135125199	intron (NM_019732, intron 1 of 5)	intron (NM_019732, intron 1 of 5)	1455	Runx3	runt related transcription factor 3	protein-coding	6.96577	6.25646	0.865181	4.97e-07	9.15e-07
peak4858	chr19	25176801	25183199	intron (NM_028785, intron 39 of 47)	B1F2|SINE|Alu	-56975	Kank1	KN motif and ankyrin repeat domains 1	protein-coding	7.28542	6.57636	0.865161	1.84e-08	3.91e-08
peak1821	chr13	98463001	98479999	Intergenic	B1_Mus1|SINE|Alu	-36435	2310005E17Rik	RIKEN cDNA 2310005E17 gene	ncRNA	8.59433	7.88583	0.865135	4.54e-23	2.57e-22
peak1903	chr4	118472801	118487199	intron (NM_011587, intron 11 of 22)	intron (NM_011587, intron 11 of 22)	9849	Tie1	tyrosine kinase with immunoglobulin-like and EGF-like domains 1	protein-coding	8.54108	7.83267	0.865037	3.12e-22	1.69e-21
peak1504	chr9	118378001	118396399	Intergenic	Intergenic	-42639	4933432G23Rik	RIKEN cDNA 4933432G23 gene	ncRNA	8.80897	8.10063	0.865017	1e-26	6.87e-26
peak6326	chr5	101603001	101607199	Intergenic	MTB|LTR|ERVL-MaLR	59611	Nkx6-1	NK6 homeobox 1	protein-coding	6.36635	5.65667	0.864984	4.81e-06	7.86e-06
peak2857	chr15	85717001	85726799	Intergenic	Intergenic	-13664	Ppara	peroxisome proliferator activated receptor alpha	protein-coding	8.0168	7.3083	0.864948	3.15e-15	1.14e-14
peak7591	chr19	36163401	36165799	Intergenic	Intergenic	-44756	Ankrd1	ankyrin repeat domain 1 (cardiac muscle)	protein-coding	5.75489	5.04438	0.864905	9.06e-05	0.000123162
peak2377	chr2	32737601	32748799	intron (NR_045535, intron 4 of 12)	intron (NR_045535, intron 4 of 12)	-2184	6330409D20Rik	RIKEN cDNA 6330409D20 gene	protein-coding	8.25503	7.54668	0.864882	3.57e-18	1.55e-17
peak970	chr9	69889001	69912599	Intergenic	Intergenic	-88666	Bnip2	BCL2/adenovirus E1B interacting protein 2	protein-coding	9.29117	8.58306	0.864881	2.9e-37	3.08e-36
peak4896	chr11	57860601	57867599	Intergenic	ID_B1|SINE|B4	-31953	Hand1	heart and neural crest derivatives expressed 1	protein-coding	7.27143	6.56272	0.864795	2.25e-08	4.74e-08
peak160	chr7	142612401	142669399	Intergenic	Intergenic	14096	Mir483	microRNA 483	ncRNA	10.821	10.1132	0.864742	3.85e-106	2.48e-104
peak6173	chr10	60184201	60187799	exon (NM_016803, exon 4 of 4)	exon (NM_016803, exon 4 of 4)	33260	Chst3	carbohydrate sulfotransferase 3	protein-coding	6.5546	5.84537	0.864727	2.98e-06	4.99e-06
peak4539	chr9	48705201	48711799	intron (NM_001033324, intron 4 of 6)	MTEa|LTR|ERVL-MaLR	-103377	Nnmt	nicotinamide N-methyltransferase	protein-coding	7.4051	6.69691	0.864355	3.01e-09	6.84e-09
peak6385	chr8	12052001	12056199	Intergenic	URR1B|DNA|hAT-Charlie	213579	Tex29	testis expressed 29	protein-coding	6.33987	5.63097	0.864161	5.63e-06	9.1e-06
peak6484	chr1	89448401	89451799	Intergenic	Intergenic	-4711	Agap1	ArfGAP with GTPase domain, ankyrin repeat and PH domain 1	protein-coding	6.24791	5.539	0.864063	7.3e-06	1.16e-05
peak5599	chr5	24728001	24732999	5' UTR (NM_001081441, exon 1 of 6)	5' UTR (NM_001081441, exon 1 of 6)	180	Wdr86	WD repeat domain 86	protein-coding	6.9715	6.26337	0.864019	4.88e-07	8.99e-07
peak1313	chr18	37986201	38003599	intron (NM_139206, intron 4 of 32)	intron (NM_139206, intron 4 of 32)	2674	Arap3	ArfGAP with RhoGAP domain, ankyrin repeat and PH domain 3	protein-coding	8.95273	8.24545	0.863992	1.88e-29	1.48e-28
peak1864	chr14	31217201	31233599	intron (NM_001025379, intron 13 of 15)	intron (NM_001025379, intron 13 of 15)	7527	Sema3g	sema domain, immunoglobulin domain (Ig), short basic domain, secreted, (semaphorin) 3G	protein-coding	8.56604	7.85871	0.863948	1.41e-22	7.79e-22
peak2032	chr7	25781601	25793599	intron (NM_001190974, intron 1 of 18)	intron (NM_001190974, intron 1 of 18)	1133	Axl	AXL receptor tyrosine kinase	protein-coding	8.45531	7.74801	0.863895	6.62e-21	3.36e-20
peak5718	chr4	48030401	48035599	Intergenic	Intergenic	-12305	Nr4a3	nuclear receptor subfamily 4, group A, member 3	protein-coding	6.91289	6.20488	0.863849	7.2e-07	1.3e-06
peak386	chr11	114757201	114790399	intron (NM_001102615, intron 2 of 19)	intron (NM_001102615, intron 2 of 19)	8411	Kif19a	kinesin family member 19A	protein-coding	10.1724	9.4657	0.863602	3.86e-68	1.03e-66
peak1256	chr10	117577201	117599599	Intergenic	Intergenic	-41100	Cpm	carboxypeptidase M	protein-coding	8.99718	8.29032	0.863582	2.39e-30	1.97e-29
peak2424	chr1	38162601	38174399	Intergenic	Intergenic	36417	Gm5099	predicted gene 5099	ncRNA	8.23364	7.52679	0.863386	7.63e-18	3.25e-17
peak6129	chr9	69496001	69500599	Intergenic	Intergenic	41356	Mir3109	microRNA 3109	ncRNA	6.59993	5.8922	0.863283	2.66e-06	4.48e-06
peak612	chr4	154691001	154723199	Intergenic	Intergenic	-39233	Actrt2	actin-related protein T2	protein-coding	9.75071	9.04428	0.863264	5.2e-51	8.78e-50
peak4953	chr2	169079201	169085999	Intergenic	Lx2|LINE|L1	104331	1700017J07Rik	RIKEN cDNA 1700017J07 gene	ncRNA	7.24796	6.54083	0.863194	3.21e-08	6.69e-08
peak75	chr5	119019801	119096999	Intergenic	Intergenic	-49836	1700081H04Rik	RIKEN cDNA 1700081H04 gene	ncRNA	11.3671	10.6609	0.863193	3.52e-153	4.85e-151
peak3068	chr13	57636201	57646399	intron (NM_001166466, intron 4 of 11)	intron (NM_001166466, intron 4 of 11)	267032	Spock1	sparc/osteonectin, cwcv and kazal-like domains proteoglycan 1	protein-coding	7.92481	7.2181	0.863125	3.97e-14	1.34e-13
peak6553	chr11	62231001	62234199	Intergenic	(CAAAAA)n|Simple_repeat|Simple_repeat	-16384	Adora2b	adenosine A2b receptor	protein-coding	6.1997	5.49167	0.863113	8.84e-06	1.39e-05
peak2398	chr10	127592801	127607199	intron (NM_008512, intron 6 of 88)	intron (NM_008512, intron 6 of 88)	21148	Lrp1	low density lipoprotein receptor-related protein 1	protein-coding	8.25267	7.54612	0.863085	4.42e-18	1.9e-17
peak2182	chr10	117516801	117530999	Intergenic	CT-rich|Low_complexity|Low_complexity	-76465	Gm32141	predicted gene, 32141	ncRNA	8.36416	7.65776	0.862974	1.41e-19	6.66e-19
peak3899	chr15	84250601	84259199	intron (NM_133167, intron 1 of 12)	B2_Mm2|SINE|B2	22857	Parvb	parvin, beta	protein-coding	7.61842	6.91184	0.862864	5.63e-11	1.49e-10
peak297	chr7	142071201	142114599	intron (NM_008748, intron 1 of 6)	intron (NM_008748, intron 1 of 6)	2384	Dusp8	dual specificity phosphatase 8	protein-coding	10.3554	9.64939	0.862843	4.45e-77	1.55e-75
peak2304	chr1	182600001	182614599	TTS (NM_001145806)	TTS (NM_001145806)	42293	Capn8	calpain 8	protein-coding	8.30606	7.59983	0.862787	8.8e-19	3.94e-18
peak1376	chr2	180012401	180025599	Intergenic	L1MB8|LINE|L1	-5987	Lsm14b	LSM family member 14B	protein-coding	8.91289	8.20685	0.862744	1.38e-28	1.03e-27
peak1512	chr4	124593601	124614599	Intergenic	Intergenic	34921	4933407E24Rik	RIKEN cDNA 4933407E24 gene	ncRNA	8.80897	8.10307	0.862576	1.32e-26	9.01e-26
peak1192	chr9	119601801	119620199	intron (NM_009134, intron 27 of 27)	intron (NM_009134, intron 27 of 27)	-31984	Scn5a	sodium channel, voltage-gated, type V, alpha	protein-coding	9.06069	8.35488	0.862541	1.22e-31	1.06e-30
peak2532	chr11	102962801	102972799	Intergenic	Intergenic	-3646	2410004I01Rik	RIKEN cDNA 2410004I01 gene	ncRNA	8.1824	7.47639	0.862519	3.59e-17	1.46e-16
peak6362	chr4	104684201	104688599	intron (NM_001369049, intron 11 of 19)	intron (NM_001369049, intron 11 of 19)	-79917	C8b	complement component 8, beta polypeptide	protein-coding	6.36629	5.65908	0.862508	5.33e-06	8.64e-06
peak1308	chr15	76514001	76529799	5' UTR (NM_130893, exon 1 of 2)	5' UTR (NM_130893, exon 1 of 2)	229	Scrt1	scratch family zinc finger 1	protein-coding	8.95855	8.2528	0.862454	1.74e-29	1.37e-28
peak902	chr11	85874601	85897999	promoter-TSS (NM_011536)	promoter-TSS (NM_011536)	-67	Tbx4	T-box 4	protein-coding	9.36523	8.65956	0.862454	4.86e-39	5.56e-38
peak360	chr9	40926801	40973399	intron (NM_001081121, intron 2 of 8)	intron (NM_001081121, intron 2 of 8)	12934	Jhy	junctional cadherin complex regulator	protein-coding	10.2348	9.52937	0.862328	6.27e-71	1.8e-69
peak2935	chr2	18605001	18613799	Intergenic	CpG	-63035	Commd3	COMM domain containing 3	protein-coding	7.98584	7.28012	0.862157	8.55e-15	3.01e-14
peak1139	chr19	38120401	38142199	Intergenic	Intergenic	-1481	Pde6c	phosphodiesterase 6C, cGMP specific, cone, alpha prime	protein-coding	9.10852	8.40317	0.862093	1.11e-32	1.01e-31
peak418	chr2	28702801	28743599	intron (NM_001033874, intron 5 of 12)	ORR1B1|LTR|ERVL-MaLR	-10078	Mir3088	microRNA 3088	ncRNA	10.1072	9.40199	0.862091	5.52e-65	1.36e-63
peak760	chr12	102125801	102148199	intron (NM_172152, intron 2 of 16)	intron (NM_172152, intron 2 of 16)	8273	Slc24a4	solute carrier family 24 (sodium/potassium/calcium exchanger), member 4	protein-coding	9.53819	8.83292	0.862071	5.74e-44	7.8e-43
peak432	chr2	93650001	93687199	exon (NM_007442, exon 2 of 4)	exon (NM_007442, exon 2 of 4)	26166	Alx4	aristaless-like homeobox 4	protein-coding	10.0835	9.37831	0.862032	6.25e-64	1.49e-62
peak4352	chr10	127611801	127620399	intron (NM_008512, intron 1 of 88)	intron (NM_008512, intron 1 of 88)	5048	Lrp1	low density lipoprotein receptor-related protein 1	protein-coding	7.46757	6.76176	0.862021	1.12e-09	2.66e-09
peak466	chr1	36374601	36413799	intron (NM_001277076, intron 19 of 52)	intron (NM_001277076, intron 19 of 52)	22010	Fer1l5	fer-1-like 5 (C. elegans)	protein-coding	10.0203	9.31513	0.862006	3.18e-61	7.05e-60
peak2495	chr17	25681401	25690799	Intergenic	Intergenic	-31072	Gng13	guanine nucleotide binding protein (G protein), gamma 13	protein-coding	8.19722	7.49174	0.862	2.44e-17	1.01e-16
peak165	chr1	78179601	78235799	Intergenic	Intergenic	-10564	Pax3	paired box 3	protein-coding	10.8082	10.1033	0.861824	1.23e-104	7.72e-103
peak716	chr11	87884801	87915599	Intergenic	Intergenic	-6278	Olfr463	olfactory receptor 463	protein-coding	9.59058	8.8856	0.861797	1.46e-45	2.11e-44
peak4317	chr16	95476801	95483999	intron (NM_001302179, intron 2 of 9)	MTD|LTR|ERVL-MaLR	-21052	Erg	ETS transcription factor	protein-coding	7.47579	6.77026	0.86174	9.66e-10	2.31e-09
peak6013	chr19	42789601	42794199	intron (NM_001081257, intron 11 of 11)	B3A|SINE|B2	-11922	Hps1	HPS1, biogenesis of lysosomal organelles complex 3 subunit 1	protein-coding	6.71415	6.0081	0.861727	1.93e-06	3.32e-06
peak2203	chr4	130843001	130855999	Intergenic	Intergenic	56963	Sdc3	syndecan 3	protein-coding	8.35315	7.64803	0.861683	2.19e-19	1.02e-18
peak130	chr1	132587801	132661399	intron (NM_001160318, intron 7 of 26)	intron (NM_001160318, intron 7 of 26)	18258	Nfasc	neurofascin	protein-coding	11.0046	10.2999	0.861643	1.71e-119	1.36e-117
peak2995	chr4	122957401	122965599	promoter-TSS (NM_029662)	promoter-TSS (NM_029662)	-312	Mfsd2a	major facilitator superfamily domain containing 2A	protein-coding	7.95712	7.25212	0.861438	1.88e-14	6.49e-14
peak1252	chr18	61809801	61831199	intron (NM_198649, intron 10 of 22)	intron (NM_198649, intron 10 of 22)	-33838	Afap1l1	actin filament associated protein 1-like 1	protein-coding	9.00562	8.30103	0.861308	2.16e-30	1.78e-29
peak4473	chr5	76779401	76787399	Intergenic	MLT1C|LTR|ERVL-MaLR	-57199	C530008M17Rik	RIKEN cDNA C530008M17 gene	protein-coding	7.43466	6.72966	0.861178	2.05e-09	4.73e-09
peak5391	chr11	112446001	112453199	Intergenic	(TG)n|Simple_repeat|Simple_repeat	261756	BC006965	cDNA sequence BC006965	ncRNA	7.08224	6.37703	0.861172	2.14e-07	4.11e-07
peak6756	chr3	103733001	103736199	TTS (NM_133859)	TTS (NM_133859)	3401	Olfml3	olfactomedin-like 3	protein-coding	6.09803	5.39192	0.86107	1.36e-05	2.08e-05
peak1061	chr3	30495201	30516599	intron (NM_001361034, intron 1 of 16)	intron (NM_001361034, intron 1 of 16)	3775	Mecom	MDS1 and EVI1 complex locus	protein-coding	9.19599	8.49177	0.860973	1.22e-34	1.19e-33
peak643	chr7	135398801	135428199	3' UTR (NM_183193, exon 2 of 2)	3' UTR (NM_183193, exon 2 of 2)	3133	Foxi2	forkhead box I2	protein-coding	9.68999	8.98585	0.860968	1.03e-48	1.65e-47
peak816	chr5	28456001	28479599	promoter-TSS (NM_009170)	promoter-TSS (NM_009170)	-699	Shh	sonic hedgehog	protein-coding	9.47066	8.76649	0.860967	7.03e-42	8.89e-41
peak6523	chr4	43820001	43823599	promoter-TSS (NM_019474)	promoter-TSS (NM_019474)	-367	Olfr156	olfactory receptor 156	protein-coding	6.22879	5.52296	0.860964	8.24e-06	1.3e-05
peak5827	chr2	32108601	32114599	TTS (NM_145521)	TTS (NM_145521)	16072	Plpp7	phospholipid phosphatase 7 (inactive)	protein-coding	6.86424	6.15912	0.860918	1.05e-06	1.85e-06
peak6763	chr11	32567201	32570599	intron (NM_001359177, intron 2 of 18)	intron (NM_001359177, intron 2 of 18)	35634	Stk10	serine/threonine kinase 10	protein-coding	6.09804	5.39209	0.860914	1.38e-05	2.1e-05
peak1756	chr16	92665201	92685199	intron (NM_001111023, intron 2 of 5)	intron (NM_001111023, intron 2 of 5)	22129	Runx1	runt related transcription factor 1	protein-coding	8.65286	7.94879	0.860718	7.99e-24	4.7e-23
peak873	chr18	77368201	77394799	intron (NM_172834, intron 20 of 38)	intron (NM_172834, intron 20 of 38)	99842	Loxhd1	lipoxygenase homology domains 1	protein-coding	9.39874	8.69491	0.860621	8.11e-40	9.59e-39
peak1676	chr19	37719201	37736799	Intergenic	IMPB_01|Satellite|Satellite	30192	Cyp26a1	cytochrome P450, family 26, subfamily a, polypeptide 1	protein-coding	8.70389	8.00007	0.86048	1.17e-24	7.18e-24
peak5256	chr1	89846201	89852399	intron (NM_001037136, intron 15 of 16)	intron (NM_001037136, intron 15 of 16)	81876	Gbx2	gastrulation brain homeobox 2	protein-coding	7.13952	6.43526	0.860258	1.25e-07	2.45e-07
peak291	chr11	96436601	96483799	intron (NR_033524, intron 2 of 2)	intron (NR_033524, intron 2 of 2)	4347	Gm11529	predicted gene 11529	ncRNA	10.3826	9.67946	0.860055	4.19e-78	1.49e-76
peak1067	chr9	41105001	41129599	intron (NM_176860, intron 1 of 13)	intron (NM_176860, intron 1 of 13)	-37794	Ubash3b	ubiquitin associated and SH3 domain containing, B	protein-coding	9.19105	8.4879	0.859914	1.87e-34	1.81e-33
peak955	chr16	5119601	5144799	intron (NM_008909, intron 1 of 21)	intron (NM_008909, intron 1 of 21)	281	Ppl	periplakin	protein-coding	9.31968	8.61655	0.859902	1.18e-37	1.28e-36
peak1910	chr4	128661401	128676799	intron (NM_001195130, intron 1 of 14)	intron (NM_001195130, intron 1 of 14)	14398	Phc2	polyhomeotic 2	protein-coding	8.54882	7.84559	0.859844	3.83e-22	2.07e-21
peak6093	chr5	139692001	139696999	Intergenic	Intergenic	41833	Micall2	MICAL-like 2	protein-coding	6.67241	5.96827	0.859764	2.45e-06	4.14e-06
peak5463	chr7	66962201	66968399	intron (NM_001033877, intron 7 of 22)	ORR1F|LTR|ERVL-MaLR	125565	Adamts17	a disintegrin-like and metallopeptidase (reprolysin type) with thrombospondin type 1 motif, 17	protein-coding	7.05523	6.35151	0.859666	2.86e-07	5.4e-07
peak1182	chr13	54426401	54446199	Intergenic	B4|SINE|B4	32540	Thoc3	THO complex 3	protein-coding	9.07549	8.37257	0.859655	8.54e-32	7.46e-31
peak7235	chr14	34845201	34847999	intron (NM_008166, intron 2 of 15)	intron (NM_008166, intron 2 of 15)	26464	Grid1	glutamate receptor, ionotropic, delta 1	protein-coding	5.89482	5.18982	0.859649	4.37e-05	6.24e-05
peak1988	chr5	24519001	24531399	intron (NM_015739, intron 1 of 1)	intron (NM_015739, intron 1 of 1)	1648	Gbx1	gastrulation brain homeobox 1	protein-coding	8.49385	7.79082	0.859634	2.62e-21	1.36e-20
peak610	chr15	85758801	85795799	intron (NM_011144, intron 2 of 7)	B3|SINE|B2	34397	Cdpf1	cysteine rich, DPF motif domain containing 1	protein-coding	9.76321	9.06049	0.85955	4.35e-51	7.36e-50
peak1022	chr11	52739201	52761199	Intergenic	ORR1E|LTR|ERVL-MaLR	-14506	Fstl4	follistatin-like 4	protein-coding	9.24793	8.54514	0.859545	8.24e-36	8.32e-35
peak4217	chr16	17591601	17598999	Intergenic	Intergenic	-18410	Slc7a4	solute carrier family 7 (cationic amino acid transporter, y+ system), member 4	protein-coding	7.52361	6.82035	0.859502	4.34e-10	1.06e-09
peak4189	chr2	180446601	180454599	Intergenic	Intergenic	-5645	Slco4a1	solute carrier organic anion transporter family, member 4a1	protein-coding	7.53527	6.83219	0.859327	3.52e-10	8.66e-10
peak6882	chr19	44476801	44479799	Intergenic	Intergenic	-15172	Wnt8b	wingless-type MMTV integration site family, member 8B	protein-coding	6.04439	5.34005	0.859227	1.85e-05	2.77e-05
peak2469	chr13	43749201	43761999	Intergenic	Lx8|LINE|L1	-29512	Cd83	CD83 antigen	protein-coding	8.21433	7.51173	0.859121	1.82e-17	7.6e-17
peak3569	chr4	141914801	141923999	intron (NM_177868, intron 20 of 31)	intron (NM_177868, intron 20 of 31)	-44480	Efhd2	EF hand domain containing 2	protein-coding	7.7482	7.04551	0.859039	3.57e-12	1.03e-11
peak581	chr7	67917001	67950999	Intergenic	ORR1D1|LTR|ERVL-MaLR	-18257	Igf1r	insulin-like growth factor I receptor	protein-coding	9.81858	9.11642	0.859	5.15e-53	9.14e-52
peak6638	chr3	152938401	152942199	intron (NM_012028, intron 2 of 4)	L1MD1|LINE|L1	41910	St6galnac5	ST6 (alpha-N-acetyl-neuraminyl-2,3-beta-galactosyl-1,3)-N-acetylgalactosaminide alpha-2,6-sialyltransferase 5	protein-coding	6.17992	5.47601	0.858992	1.05e-05	1.64e-05
peak1765	chr2	173568201	173581999	intron (NM_001199955, intron 1 of 1)	intron (NM_001199955, intron 1 of 1)	3173	Ankrd60	ankyrin repeat domain 60	protein-coding	8.65106	7.94879	0.858919	1.02e-23	5.99e-23
peak4218	chr10	122821201	122827999	intron (NM_176919, intron 4 of 8)	intron (NM_176919, intron 4 of 8)	145285	Mir8104	microRNA 8104	ncRNA	7.52354	6.82089	0.858894	4.43e-10	1.09e-09
peak985	chr14	67223001	67242799	promoter-TSS (NM_001276387)	promoter-TSS (NM_001276387)	-392	Ebf2	early B cell factor 2	protein-coding	9.29462	8.59259	0.858797	6.23e-37	6.53e-36
peak2620	chr10	117627001	117636999	intron (NM_027468, intron 2 of 8)	intron (NM_027468, intron 2 of 8)	2500	Cpm	carboxypeptidase M	protein-coding	8.1421	7.43983	0.85878	1.46e-16	5.74e-16
peak294	chr11	119040401	119084799	Intergenic	RMER15-int|LTR|ERVL	-21687	Cbx8	chromobox 8	protein-coding	10.3788	9.67699	0.858736	1.05e-77	3.68e-76
peak996	chr4	152114801	152134799	intron (NM_207687, intron 13 of 15)	intron (NM_207687, intron 13 of 15)	4125	Espn	espin	protein-coding	9.2831	8.58114	0.858726	1.24e-36	1.29e-35
peak6466	chr5	147211401	147214599	Intergenic	G-rich|Low_complexity|Low_complexity	24304	Gsx1	GS homeobox 1	protein-coding	6.30377	5.60031	0.858702	6.95e-06	1.11e-05
peak5942	chr1	181510001	181514799	promoter-TSS (NM_207280)	promoter-TSS (NM_207280)	-949	Ccdc121	coiled-coil domain containing 121	protein-coding	6.80093	6.09821	0.858473	1.53e-06	2.65e-06
peak343	chr4	137188201	137232599	Intergenic	Intergenic	-45334	Gm13003	predicted gene 13003	ncRNA	10.2825	9.58106	0.858326	1.03e-72	3.1e-71
peak5887	chr7	37564401	37569199	intron (NM_172385, intron 4 of 5)	intron (NM_172385, intron 4 of 5)	202952	Zfp536	zinc finger protein 536	protein-coding	6.83926	6.13675	0.858297	1.26e-06	2.21e-06
peak3804	chr2	28230201	28239999	Intergenic	Intergenic	29411	Olfm1	olfactomedin 1	protein-coding	7.66172	6.95979	0.858242	2.67e-11	7.24e-11
peak532	chr7	100992401	101023799	intron (NM_001302346, intron 1 of 2)	intron (NM_001302346, intron 1 of 2)	3898	P2ry2	purinergic receptor P2Y, G-protein coupled 2	protein-coding	9.90463	9.2033	0.858174	3.78e-56	7.33e-55
peak5697	chr7	70344401	70349599	Intergenic	Intergenic	-9148	Gm29683	predicted gene, 29683	ncRNA	6.94839	6.24614	0.858127	6.73e-07	1.22e-06
peak5487	chr4	156202201	156207599	non-coding (NR_030671, exon 1 of 1)	non-coding (NR_030671, exon 1 of 1)	1616	AW011738	expressed sequence AW011738	ncRNA	7.04981	6.34765	0.858109	3.1e-07	5.84e-07
peak1675	chr13	83713401	83729799	non-coding (NR_152245, exon 1 of 4)	non-coding (NR_152245, exon 1 of 4)	219	C130071C03Rik	RIKEN cDNA C130071C03 gene	ncRNA	8.71254	8.01111	0.858095	1.07e-24	6.59e-24
peak2821	chr10	67614601	67627399	Intergenic	Intergenic	-49041	4930563J15Rik	RIKEN cDNA 4930563J15 gene	ncRNA	8.04987	7.34829	0.858046	1.98e-15	7.26e-15
peak2673	chr10	76062401	76074199	intron (NM_023219, intron 11 of 14)	intron (NM_023219, intron 11 of 14)	-10317	Gm16222	predicted gene 16222	ncRNA	8.11893	7.41757	0.857862	3.03e-16	1.17e-15
peak2920	chr5	147693201	147703799	intron (NM_001363135, intron 3 of 12)	B2_Mm2|SINE|B2	27511	Flt1	FMS-like tyrosine kinase 1	protein-coding	8	7.29881	0.85765	7.65e-15	2.71e-14
peak4906	chr15	78440001	78446199	intron (NM_001355601, intron 15 of 17)	intron (NM_001355601, intron 15 of 17)	14536	Kctd17	potassium channel tetramerisation domain containing 17	protein-coding	7.2807	6.57922	0.857578	2.47e-08	5.21e-08
peak6527	chr16	90037401	90040599	Intergenic	Intergenic	-64301	Tiam1	T cell lymphoma invasion and metastasis 1	protein-coding	6.25739	5.55508	0.857493	8.31e-06	1.32e-05
peak4022	chr14	104455801	104463999	Intergenic	Intergenic	8099	Pou4f1	POU domain, class 4, transcription factor 1	protein-coding	7.5887	6.88761	0.857372	1.31e-10	3.37e-10
peak6034	chr8	124759801	124763799	Intergenic	Intergenic	-9934	Fam89a	family with sequence similarity 89, member A	protein-coding	6.73472	6.03318	0.857232	2.06e-06	3.52e-06
peak5939	chr5	72733001	72738199	intron (NM_013698, intron 1 of 13)	intron (NM_013698, intron 1 of 13)	1002	Txk	TXK tyrosine kinase	protein-coding	6.80733	6.10587	0.857225	1.5e-06	2.62e-06
peak1292	chr10	60513801	60530399	intron (NR_045556, intron 10 of 68)	intron (NR_045556, intron 10 of 68)	122374	Gm17455	predicted gene, 17455	protein-coding	8.9901	8.28981	0.85701	7.88e-30	6.3e-29
peak4294	chr19	41749001	41756399	Intergenic	B3A|SINE|B2	5739	Gm19424	predicted gene, 19424	ncRNA	7.49588	6.79513	0.856981	8.02e-10	1.93e-09
peak814	chr3	94394801	94414599	TTS (NM_177250)	TTS (NM_177250)	5481	Lingo4	leucine rich repeat and Ig domain containing 4	protein-coding	9.48482	8.78468	0.856946	5.7e-42	7.23e-41
peak6070	chr4	128920401	128924399	Intergenic	B2_Mm2|SINE|B2	38356	Trim62	tripartite motif-containing 62	protein-coding	6.7005	5.99925	0.856915	2.33e-06	3.96e-06
peak5805	chr17	15298001	15303999	Intergenic	MT-int|LTR|ERVL-MaLR	53461	Gm10510	predicted gene 10510	ncRNA	6.89478	6.19371	0.856895	9.97e-07	1.77e-06
peak6610	chr12	34903401	34906799	intron (NM_001271386, intron 2 of 27)	intron (NM_001271386, intron 2 of 27)	11995	Hdac9	histone deacetylase 9	protein-coding	6.20946	5.50775	0.856837	9.81e-06	1.53e-05
peak980	chr10	78329601	78355999	intron (NM_053014, intron 1 of 9)	intron (NM_053014, intron 1 of 9)	-2593	Mir7659	microRNA 7659	ncRNA	9.30378	8.60372	0.856825	4.99e-37	5.26e-36
peak4169	chr4	140128601	140136399	intron (NM_198610, intron 2 of 9)	intron (NM_198610, intron 2 of 9)	-10373	Gm13029	predicted gene 13029	ncRNA	7.54692	6.84637	0.856798	3.05e-10	7.55e-10
peak1743	chr11	83425401	83439799	Intergenic	Intergenic	-3079	Gas2l2	growth arrest-specific 2 like 2	protein-coding	8.67422	7.97415	0.856717	5.39e-24	3.19e-23
peak3465	chr15	75960001	75967999	Intergenic	(CTTG)n|Simple_repeat|Simple_repeat	-5123	Zfp707	zinc finger protein 707	protein-coding	7.7879	7.08757	0.856701	1.59e-12	4.74e-12
peak4657	chr15	57998801	58006799	intron (NM_173862, intron 3 of 3)	intron (NM_173862, intron 3 of 3)	16897	Fam83a	family with sequence similarity 83, member A	protein-coding	7.37942	6.67891	0.856675	6.02e-09	1.33e-08
peak403	chr7	142882401	142921399	Intergenic	Intergenic	-1905	Th	tyrosine hydroxylase	protein-coding	10.1592	9.45945	0.856656	1.23e-66	3.15e-65
peak2222	chr9	54678601	54693799	Intergenic	Intergenic	-13083	Dnaja4	DnaJ heat shock protein family (Hsp40) member A4	protein-coding	8.35537	7.65529	0.856652	3.05e-19	1.42e-18
peak5486	chr7	45955601	45960999	Intergenic	RMER19B|LTR|ERVK	34085	Ccdc114	coiled-coil domain containing 114	protein-coding	7.05523	6.35473	0.856453	3.09e-07	5.81e-07
peak6339	chr11	68863601	68867199	Intergenic	Intergenic	-12265	Ndel1	nudE neurodevelopment protein 1 like 1	protein-coding	6.44299	5.74194	0.856445	4.93e-06	8.04e-06
peak6340	chr9	107191801	107195999	non-coding (NR_102273, exon 1 of 1)	non-coding (NR_102273, exon 1 of 1)	1093	AA543401	myc-like oncogene, s-myc protein pseudogene	pseudo	6.44299	5.74194	0.856445	4.93e-06	8.04e-06
peak6618	chr2	120070001	120073399	exon (NM_001370938, exon 18 of 67)	exon (NM_001370938, exon 18 of 67)	17213	Sptbn5	spectrin beta, non-erythrocytic 5	protein-coding	6.20945	5.50813	0.856442	1e-05	1.56e-05
peak3291	chr5	150590601	150602199	Intergenic	Intergenic	-1875	N4bp2l1	NEDD4 binding protein 2-like 1	protein-coding	7.85483	7.15482	0.856403	3.23e-13	1.01e-12
peak2287	chr11	86369801	86383799	Intergenic	Intergenic	-19204	Med13	mediator complex subunit 13	protein-coding	8.32867	7.62887	0.856362	7.26e-19	3.28e-18
peak6341	chr16	23242601	23246599	intron (NM_001252505, intron 1 of 7)	intron (NM_001252505, intron 1 of 7)	18579	St6gal1	beta galactoside alpha 2,6 sialyltransferase 1	protein-coding	6.44287	5.74194	0.856325	4.94e-06	8.05e-06
peak1366	chr2	170433201	170450999	Intergenic	RLTR18|LTR|ERVK	-14255	Bcas1	breast carcinoma amplified sequence 1	protein-coding	8.93517	8.23576	0.856118	1.13e-28	8.52e-28
peak233	chr9	43638601	43696799	Intergenic	Intergenic	-76254	Nectin1	nectin cell adhesion molecule 1	protein-coding	10.5541	9.85494	0.856071	4.3e-87	1.9e-85
peak1153	chr7	49897201	49917999	Intergenic	Intergenic	-2699	Slc6a5	solute carrier family 6 (neurotransmitter transporter, glycine), member 5	protein-coding	9.11505	8.41573	0.856058	1.86e-32	1.66e-31
peak1496	chr9	21979401	21995999	exon (NM_023622, exon 5 of 19)	exon (NM_023622, exon 5 of 19)	1753	Rgl3	ral guanine nucleotide dissociation stimulator-like 3	protein-coding	8.83604	8.13669	0.856041	8.84e-27	6.1e-26
peak128	chr15	27983401	28050199	intron (NM_001081302, intron 1 of 56)	L1MC4|LINE|L1	9048	Trio	triple functional domain (PTPRF interacting)	protein-coding	11.0317	10.3326	0.856014	2.14e-120	1.73e-118
peak1552	chr3	87993201	88005999	intron (NM_001109758, intron 1 of 7)	intron (NM_001109758, intron 1 of 7)	756	Bcan	brevican	protein-coding	8.79765	8.0985	0.855837	4.47e-26	2.97e-25
peak580	chr18	42392201	42423799	Intergenic	Intergenic	13403	Pou4f3	POU domain, class 4, transcription factor 3	protein-coding	9.83052	9.13164	0.855718	4.08e-53	7.26e-52
peak756	chr2	168267001	168290599	Intergenic	Intergenic	-9469	Kcng1	potassium voltage-gated channel, subfamily G, member 1	protein-coding	9.56128	8.86251	0.855581	3.97e-44	5.43e-43
peak2271	chr5	147381601	147393599	intron (NM_010229, intron 1 of 23)	intron (NM_010229, intron 1 of 23)	12889	Flt3	FMS-like tyrosine kinase 3	protein-coding	8.33538	7.63652	0.85542	6.32e-19	2.87e-18
peak1693	chr13	34643601	34656599	intron (NM_025831, intron 1 of 4)	intron (NM_025831, intron 1 of 4)	2581	Pxdc1	PX domain containing 1	protein-coding	8.70736	8.00862	0.855399	1.73e-24	1.05e-23
peak4098	chr17	45850201	45857999	Intergenic	B1F|SINE|Alu	27352	4930542M03Rik	RIKEN cDNA 4930542M03 gene	ncRNA	7.56989	6.87091	0.85525	2.06e-10	5.18e-10
peak1857	chr2	26308201	26323599	intron (NM_001355575, intron 1 of 13)	intron (NM_001355575, intron 1 of 13)	367	Gpsm1	G-protein signalling modulator 1 (AGS3-like, C. elegans)	protein-coding	8.59618	7.89759	0.855228	1.11e-22	6.16e-22
peak6712	chr7	137762801	137765999	Intergenic	Intergenic	326726	Gm12669	glutaredoxin 3 pseudogene	pseudo	6.15987	5.45971	0.855223	1.23e-05	1.9e-05
peak1469	chr17	86861401	86880799	Intergenic	MTEb|LTR|ERVL-MaLR	-46248	Tmem247	transmembrane protein 247	protein-coding	8.85331	8.1548	0.855213	4.64e-27	3.26e-26
peak6261	chr5	114035601	114040199	intron (NM_001359214, intron 12 of 16)	intron (NM_001359214, intron 12 of 16)	33092	Dao	D-amino acid oxidase	protein-coding	6.54693	5.84723	0.855205	3.92e-06	6.47e-06
peak863	chr7	144391401	144415999	intron (NM_001081370, intron 6 of 10)	intron (NM_001081370, intron 6 of 10)	67235	Cttn	cortactin	protein-coding	9.42312	8.72471	0.855205	4.33e-40	5.18e-39
peak4324	chr12	87043201	87050599	intron (NM_172583, intron 2 of 24)	B1_Mur3|SINE|Alu	20608	Tmem63c	transmembrane protein 63c	protein-coding	7.48787	6.7889	0.85519	9.91e-10	2.36e-09
peak7341	chr11	24368401	24370999	Intergenic	Intergenic	-112209	4933430M04Rik	RIKEN cDNA 4933430M04 gene	ncRNA	5.87036	5.16992	0.855073	5.48e-05	7.71e-05
peak2122	chr4	107647601	107662199	Intergenic	Intergenic	28689	Dmrtb1	DMRT-like family B with proline-rich C-terminal, 1	protein-coding	8.42626	7.72783	0.855018	3.68e-20	1.79e-19
peak710	chr12	86559401	86586799	Intergenic	Intergenic	-105600	Vash1	vasohibin 1	protein-coding	9.61839	8.92028	0.854927	7.7e-46	1.12e-44
peak3831	chr12	73451201	73459399	Intergenic	LTR16A|LTR|ERVL	-45737	D830013O20Rik	RIKEN cDNA D830013O20 gene	ncRNA	7.65463	6.95613	0.854806	3.52e-11	9.49e-11
peak1436	chr10	67526801	67542999	Intergenic	Intergenic	-2969	Egr2	early growth response 2	protein-coding	8.88569	8.1876	0.854796	1.2e-27	8.6e-27
peak213	chr1	42668801	42723799	5' UTR (NM_008900, exon 1 of 1)	5' UTR (NM_008900, exon 1 of 1)	532	Pou3f3	POU domain, class 3, transcription factor 3	protein-coding	10.6353	9.93738	0.85479	8.44e-92	4.09e-90
peak777	chr2	163330801	163355199	intron (NM_021566, intron 2 of 5)	intron (NM_021566, intron 2 of 5)	54973	Jph2	junctophilin 2	protein-coding	9.53236	8.83452	0.854644	3.52e-43	4.68e-42
peak1181	chr5	139967201	139986799	Intergenic	Intergenic	69057	Elfn1	leucine rich repeat and fibronectin type III, extracellular 1	protein-coding	9.09011	8.39231	0.854541	8.19e-32	7.16e-31
peak254	chr15	101703801	101755399	Intergenic	Intergenic	13497	Krt71	keratin 71	protein-coding	10.4993	9.80171	0.854533	1.16e-83	4.7e-82
peak3151	chr10	127003601	127013799	intron (NM_009635, intron 7 of 19)	intron (NM_009635, intron 7 of 19)	7991	Avil	advillin	protein-coding	7.91289	7.21478	0.854529	8.43e-14	2.76e-13
peak2248	chr5	147676201	147692399	intron (NM_001363135, intron 3 of 12)	intron (NM_001363135, intron 3 of 12)	41711	Flt1	FMS-like tyrosine kinase 1	protein-coding	8.34871	7.65079	0.854487	4.51e-19	2.07e-18
peak322	chr17	85769601	85816399	Intergenic	Intergenic	-104746	Six2	sine oculis-related homeobox 2	protein-coding	10.3332	9.63567	0.854368	1.08e-74	3.45e-73
peak5841	chr13	25054601	25060399	intron (NM_001195617, intron 1 of 7)	L1MB8|LINE|L1	1496	Dcdc2a	doublecortin domain containing 2a	protein-coding	6.88878	6.19031	0.854299	1.09e-06	1.92e-06
peak4713	chr1	170653601	170661199	intron (NM_177068, intron 3 of 7)	intron (NM_177068, intron 3 of 7)	12868	Olfml2b	olfactomedin-like 2B	protein-coding	7.36192	6.6638	0.854284	8.58e-09	1.88e-08
peak2294	chr11	98381201	98393799	exon (NM_008890, exon 2 of 3)	exon (NM_008890, exon 2 of 3)	877	Pnmt	phenylethanolamine-N-methyltransferase	protein-coding	8.33092	7.63333	0.854157	7.96e-19	3.58e-18
peak636	chr7	140042201	140074999	Intergenic	Intergenic	-9512	Msx3	msh homeobox 3	protein-coding	9.72792	9.0306	0.854146	2.36e-49	3.83e-48
peak3572	chr11	100186601	100194799	intron (NM_201255, intron 4 of 7)	intron (NM_201255, intron 4 of 7)	2546	Krt9	keratin 9	protein-coding	7.75824	7.0605	0.854096	3.63e-12	1.05e-11
peak5096	chr5	66020201	66026999	intron (NM_001291226, intron 4 of 5)	intron (NM_001291226, intron 4 of 5)	-19315	9130230L23Rik	RIKEN cDNA 9130230L23 gene	ncRNA	7.21436	6.51641	0.854014	6.44e-08	1.31e-07
peak2387	chr5	24944601	24957199	intron (NM_145401, intron 3 of 15)	intron (NM_145401, intron 3 of 15)	-42391	Prkag2	protein kinase, AMP-activated, gamma 2 non-catalytic subunit	protein-coding	8.27844	7.58099	0.853995	3.99e-18	1.72e-17
peak3189	chr11	104228201	104237399	intron (NM_001038609, intron 1 of 11)	CpG	1364	Mapt	microtubule-associated protein tau	protein-coding	7.89782	7.20027	0.853968	1.26e-13	4.09e-13
peak6452	chr15	95183401	95186999	Intergenic	Intergenic	-35882	LOC100043315	uncharacterized LOC100043315	ncRNA	6.3576	5.65907	0.853846	6.67e-06	1.07e-05
peak367	chr11	85904601	85952199	Intergenic	Intergenic	31635	Tbx4	T-box 4	protein-coding	10.2438	9.54683	0.853812	3.31e-70	9.32e-69
peak2157	chr11	101261001	101274999	intron (NM_175638, intron 6 of 18)	B1_Mm|SINE|Alu	7433	Wnk4	WNK lysine deficient protein kinase 4	protein-coding	8.40726	7.71027	0.853575	7.7e-20	3.69e-19
peak613	chr9	107647601	107676999	intron (NM_001199218, intron 1 of 15)	intron (NM_001199218, intron 1 of 15)	5099	Slc38a3	solute carrier family 38, member 3	protein-coding	9.77644	9.07973	0.853546	5.71e-51	9.62e-50
peak1836	chr4	151096601	151111799	intron (NM_001081557, intron 11 of 23)	intron (NM_001081557, intron 11 of 23)	14630	Gm13090	predicted gene 13090	protein-coding	8.61289	7.91599	0.853537	7.12e-23	4e-22
peak4367	chr16	87564801	87572199	intron (NM_144854, intron 2 of 4)	intron (NM_144854, intron 2 of 4)	15170	Map3k7cl	Map3k7 C-terminal like	protein-coding	7.47974	6.78246	0.853502	1.22e-09	2.89e-09
peak1076	chr11	99414201	99437399	Intergenic	B1F|SINE|Alu	-3541	Krt12	keratin 12	protein-coding	9.20212	8.50546	0.853417	2.7e-34	2.59e-33
peak2412	chr17	69072801	69084599	intron (NM_001355732, intron 1 of 21)	intron (NM_001355732, intron 1 of 21)	3023	Epb41l3	erythrocyte membrane protein band 4.1 like 3	protein-coding	8.26677	7.57012	0.853205	5.94e-18	2.54e-17
peak384	chr12	108378801	108426199	intron (NM_001286346, intron 1 of 21)	ID_B1|SINE|B4	-8133	Eml1	echinoderm microtubule associated protein like 1	protein-coding	10.207	9.51076	0.853134	2.22e-68	5.98e-67
peak2542	chr2	173176001	173186599	Intergenic	Intergenic	28227	Pck1	phosphoenolpyruvate carboxykinase 1, cytosolic	protein-coding	8.19969	7.50329	0.852918	4.34e-17	1.76e-16
peak182	chr1	136047001	136113599	intron (NM_014193, intron 10 of 42)	intron (NM_014193, intron 10 of 42)	27489	Cacna1s	calcium channel, voltage-dependent, L type, alpha 1S subunit	protein-coding	10.7532	10.0572	0.852912	4.36e-99	2.47e-97
peak3702	chr13	56809201	56818799	intron (NM_012035, intron 5 of 11)	intron (NM_012035, intron 5 of 11)	81789	Trpc7	transient receptor potential cation channel, subfamily C, member 7	protein-coding	7.70734	7.01089	0.85278	1.23e-11	3.44e-11
peak494	chr5	118954801	118992399	Intergenic	Intergenic	21261	4930413E15Rik	RIKEN cDNA 4930413E15 gene	ncRNA	10.0042	9.3083	0.852775	1.71e-59	3.58e-58
peak5588	chr11	70202801	70208199	Intergenic	RMER15-int|LTR|ERVL	-8410	Slc16a11	solute carrier family 16 (monocarboxylic acid transporters), member 11	protein-coding	7.0168	6.31997	0.85276	4.71e-07	8.69e-07
peak2003	chr15	85814801	85828599	promoter-TSS (NM_011105)	promoter-TSS (NM_011105)	33	Pkdrej	polycystin (PKD) family receptor for egg jelly	protein-coding	8.50383	7.80771	0.852729	3.44e-21	1.77e-20
peak604	chr4	148765601	148801399	Intergenic	PB1D7|SINE|Alu	-20892	Casz1	castor zinc finger 1	protein-coding	9.80171	9.10605	0.852502	9.28e-52	1.59e-50
peak5362	chr19	57319401	57325399	TTS (NR_040316)	TTS (NR_040316)	-7481	Ablim1	actin-binding LIM protein 1	protein-coding	7.11892	6.42245	0.85248	1.91e-07	3.68e-07
peak3155	chr2	173797201	173808599	Intergenic	Intergenic	65329	Vapb	vesicle-associated membrane protein, associated protein B and C	protein-coding	7.91588	7.21984	0.852466	8.74e-14	2.86e-13
peak1261	chr5	37373001	37397799	intron (NM_145920, intron 11 of 19)	intron (NM_145920, intron 11 of 19)	46922	Evc2	EvC ciliary complex subunit 2	protein-coding	9.02238	8.32666	0.85245	3.03e-30	2.48e-29
peak3067	chr2	147081601	147091199	Intergenic	RLTR51A_Mm|LTR|ERVK?	-1055	Nkx2-4	NK2 homeobox 4	protein-coding	7.94835	7.2525	0.852288	3.95e-14	1.33e-13
peak2129	chr12	28541601	28555599	promoter-TSS (NM_001177964)	promoter-TSS (NM_001177964)	-263	Dcdc2c	doublecortin domain containing 2C	protein-coding	8.43048	7.73485	0.852227	4.05e-20	1.97e-19
peak2853	chr12	83408401	83420399	intron (NM_001267625, intron 1 of 10)	L1M4|LINE|L1	73336	Dpf3	D4, zinc and double PHD fingers, family 3	protein-coding	8.04987	7.35423	0.852109	2.8e-15	1.01e-14
peak2152	chr9	118966601	118983199	intron (NM_133710, intron 1 of 7)	intron (NM_133710, intron 1 of 7)	48364	Ctdspl	CTD (carboxy-terminal domain, RNA polymerase II, polypeptide A) small phosphatase-like	protein-coding	8.41364	7.71816	0.852069	7.03e-20	3.37e-19
peak1369	chr4	150087801	150107799	intron (NM_177366, intron 1 of 3)	B2_Mm2|SINE|B2	10297	Gpr157	G protein-coupled receptor 157	protein-coding	8.94544	8.25018	0.851971	1.18e-28	8.88e-28
peak4405	chr18	36021801	36029599	intron (NM_001167891, intron 5 of 9)	L2|LINE|L2	60870	Psd2	pleckstrin and Sec7 domain containing 2	protein-coding	7.47165	6.77599	0.851876	1.5e-09	3.51e-09
peak2347	chr5	124084601	124100199	intron (NM_019875, intron 1 of 11)	intron (NM_019875, intron 1 of 11)	3398	Abcb9	ATP-binding cassette, sub-family B (MDR/TAP), member 9	protein-coding	8.30605	7.61075	0.851858	2.05e-18	9e-18
peak241	chr8	57316001	57357399	intron (NR_131041, intron 1 of 2)	intron (NR_131041, intron 1 of 2)	4265	5033428I22Rik	RIKEN cDNA 5033428I22 gene	ncRNA	10.5411	9.84615	0.851847	1.27e-85	5.45e-84
peak864	chr4	46030001	46051399	intron (NM_021883, intron 1 of 9)	intron (NM_021883, intron 1 of 9)	1478	Tmod1	tropomodulin 1	protein-coding	9.43149	8.73646	0.851825	4.59e-40	5.49e-39
peak52	chr4	154734201	154830199	Intergenic	Intergenic	-55216	Ttc34	tetratricopeptide repeat domain 34	protein-coding	11.5517	10.8568	0.85182	1.05e-169	2.09e-167
peak1380	chr4	137241201	137258999	Intergenic	Intergenic	-27535	Wnt4	wingless-type MMTV integration site family, member 4	protein-coding	8.94105	8.24599	0.851775	1.46e-28	1.09e-27
peak731	chr18	42423801	42457799	Intergenic	Intergenic	46203	Pou4f3	POU domain, class 4, transcription factor 3	protein-coding	9.60456	8.90969	0.851687	4e-45	5.64e-44
peak2171	chr1	152944401	152957799	Intergenic	B3|SINE|B2	-4001	Nmnat2	nicotinamide nucleotide adenylyltransferase 2	protein-coding	8.39874	7.70371	0.851617	1.18e-19	5.63e-19
peak272	chr9	107677801	107725399	intron (NM_011349, intron 2 of 17)	intron (NM_011349, intron 2 of 17)	3991	Sema3f	sema domain, immunoglobulin domain (Ig), short basic domain, secreted, (semaphorin) 3F	protein-coding	10.4429	9.74823	0.851607	4.64e-80	1.76e-78
peak7726	chr9	103521401	103523999	intron (NM_001359465, intron 2 of 4)	intron (NM_001359465, intron 2 of 4)	-34390	4932413F04Rik	RIKEN cDNA 4932413F04 gene	ncRNA	5.74147	5.04441	0.851487	0.000120597	0.000161135
peak7725	chr1	166997801	167000199	intron (NR_037988, intron 1 of 2)	intron (NR_037988, intron 1 of 2)	730	Gm16701	predicted gene, 16701	ncRNA	5.74147	5.04442	0.851472	0.000120597	0.000161135
peak194	chr5	35033401	35088199	intron (NM_001348276, intron 2 of 4)	intron (NM_001348276, intron 2 of 4)	4034	Dok7	docking protein 7	protein-coding	10.7211	10.0265	0.851472	1.11e-96	5.91e-95
peak3387	chr16	87548601	87558799	intron (NM_144854, intron 1 of 4)	intron (NM_144854, intron 1 of 4)	370	Map3k7cl	Map3k7 C-terminal like	protein-coding	7.82973	7.13471	0.851413	7.62e-13	2.32e-12
peak4203	chr17	8846801	8856199	intron (NM_001347321, intron 1 of 21)	URR1A|DNA|hAT-Charlie	1515	Pde10a	phosphodiesterase 10A	protein-coding	7.54697	6.85186	0.851369	3.77e-10	9.27e-10
peak153	chr13	55898601	55969799	Intergenic	Intergenic	-102775	Pitx1	paired-like homeodomain transcription factor 1	protein-coding	10.9009	10.2065	0.851331	3.49e-109	2.35e-107
peak928	chr9	89903001	89923799	intron (NM_001039655, intron 2 of 2)	intron (NM_001039655, intron 2 of 2)	3625	Rasgrf1	RAS protein-specific guanine nucleotide-releasing factor 1	protein-coding	9.36523	8.67071	0.851299	3.14e-38	3.49e-37
peak899	chr7	142856601	142881799	Intergenic	L1Md_F2|LINE|L1	30795	Th	tyrosine hydroxylase	protein-coding	9.39661	8.70234	0.851051	4.7e-39	5.4e-38
peak2154	chr18	37317801	37329999	TTS (NM_053130)	TTS (NM_053130)	3519	Pcdhb5	protocadherin beta 5	protein-coding	8.41573	7.72142	0.850908	7.26e-20	3.48e-19
peak2155	chr2	178138201	178149399	intron (NM_028806, intron 1 of 12)	Lx2B|LINE|L1	1867	Phactr3	phosphatase and actin regulator 3	protein-coding	8.41573	7.72142	0.850903	7.27e-20	3.48e-19
peak881	chr9	107488401	107514599	intron (NM_001174050, intron 4 of 37)	intron (NM_001174050, intron 4 of 37)	-32445	Tmem115	transmembrane protein 115	protein-coding	9.41996	8.72587	0.850881	1.13e-39	1.33e-38
peak4432	chr15	85158801	85166799	Intergenic	Intergenic	-6668	Gm19277	predicted gene, 19277	ncRNA	7.46758	6.77303	0.850777	1.7e-09	3.96e-09
peak5708	chr4	137663201	137668799	intron (NM_029563, intron 1 of 23)	B1_Mus1|SINE|Alu	1274	Rap1gap	Rap1 GTPase-activating protein	protein-coding	6.97143	6.27656	0.850764	7.02e-07	1.27e-06
peak2783	chr2	76944601	76955199	intron (NM_028004, intron 20 of 191)	intron (NM_028004, intron 20 of 191)	32647	Ttn	titin	protein-coding	8.08215	7.38791	0.850727	1.31e-15	4.87e-15
peak1483	chr15	27948401	27966999	intron (NM_001081302, intron 1 of 56)	intron (NM_001081302, intron 1 of 56)	68148	Trio	triple functional domain (PTPRF interacting)	protein-coding	8.85644	8.1625	0.850641	6.89e-27	4.8e-26
peak1055	chr17	48046001	48069399	Intergenic	Intergenic	-19407	1700122O11Rik	RIKEN cDNA 1700122O11 gene	protein-coding	9.23122	8.53737	0.85062	8.27e-35	8.09e-34
peak5821	chr8	120248801	120254399	Intergenic	Intergenic	-23370	A330074K22Rik	RIKEN cDNA A330074K22 gene	ncRNA	6.91291	6.21817	0.850595	1.03e-06	1.83e-06
peak351	chr2	165407001	165456799	intron (NM_054055, intron 5 of 12)	intron (NM_054055, intron 5 of 12)	-31506	Ocstamp	osteoclast stimulatory transmembrane protein	protein-coding	10.286	9.59242	0.850445	8.73e-72	2.57e-70
peak1194	chr8	70737201	70753399	exon (NM_001310465, exon 4 of 17)	exon (NM_001310465, exon 4 of 17)	-9379	Rab3a	RAB3A, member RAS oncogene family	protein-coding	9.09011	8.39653	0.850323	1.46e-31	1.26e-30
peak2875	chr19	22929001	22942199	intron (NM_001035239, intron 21 of 24)	intron (NM_001035239, intron 21 of 24)	19640	Trpm3	transient receptor potential cation channel, subfamily M, member 3	protein-coding	8.03889	7.34507	0.850293	4.22e-15	1.51e-14
peak515	chr2	158592601	158623199	intron (NR_040358, intron 1 of 2)	intron (NR_040358, intron 1 of 2)	2823	Gm14204	predicted gene 14204	ncRNA	9.96362	9.27023	0.850245	1.4e-57	2.81e-56
peak1249	chr4	46337401	46353199	exon (NM_183298, exon 1 of 1)	exon (NM_183298, exon 1 of 1)	1656	Foxe1	forkhead box E1	protein-coding	9.04029	8.34683	0.850196	1.72e-30	1.42e-29
peak4223	chr10	60696001	60702599	Intergenic	Intergenic	-2810	Cdh23	cadherin 23 (otocadherin)	protein-coding	7.53916	6.84534	0.850082	4.62e-10	1.13e-09
peak491	chr10	115558601	115601399	intron (NM_029982, intron 4 of 4)	intron (NM_029982, intron 4 of 4)	7780	Lgr5	leucine rich repeat containing G protein coupled receptor 5	protein-coding	10.0175	9.3244	0.849966	1.03e-59	2.17e-58
peak6005	chr17	86754001	86758199	intron (NM_010137, intron 1 of 15)	intron (NM_010137, intron 1 of 15)	2236	Epas1	endothelial PAS domain protein 1	protein-coding	6.80095	6.10687	0.849842	1.88e-06	3.23e-06
peak1572	chr2	164681001	164696999	Intergenic	Intergenic	3893	Wfdc13	WAP four-disulfide core domain 13	protein-coding	8.80413	8.11106	0.849758	6.78e-26	4.45e-25
peak4865	chr9	64080201	64086999	intron (NR_040743, intron 1 of 2)	B3A|SINE|B2	2839	Scarletltr	Scarletltr, erythroid developmental long intergenic non-protein coding transcript	ncRNA	7.31742	6.62382	0.849733	1.9e-08	4.03e-08
peak778	chr10	81436401	81463799	Intergenic	Intergenic	-22927	Nfic	nuclear factor I/C	protein-coding	9.54496	8.85209	0.849683	3.8e-43	5.04e-42
peak4152	chr16	10807201	10813999	Intergenic	Intergenic	-13777	Prm1	protamine 1	protein-coding	7.56602	6.87272	0.849568	2.74e-10	6.81e-10
peak3014	chr4	128701401	128711999	intron (NM_001195130, intron 2 of 14)	intron (NM_001195130, intron 2 of 14)	17962	Phc2	polyhomeotic 2	protein-coding	7.9744	7.28145	0.849405	2.37e-14	8.12e-14
peak2864	chr10	120381801	120395199	intron (NM_010441, intron 3 of 4)	intron (NM_010441, intron 3 of 4)	-1023	9230105E05Rik	RIKEN cDNA 9230105E05 gene	ncRNA	8.04715	7.3543	0.849331	3.57e-15	1.29e-14
peak4410	chr13	38250601	38258599	Intergenic	B2_Mm1t|SINE|B2	49661	Snrnp48	small nuclear ribonucleoprotein 48 (U11/U12)	protein-coding	7.47578	6.78285	0.849157	1.53e-09	3.58e-09
peak2449	chr13	38355201	38370199	intron (NM_007556, intron 1 of 6)	intron (NM_007556, intron 1 of 6)	16984	Bmp6	bone morphogenetic protein 6	protein-coding	8.25503	7.56246	0.849116	1.14e-17	4.8e-17
peak427	chr16	34535201	34579399	Intergenic	LTR81A|LTR|Gypsy	-43273	Kalrn	kalirin, RhoGEF kinase	protein-coding	10.1248	9.43253	0.849107	3.82e-64	9.23e-63
peak5914	chr15	86196201	86199599	Intergenic	Intergenic	-11759	Cerk	ceramide kinase	protein-coding	6.86425	6.17106	0.849009	1.43e-06	2.5e-06
peak5451	chr16	23144401	23150799	intron (NM_009605, intron 1 of 2)	intron (NM_009605, intron 1 of 2)	1064	Adipoq	adiponectin, C1Q and collagen domain containing	protein-coding	7.09275	6.39992	0.848822	2.73e-07	5.17e-07
peak6158	chr12	104510201	104515599	Intergenic	RLTR42|LTR|ERVK	-39664	Gsc	goosecoid homeobox	protein-coding	6.7073	6.01417	0.848816	2.86e-06	4.8e-06
peak3525	chr7	73737801	73746199	intron (NM_001162532, intron 1 of 2)	intron (NM_001162532, intron 1 of 2)	1693	Fam174b	family with sequence similarity 174, member B	protein-coding	7.78466	7.09227	0.848764	2.54e-12	7.44e-12
peak1655	chr9	119114801	119133999	intron (NM_177117, intron 11 of 36)	intron (NM_177117, intron 11 of 36)	21891	Dlec1	deleted in lung and esophageal cancer 1	protein-coding	8.75488	8.06286	0.848697	5.54e-25	3.45e-24
peak6285	chr14	69028001	69032399	intron (NM_009285, intron 1 of 3)	intron (NM_009285, intron 1 of 3)	911	Stc1	stanniocalcin 1	protein-coding	6.57742	5.88437	0.848603	4.23e-06	6.95e-06
peak2213	chr15	27673201	27687199	intron (NM_001242424, intron 1 of 8)	intron (NM_001242424, intron 1 of 8)	1342	Otulinl	OTU deubiquitinase with linear linkage specificity like	protein-coding	8.37939	7.68743	0.848538	2.76e-19	1.29e-18
peak2493	chr13	59064801	59079599	intron (NM_001025074, intron 16 of 17)	intron (NM_001025074, intron 16 of 17)	264503	Ntrk2	neurotrophic tyrosine kinase, receptor, type 2	protein-coding	8.23124	7.53932	0.848461	2.38e-17	9.86e-17
peak1157	chr4	139080201	139100599	intron (NM_008675, intron 1 of 3)	intron (NM_008675, intron 1 of 3)	2570	Nbl1	NBL1, DAN family BMP antagonist	protein-coding	9.128	8.43644	0.848308	2.85e-32	2.54e-31
peak911	chr11	96161201	96184199	Intergenic	Intergenic	-21616	Hoxb13	homeobox B13	protein-coding	9.39339	8.70208	0.848109	9.64e-39	1.09e-37
peak283	chr4	125246801	125289399	Intergenic	Intergenic	-140219	Zc3h12a	zinc finger CCCH type containing 12A	protein-coding	10.4268	9.73559	0.848092	1.21e-78	4.4e-77
peak687	chr4	135074401	135107599	Intergenic	MLT1G3|LTR|ERVL-MaLR	-29645	Runx3	runt related transcription factor 3	protein-coding	9.6742	8.98303	0.84799	5.24e-47	7.88e-46
peak2791	chr11	93096001	93105799	intron (NM_001361707, intron 2 of 9)	intron (NM_001361707, intron 2 of 9)	1610	Car10	carbonic anhydrase 10	protein-coding	8.08743	7.39602	0.847909	1.37e-15	5.08e-15
peak289	chr12	109436001	109483399	exon (NM_010052, exon 5 of 5)	exon (NM_010052, exon 5 of 5)	6245	Dlk1	delta like non-canonical Notch ligand 1	protein-coding	10.42	9.72894	0.847908	2.97e-78	1.06e-76
peak5248	chr18	76979201	76985799	intron (NM_001368656, intron 13 of 15)	HAL1|LINE|L1	38116	Hdhd2	haloacid dehalogenase-like hydrolase domain containing 2	protein-coding	7.17487	6.48305	0.847866	1.22e-07	2.39e-07
peak536	chr15	89530201	89562999	intron (NM_021423, intron 20 of 21)	intron (NM_021423, intron 20 of 21)	21605	Gm36221	predicted gene, 36221	ncRNA	9.92926	9.23825	0.847857	5.56e-56	1.07e-54
peak4323	chr2	33961801	33969199	Intergenic	MTEa|LTR|ERVL-MaLR	-77554	Mvb12b	multivesicular body subunit 12B	protein-coding	7.50389	6.81237	0.847772	9.86e-10	2.35e-09
peak99	chr13	53780201	53868199	Intergenic	Intergenic	91548	E130119H09Rik	RIKEN cDNA E130119H09 gene	ncRNA	11.2309	10.5401	0.847732	1.41e-135	1.47e-133
peak6706	chr13	52775401	52778799	Intergenic	Intergenic	-19895	BB123696	expressed sequence BB123696	ncRNA	6.19968	5.50713	0.847689	1.22e-05	1.87e-05
peak6160	chr16	44683001	44687199	Intergenic	Intergenic	-39201	Nepro	nucleolus and neural progenitor protein	protein-coding	6.70043	6.00844	0.847678	2.88e-06	4.83e-06
peak6118	chr15	94522001	94527199	intron (NM_172437, intron 8 of 8)	RCHARR1|DNA|hAT-Charlie	18907	Pus7l	pseudouridylate synthase 7-like	protein-coding	6.73466	6.04271	0.847668	2.58e-06	4.36e-06
peak1519	chr2	130371801	130387999	Intergenic	(TAAA)n|Simple_repeat|Simple_repeat	17729	Cpxm1	carboxypeptidase X 1 (M14 family)	protein-coding	8.84549	8.15454	0.847649	1.55e-26	1.06e-25
peak3112	chr1	183425401	183434199	intron (NM_030175, intron 6 of 8)	ID_B1|SINE|B4	10552	Hhipl2	hedgehog interacting protein-like 2	protein-coding	7.94252	7.25147	0.847486	6.08e-14	2.02e-13
peak1141	chr18	74632801	74655999	intron (NM_201600, intron 10 of 38)	intron (NM_201600, intron 10 of 38)	-113276	1700120E14Rik	RIKEN cDNA 1700120E14 gene	ncRNA	9.14593	8.45521	0.847472	1.27e-32	1.15e-31
peak28	chr12	112167801	112287199	Intergenic	MTD|LTR|ERVL-MaLR	81292	Kif26a	kinesin family member 26A	protein-coding	11.8478	11.1573	0.847452	4.32e-205	1.59e-202
peak5722	chr1	75132201	75138399	TTS (NM_001356264)	TTS (NM_001356264)	-1410	Slc23a3	solute carrier family 23 (nucleobase transporters), member 3	protein-coding	6.97722	6.28569	0.847444	7.35e-07	1.33e-06
peak5040	chr7	120195001	120202599	intron (NM_016669, intron 3 of 7)	intron (NM_016669, intron 3 of 7)	3189	Crym	crystallin, mu	protein-coding	7.2527	6.56139	0.847416	4.9e-08	1e-07
peak479	chr2	28753601	28794599	intron (NM_001033874, intron 11 of 12)	intron (NM_001033874, intron 11 of 12)	40822	Mir3088	microRNA 3088	ncRNA	10.0417	9.35114	0.847378	2.11e-60	4.55e-59
peak649	chr15	83944801	83977799	intron (NM_029946, intron 10 of 31)	intron (NM_029946, intron 10 of 31)	-25205	Efcab6	EF-hand calcium binding domain 6	protein-coding	9.71425	9.02373	0.847344	2.94e-48	4.68e-47
peak801	chr15	80669001	80694999	intron (NM_145986, intron 1 of 4)	intron (NM_145986, intron 1 of 4)	10153	Fam83f	family with sequence similarity 83, member F	protein-coding	9.52356	8.83314	0.847223	2.58e-42	3.32e-41
peak1751	chr16	34251601	34265999	intron (NM_177357, intron 11 of 59)	intron (NM_177357, intron 11 of 59)	255227	Kalrn	kalirin, RhoGEF kinase	protein-coding	8.6935	8.00295	0.847216	6.84e-24	4.03e-23
peak1255	chr15	78043801	78065199	intron (NM_007583, intron 1 of 3)	(TG)n|Simple_repeat|Simple_repeat	64780	Cacng2	calcium channel, voltage-dependent, gamma subunit 2	protein-coding	9.04166	8.35118	0.847212	2.39e-30	1.97e-29
peak6307	chr3	85687801	85691999	intron (NM_172682, intron 5 of 11)	intron (NM_172682, intron 5 of 11)	56309	Fam160a1	family with sequence similarity 160, member A1	protein-coding	6.56219	5.87054	0.847205	4.48e-06	7.34e-06
peak2263	chr17	86881601	86896199	Intergenic	Lx6|LINE|L1	-28448	Tmem247	transmembrane protein 247	protein-coding	8.35976	7.66914	0.847197	5.69e-19	2.6e-18
peak5431	chr7	37288201	37294799	Intergenic	B4|SINE|B4	478252	Zfp536	zinc finger protein 536	protein-coding	7.10854	6.41755	0.847001	2.47e-07	4.7e-07
peak981	chr14	55760801	55785399	intron (NM_080435, intron 17 of 25)	(TCTA)n|Simple_repeat|Simple_repeat	7138	Ltb4r1	leukotriene B4 receptor 1	protein-coding	9.32868	8.63852	0.846938	5.71e-37	6.01e-36
peak6182	chr10	126696001	126701199	Intergenic	Intergenic	11791	Mir378d	microRNA 378d	ncRNA	6.68646	5.99521	0.846928	3.02e-06	5.05e-06
peak3413	chr5	106380801	106391199	Intergenic	Intergenic	64660	Gm32921	predicted gene, 32921	ncRNA	7.82975	7.13939	0.846748	9.7e-13	2.93e-12
peak5736	chr18	81834201	81840399	Intergenic	L1_Mus1|LINE|L1	154780	Mir5127	microRNA 5127	ncRNA	6.9715	6.28069	0.846725	7.69e-07	1.38e-06
peak4957	chr14	122199801	122206599	intron (NM_029556, intron 1 of 7)	CpG	21506	Clybl	citrate lyase beta like	protein-coding	7.28535	6.59477	0.846702	3.26e-08	6.78e-08
peak3969	chr5	116132401	116139199	intron (NM_177759, intron 11 of 13)	CT-rich|Low_complexity|Low_complexity	12186	C330018A13Rik	RIKEN cDNA C330018A13 gene	ncRNA	7.6257	6.93534	0.84666	9.48e-11	2.47e-10
peak2104	chr4	130859201	130872999	Intergenic	Intergenic	-47216	Laptm5	lysosomal-associated protein transmembrane 5	protein-coding	8.45739	7.76734	0.846659	2.76e-20	1.35e-19
peak6095	chr2	179497201	179502399	intron (NM_001316723, intron 2 of 5)	(TG)n|Simple_repeat|Simple_repeat	57369	Cdh4	cadherin 4	protein-coding	6.75496	6.06408	0.846615	2.45e-06	4.16e-06
peak91	chr12	112077201	112164199	intron (NM_001081169, intron 7 of 14)	intron (NM_001081169, intron 7 of 14)	-10180	Mir203	microRNA 203	ncRNA	11.2946	10.605	0.846604	3.11e-141	3.53e-139
peak4097	chr13	52501001	52508999	3' UTR (NM_001024474, exon 2 of 2)	3' UTR (NM_001024474, exon 2 of 2)	25836	Diras2	DIRAS family, GTP-binding RAS-like 2	protein-coding	7.58872	6.89847	0.846536	2.05e-10	5.15e-10
peak6513	chr10	126140001	126144599	Intergenic	Intergenic	176081	Lrig3	leucine-rich repeats and immunoglobulin-like domains 3	protein-coding	6.34868	5.6577	0.846298	7.91e-06	1.25e-05
peak5929	chr17	31712601	31716999	Intergenic	B2_Mm2|SINE|B2	36869	Cryaa	crystallin, alpha A	protein-coding	6.87032	6.17987	0.846281	1.48e-06	2.57e-06
peak1335	chr1	178906401	178923999	exon (NM_001161665, exon 12 of 15)	exon (NM_001161665, exon 12 of 15)	386075	Kif26b	kinesin family member 26B	protein-coding	8.98868	8.29912	0.846279	3.31e-29	2.56e-28
peak5635	chr14	54933401	54938799	promoter-TSS (NM_026066)	promoter-TSS (NM_026066)	-370	Cmtm5	CKLF-like MARVEL transmembrane domain containing 5	protein-coding	7.02239	6.33208	0.846251	5.4e-07	9.9e-07
peak1674	chr5	123971801	123990999	intron (NM_145070, intron 1 of 31)	intron (NM_145070, intron 1 of 31)	7772	Hip1r	huntingtin interacting protein 1 related	protein-coding	8.74484	8.05527	0.846246	1.06e-24	6.54e-24
peak2038	chr2	173325801	173343999	Intergenic	Intergenic	-58367	Pmepa1	prostate transmembrane protein, androgen induced 1	protein-coding	8.49984	7.81024	0.846212	7.09e-21	3.59e-20
peak7834	chr15	27870601	27872999	intron (NM_001081302, intron 10 of 56)	intron (NM_001081302, intron 10 of 56)	154048	Trio	triple functional domain (PTPRF interacting)	protein-coding	5.71425	5.02244	0.846209	0.000151266	0.000199345
peak1317	chr2	172319601	172336599	Intergenic	Intergenic	-17477	Fam210b	family with sequence similarity 210, member B	protein-coding	9	8.31054	0.846185	1.98e-29	1.55e-28
peak722	chr2	25608201	25638799	Intergenic	Intergenic	-1495	Tmem141	transmembrane protein 141	protein-coding	9.63026	8.94098	0.846105	1.93e-45	2.76e-44
peak122	chr11	32806001	32878999	Intergenic	Intergenic	-17906	Smim23	small integral membrane protein 23	protein-coding	11.1102	10.421	0.846092	1.56e-124	1.32e-122
peak6206	chr4	143085601	143089599	Intergenic	L1MEg|LINE|L1	48562	Mir7021	microRNA 7021	ncRNA	6.67939	5.98902	0.846029	3.29e-06	5.48e-06
peak6106	chr19	4729601	4734399	exon (NM_021287, exon 11 of 37)	exon (NM_021287, exon 11 of 37)	20792	Sptbn2	spectrin beta, non-erythrocytic 2	protein-coding	6.75491	6.06474	0.845906	2.51e-06	4.24e-06
peak1922	chr4	107845201	107859199	intron (NM_001369053, intron 7 of 16)	L2a|LINE|L2	21247	Lrp8	low density lipoprotein receptor-related protein 8, apolipoprotein e receptor	protein-coding	8.57745	7.88837	0.845716	5.31e-22	2.85e-21
peak4489	chr4	134364801	134372599	intron (NM_001355493, intron 1 of 10)	intron (NM_001355493, intron 1 of 10)	3847	Extl1	exostoses (multiple)-like 1	protein-coding	7.45957	6.77009	0.8457	2.29e-09	5.28e-09
peak3685	chr5	147745601	147755199	Intergenic	ID2|SINE|ID	-24389	Flt1	FMS-like tyrosine kinase 1	protein-coding	7.73126	7.04194	0.845678	1.02e-11	2.86e-11
peak3311	chr3	26328601	26337399	Intergenic	Intergenic	-1091	Nlgn1	neuroligin 1	protein-coding	7.87346	7.18445	0.845418	3.67e-13	1.14e-12
peak2286	chr3	146381801	146395799	Intergenic	Intergenic	-9856	Gm10636	predicted gene 10636	ncRNA	8.35756	7.66882	0.845314	7.1e-19	3.21e-18
peak3839	chr15	6868401	6877599	intron (NM_001310469, intron 1 of 17)	(CA)n|Simple_repeat|Simple_repeat	1313	Osmr	oncostatin M receptor	protein-coding	7.6724	6.98348	0.845251	3.67e-11	9.88e-11
peak2630	chr7	24347201	24357399	intron (NM_029806, intron 2 of 4)	G-rich|Low_complexity|Low_complexity	3104	Lypd5	Ly6/Plaur domain containing 5	protein-coding	8.17242	7.4838	0.845141	1.6e-16	6.28e-16
peak1338	chr5	127541801	127560599	intron (NM_175432, intron 5 of 8)	B4A|SINE|B4	66192	Slc15a4	solute carrier family 15, member 4	protein-coding	8.99011	8.30172	0.845121	3.57e-29	2.76e-28
peak1231	chr7	131961401	131979199	intron (NM_173410, intron 1 of 2)	URR1B|DNA|hAT-Charlie	3840	Gpr26	G protein-coupled receptor 26	protein-coding	9.07415	8.38586	0.845026	6.63e-31	5.56e-30
peak2815	chr7	134547401	134560399	Intergenic	Intergenic	-116787	Dock1	dedicator of cytokinesis 1	protein-coding	8.08214	7.39363	0.845004	1.85e-15	6.78e-15
peak55	chr11	94367601	94468399	intron (NM_001112813, intron 27 of 34)	(TC)n|Simple_repeat|Simple_repeat	-25010	Abcc3	ATP-binding cassette, sub-family C (CFTR/MRP), member 3	protein-coding	11.5522	10.8642	0.844955	1.71e-167	3.21e-165
peak6281	chr7	128853001	128857399	Intergenic	Intergenic	110330	Sec23ip	Sec23 interacting protein	protein-coding	6.6074	5.91823	0.84477	4.18e-06	6.87e-06
peak1708	chr11	68515201	68532799	intron (NM_001004435, intron 2 of 19)	intron (NM_001004435, intron 2 of 19)	20981	Pik3r6	phosphoinositide-3-kinase regulatory subunit 5	protein-coding	8.72961	8.04157	0.844712	2.25e-24	1.36e-23
peak1731	chr3	66969601	66984999	intron (NM_001302359, intron 2 of 4)	intron (NM_001302359, intron 2 of 4)	1511	Shox2	short stature homeobox 2	protein-coding	8.71595	8.02801	0.844614	3.83e-24	2.28e-23
peak5933	chr16	44410801	44415399	intron (NM_001033247, intron 8 of 34)	intron (NM_001033247, intron 8 of 34)	18301	Cfap44	cilia and flagella associated protein 44	protein-coding	6.87659	6.18793	0.844499	1.48e-06	2.58e-06
peak4109	chr2	25575601	25581799	exon (NM_001005424, exon 1 of 1)	exon (NM_001005424, exon 1 of 1)	1399	Ajm1	apical junction component 1	protein-coding	7.58875	6.90071	0.844326	2.19e-10	5.5e-10
peak2668	chr13	10354401	10365799	intron (NM_033269, intron 1 of 4)	intron (NM_033269, intron 1 of 4)	703	Chrm3	cholinergic receptor, muscarinic 3, cardiac	protein-coding	8.1548	7.46704	0.844281	2.78e-16	1.08e-15
peak735	chr10	84751801	84776199	intron (NM_001024918, intron 1 of 17)	RMER17C|LTR|ERVK	7952	Rfx4	regulatory factor X, 4 (influences HLA class II expression)	protein-coding	9.62113	8.93367	0.844281	5.34e-45	7.51e-44
peak561	chr13	53624201	53665399	Intergenic	MTEa-int|LTR|ERVL-MaLR	-3785	4930555G21Rik	RIKEN cDNA 4930555G21 gene	ncRNA	9.90162	9.21439	0.844089	1.56e-54	2.87e-53
peak481	chr1	181345801	181384999	intron (NM_001160212, intron 1 of 4)	intron (NM_001160212, intron 1 of 4)	12772	Cnih3	cornichon family AMPA receptor auxiliary protein 3	protein-coding	10.0492	9.36202	0.844012	2.57e-60	5.52e-59
peak1669	chr7	66338201	66356599	intron (NM_146191, intron 2 of 33)	intron (NM_146191, intron 2 of 33)	34324	Mir7057	microRNA 7057	ncRNA	8.75322	8.06593	0.84397	9.77e-25	6.05e-24
peak4985	chr1	188721801	188728599	intron (NM_021408, intron 39 of 70)	intron (NM_021408, intron 39 of 70)	282640	Kctd3	potassium channel tetramerisation domain containing 3	protein-coding	7.28082	6.59297	0.843967	3.78e-08	7.82e-08
peak5891	chr7	80379601	80385599	exon (NM_010194, exon 9 of 19)	exon (NM_010194, exon 9 of 19)	5346	Fes	feline sarcoma oncogene	protein-coding	6.90691	6.21885	0.843929	1.28e-06	2.23e-06
peak648	chr16	94972801	95007399	intron (NM_001025585, intron 1 of 2)	intron (NM_001025585, intron 1 of 2)	7596	Kcnj6	potassium inwardly-rectifying channel, subfamily J, member 6	protein-coding	9.72707	9.04	0.8439	2.33e-48	3.71e-47
peak7998	chr4	128637001	128639599	Intergenic	Intergenic	-16402	Phc2	polyhomeotic 2	protein-coding	5.64386	4.95432	0.843823	0.000224785	0.000290158
peak1711	chr13	38529001	38546999	Intergenic	MER70A|LTR|ERVL	-9176	Txndc5	thioredoxin domain containing 5	protein-coding	8.73132	8.04427	0.843727	2.34e-24	1.41e-23
peak6907	chr4	106232201	106235599	Intergenic	RSINE1|SINE|B4	-7313	Gm12724	predicted gene 12724	ncRNA	6.09804	5.4094	0.843647	1.98e-05	2.96e-05
peak6446	chr9	105204801	105209199	intron (NM_172461, intron 14 of 15)	intron (NM_172461, intron 14 of 15)	-61918	Nudt16l2	nudix (nucleoside diphosphate linked moiety X)-type motif 16-like 2	protein-coding	6.44301	5.75483	0.843608	6.62e-06	1.06e-05
peak4742	chr10	40641601	40649999	intron (NM_001316716, intron 4 of 4)	intron (NM_001316716, intron 4 of 4)	15789	Ddo	D-aspartate oxidase	protein-coding	7.37496	6.68765	0.843482	9.95e-09	2.17e-08
peak4963	chr14	118060401	118067599	Intergenic	Intergenic	-11754	Dct	dopachrome tautomerase	protein-coding	7.28995	6.6026	0.843471	3.38e-08	7.03e-08
peak4919	chr9	46746601	46753599	Intergenic	Intergenic	-163503	2900052N01Rik	RIKEN cDNA 2900052N01 gene	ncRNA	7.30833	6.62109	0.843375	2.66e-08	5.58e-08
peak1991	chr11	103271801	103289599	Intergenic	Charlie1b|DNA|hAT-Charlie	-13299	Map3k14	mitogen-activated protein kinase kinase kinase 14	protein-coding	8.53527	7.84855	0.843345	2.8e-21	1.45e-20
peak854	chr4	142284601	142311399	Intergenic	Intergenic	-58599	Kazn	kazrin, periplakin interacting protein	protein-coding	9.4727	8.7863	0.843203	1.53e-40	1.85e-39
peak698	chr17	25514801	25546399	Intergenic	Intergenic	12011	Gm33727	predicted gene, 33727	ncRNA	9.67242	8.98606	0.843185	1.62e-46	2.4e-45
peak2472	chr11	63826201	63840999	Intergenic	B3A|SINE|B2	88684	Hs3st3b1	heparan sulfate (glucosamine) 3-O-sulfotransferase 3B1	protein-coding	8.25266	7.56611	0.843103	1.9e-17	7.93e-17
peak2982	chr2	74060201	74071599	Intergenic	Intergenic	-154574	Atp5g3	ATP synthase, H+ transporting, mitochondrial F0 complex, subunit C3 (subunit 9)	protein-coding	8.00281	7.31632	0.842951	1.72e-14	5.95e-14
peak5508	chr7	35574001	35578599	Intergenic	RMER19C|LTR|ERVK	9282	Rgs9bp	regulator of G-protein signalling 9 binding protein	protein-coding	7.08749	6.40054	0.842943	3.37e-07	6.32e-07
peak496	chr11	3730201	3770199	intron (NM_152818, intron 2 of 13)	intron (NM_152818, intron 2 of 13)	24468	Osbp2	oxysterol binding protein 2	protein-coding	10.0293	9.34321	0.842943	2.23e-59	4.64e-58
peak1052	chr14	30334601	30356199	intron (NM_001083616, intron 3 of 46)	intron (NM_001083616, intron 3 of 46)	8086	Cacna1d	calcium channel, voltage-dependent, L type, alpha 1D subunit	protein-coding	9.25385	8.56781	0.842816	7.83e-35	7.69e-34
peak1770	chr17	7820601	7835799	promoter-TSS (NM_001081416)	promoter-TSS (NM_001081416)	-898	Fndc1	fibronectin type III domain containing 1	protein-coding	8.69176	8.00561	0.842813	1.15e-23	6.7e-23
peak3843	chr2	75318201	75327399	Intergenic	PB1D7|SINE|Alu	121379	9430019J16Rik	RIKEN cDNA 9430019J16 gene	ncRNA	7.67597	6.9895	0.842798	3.77e-11	1.01e-10
peak810	chr17	46516601	46546999	intron (NM_001081335, intron 8 of 40)	B3A|SINE|B2	14588	Cul9	cullin 9	protein-coding	9.52845	8.84247	0.842793	4.26e-42	5.43e-41
peak3644	chr10	84777401	84786599	intron (NM_001024918, intron 2 of 17)	B3|SINE|B2	25952	Rfx4	regulatory factor X, 4 (influences HLA class II expression)	protein-coding	7.75155	7.06526	0.842652	7.29e-12	2.07e-11
peak4214	chr18	38833401	38841599	Intergenic	(TCC)n|Simple_repeat|Simple_repeat	-54956	Gm5820	predicted gene 5820	protein-coding	7.5584	6.87208	0.842597	4.19e-10	1.03e-09
peak3562	chr7	16668001	16676599	intron (NM_175315, intron 2 of 2)	intron (NM_175315, intron 2 of 2)	3405	Ceacam15	carcinoembryonic antigen-related cell adhesion molecule 15	protein-coding	7.78466	7.09846	0.842581	3.38e-12	9.81e-12
peak4763	chr10	80329801	80337399	intron (NM_139292, intron 2 of 5)	intron (NM_139292, intron 2 of 5)	3455	Reep6	receptor accessory protein 6	protein-coding	7.37067	6.68445	0.8424	1.11e-08	2.41e-08
peak5478	chr10	22919601	22925799	Intergenic	Intergenic	-102557	Tcf21	transcription factor 21	protein-coding	7.10323	6.41693	0.84231	2.96e-07	5.58e-07
peak7209	chr13	112046401	112049399	Intergenic	Intergenic	179964	Gm15326	predicted gene 15326	ncRNA	5.9542	5.26678	0.842229	4.15e-05	5.94e-05
peak718	chr14	28497001	28522999	intron (NM_009524, intron 1 of 4)	intron (NM_009524, intron 1 of 4)	-1405	Wnt5a	wingless-type MMTV integration site family, member 5A	protein-coding	9.64385	8.95846	0.84222	1.59e-45	2.29e-44
peak2224	chr7	44420601	44432599	Intergenic	Intergenic	-15887	Lrrc4b	leucine rich repeat containing 4B	protein-coding	8.39232	7.70684	0.842078	3.18e-19	1.48e-18
peak4248	chr5	123610401	123618199	intron (NM_001359220, intron 15 of 23)	intron (NM_001359220, intron 15 of 23)	-41285	Vps33a	VPS33A CORVET/HOPS core subunit	protein-coding	7.54306	6.85733	0.842003	5.86e-10	1.43e-09
peak6499	chr13	46427601	46430999	exon (NM_001081425, exon 4 of 4)	exon (NM_001081425, exon 4 of 4)	11000	Rbm24	RNA binding motif protein 24	protein-coding	6.40083	5.71427	0.841955	7.66e-06	1.22e-05
peak3503	chr15	25935401	25945399	promoter-TSS (NM_001277316)	promoter-TSS (NM_001277316)	-302	Retreg1	reticulophagy regulator 1	protein-coding	7.80738	7.12194	0.841831	2.15e-12	6.34e-12
peak5338	chr5	72639201	72645199	intron (NM_007723, intron 1 of 8)	intron (NM_007723, intron 1 of 8)	552	Cnga1	cyclic nucleotide gated channel alpha 1	protein-coding	7.15489	6.46917	0.84177	1.8e-07	3.48e-07
peak7016	chr18	60896601	60899399	Intergenic	Intergenic	-13991	Arsi	arylsulfatase i	protein-coding	6.04439	5.3576	0.841736	2.59e-05	3.8e-05
peak6082	chr2	172222201	172226999	Intergenic	(CTTG)n|Simple_repeat|Simple_repeat	-23892	Mc3r	melanocortin 3 receptor	protein-coding	6.79445	6.10855	0.84168	2.4e-06	4.07e-06
peak3398	chr19	55644401	55654599	intron (NR_045318, intron 2 of 3)	intron (NR_045318, intron 2 of 3)	52704	4930552P12Rik	RIKEN cDNA 4930552P12 gene	ncRNA	7.84547	7.16021	0.84167	8.6e-13	2.61e-12
peak505	chr17	84663001	84699199	intron (NM_001286005, intron 1 of 11)	intron (NM_001286005, intron 1 of 11)	1911	Abcg5	ATP binding cassette subfamily G member 5	protein-coding	10.0168	9.33209	0.841579	1.02e-58	2.09e-57
peak6872	chr11	117381801	117385199	Intergenic	GA-rich|Low_complexity|Low_complexity	-30889	Gm11729	predicted gene 11729	ncRNA	6.12927	5.44279	0.841552	1.82e-05	2.73e-05
peak6039	chr19	44879601	44883199	Intergenic	Intergenic	-45462	1700039E22Rik	RIKEN cDNA 1700039E22 gene	ncRNA	6.82653	6.1408	0.841525	2.1e-06	3.58e-06
peak5706	chr1	153698801	153704799	Intergenic	Intergenic	36029	C230024C17Rik	RIKEN cDNA C230024C17 gene	ncRNA	7.0057	6.3203	0.841342	6.97e-07	1.26e-06
peak4803	chr4	142405801	142412399	Intergenic	RLTR20A4|LTR|ERVK	-169699	Kazn	kazrin, periplakin interacting protein	protein-coding	7.35757	6.67242	0.841324	1.39e-08	3e-08
peak3868	chr9	69862001	69871599	Intergenic	Intergenic	105654	B230323A14Rik	RIKEN cDNA B230323A14 gene	ncRNA	7.6724	6.9875	0.841231	4.45e-11	1.19e-10
peak2359	chr2	163134001	163146399	Intergenic	RMER19B2|LTR|ERVK	-50599	Gtsf1l	gametocyte specific factor 1-like	protein-coding	8.32867	7.64409	0.841157	2.35e-18	1.03e-17
peak2871	chr10	120027401	120039599	intron (NM_001358811, intron 15 of 23)	intron (NM_001358811, intron 15 of 23)	40578	Grip1	glutamate receptor interacting protein 1	protein-coding	8.0634	7.37876	0.841131	3.98e-15	1.43e-14
peak1940	chr7	118487601	118502199	Intergenic	MLT1B|LTR|ERVL-MaLR	-2925	Itpripl2	inositol 1,4,5-triphosphate receptor interacting protein-like 2	protein-coding	8.56985	7.88543	0.841065	1.07e-21	5.68e-21
peak136	chr1	90769401	90844999	intron (NM_001243008, intron 9 of 43)	URR1B|DNA|hAT-Charlie	36771	Col6a3	collagen, type VI, alpha 3	protein-coding	11.0334	10.3493	0.841058	4.65e-117	3.53e-115
peak6420	chr9	95634001	95638599	Intergenic	(CA)n|Simple_repeat|Simple_repeat	-1328	Pcolce2	procollagen C-endopeptidase enhancer 2	protein-coding	6.49193	5.80637	0.841047	6.14e-06	9.87e-06
peak287	chr10	115439401	115490799	intron (NM_010195, intron 11 of 17)	intron (NM_010195, intron 11 of 17)	80141	Zfc3h1	zinc finger, C3H1-type containing	protein-coding	10.4414	9.75728	0.840997	2.48e-78	8.92e-77
peak2858	chr1	127670401	127680199	intron (NM_028135, intron 1 of 7)	intron (NM_028135, intron 1 of 7)	2721	Tmem163	transmembrane protein 163	protein-coding	8.07148	7.38697	0.840994	3.27e-15	1.18e-14
peak2078	chr11	18865801	18877599	Intergenic	CpG	147269	Meis1	Meis homeobox 1	protein-coding	8.49184	7.80748	0.840974	1.46e-20	7.25e-20
peak4562	chr7	98437801	98445599	intron (NM_001130693, intron 1 of 18)	intron (NM_001130693, intron 1 of 18)	1284	Gucy2d	guanylate cyclase 2d	protein-coding	7.44709	6.76237	0.840934	3.39e-09	7.67e-09
peak4871	chr14	118000201	118005799	Intergenic	Lx|LINE|L1	-49153	Mir6239	microRNA 6239	ncRNA	7.33533	6.65065	0.840837	1.97e-08	4.17e-08
peak1720	chr11	68627601	68645199	Intergenic	(T)n|Simple_repeat|Simple_repeat	49363	Ccdc42	coiled-coil domain containing 42	protein-coding	8.73472	8.05058	0.840814	2.77e-24	1.66e-23
peak1303	chr5	116514001	116533599	intron (NM_026886, intron 1 of 12)	intron (NM_026886, intron 1 of 12)	68017	Srrm4	serine/arginine repetitive matrix 4	protein-coding	9.02376	8.33975	0.840747	1.31e-29	1.04e-28
peak1657	chr2	152070201	152086199	Intergenic	Intergenic	-3329	Scrt2	scratch family zinc finger 2	protein-coding	8.77645	8.09246	0.840675	5.61e-25	3.5e-24
peak3508	chr4	134667801	134677999	intron (NM_207237, intron 1 of 11)	intron (NM_207237, intron 1 of 11)	31390	Man1c1	mannosidase, alpha, class 1C, member 1	protein-coding	7.80732	7.12308	0.840637	2.25e-12	6.63e-12
peak6309	chr17	26827001	26831799	Intergenic	Intergenic	12165	Nkx2-5	NK2 homeobox 5	protein-coding	6.61463	5.92968	0.840573	4.51e-06	7.38e-06
peak1557	chr2	31916801	31932799	intron (NM_011836, intron 18 of 27)	intron (NM_011836, intron 18 of 27)	-25503	Aif1l	allograft inflammatory factor 1-like	protein-coding	8.83604	8.15232	0.840421	5.23e-26	3.47e-25
peak1661	chr7	64499601	64515799	intron (NM_001291167, intron 1 of 13)	intron (NM_001291167, intron 1 of 13)	5562	Apba2	amyloid beta (A4) precursor protein-binding, family A, member 2	protein-coding	8.7715	8.08796	0.840228	7.1e-25	4.41e-24
peak1237	chr18	76750001	76769799	Intergenic	Intergenic	-96505	Skor2	SKI family transcriptional corepressor 2	protein-coding	9.08216	8.39876	0.840141	8.68e-31	7.24e-30
peak972	chr4	124289001	124314399	Intergenic	Intergenic	184259	1700057H15Rik	RIKEN cDNA 1700057H15 gene	ncRNA	9.35755	8.67421	0.840128	3.19e-37	3.39e-36
peak6142	chr8	126279001	126283199	intron (NM_001363500, intron 2 of 7)	MT2B1|LTR|ERVL	-17479	Slc35f3	solute carrier family 35, member F3	protein-coding	6.77481	6.09046	0.840113	2.75e-06	4.63e-06
peak7404	chr2	165270801	165273799	Intergenic	L2c|LINE|L2	15487	Slc35c2	solute carrier family 35, member C2	protein-coding	5.89482	5.20945	0.840093	6.15e-05	8.57e-05
peak2429	chr7	99648201	99659199	Intergenic	Intergenic	-26597	Tpbgl	trophoblast glycoprotein-like	protein-coding	8.29002	7.60659	0.83999	8.16e-18	3.47e-17
peak684	chr9	43864001	43895999	Intergenic	Intergenic	136046	Nectin1	nectin cell adhesion molecule 1	protein-coding	9.70131	9.01822	0.839922	3.79e-47	5.72e-46
peak5631	chr12	29830601	29835999	intron (NM_001361657, intron 11 of 24)	intron (NM_001361657, intron 11 of 24)	-104736	Pxdn	peroxidasin	protein-coding	7.04441	6.36051	0.839867	5.38e-07	9.86e-07
peak7127	chr4	44527001	44529799	3' UTR (NM_008782, exon 10 of 10)	3' UTR (NM_008782, exon 10 of 10)	79168	Mir5120	microRNA 5120	ncRNA	5.98869	5.30375	0.839803	3.51e-05	5.08e-05
peak5286	chr3	33137201	33143999	intron (NM_001163516, intron 1 of 12)	intron (NM_001163516, intron 1 of 12)	2591	Pex5l	peroxisomal biogenesis factor 5-like	protein-coding	7.1848	6.50113	0.839738	1.38e-07	2.69e-07
peak513	chr9	91349801	91388599	5' UTR (NM_009576, exon 1 of 5)	5' UTR (NM_009576, exon 1 of 5)	228	Zic4	zinc finger protein of the cerebellum 4	protein-coding	10	9.31734	0.839524	8.21e-58	1.65e-56
peak1318	chr19	41731001	41748399	intron (NM_015748, intron 1 of 36)	(CA)n|Simple_repeat|Simple_repeat	4156	Slit1	slit guidance ligand 1	protein-coding	9.0182	8.33542	0.839518	1.99e-29	1.56e-28
peak363	chr4	124232201	124282999	Intergenic	MLT2B4|LTR|ERVL	228359	1700057H15Rik	RIKEN cDNA 1700057H15 gene	ncRNA	10.2935	9.61096	0.839404	1.3e-70	3.71e-69
peak6049	chr18	38552201	38557399	Intergenic	Intergenic	46547	Spry4	sprouty RTK signaling antagonist 4	protein-coding	6.83282	6.14949	0.839137	2.14e-06	3.66e-06
peak354	chr4	154261601	154302199	exon (NM_001112744, exon 10 of 15)	exon (NM_001112744, exon 10 of 15)	17995	Arhgef16	Rho guanine nucleotide exchange factor (GEF) 16	protein-coding	10.3106	9.62845	0.83905	2.17e-71	6.32e-70
peak4757	chr19	50673001	50680399	intron (NM_001360457, intron 1 of 26)	intron (NM_001360457, intron 1 of 26)	1946	Sorcs1	sortilin-related VPS10 domain containing receptor 1	protein-coding	7.37935	6.69654	0.83899	1.07e-08	2.32e-08
peak6746	chr17	29916001	29919399	Intergenic	RMER4B|LTR|ERVK	-29122	Mdga1	MAM domain containing glycosylphosphatidylinositol anchor 1	protein-coding	6.23839	5.55483	0.838776	1.32e-05	2.03e-05
peak5266	chr1	185140001	185146799	Intergenic	Intergenic	-60768	Rab3gap2	RAB3 GTPase activating protein subunit 2	protein-coding	7.19475	6.51205	0.838771	1.27e-07	2.48e-07
peak5670	chr1	39191401	39195799	promoter-TSS (NM_008719)	promoter-TSS (NM_008719)	-672	Npas2	neuronal PAS domain protein 2	protein-coding	7.03352	6.35088	0.838604	6.07e-07	1.11e-06
peak827	chr1	190957401	190984799	intron (NM_144879, intron 2 of 7)	B2_Mm2|SINE|B2	7898	Vash2	vasohibin 2	protein-coding	9.51964	8.83785	0.838597	1.67e-41	2.08e-40
peak2976	chr13	58035601	58047199	intron (NM_001362415, intron 6 of 14)	Lx8|LINE|L1	-18200	Mir874	microRNA 874	ncRNA	8.01403	7.33195	0.838553	1.62e-14	5.64e-14
peak1494	chr2	10154601	10172599	intron (NM_172471, intron 1 of 13)	B3|SINE|B2	10057	Itih5	inter-alpha (globulin) inhibitor H5	protein-coding	8.88416	8.20233	0.838542	8.7e-27	6.01e-26
peak964	chr7	142958201	142980599	promoter-TSS (NM_008554)	promoter-TSS (NM_008554)	-136	Ascl2	achaete-scute family bHLH transcription factor 2	protein-coding	9.37177	8.69003	0.838535	1.79e-37	1.92e-36
peak435	chr2	31335201	31379199	intron (NM_001370902, intron 15 of 97)	intron (NM_001370902, intron 15 of 97)	42868	Hmcn2	hemicentin 2	protein-coding	10.1472	9.46571	0.83836	8.81e-64	2.09e-62
peak376	chr5	139639201	139685999	Intergenic	B3A|SINE|B2	73733	Micall2	MICAL-like 2	protein-coding	10.2597	9.57829	0.838334	7.32e-69	2.01e-67
peak2577	chr7	137142401	137156799	Intergenic	Intergenic	-85083	Gm10578	predicted gene 10578	ncRNA	8.21672	7.53507	0.838192	7.54e-17	3.02e-16
peak1264	chr2	167881601	167903799	Intergenic	Intergenic	-39627	Ptpn1	protein tyrosine phosphatase, non-receptor type 1	protein-coding	9.06071	8.37929	0.838156	3.2e-30	2.62e-29
peak805	chr4	9840401	9863599	intron (NM_013526, intron 1 of 1)	intron (NM_013526, intron 1 of 1)	7628	Gdf6	growth differentiation factor 6	protein-coding	9.54689	8.86571	0.837994	3.07e-42	3.93e-41
peak1862	chr17	25289601	25306399	promoter-TSS (NM_178372)	promoter-TSS (NM_178372)	-394	Prss34	protease, serine 34	protein-coding	8.63843	7.95723	0.837862	1.32e-22	7.29e-22
peak499	chr4	151426601	151466999	intron (NM_001081557, intron 5 of 23)	intron (NM_001081557, intron 5 of 23)	357230	Gm13090	predicted gene 13090	protein-coding	10.0341	9.35314	0.837832	5.57e-59	1.15e-57
peak6769	chr14	67245201	67248799	intron (NM_010095, intron 6 of 16)	intron (NM_010095, intron 6 of 16)	12356	Ebf2	early B cell factor 2	protein-coding	6.23842	5.55588	0.837746	1.39e-05	2.12e-05
peak3367	chr4	129134401	129142399	intron (NM_027402, intron 1 of 5)	intron (NM_027402, intron 1 of 5)	1401	Fndc5	fibronectin type III domain containing 5	protein-coding	7.86727	7.18598	0.837708	6.24e-13	1.91e-12
peak1243	chr16	92592001	92616199	3' UTR (NM_001111022, exon 7 of 7)	3' UTR (NM_001111022, exon 7 of 7)	93229	Runx1	runt related transcription factor 1	protein-coding	9.08215	8.40123	0.83767	1.21e-30	1e-29
peak196	chr5	117762801	117830599	Intergenic	Intergenic	-70139	Nos1	nitric oxide synthase 1, neuronal	protein-coding	10.7528	10.0721	0.837604	3.99e-96	2.1e-94
peak1858	chr5	123298801	123317199	intron (NM_001370840, intron 18 of 20)	intron (NM_001370840, intron 18 of 20)	-36448	Bcl7a	B cell CLL/lymphoma 7A	protein-coding	8.64385	7.96294	0.837573	1.12e-22	6.2e-22
peak6403	chr1	33686201	33689999	Intergenic	Intergenic	18276	1700001G17Rik	RIKEN cDNA 1700001G17 gene	ncRNA	6.53916	5.85722	0.837492	5.94e-06	9.58e-06
peak166	chr11	36020001	36090799	intron (NM_011856, intron 19 of 28)	MER117|DNA|hAT-Charlie	-74873	Wwc1	WW, C2 and coiled-coil domain containing 1	protein-coding	10.8777	10.1971	0.837453	1.39e-104	8.62e-103
peak2942	chr17	71693801	71703999	intron (NM_177087, intron 8 of 19)	intron (NM_177087, intron 8 of 19)	25639	Togaram2	TOG array regulator of axonemal microtubules 2	protein-coding	8.03891	7.3581	0.83729	9.35e-15	3.28e-14
peak1780	chr5	136797401	136814399	intron (NM_024474, intron 3 of 12)	B3A|SINE|B2	77315	Col26a1	collagen, type XXVI, alpha 1	protein-coding	8.70045	8.01984	0.837282	1.46e-23	8.48e-23
peak4482	chr16	96513001	96521199	intron (NM_008791, intron 2 of 2)	intron (NM_008791, intron 2 of 2)	49494	Pcp4	Purkinje cell protein 4	protein-coding	7.4798	6.79884	0.837205	2.24e-09	5.16e-09
peak1719	chr2	163869201	163882999	intron (NM_183023, intron 2 of 5)	intron (NM_183023, intron 2 of 5)	22350	Kcnk15	potassium channel, subfamily K, member 15	protein-coding	8.74651	8.06608	0.837115	2.63e-24	1.58e-23
peak1381	chr12	112367001	112385799	Intergenic	Intergenic	46798	A730018C14Rik	RIKEN cDNA A730018C14 gene	ncRNA	8.98157	8.30118	0.837111	1.47e-28	1.1e-27
peak252	chr4	154450401	154496399	intron (NM_027504, intron 3 of 16)	intron (NM_027504, intron 3 of 16)	-76882	Gm13133	predicted gene 13133	ncRNA	10.5551	9.87492	0.837052	5.78e-84	2.37e-82
peak4153	chr12	28582201	28590199	Intergenic	RMER15|LTR|ERVL	-3672	Allc	allantoicase	protein-coding	7.59248	6.91181	0.83697	2.75e-10	6.83e-10
peak5597	chr11	95160801	95166799	Intergenic	Intergenic	-17999	Dlx4	distal-less homeobox 4	protein-coding	7.06615	6.38524	0.836902	4.83e-07	8.91e-07
peak647	chr4	154168801	154192599	intron (NM_001162977, intron 2 of 36)	intron (NM_001162977, intron 2 of 36)	9987	Megf6	multiple EGF-like-domains 6	protein-coding	9.74735	9.06737	0.836819	2.28e-48	3.64e-47
peak401	chr15	87538201	87581799	intron (NM_001252310, intron 1 of 3)	intron (NM_001252310, intron 1 of 3)	15701	Tafa5	TAFA chemokine like family member 5	protein-coding	10.218	9.53811	0.836732	1.02e-66	2.63e-65
peak1281	chr7	139651401	139674399	intron (NM_001302546, intron 11 of 58)	intron (NM_001302546, intron 11 of 58)	20915	Cfap46	cilia and flagella associated protein 46	protein-coding	9.05529	8.37537	0.836658	5.04e-30	4.06e-29
peak3366	chr1	39581001	39590199	Intergenic	Lx7|LINE|L1	-8253	Rnf149	ring finger protein 149	protein-coding	7.8704	7.19026	0.83656	6.2e-13	1.9e-12
peak1702	chr15	72540801	72553599	5' UTR (NM_001033876, exon 1 of 2)	5' UTR (NM_001033876, exon 1 of 2)	499	Kcnk9	potassium channel, subfamily K, member 9	protein-coding	8.75656	8.07691	0.836335	1.94e-24	1.17e-23
peak1936	chr9	110625001	110641199	exon (NM_183276, exon 28 of 54)	exon (NM_183276, exon 28 of 54)	3015	Mir8107	microRNA 8107	ncRNA	8.58871	7.90909	0.836262	8.82e-22	4.7e-21
peak6588	chr4	136124601	136127999	Intergenic	Intergenic	-17522	Id3	inhibitor of DNA binding 3	protein-coding	6.36633	5.68544	0.836257	9.4e-06	1.47e-05
peak1148	chr13	56016201	56041399	Intergenic	(TATG)n|Simple_repeat|Simple_repeat	106750	H2afy	H2A histone family, member Y	protein-coding	9.17118	8.49169	0.836253	1.72e-32	1.55e-31
peak2584	chr9	16496601	16507199	5' UTR (NM_001080814, exon 1 of 26)	5' UTR (NM_001080814, exon 1 of 26)	154	Fat3	FAT atypical cadherin 3	protein-coding	8.21916	7.53947	0.836234	8.04e-17	3.21e-16
peak5698	chr18	64537001	64542399	intron (NM_001001488, intron 24 of 27)	Lx5|LINE|L1	-23143	Nars	asparaginyl-tRNA synthetase	protein-coding	7.02787	6.34765	0.836185	6.74e-07	1.22e-06
peak741	chr15	100974001	101010599	intron (NM_001077499, intron 12 of 26)	RMER17C2|LTR|ERVK	56029	Scn8a	sodium channel, voltage-gated, type VIII, alpha	protein-coding	9.63209	8.95284	0.836071	1.27e-44	1.77e-43
peak6282	chr18	67086601	67091199	intron (NM_177137, intron 1 of 11)	intron (NM_177137, intron 1 of 11)	602	Gnal	guanine nucleotide binding protein, alpha stimulating, olfactory type	protein-coding	6.67953	5.99926	0.83596	4.18e-06	6.87e-06
peak6219	chr3	37206001	37211399	Intergenic	Intergenic	23936	Il21	interleukin 21	protein-coding	6.73463	6.05442	0.835951	3.47e-06	5.76e-06
peak5837	chr2	11502601	11506999	intron (NM_001177758, intron 1 of 14)	intron (NM_001177758, intron 1 of 14)	-2710	Pfkfb3	6-phosphofructo-2-kinase/fructose-2,6-biphosphatase 3	protein-coding	6.96571	6.28569	0.835944	1.08e-06	1.91e-06
peak395	chr1	89967001	90009599	intron (NM_001355134, intron 2 of 4)	LTR75|LTR|ERVL	26366	Asb18	ankyrin repeat and SOCS box-containing 18	protein-coding	10.2336	9.55456	0.835939	2.5e-67	6.54e-66
peak4313	chr14	122481201	122488999	intron (NR_153443, intron 1 of 24)	intron (NR_153443, intron 1 of 24)	735	Pcca	propionyl-Coenzyme A carboxylase, alpha polypeptide	protein-coding	7.53134	6.85169	0.83592	9.17e-10	2.19e-09
peak4107	chr7	129926001	129934999	Intergenic	Intergenic	-31665	Gm4265	predicted gene 4265	ncRNA	7.60736	6.92779	0.835886	2.17e-10	5.46e-10
peak2548	chr3	55775801	55787799	promoter-TSS (NM_010750)	promoter-TSS (NM_010750)	-710	Mab21l1	mab-21-like 1	protein-coding	8.24078	7.56147	0.835857	4.56e-17	1.85e-16
peak5639	chr17	28164401	28170999	exon (NM_001004366, exon 19 of 22)	exon (NM_001004366, exon 19 of 22)	-9496	Zfp523	zinc finger protein 523	protein-coding	7.05532	6.37545	0.835849	5.44e-07	9.96e-07
peak5740	chr11	33035201	33040399	Intergenic	MurERV4_19-int|LTR|ERVK	109600	Fgf18	fibroblast growth factor 18	protein-coding	7.01124	6.33143	0.835764	7.79e-07	1.4e-06
peak2310	chr7	126075401	126087999	intron (NM_001358885, intron 1 of 5)	CpG	711	Gsg1l	GSG1-like	protein-coding	8.37286	7.69369	0.835759	9.54e-19	4.26e-18
peak2165	chr14	48702601	48715199	intron (NR_029384, intron 4 of 4)	intron (NR_029384, intron 4 of 4)	39612	Otx2os1	orthodenticle homeobox 2 opposite strand 1	ncRNA	8.44708	7.76794	0.835749	9.69e-20	4.62e-19
peak946	chr16	34506001	34531199	Intergenic	Intergenic	-4573	Kalrn	kalirin, RhoGEF kinase	protein-coding	9.39445	8.7156	0.835647	7.55e-38	8.24e-37
peak2705	chr7	90296401	90308399	promoter-TSS (NM_031394)	promoter-TSS (NM_031394)	-29	Sytl2	synaptotagmin-like 2	protein-coding	8.15483	7.47598	0.835368	5.01e-16	1.91e-15
peak796	chr14	62547001	62576999	intron (NM_001243857, intron 1 of 3)	intron (NM_001243857, intron 1 of 3)	6263	Fam124a	family with sequence similarity 124, member A	protein-coding	9.55843	8.87989	0.835351	2.33e-42	3.02e-41
peak6175	chr4	55886201	55890999	Intergenic	Intergenic	-356125	Klf4	Kruppel-like factor 4 (gut)	protein-coding	6.77479	6.09522	0.835346	2.99e-06	5e-06
peak2999	chr5	120103201	120114799	Intergenic	URR1B|DNA|hAT-Charlie	-7513	Rbm19	RNA binding motif protein 19	protein-coding	8.01406	7.33523	0.835307	2e-14	6.89e-14
peak7240	chr10	24717601	24720599	Intergenic	Intergenic	-6941	Enpp1	ectonucleotide pyrophosphatase/phosphodiesterase 1	protein-coding	5.96578	5.28538	0.835257	4.39e-05	6.26e-05
peak7239	chr5	125921601	125924399	Intergenic	B4|SINE|B4	-73099	Gm4868	predicted gene 4868	protein-coding	5.96578	5.28539	0.835249	4.39e-05	6.26e-05
peak7512	chr5	151112401	151114799	intron (NR_153382, intron 1 of 13)	intron (NR_153382, intron 1 of 13)	76593	Stard13	StAR-related lipid transfer (START) domain containing 13	protein-coding	5.87036	5.18982	0.835245	7.69e-05	0.000105698
peak7781	chr11	71757001	71759599	intron (NM_001357965, intron 1 of 8)	L2c|LINE|L2	7285	Wscd1	WSC domain containing 1	protein-coding	5.76818	5.08749	0.835236	0.000135097	0.00017925
peak7238	chr1	132537601	132540399	intron (NM_177129, intron 1 of 22)	intron (NM_177129, intron 1 of 22)	3940	Cntn2	contactin 2	protein-coding	5.96578	5.28544	0.835198	4.39e-05	6.26e-05
peak3573	chr1	135045601	135055399	intron (NM_001033409, intron 4 of 17)	intron (NM_001033409, intron 4 of 17)	54776	Lgr6	leucine-rich repeat-containing G protein-coupled receptor 6	protein-coding	7.79767	7.11896	0.835096	3.63e-12	1.05e-11
peak2753	chr2	169807401	169820199	intron (NM_080455, intron 1 of 1)	intron (NM_080455, intron 1 of 1)	149387	AY702102	cDNA sequence AY702102	ncRNA	8.13443	7.45593	0.835021	8.82e-16	3.31e-15
peak6525	chr7	131137401	131141599	intron (NM_173409, intron 2 of 2)	intron (NM_173409, intron 2 of 2)	6783	4933402N03Rik	RIKEN cDNA 4933402N03 gene	protein-coding	6.43462	5.75505	0.835016	8.27e-06	1.31e-05
peak7055	chr4	32221001	32223599	Intergenic	Intergenic	-195135	Bach2	BTB and CNC homology, basic leucine zipper transcription factor 2	protein-coding	6.05528	5.37525	0.835002	2.84e-05	4.16e-05
peak6802	chr5	134503401	134506599	intron (NM_009990, intron 8 of 16)	intron (NM_009990, intron 8 of 16)	47434	Clip2	CAP-GLY domain containing linker protein 2	protein-coding	6.21916	5.53964	0.834722	1.55e-05	2.35e-05
peak353	chr1	91789601	91833799	intron (NM_007855, intron 1 of 1)	intron (NM_007855, intron 1 of 1)	10239	Twist2	twist basic helix-loop-helix transcription factor 2	protein-coding	10.3253	9.64755	0.834639	1.76e-71	5.14e-70
peak6094	chr16	9973601	9979599	intron (NM_008170, intron 3 of 13)	MLTR18D_MM|LTR|ERVK	19213	Grin2a	glutamate receptor, ionotropic, NMDA2A (epsilon 1)	protein-coding	6.82662	6.14781	0.834635	2.45e-06	4.15e-06
peak1302	chr19	41610401	41630199	intron (NM_015748, intron 25 of 36)	intron (NM_015748, intron 25 of 36)	31649	Mir8091	microRNA 8091	ncRNA	9.04167	8.36383	0.834581	1.27e-29	1.01e-28
peak6474	chr4	139172001	139176399	Intergenic	B3A|SINE|B2	6455	Gm16287	predicted gene 16287	ncRNA	6.49983	5.82079	0.834554	7.14e-06	1.14e-05
peak390	chr12	112421401	112463599	Intergenic	Intergenic	-7162	B020018J22Rik	Riken cDNA B020018J22 gene	ncRNA	10.2438	9.56616	0.834492	1.33e-67	3.52e-66
peak4464	chr7	139379401	139386599	Intergenic	Intergenic	-6109	Inpp5a	inositol polyphosphate-5-phosphatase A	protein-coding	7.49186	6.81367	0.834442	1.98e-09	4.58e-09
peak249	chr7	141799601	141862999	Intergenic	B4A|SINE|B4	-7772	Muc5b	mucin 5, subtype B, tracheobronchial	protein-coding	10.5708	9.8933	0.834405	2.02e-84	8.36e-83
peak5177	chr16	5408801	5415799	Intergenic	Intergenic	-156344	Eef2kmt	eukaryotic elongation factor 2 lysine methyltransferase	protein-coding	7.23349	6.55521	0.834385	9.19e-08	1.83e-07
peak949	chr7	139184401	139207199	intron (NM_001162540, intron 1 of 11)	ID_B1|SINE|B4	-7306	Stk32c	serine/threonine kinase 32C	protein-coding	9.3966	8.71902	0.83438	8.12e-38	8.84e-37
peak3877	chr2	25287201	25293799	promoter-TSS (NM_001242940)	promoter-TSS (NM_001242940)	589	Lrrc26	leucine rich repeat containing 26	protein-coding	7.68299	7.00508	0.834254	4.77e-11	1.27e-10
peak6174	chr17	62877201	62882399	intron (NM_207654, intron 1 of 4)	intron (NM_207654, intron 1 of 4)	1517	Efna5	ephrin A5	protein-coding	6.78792	6.10955	0.834154	2.99e-06	5e-06
peak1537	chr3	108214201	108227599	intron (NM_008596, intron 2 of 5)	intron (NM_008596, intron 2 of 5)	5699	Sypl2	synaptophysin-like 2	protein-coding	8.86728	8.18986	0.834122	2.96e-26	1.99e-25
peak463	chr12	108324801	108364399	intron (NM_010010, intron 3 of 14)	YREP_Mm|Unknown|Unknown	10284	Cyp46a1	cytochrome P450, family 46, subfamily a, polypeptide 1	protein-coding	10.1033	9.42617	0.833988	2.3e-61	5.12e-60
peak1315	chr9	118679801	118702799	intron (NM_133721, intron 14 of 27)	intron (NM_133721, intron 14 of 27)	-20392	Itga9	integrin alpha 9	protein-coding	9.0348	8.35772	0.833818	1.93e-29	1.51e-28
peak2210	chr1	75495201	75510399	intron (NM_178884, intron 4 of 19)	intron (NM_178884, intron 4 of 19)	3652	Obsl1	obscurin-like 1	protein-coding	8.42206	7.74499	0.833667	2.51e-19	1.17e-18
peak4592	chr9	120426401	120433999	intron (NM_144557, intron 9 of 16)	RLTR17B_Mm|LTR|ERVK	-62406	Eif1b	eukaryotic translation initiation factor 1B	protein-coding	7.45123	6.77381	0.83365	4.12e-09	9.26e-09
peak150	chr15	84394601	84459599	intron (NM_001163145, intron 1 of 4)	B1_Mus1|SINE|Alu	19510	Shisal1	shisa like 1	protein-coding	10.9683	10.2918	0.833471	2.48e-110	1.71e-108
peak1742	chr16	90828201	90846999	intron (NM_001316761, intron 1 of 5)	intron (NM_001316761, intron 1 of 5)	6741	Eva1c	eva-1 homolog C (C. elegans)	protein-coding	8.73978	8.06314	0.833324	5.08e-24	3.01e-23
peak5843	chr5	137617201	137623399	intron (NM_027708, intron 5 of 9)	intron (NM_027708, intron 5 of 9)	4778	Fbxo24	F-box protein 24	protein-coding	6.97147	6.29409	0.833316	1.11e-06	1.96e-06
peak3548	chr19	47757801	47767599	intron (NM_027559, intron 24 of 37)	intron (NM_027559, intron 24 of 37)	-7543	Mir8090	microRNA 8090	ncRNA	7.80733	7.13042	0.833306	3.14e-12	9.12e-12
peak7150	chr5	111772001	111774799	Intergenic	Intergenic	-11672	E130006D01Rik	RIKEN cDNA E130006D01 gene	ncRNA	6	5.32182	0.833087	3.71e-05	5.35e-05
peak2331	chr3	138059001	138070999	intron (NM_001370862, intron 1 of 2)	intron (NM_001370862, intron 1 of 2)	2388	Gm5105	predicted gene 5105	ncRNA	8.36631	7.68983	0.833073	1.45e-18	6.41e-18
peak7149	chr12	108100401	108102999	Intergenic	Intergenic	77541	Setd3	SET domain containing 3	protein-coding	6	5.32185	0.833056	3.71e-05	5.35e-05
peak7148	chr10	59621201	59624199	Intergenic	Intergenic	-6008	Mcu	mitochondrial calcium uniporter	protein-coding	6	5.32189	0.833028	3.71e-05	5.35e-05
peak4387	chr11	103214201	103222599	promoter-TSS (NM_177801)	promoter-TSS (NM_177801)	32	Spata32	spermatogenesis associated 32	protein-coding	7.51571	6.83895	0.833027	1.36e-09	3.2e-09
peak3122	chr1	87504201	87512999	intron (NM_019867, intron 2 of 12)	intron (NM_019867, intron 2 of 12)	1762	Ngef	neuronal guanine nucleotide exchange factor	protein-coding	7.97158	7.29505	0.832993	6.56e-14	2.17e-13
peak7430	chr1	36742001	36744599	intron (NR_040290, intron 6 of 8)	intron (NR_040290, intron 6 of 8)	-18498	Zap70	zeta-chain (TCR) associated protein kinase	protein-coding	5.90689	5.22882	0.832837	6.49e-05	9.02e-05
peak7703	chr11	24714401	24716999	Intergenic	Intergenic	15022	Gm10466	predicted gene 10466	ncRNA	5.80736	5.12928	0.832685	0.000114016	0.000152811
peak4685	chr2	76961401	76969999	intron (NM_028004, intron 10 of 191)	intron (NM_028004, intron 10 of 191)	16847	Ttn	titin	protein-coding	7.42202	6.74565	0.832594	6.95e-09	1.53e-08
peak1138	chr17	25476601	25492999	Intergenic	Intergenic	12488	Sstr5	somatostatin receptor 5	protein-coding	9.18983	8.51402	0.832579	1.11e-32	1.01e-31
peak6243	chr12	108316001	108319999	intron (NM_001044380, intron 3 of 8)	intron (NM_001044380, intron 3 of 8)	11730	Hhipl1	hedgehog interacting protein-like 1	protein-coding	6.74154	6.06475	0.832546	3.67e-06	6.08e-06
peak1709	chr19	43381801	43399199	Intergenic	Intergenic	-2145	Hpse2	heparanase 2	protein-coding	8.7632	8.08744	0.832456	2.28e-24	1.37e-23
peak187	chr9	42573201	42648999	intron (NM_175481, intron 11 of 20)	B4A|SINE|B4	-138842	Tbcel	tubulin folding cofactor E-like	protein-coding	10.7936	10.1183	0.832255	8.95e-98	4.94e-96
peak1570	chr8	122684401	122694999	intron (NM_009824, intron 1 of 11)	intron (NM_009824, intron 1 of 11)	9409	Cbfa2t3	CBFA2/RUNX1 translocation partner 3	protein-coding	8.85331	8.17778	0.832236	6.51e-26	4.28e-25
peak6573	chr9	110790001	110794199	Intergenic	B1_Mm|SINE|Alu	-6085	Prss42	protease, serine 42	protein-coding	6.41783	5.7411	0.832173	9.14e-06	1.44e-05
peak318	chr5	112126401	112180799	Intergenic	Intergenic	-53163	1700028D13Rik	RIKEN cDNA 1700028D13 gene	ncRNA	10.4057	9.73046	0.832112	4.05e-75	1.31e-73
peak6576	chr1	89287001	89290999	Intergenic	Intergenic	117133	C030007H22Rik	RIKEN cDNA C030007H22 gene	ncRNA	6.41792	5.7413	0.832057	9.2e-06	1.44e-05
peak338	chr7	105753401	105792799	exon (NM_001162943, exon 2 of 21)	exon (NM_001162943, exon 2 of 21)	14450	Dchs1	dachsous cadherin related 1	protein-coding	10.3652	9.69011	0.832011	4.56e-73	1.39e-71
peak1878	chr2	155767801	155781999	promoter-TSS (NM_010808)	promoter-TSS (NM_010808)	-442	Mmp24	matrix metallopeptidase 24	protein-coding	8.64385	7.96868	0.831834	1.96e-22	1.08e-21
peak1549	chr15	74123201	74138599	Intergenic	Intergenic	-291229	Mroh5	maestro heat-like repeat family member 5	protein-coding	8.86728	8.19221	0.831782	3.88e-26	2.59e-25
[truncated: 8,097 more rows]

## Sheet: GO term analysis
GO analysis for genes that lost H3K27me3 CUT&RUN peaks in the low ΔΨm qESCs was conducted using Panther Classification System Version 17.0. Statistical overrepresentation test was performed with default settings. Fisher's Exact with false discovery rate (FDR<0.05) multiple test correction was employed.
GO biological process (GO ID)	Number of genes	Hits	Percentage of associated genes	Fold Enrichment	Raw P-value	FDR
system development (GO:0048731)	4186	1182	28.237	1.72	3.25e-71	5.13e-67
anatomical structure development (GO:0048856)	5182	1371	26.457	1.61	4.78e-70	3.77e-66
multicellular organism development (GO:0007275)	4801	1294	26.9527	1.64	4.73e-69	2.49e-65
developmental process (GO:0032502)	5576	1435	25.7353	1.56	2.15e-67	8.49e-64
anatomical structure morphogenesis (GO:0009653)	2268	753	33.2011	2.02	4.2e-64	1.32e-60
animal organ development (GO:0048513)	3152	936	29.6954	1.81	6.08e-62	1.6e-58
cell differentiation (GO:0030154)	3582	997	27.8336	1.69	4.7e-55	1.06e-51
cellular developmental process (GO:0048869)	3634	1005	27.6555	1.68	1.71e-54	3.37e-51
regulation of multicellular organismal process (GO:0051239)	2813	817	29.0437	1.77	1.52e-49	2.67e-46
nervous system development (GO:0007399)	2106	661	31.3865	1.91	2.22e-48	3.51e-45
sensory perception of smell (GO:0007608)	1123	23	2.04809	0.12	8.66e-48	1.24e-44
regulation of developmental process (GO:0050793)	2534	749	29.558	1.8	2.84e-47	3.73e-44
multicellular organismal process (GO:0032501)	7328	1645	22.4481	1.37	1.85e-44	2.24e-41
sensory perception of chemical stimulus (GO:0007606)	1223	37	3.02535	0.18	8.41e-43	9.47e-40
generation of neurons (GO:0048699)	1371	474	34.5733	2.1	1.56e-42	1.64e-39
neurogenesis (GO:0022008)	1503	504	33.5329	2.04	2.28e-42	2.25e-39
positive regulation of biological process (GO:0048518)	6225	1435	23.0522	1.4	9.74e-42	9.04e-39
animal organ morphogenesis (GO:0009887)	1031	387	37.5364	2.28	1.01e-40	8.81e-38
neuron differentiation (GO:0030182)	1086	397	36.5562	2.22	1.12e-39	9.26e-37
tissue development (GO:0009888)	1654	528	31.9226	1.94	1.34e-39	1.06e-36
regulation of signaling (GO:0023051)	3255	863	26.5131	1.61	2.36e-39	1.77e-36
regulation of cell communication (GO:0010646)	3243	860	26.5187	1.61	2.6e-39	1.86e-36
positive regulation of cellular process (GO:0048522)	5730	1326	23.1414	1.41	3.47e-38	2.38e-35
regulation of biological quality (GO:0065008)	3879	970	25.0064	1.52	2.52e-36	1.65e-33
regulation of cell differentiation (GO:0045595)	1592	499	31.3442	1.91	1.31e-35	8.24e-33
cell development (GO:0048468)	1821	545	29.9286	1.82	1.47e-34	8.94e-32
negative regulation of biological process (GO:0048519)	5252	1208	23.0008	1.4	1.2e-32	7e-30
positive regulation of developmental process (GO:0051094)	1431	446	31.167	1.9	3.23e-31	1.82e-28
regulation of localization (GO:0032879)	2870	745	25.9582	1.58	7.02e-31	3.82e-28
central nervous system development (GO:0007417)	878	316	35.9909	2.19	1.85e-30	9.75e-28
biological regulation (GO:0065007)	12583	2425	19.272	1.17	2.44e-29	1.24e-26
regulation of signal transduction (GO:0009966)	2824	727	25.7436	1.57	4.27e-29	2.1e-26
positive regulation of multicellular organismal process (GO:0051240)	1595	471	29.5298	1.8	1.78e-28	8.52e-26
sensory organ development (GO:0007423)	603	240	39.801	2.42	3.61e-28	1.67e-25
regulation of multicellular organismal development (GO:2000026)	1454	438	30.1238	1.83	5.1e-28	2.3e-25
negative regulation of cellular process (GO:0048523)	4810	1098	22.8274	1.39	7.7e-28	3.37e-25
regulation of biological process (GO:0050789)	11980	2319	19.3573	1.18	1.16e-27	4.94e-25
locomotion (GO:0040011)	1247	385	30.8741	1.88	3.82e-26	1.58e-23
epithelium development (GO:0060429)	1050	340	32.381	1.97	5.54e-26	2.24e-23
regulation of cellular process (GO:0050794)	11466	2225	19.4052	1.18	6.62e-26	2.61e-23
neuron development (GO:0048666)	884	300	33.9367	2.06	1.58e-25	6.07e-23
movement of cell or subcellular component (GO:0006928)	1467	428	29.1752	1.77	5.05e-25	1.9e-22
anatomical structure formation involved in morphogenesis (GO:0048646)	951	313	32.9127	2	6.04e-25	2.22e-22
regulation of cell population proliferation (GO:0042127)	1691	474	28.0308	1.7	1.42e-24	5.08e-22
brain development (GO:0007420)	650	240	36.9231	2.25	1.58e-24	5.55e-22
regulation of system process (GO:0044057)	613	230	37.5204	2.28	3.38e-24	1.16e-21
head development (GO:0060322)	705	251	35.6028	2.16	8.88e-24	2.98e-21
negative regulation of developmental process (GO:0051093)	956	309	32.3222	1.97	1.36e-23	4.48e-21
positive regulation of signaling (GO:0023056)	1745	480	27.5072	1.67	1.5e-23	4.84e-21
positive regulation of cell communication (GO:0010647)	1737	478	27.5187	1.67	2.26e-23	7.12e-21
tube development (GO:0035295)	958	308	32.1503	1.95	3.32e-23	1.03e-20
positive regulation of metabolic process (GO:0009893)	3659	854	23.3397	1.42	5.37e-23	1.63e-20
cell fate commitment (GO:0045165)	263	133	50.5703	3.08	5.78e-23	1.72e-20
regulation of response to stimulus (GO:0048583)	3913	901	23.0258	1.4	6.41e-23	1.87e-20
negative regulation of multicellular organismal process (GO:0051241)	1090	336	30.8257	1.87	1.1e-22	3.16e-20
regulation of transport (GO:0051049)	1880	503	26.7553	1.63	1.75e-22	4.94e-20
positive regulation of macromolecule metabolic process (GO:0010604)	3345	791	23.6472	1.44	2.1e-22	5.81e-20
cellular process (GO:0009987)	15109	2768	18.3202	1.11	3.21e-22	8.72e-20
positive regulation of cell differentiation (GO:0045597)	938	299	31.8763	1.94	4.92e-22	1.32e-19
regulation of ion transport (GO:0043269)	733	251	34.2428	2.08	7.07e-22	1.86e-19
circulatory system development (GO:0072359)	928	295	31.7888	1.93	1.11e-21	2.87e-19
pattern specification process (GO:0007389)	457	182	39.8249	2.42	1.56e-21	3.96e-19
embryo development (GO:0009790)	1201	355	29.5587	1.8	1.92e-21	4.8e-19
neuron projection development (GO:0031175)	715	244	34.1259	2.08	3.66e-21	9.03e-19
regulation of metabolic process (GO:0019222)	6451	1344	20.834	1.27	9.95e-21	2.41e-18
embryonic organ development (GO:0048568)	501	190	37.9242	2.31	1.28e-20	3.05e-18
localization (GO:0051179)	4976	1080	21.7042	1.32	1.89e-20	4.44e-18
cell motility (GO:0048870)	1037	314	30.2797	1.84	2.55e-20	5.82e-18
localization of cell (GO:0051674)	1037	314	30.2797	1.84	2.55e-20	5.91e-18
embryonic morphogenesis (GO:0048598)	627	220	35.0877	2.13	2.9e-20	6.52e-18
plasma membrane bounded cell projection organization (GO:0120036)	1116	331	29.6595	1.8	3.21e-20	7.13e-18
behavior (GO:0007610)	697	235	33.7159	2.05	6.91e-20	1.51e-17
cellular component morphogenesis (GO:0032989)	612	215	35.1307	2.14	7.23e-20	1.56e-17
cell morphogenesis (GO:0000902)	749	247	32.9773	2.01	7.74e-20	1.65e-17
negative regulation of cell differentiation (GO:0045596)	685	232	33.8686	2.06	8.52e-20	1.79e-17
cell projection organization (GO:0030030)	1173	341	29.0708	1.77	1.02e-19	2.11e-17
modulation of chemical synaptic transmission (GO:0050804)	516	190	36.8217	2.24	1.69e-19	3.41e-17
cell migration (GO:0016477)	891	278	31.2009	1.9	1.67e-19	3.41e-17
regulation of trans-synaptic signaling (GO:0099177)	517	190	36.7505	2.23	1.89e-19	3.77e-17
neuron projection morphogenesis (GO:0048812)	486	182	37.4486	2.28	2.36e-19	4.66e-17
tissue morphogenesis (GO:0048729)	627	216	34.4498	2.09	2.89e-19	5.63e-17
cell-cell signaling (GO:0007267)	830	263	31.6867	1.93	3.02e-19	5.8e-17
cell projection morphogenesis (GO:0048858)	498	185	37.1486	2.26	3.19e-19	6.07e-17
plasma membrane bounded cell projection morphogenesis (GO:0120039)	492	183	37.1951	2.26	3.51e-19	6.59e-17
positive regulation of cellular metabolic process (GO:0031325)	3163	735	23.2374	1.41	4.8e-19	8.91e-17
tube morphogenesis (GO:0035239)	738	241	32.6558	1.99	5.54e-19	1.02e-16
regionalization (GO:0003002)	355	147	41.4085	2.52	6.88e-19	1.25e-16
cell part morphogenesis (GO:0032990)	524	190	36.2595	2.2	7.32e-19	1.31e-16
positive regulation of RNA biosynthetic process (GO:1902680)	1506	407	27.0252	1.64	8.39e-19	1.49e-16
positive regulation of nitrogen compound metabolic process (GO:0051173)	2938	690	23.4854	1.43	1.08e-18	1.9e-16
positive regulation of transcription by RNA polymerase II (GO:0045944)	1209	344	28.4533	1.73	1.12e-18	1.94e-16
positive regulation of transcription, DNA-templated (GO:0045893)	1505	406	26.9767	1.64	1.45e-18	2.46e-16
positive regulation of nucleic acid-templated transcription (GO:1903508)	1505	406	26.9767	1.64	1.45e-18	2.49e-16
regulation of anatomical structure morphogenesis (GO:0022603)	971	292	30.0721	1.83	1.61e-18	2.7e-16
sensory organ morphogenesis (GO:0090596)	301	131	43.5216	2.65	2.42e-18	4.02e-16
cell morphogenesis involved in differentiation (GO:0000904)	579	200	34.5423	2.1	5.66e-18	9.3e-16
regulation of macromolecule metabolic process (GO:0060255)	5978	1239	20.726	1.26	6.24e-18	1.01e-15
muscle structure development (GO:0061061)	499	180	36.0721	2.19	9.85e-18	1.58e-15
regulation of molecular function (GO:0065009)	2558	610	23.8468	1.45	1.46e-17	2.32e-15
positive regulation of signal transduction (GO:0009967)	1527	403	26.3916	1.6	4.22e-17	6.65e-15
forebrain development (GO:0030900)	385	149	38.7013	2.35	4.95e-17	7.72e-15
response to chemical (GO:0042221)	3492	781	22.3654	1.36	1.06e-16	1.65e-14
regulation of gene expression (GO:0010468)	4579	980	21.4021	1.3	1.17e-16	1.8e-14
regulation of transcription by RNA polymerase II (GO:0006357)	2398	573	23.8949	1.45	1.4e-16	2.12e-14
central nervous system neuron differentiation (GO:0021953)	215	102	47.4419	2.88	1.75e-16	2.63e-14
positive regulation of biosynthetic process (GO:0009891)	1889	472	24.9868	1.52	2.02e-16	3e-14
cell morphogenesis involved in neuron differentiation (GO:0048667)	449	163	36.3029	2.21	2.69e-16	3.97e-14
positive regulation of macromolecule biosynthetic process (GO:0010557)	1737	441	25.3886	1.54	2.97e-16	4.34e-14
positive regulation of RNA metabolic process (GO:0051254)	1640	421	25.6707	1.56	3.57e-16	5.16e-14
positive regulation of cellular biosynthetic process (GO:0031328)	1845	462	25.0407	1.52	3.61e-16	5.17e-14
regulation of cellular metabolic process (GO:0031323)	5748	1183	20.5811	1.25	5.09e-16	7.23e-14
regulation of cellular component movement (GO:0051270)	1081	304	28.1221	1.71	5.22e-16	7.34e-14
regulation of ion transmembrane transport (GO:0034765)	493	172	34.8884	2.12	6.73e-16	9.39e-14
regulation of primary metabolic process (GO:0080090)	5568	1149	20.6358	1.25	9.92e-16	1.37e-13
ear development (GO:0043583)	241	107	44.3983	2.7	1.36e-15	1.86e-13
heart development (GO:0007507)	570	189	33.1579	2.02	1.42e-15	1.93e-13
regulation of locomotion (GO:0040012)	1045	294	28.134	1.71	1.78e-15	2.41e-13
regulation of transmembrane transport (GO:0034762)	593	194	32.715	1.99	1.91e-15	2.56e-13
sensory system development (GO:0048880)	394	146	37.0558	2.25	1.98e-15	2.62e-13
regulation of membrane potential (GO:0042391)	452	160	35.3982	2.15	2.22e-15	2.92e-13
skeletal system development (GO:0001501)	490	169	34.4898	2.1	3.36e-15	4.35e-13
response to endogenous stimulus (GO:0009719)	1093	303	27.7219	1.69	3.35e-15	4.36e-13
cellular response to endogenous stimulus (GO:0071495)	888	258	29.0541	1.77	4.95e-15	6.35e-13
embryonic organ morphogenesis (GO:0048562)	326	127	38.9571	2.37	7.34e-15	9.34e-13
eye development (GO:0001654)	387	142	36.6925	2.23	8.71e-15	1.1e-12
regulation of nitrogen compound metabolic process (GO:0051171)	5387	1107	20.5495	1.25	1.34e-14	1.68e-12
visual system development (GO:0150063)	390	142	36.4103	2.21	1.62e-14	2.01e-12
enzyme linked receptor protein signaling pathway (GO:0007167)	553	181	32.7306	1.99	1.65e-14	2.03e-12
positive regulation of cell population proliferation (GO:0008284)	994	277	27.8672	1.69	2.83e-14	3.46e-12
camera-type eye development (GO:0043010)	344	130	37.7907	2.3	2.95e-14	3.57e-12
regulation of secretion (GO:0051046)	745	223	29.9329	1.82	3.16e-14	3.81e-12
axon development (GO:0061564)	385	139	36.1039	2.2	4.9e-14	5.86e-12
positive regulation of nucleobase-containing compound metabolic process (GO:0045935)	1806	441	24.4186	1.48	5.84e-14	6.92e-12
cellular response to chemical stimulus (GO:0070887)	2409	557	23.1216	1.41	7.56e-14	8.89e-12
regulation of cell migration (GO:0030334)	944	264	27.9661	1.7	9.07e-14	1.06e-11
morphogenesis of an epithelium (GO:0002009)	521	170	32.6296	1.98	1.38e-13	1.6e-11
urogenital system development (GO:0001655)	354	130	36.7232	2.23	1.62e-13	1.85e-11
axonogenesis (GO:0007409)	354	130	36.7232	2.23	1.62e-13	1.86e-11
regulation of secretion by cell (GO:1903530)	666	202	30.3303	1.84	1.94e-13	2.2e-11
regulation of RNA biosynthetic process (GO:2001141)	3200	702	21.9375	1.33	2.32e-13	2.61e-11
regulation of cell motility (GO:2000145)	995	273	27.4372	1.67	2.39e-13	2.67e-11
ion transport (GO:0006811)	1073	289	26.9338	1.64	2.53e-13	2.81e-11
regulation of nucleic acid-templated transcription (GO:1903506)	3197	701	21.9268	1.33	2.72e-13	3e-11
regulation of nervous system development (GO:0051960)	536	172	32.0896	1.95	2.8e-13	3.07e-11
regulation of transcription, DNA-templated (GO:0006355)	3193	700	21.923	1.33	3.18e-13	3.46e-11
negative regulation of signaling (GO:0023057)	1355	346	25.5351	1.55	3.55e-13	3.83e-11
negative regulation of cell communication (GO:0010648)	1351	345	25.5366	1.55	4.22e-13	4.53e-11
cell adhesion (GO:0007155)	848	240	28.3019	1.72	5.45e-13	5.81e-11
positive regulation of molecular function (GO:0044093)	1499	374	24.95	1.52	6.15e-13	6.51e-11
regulation of growth (GO:0040008)	699	207	29.6137	1.8	6.27e-13	6.59e-11
inner ear development (GO:0048839)	211	91	43.128	2.62	6.89e-13	7.19e-11
regulation of neuron differentiation (GO:0045664)	228	95	41.6667	2.53	8.35e-13	8.67e-11
Unclassified (UNCLASSIFIED)	1330	118	8.87218	0.54	9.11e-13	9.33e-11
biological_process (GO:0008150)	20658	3498	16.9329	1.03	9.11e-13	9.39e-11
negative regulation of response to stimulus (GO:0048585)	1623	397	24.4609	1.49	1.11e-12	1.13e-10
renal system development (GO:0072001)	315	117	37.1429	2.26	1.29e-12	1.29e-10
negative regulation of transcription by RNA polymerase II (GO:0000122)	904	250	27.6549	1.68	1.29e-12	1.29e-10
transmembrane transport (GO:0055085)	928	255	27.4784	1.67	1.28e-12	1.3e-10
biological adhesion (GO:0022610)	858	240	27.972	1.7	1.36e-12	1.35e-10
regulation of phosphorus metabolic process (GO:0051174)	1455	363	24.9485	1.52	1.38e-12	1.36e-10
negative regulation of cell population proliferation (GO:0008285)	706	207	29.3201	1.78	1.52e-12	1.49e-10
regulation of phosphate metabolic process (GO:0019220)	1454	362	24.8968	1.51	1.75e-12	1.71e-10
epithelial cell differentiation (GO:0030855)	512	163	31.8359	1.94	2.19e-12	2.12e-10
regulation of cell development (GO:0060284)	579	178	30.7427	1.87	2.43e-12	2.34e-10
mesenchyme development (GO:0060485)	222	92	41.4414	2.52	2.47e-12	2.36e-10
striated muscle tissue development (GO:0014706)	323	117	36.2229	2.2	4.01e-12	3.81e-10
neuron fate commitment (GO:0048663)	74	48	64.8649	3.94	5.51e-12	5.2e-10
vasculature development (GO:0001944)	572	175	30.5944	1.86	5.55e-12	5.21e-10
ion transmembrane transport (GO:0034220)	607	182	29.9835	1.82	7.07e-12	6.59e-10
muscle tissue development (GO:0060537)	342	121	35.3801	2.15	7.83e-12	7.27e-10
kidney epithelium development (GO:0072073)	132	66	50	3.04	7.99e-12	7.36e-10
blood vessel morphogenesis (GO:0048514)	440	144	32.7273	1.99	9.44e-12	8.65e-10
regulation of cell projection organization (GO:0031344)	747	212	28.3802	1.73	1.01e-11	9.23e-10
response to organic substance (GO:0010033)	2545	567	22.279	1.35	1.08e-11	9.77e-10
blood vessel development (GO:0001568)	542	167	30.8118	1.87	1.1e-11	9.87e-10
regulation of cell adhesion (GO:0030155)	739	210	28.4168	1.73	1.12e-11	1e-09
positive regulation of response to stimulus (GO:0048584)	2281	517	22.6655	1.38	1.25e-11	1.11e-09
regulation of neuron projection development (GO:0010975)	545	167	30.6422	1.86	1.29e-11	1.14e-09
regulation of RNA metabolic process (GO:0051252)	3487	740	21.2217	1.29	1.45e-11	1.28e-09
ear morphogenesis (GO:0042471)	136	66	48.5294	2.95	1.66e-11	1.46e-09
chemical homeostasis (GO:0048878)	1146	294	25.6545	1.56	1.73e-11	1.51e-09
cellular response to organic substance (GO:0071310)	1833	430	23.4588	1.43	1.81e-11	1.57e-09
regulation of neurogenesis (GO:0050767)	438	142	32.4201	1.97	1.96e-11	1.68e-09
negative regulation of transcription, DNA-templated (GO:0045892)	1244	314	25.2412	1.53	1.95e-11	1.68e-09
regulation of cellular component organization (GO:0051128)	2479	553	22.3074	1.36	1.98e-11	1.69e-09
regulation of cellular response to growth factor stimulus (GO:0090287)	292	107	36.6438	2.23	2.05e-11	1.73e-09
regulation of phosphorylation (GO:0042325)	1310	327	24.9618	1.52	2.05e-11	1.74e-09
kidney development (GO:0001822)	300	109	36.3333	2.21	2.15e-11	1.8e-09
muscle organ development (GO:0007517)	280	104	37.1429	2.26	2.23e-11	1.85e-09
cation transport (GO:0006812)	730	207	28.3562	1.72	2.22e-11	1.85e-09
negative regulation of nucleic acid-templated transcription (GO:1903507)	1248	314	25.1603	1.53	2.67e-11	2.2e-09
negative regulation of RNA biosynthetic process (GO:1902679)	1249	314	25.1401	1.53	2.71e-11	2.22e-09
regulation of developmental growth (GO:0048638)	394	131	33.2487	2.02	2.77e-11	2.26e-09
gland development (GO:0048732)	431	140	32.4826	1.98	3.1e-11	2.51e-09
regulation of plasma membrane bounded cell projection organization (GO:0120035)	730	206	28.2192	1.72	3.08e-11	2.51e-09
connective tissue development (GO:0061448)	220	88	40	2.43	3.27e-11	2.63e-09
locomotory behavior (GO:0007626)	246	95	38.6179	2.35	3.29e-11	2.63e-09
circulatory system process (GO:0003013)	443	142	32.0542	1.95	3.7e-11	2.95e-09
regulation of hormone levels (GO:0010817)	549	166	30.2368	1.84	4.23e-11	3.35e-09
regulation of blood circulation (GO:1903522)	249	95	38.1526	2.32	4.56e-11	3.59e-09
positive regulation of transport (GO:0051050)	1029	268	26.0447	1.58	4.72e-11	3.7e-09
cognition (GO:0050890)	343	118	34.4023	2.09	5.15e-11	4.02e-09
learning or memory (GO:0007611)	306	109	35.6209	2.17	5.25e-11	4.08e-09
cell junction organization (GO:0034330)	508	156	30.7087	1.87	5.71e-11	4.41e-09
positive regulation of phosphate metabolic process (GO:0045937)	961	253	26.3267	1.6	6.38e-11	4.89e-09
positive regulation of phosphorus metabolic process (GO:0010562)	961	253	26.3267	1.6	6.38e-11	4.91e-09
heart morphogenesis (GO:0003007)	267	99	37.0787	2.25	6.55e-11	4.99e-09
regulation of biosynthetic process (GO:0009889)	3941	816	20.7054	1.26	7.33e-11	5.55e-09
regulation of cation channel activity (GO:2001257)	178	76	42.6966	2.6	7.4e-11	5.58e-09
taxis (GO:0042330)	497	153	30.7847	1.87	7.72e-11	5.8e-09
synapse organization (GO:0050808)	305	108	35.4098	2.15	8.13e-11	6.08e-09
appendage development (GO:0048736)	197	81	41.1168	2.5	9.18e-11	6.76e-09
limb development (GO:0060173)	197	81	41.1168	2.5	9.18e-11	6.79e-09
cell surface receptor signaling pathway (GO:0007166)	1910	440	23.0366	1.4	9.12e-11	6.79e-09
learning (GO:0007612)	180	76	42.2222	2.57	9.98e-11	7.32e-09
regulation of cation transmembrane transport (GO:1904062)	372	124	33.3333	2.03	1.02e-10	7.45e-09
transmembrane receptor protein tyrosine kinase signaling pathway (GO:0007169)	357	120	33.6134	2.04	1.13e-10	8.19e-09
negative regulation of signal transduction (GO:0009968)	1229	306	24.8983	1.51	1.13e-10	8.19e-09
regulation of cellular biosynthetic process (GO:0031326)	3863	800	20.7093	1.26	1.14e-10	8.22e-09
cation transmembrane transport (GO:0098655)	470	146	31.0638	1.89	1.19e-10	8.52e-09
regulation of nucleobase-containing compound metabolic process (GO:0019219)	3730	776	20.8043	1.27	1.19e-10	8.54e-09
chemotaxis (GO:0006935)	492	151	30.6911	1.87	1.31e-10	9.28e-09
negative regulation of metabolic process (GO:0009892)	2905	625	21.5146	1.31	1.43e-10	1.01e-08
telencephalon development (GO:0021537)	246	93	37.8049	2.3	1.52e-10	1.07e-08
skeletal system morphogenesis (GO:0048705)	246	93	37.8049	2.3	1.52e-10	1.07e-08
cellular response to growth factor stimulus (GO:0071363)	397	129	32.4937	1.98	1.55e-10	1.07e-08
regulation of synaptic plasticity (GO:0048167)	227	88	38.7665	2.36	1.54e-10	1.08e-08
homeostatic process (GO:0042592)	1679	394	23.4663	1.43	1.55e-10	1.08e-08
negative regulation of RNA metabolic process (GO:0051253)	1355	330	24.3542	1.48	1.67e-10	1.15e-08
appendage morphogenesis (GO:0035107)	170	73	42.9412	2.61	1.82e-10	1.24e-08
limb morphogenesis (GO:0035108)	170	73	42.9412	2.61	1.82e-10	1.25e-08
cartilage development (GO:0051216)	165	71	43.0303	2.62	2.09e-10	1.42e-08
inorganic cation transmembrane transport (GO:0098662)	435	137	31.4943	1.92	2.59e-10	1.75e-08
neuron projection guidance (GO:0097485)	235	89	37.8723	2.3	2.94e-10	1.98e-08
response to growth factor (GO:0070848)	411	131	31.8735	1.94	2.99e-10	2e-08
regulation of macromolecule biosynthetic process (GO:0010556)	3695	766	20.7307	1.26	2.98e-10	2e-08
sensory perception of mechanical stimulus (GO:0050954)	197	79	40.1015	2.44	3.04e-10	2.02e-08
blood circulation (GO:0008015)	412	131	31.7961	1.93	3.21e-10	2.13e-08
regulation of cell death (GO:0010941)	1669	390	23.3673	1.42	3.23e-10	2.13e-08
regulation of cellular macromolecule biosynthetic process (GO:2000112)	3660	759	20.7377	1.26	3.49e-10	2.29e-08
positive regulation of gene expression (GO:0010628)	1184	294	24.8311	1.51	3.92e-10	2.56e-08
negative regulation of cellular biosynthetic process (GO:0031327)	1535	363	23.6482	1.44	4.06e-10	2.65e-08
negative regulation of nucleobase-containing compound metabolic process (GO:0045934)	1463	349	23.8551	1.45	4.16e-10	2.7e-08
negative regulation of biosynthetic process (GO:0009890)	1578	371	23.5108	1.43	4.33e-10	2.8e-08
axon guidance (GO:0007411)	234	88	37.6068	2.29	4.59e-10	2.95e-08
synaptic signaling (GO:0099536)	404	129	31.9307	1.94	4.69e-10	3.01e-08
extracellular matrix organization (GO:0030198)	269	97	36.0595	2.19	4.75e-10	3.04e-08
regulation of catalytic activity (GO:0050790)	1832	420	22.9258	1.39	4.81e-10	3.06e-08
positive regulation of phosphorylation (GO:0042327)	886	233	26.298	1.6	4.94e-10	3.13e-08
eye morphogenesis (GO:0048592)	173	72	41.6185	2.53	5.01e-10	3.16e-08
extracellular structure organization (GO:0043062)	270	97	35.9259	2.18	5.04e-10	3.16e-08
external encapsulating structure organization (GO:0045229)	270	97	35.9259	2.18	5.04e-10	3.17e-08
regulation of intracellular signal transduction (GO:1902531)	1594	374	23.463	1.43	5.1e-10	3.18e-08
neuron migration (GO:0001764)	148	65	43.9189	2.67	6.18e-10	3.84e-08
hindbrain development (GO:0030902)	168	70	41.6667	2.53	8.82e-10	5.46e-08
regulation of neurotransmitter levels (GO:0001505)	251	91	36.255	2.2	9.91e-10	6.06e-08
negative regulation of cellular macromolecule biosynthetic process (GO:2000113)	1462	346	23.6662	1.44	9.9e-10	6.08e-08
epithelial tube morphogenesis (GO:0060562)	368	119	32.337	1.97	9.9e-10	6.1e-08
developmental growth (GO:0048589)	442	136	30.7692	1.87	1.06e-09	6.43e-08
regulation of programmed cell death (GO:0043067)	1507	355	23.5567	1.43	1.06e-09	6.45e-08
positive regulation of synaptic transmission (GO:0050806)	165	69	41.8182	2.54	1.1e-09	6.66e-08
muscle cell differentiation (GO:0042692)	283	99	34.9823	2.13	1.14e-09	6.87e-08
negative regulation of macromolecule metabolic process (GO:0010605)	2683	576	21.4685	1.31	1.3e-09	7.82e-08
growth (GO:0040007)	448	137	30.5804	1.86	1.33e-09	7.94e-08
trans-synaptic signaling (GO:0099537)	366	118	32.2404	1.96	1.34e-09	8e-08
inorganic ion transmembrane transport (GO:0098660)	489	146	29.8569	1.82	1.41e-09	8.38e-08
negative regulation of macromolecule biosynthetic process (GO:0010558)	1478	348	23.5453	1.43	1.47e-09	8.66e-08
camera-type eye morphogenesis (GO:0048593)	147	64	43.5374	2.65	1.66e-09	9.79e-08
regulation of ion transmembrane transporter activity (GO:0032412)	267	94	35.206	2.14	1.78e-09	1.04e-07
nucleic acid metabolic process (GO:0090304)	1754	189	10.7754	0.66	1.82e-09	1.06e-07
spinal cord development (GO:0021510)	96	49	51.0417	3.1	1.94e-09	1.13e-07
regulation of transporter activity (GO:0032409)	292	100	34.2466	2.08	1.96e-09	1.14e-07
regulation of response to external stimulus (GO:0032101)	905	233	25.7459	1.57	2.09e-09	1.21e-07
embryonic limb morphogenesis (GO:0030326)	143	62	43.3566	2.64	2.23e-09	1.28e-07
embryonic appendage morphogenesis (GO:0035113)	143	62	43.3566	2.64	2.23e-09	1.28e-07
reproductive structure development (GO:0048608)	455	137	30.1099	1.83	2.53e-09	1.44e-07
regulation of MAPK cascade (GO:0043408)	714	193	27.0308	1.64	2.59e-09	1.47e-07
mesenchymal cell differentiation (GO:0048762)	162	67	41.358	2.51	2.62e-09	1.49e-07
positive regulation of cellular component movement (GO:0051272)	607	170	28.0066	1.7	2.74e-09	1.54e-07
positive regulation of locomotion (GO:0040017)	607	170	28.0066	1.7	2.74e-09	1.55e-07
regulation of protein phosphorylation (GO:0001932)	1173	286	24.3819	1.48	2.86e-09	1.61e-07
cell communication (GO:0007154)	5343	1048	19.6144	1.19	2.95e-09	1.65e-07
signaling (GO:0023052)	5237	1029	19.6487	1.19	3e-09	1.67e-07
regulation of transmembrane transporter activity (GO:0022898)	278	96	34.5324	2.1	3.22e-09	1.79e-07
retina development in camera-type eye (GO:0060041)	159	66	41.5094	2.52	3.3e-09	1.82e-07
mesonephros development (GO:0001823)	95	48	50.5263	3.07	3.51e-09	1.94e-07
sensory perception of sound (GO:0007605)	166	68	40.9639	2.49	3.76e-09	2.06e-07
neuromuscular process (GO:0050905)	179	71	39.6648	2.41	4.12e-09	2.25e-07
reproductive system development (GO:0061458)	459	137	29.8475	1.81	4.11e-09	2.25e-07
regulation of heart contraction (GO:0008016)	184	72	39.1304	2.38	4.2e-09	2.28e-07
embryo development ending in birth or egg hatching (GO:0009792)	832	216	25.9615	1.58	4.48e-09	2.43e-07
potassium ion transmembrane transport (GO:0071805)	139	60	43.1655	2.62	4.63e-09	2.5e-07
regulation of apoptotic process (GO:0042981)	1471	343	23.3175	1.42	4.79e-09	2.58e-07
anterior/posterior pattern specification (GO:0009952)	227	83	36.5639	2.22	5.03e-09	2.7e-07
regulation of transmembrane receptor protein serine/threonine kinase signaling pathway (GO:0090092)	250	88	35.2	2.14	5.96e-09	3.17e-07
positive regulation of MAPK cascade (GO:0043410)	522	150	28.7356	1.75	5.94e-09	3.17e-07
cell fate specification (GO:0001708)	86	45	52.3256	3.18	6.37e-09	3.38e-07
anterograde trans-synaptic signaling (GO:0098916)	348	111	31.8966	1.94	6.46e-09	3.41e-07
chemical synaptic transmission (GO:0007268)	348	111	31.8966	1.94	6.46e-09	3.42e-07
odontogenesis (GO:0042476)	104	50	48.0769	2.92	7.01e-09	3.69e-07
chordate embryonic development (GO:0043009)	816	212	25.9804	1.58	7.14e-09	3.74e-07
positive regulation of catalytic activity (GO:0043085)	1090	267	24.4954	1.49	7.23e-09	3.78e-07
humoral immune response mediated by circulating immunoglobulin (GO:0002455)	220	6	2.72727	0.17	7.26e-09	3.78e-07
digestive system development (GO:0055123)	134	58	43.2836	2.63	8.08e-09	4.19e-07
positive regulation of cell motility (GO:2000147)	590	164	27.7966	1.69	8.17e-09	4.23e-07
regulation of epithelial cell proliferation (GO:0050678)	372	116	31.1828	1.9	8.44e-09	4.35e-07
inner ear morphogenesis (GO:0042472)	115	53	46.087	2.8	8.85e-09	4.55e-07
mesonephric epithelium development (GO:0072163)	92	46	50	3.04	9.31e-09	4.75e-07
mesonephric tubule development (GO:0072164)	92	46	50	3.04	9.31e-09	4.77e-07
positive regulation of developmental growth (GO:0048639)	216	79	36.5741	2.22	1e-08	5.1e-07
[truncated: 901 more rows]
