# Supplementary material for: Quiescence enables unrestricted cell fate in naive embryonic stem cells
Source: Nat Commun. 2024 Feb 26;15:1721. doi: 10.1038/s41467-024-46121-1 (PMC10897426; doi:10.1038/s41467-024-46121-1)
Supplement: Supplementary file 8 — Supplementary Data 5 [file 41467_2024_46121_MOESM8_ESM.xlsx]

## Sheet: Description
Supplementary Data 5. CUT&RUN analysis for H3K4me3 in high and low ΔΨm ESCs.
Sheet 1: Categories and annotations for H3K4me3 common peaks that remain unchanged in high and low ΔΨm ESCs
Sheet 2: List of H3K4me3 peaks with higher levels in in the high ΔΨm ESCs
Sheet 3: List of H3K4me3 peaks with higher levels in the low ΔΨm ESCs

## Sheet: Common peaks
H3K4me3 CUT &RUN data showing common peaks called in high and low ΔΨm ESCs. Peak annotation was performed with Homer (v4.11.1).
PeakID	Chr	Start	End	Annotation	Detailed Annotation	Distance to TSS	Gene Name	Gene Description	Gene Type
peak23762	chr6	141642150	141642629	intron (NM_020495, intron 3 of 15)	Lx4A|LINE|L1	12871	Slco1b2	solute carrier organic anion transporter family, member 1b2	protein-coding
peak16647	chr19	12500918	12502096	5' UTR (NM_172442, exon 1 of 9)	5' UTR (NM_172442, exon 1 of 9)	489	Dtx4	deltex 4, E3 ubiquitin ligase	protein-coding
peak5797	chr11	100958964	100959589	exon (NM_008986, exon 2 of 2)	exon (NM_008986, exon 2 of 2)	11339	Cavin1	caveolae associated 1	protein-coding
peak22616	chr6	86911425	86912269	intron (NM_177762, intron 1 of 19)	intron (NM_177762, intron 1 of 19)	62330	Aak1	AP2 associated kinase 1	protein-coding
peak15762	chr18	44543747	44544300	intron (NM_001085373, intron 3 of 18)	intron (NM_001085373, intron 3 of 18)	-117642	A930012L18Rik	RIKEN cDNA A930012L18 gene	ncRNA
peak19433	chr4	154407213	154408562	intron (NM_027504, intron 3 of 16)	intron (NM_027504, intron 3 of 16)	-107992	Arhgef16	Rho guanine nucleotide exchange factor (GEF) 16	protein-coding
peak5189	chr11	77694003	77694343	intron (NM_001024205, intron 2 of 3)	intron (NM_001024205, intron 2 of 3)	8034	Nufip2	nuclear fragile X mental retardation protein interacting protein 2	protein-coding
peak20729	chr5	84020489	84021464	Intergenic	ERVL-int|LTR|ERVL	396406	Epha5	Eph receptor A5	protein-coding
peak20852	chr5	88552050	88553170	Intergenic	L1Md_T|LINE|L1	-1852	Utp3	UTP3 small subunit processome component	protein-coding
peak15916	chr18	61210439	61211619	intron (NM_007885, intron 1 of 3)	intron (NM_007885, intron 1 of 3)	567	Slc26a2	solute carrier family 26 (sulfate transporter), member 2	protein-coding
peak22873	chr6	108318723	108319383	intron (NM_010585, intron 4 of 61)	intron (NM_010585, intron 4 of 61)	105957	Itpr1	inositol 1,4,5-trisphosphate receptor 1	protein-coding
peak6422	chr11	121259253	121259906	promoter-TSS (NM_001080932)	promoter-TSS (NM_001080932)	-408	Foxk2	forkhead box K2	protein-coding
peak14725	chr17	53582415	53583402	intron (NR_151733, intron 1 of 16)	intron (NR_151733, intron 1 of 16)	-1218	Kat2b	K(lysine) acetyltransferase 2B	protein-coding
peak22840	chr6	107104994	107105356	Intergenic	Intergenic	-305088	Crbn	cereblon	protein-coding
peak21734	chr5	154502495	154502977	Intergenic	Intergenic	-2851528	Rfc3	replication factor C (activator 1) 3	protein-coding
peak25301	chrX	100845421	100847010	intron (NM_031384, intron 28 of 29)	B1_Mur2|SINE|Alu	68944	Dlg3	discs large MAGUK scaffold protein 3	protein-coding
peak20632	chr5	68542958	68543285	Intergenic	Intergenic	511286	Grxcr1	glutaredoxin, cysteine rich 1	protein-coding
peak16909	chr19	34662108	34662692	Intergenic	Intergenic	21511	Ifit1	interferon-induced protein with tetratricopeptide repeats 1	protein-coding
peak13380	chr16	89945176	89945934	intron (NM_001145886, intron 2 of 27)	intron (NM_001145886, intron 2 of 27)	15272	Tiam1	T cell lymphoma invasion and metastasis 1	protein-coding
peak11871	chr15	85028915	85029623	Intergenic	ORR1A2-int|LTR|ERVL-MaLR	-7793	Fam118a	family with sequence similarity 118, member A	protein-coding
peak5171	chr11	76998277	76998851	promoter-TSS (NM_010484)	promoter-TSS (NM_010484)	-33	Slc6a4	solute carrier family 6 (neurotransmitter transporter, serotonin), member 4	protein-coding
peak6457	chr12	3873931	3874222	intron (NM_001271753, intron 6 of 22)	intron (NM_001271753, intron 6 of 22)	-11832	Dnmt3aos	DNA methyltransferase 3A, opposite strand	ncRNA
peak19438	chr4	154551904	154552770	intron (NR_151634, intron 1 of 3)	intron (NR_151634, intron 1 of 3)	2055	Gm13133	predicted gene 13133	ncRNA
peak13631	chr17	5948823	5949868	intron (NR_151772, intron 1 of 25)	(TG)n|Simple_repeat|Simple_repeat	8065	Synj2	synaptojanin 2	protein-coding
peak5051	chr11	72575695	72577854	Intergenic	Intergenic	-26528	Spns3	spinster homolog 3	protein-coding
peak16268	chr18	83270973	83271431	Intergenic	L1Md_T|LINE|L1	54682	4921531P14Rik	RIKEN cDNA 4921531P14 gene	ncRNA
peak22129	chr6	41463739	41466054	Intergenic	Lx3A|LINE|L1	5966	Prss1	protease, serine 1 (trypsin 1)	protein-coding
peak23077	chr6	119414794	119415700	intron (NM_197985, intron 1 of 7)	MTD|LTR|ERVL-MaLR	2281	Adipor2	adiponectin receptor 2	protein-coding
peak24522	chrX	28464291	28465639	Intergenic	B3|SINE|B2	47547	E330016L19Rik	RIKEN cDNA E330016L19 gene	ncRNA
peak3022	chr10	73099018	73100387	Intergenic	CpG	-12997	A330049N07Rik	RIKEN cDNA A330049N07 gene	ncRNA
peak1765	chr1	167340169	167340626	Intergenic	LSU-rRNA_Hsa|rRNA|rRNA	-9594	Aldh9a1	aldehyde dehydrogenase 9, subfamily A1	protein-coding
peak20289	chr5	29937327	29937646	Intergenic	B2_Mm1t|SINE|B2	-75628	Il6	interleukin 6	protein-coding
peak2686	chr10	44528985	44530132	Intergenic	CpG	-70810	Prdm1	PR domain containing 1, with ZNF domain	protein-coding
peak20534	chr5	57683389	57684017	intron (NR_015588, intron 2 of 4)	B2_Mm1t|SINE|B2	34216	4932441J04Rik	RIKEN cDNA 4932441J04 gene	ncRNA
peak17649	chr4	25180722	25182045	Intergenic	Intergenic	60828	Fhl5	four and a half LIM domains 5	protein-coding
peak14546	chr17	43801116	43802403	promoter-TSS (NM_207649)	promoter-TSS (NM_207649)	-92	Rcan2	regulator of calcineurin 2	protein-coding
peak2412	chr10	22223561	22223855	intron (NM_009018, intron 6 of 6)	intron (NM_009018, intron 6 of 6)	-49766	H60b	histocompatibility 60b	protein-coding
peak19754	chr4	167777360	167778195	Intergenic	Intergenic	11446651	Vmn2r123	vomeronasal 2, receptor 123	protein-coding
peak4013	chr11	5886772	5887470	Intergenic	B3A|SINE|B2	-8865	Pold2	polymerase (DNA directed), delta 2, regulatory subunit	protein-coding
peak22674	chr6	92986347	92986859	intron (NR_015530, intron 1 of 2)	MTC|LTR|ERVL-MaLR	-43069	Adamts9	a disintegrin-like and metallopeptidase (reprolysin type) with thrombospondin type 1 motif, 9	protein-coding
peak24383	chrX	22565520	22565835	Intergenic	IAPEz-int|LTR|ERVK	104081	Ppp1r2-ps7	protein phosphatase 1, regulatory (inhibitor) subunit 2, pseudogene 7	pseudo
peak15932	chr18	61725480	61728478	promoter-TSS (NM_021296)	promoter-TSS (NM_021296)	589	1500015A07Rik	RIKEN cDNA 1500015A07 gene	ncRNA
peak3314	chr10	83345249	83346796	Intergenic	B1_Mm|SINE|Alu	-8205	Slc41a2	solute carrier family 41, member 2	protein-coding
peak12393	chr16	8512987	8513860	promoter-TSS (NM_001170978)	promoter-TSS (NM_001170978)	-6	Abat	4-aminobutyrate aminotransferase	protein-coding
peak23366	chr6	130895131	130895491	Intergenic	L1Md_F2|LINE|L1	352051	Klra2	killer cell lectin-like receptor, subfamily A, member 2	protein-coding
peak8301	chr13	39055641	39056662	Intergenic	L1Md_A|LINE|L1	-95272	Slc35b3	solute carrier family 35, member B3	protein-coding
peak24864	chrX	59955790	59956311	Intergenic	Intergenic	-43414	F9	coagulation factor IX	protein-coding
peak6463	chr12	4132996	4134648	promoter-TSS (NM_138305)	promoter-TSS (NM_138305)	-331	Adcy3	adenylate cyclase 3	protein-coding
peak20685	chr5	79548692	79549688	Intergenic	A-rich|Low_complexity|Low_complexity	-1471381	Adgrl3	adhesion G protein-coupled receptor L3	protein-coding
peak11072	chr15	33831600	33833591	Intergenic	RLTR45-int|LTR|ERVK	-144712	Tspyl5	testis-specific protein, Y-encoded-like 5	protein-coding
peak3285	chr10	81863794	81864630	intron (NM_001243067, intron 1 of 3)	CpG	278	Zfp433	zinc finger protein 433	protein-coding
peak14417	chr17	35469991	35471437	intron (NM_010391, intron 2 of 6)	CpG-6324	625	H2-Q10	histocompatibility 2, Q region locus 10	protein-coding
peak6181	chr11	115611663	115612430	5' UTR (NM_001243586, exon 1 of 5)	5' UTR (NM_001243586, exon 1 of 5)	457	Mif4gd	MIF4G domain containing	protein-coding
peak11817	chr15	83044848	83045143	Intergenic	Intergenic	-11598	Nfam1	Nfat activating molecule with ITAM motif 1	protein-coding
peak5924	chr11	103150760	103151524	Intergenic	Intergenic	17783	Hexim2	hexamethylene bis-acetamide inducible 2	protein-coding
peak25244	chrX	93446070	93446683	intron (NM_008892, intron 34 of 36)	L1_Mus2|LINE|L1	159869	Arx	aristaless related homeobox	protein-coding
peak18189	chr4	59384557	59385357	intron (NM_001163288, intron 6 of 16)	intron (NM_001163288, intron 6 of 16)	53676	Susd1	sushi domain containing 1	protein-coding
peak18423	chr4	75063556	75063899	Intergenic	Intergenic	214565	Dmac1	distal membrane arm assembly complex 1	protein-coding
peak7263	chr12	79130370	79131603	intron (NM_009705, intron 1 of 7)	CpG	198	Arg2	arginase type II	protein-coding
peak24199	chr6	156077178	156078373	Intergenic	Intergenic	6511693	Gm21814	predicted gene, 21814	protein-coding
peak23422	chr6	132959065	132959575	Intergenic	Intergenic	-1476	Tas2r131	taste receptor, type 2, member 131	protein-coding
peak10460	chr14	73192374	73192693	Intergenic	ETnERV-int|LTR|ERVK	14318	Mir687	microRNA 687	ncRNA
peak2419	chr10	22813401	22813966	Intergenic	Intergenic	6460	Tcf21	transcription factor 21	protein-coding
peak18749	chr4	104372053	104372639	intron (NM_177259, intron 1 of 14)	intron (NM_177259, intron 1 of 14)	4808	Dab1	disabled 1	protein-coding
peak9089	chr13	86053417	86054628	Intergenic	BGLII_B|LTR|ERVK	-7227	Cox7c	cytochrome c oxidase subunit 7C	protein-coding
peak11307	chr15	53310592	53311581	intron (NM_010162, intron 1 of 10)	intron (NM_010162, intron 1 of 10)	35097	Ext1	exostoses (multiple) 1	protein-coding
peak23088	chr6	120097023	120097507	intron (NM_016718, intron 1 of 3)	L1MB5|LINE|L1	3885	Ninj2	ninjurin 2	protein-coding
peak7571	chr12	100839743	100840103	intron (NM_001361020, intron 5 of 13)	intron (NM_001361020, intron 5 of 13)	59601	Gpr68	G protein-coupled receptor 68	protein-coding
peak3113	chr10	78243684	78245118	intron (NM_001081055, intron 1 of 22)	CpG	244	Trappc10	trafficking protein particle complex 10	protein-coding
peak7809	chr12	112793526	112795869	Intergenic	B1F|SINE|Alu	-14278	Clba1	clathrin binding box of aftiphilin containing 1	protein-coding
peak10854	chr15	5107358	5108842	exon (NM_001163138, exon 2 of 4)	exon (NM_001163138, exon 2 of 4)	433	Card6	caspase recruitment domain family, member 6	protein-coding
peak786	chr1	75478226	75479876	promoter-TSS (NM_177056)	promoter-TSS (NM_177056)	420	Chpf	chondroitin polymerizing factor	protein-coding
peak23379	chr6	132113392	132114012	TTS (NM_053251)	TTS (NM_053251)	96819	Prb1	proline-rich protein BstNI subfamily 1	protein-coding
peak17346	chr19	57403130	57404012	Intergenic	Intergenic	42562	Fam160b1	family with sequence similarity 160, member B1	protein-coding
peak6885	chr12	49701817	49702485	Intergenic	L1Md_T|LINE|L1	-221289	1810007C17Rik	RIKEN cDNA 1810007C17 gene	ncRNA
peak13344	chr16	86950925	86952248	Intergenic	L1Md_T|LINE|L1	-145073	Gm32461	predicted gene, 32461	ncRNA
peak22620	chr6	87472605	87473988	intron (NM_001037727, intron 5 of 10)	intron (NM_001037727, intron 5 of 10)	23031	Arhgap25	Rho GTPase activating protein 25	protein-coding
peak22504	chr6	72712471	72713167	intron (NM_009332, intron 3 of 11)	intron (NM_009332, intron 3 of 11)	76226	Tcf7l1	transcription factor 7 like 1 (T cell specific, HMG box)	protein-coding
peak8652	chr13	58113012	58113737	5' UTR (NM_001368867, exon 1 of 14)	5' UTR (NM_001368867, exon 1 of 14)	273	Klhl3	kelch-like 3	protein-coding
peak21005	chr5	95240367	95241061	Intergenic	L1_Mus1|LINE|L1	58079	Gm16367	predicted gene 16367	protein-coding
peak6299	chr11	117809493	117811089	intron (NM_009304, intron 1 of 3)	intron (NM_009304, intron 1 of 3)	624	Syngr2	synaptogyrin 2	protein-coding
peak24801	chrX	50102799	50103164	Intergenic	L1Md_F2|LINE|L1	-92746	Olfr1323	olfactory receptor 1323	protein-coding
peak19152	chr4	132282957	132283342	intron (NM_025579, intron 2 of 5)	intron (NM_025579, intron 2 of 5)	8774	Taf12	TATA-box binding protein associated factor 12	protein-coding
peak8030	chr13	21173256	21173790	Intergenic	Intergenic	-6408	Trim27	tripartite motif-containing 27	protein-coding
peak24184	chr6	155803332	155805116	Intergenic	Intergenic	6238142	Gm21814	predicted gene, 21814	protein-coding
peak18573	chr4	90248487	90249248	Intergenic	MLT2B2|LTR|ERVL	30047	Zfp352	zinc finger protein 352	protein-coding
peak6068	chr11	109244719	109245373	intron (NM_011268, intron 13 of 18)	intron (NM_011268, intron 13 of 18)	53135	Rgs9	regulator of G-protein signaling 9	protein-coding
peak2797	chr10	59556591	59557084	intron (NM_001033259, intron 1 of 7)	MLT1D|LTR|ERVL-MaLR	59855	Mcu	mitochondrial calcium uniporter	protein-coding
peak21268	chr5	107458744	107460413	intron (NM_001255991, intron 3 of 8)	MER57D|LTR|ERV1	21581	Btbd8	BTB (POZ) domain containing 8	protein-coding
peak17647	chr4	25054278	25054804	Intergenic	B1_Mur3|SINE|Alu	81122	Gpr63	G protein-coupled receptor 63	protein-coding
peak22244	chr6	45870600	45871032	intron (NM_001004357, intron 3 of 23)	intron (NM_001004357, intron 3 of 23)	810755	Cntnap2	contactin associated protein-like 2	protein-coding
peak9272	chr13	99790851	99791145	Intergenic	Intergenic	109685	Cartpt	CART prepropeptide	protein-coding
peak8048	chr13	21407347	21409124	Intergenic	Intergenic	-5480	Zkscan3	zinc finger with KRAB and SCAN domains 3	protein-coding
peak20788	chr5	87132342	87132885	intron (NM_009467, intron 3 of 5)	Lx2A1|LINE|L1	7727	Ugt2b5	UDP glucuronosyltransferase 2 family, polypeptide B5	protein-coding
peak24296	chrX	13870582	13871791	Intergenic	RMER17C|LTR|ERVK	-24630	Cask	calcium/calmodulin-dependent serine protein kinase (MAGUK family)	protein-coding
peak219	chr1	29703469	29703992	Intergenic	L1Md_T|LINE|L1	282242	Mir6342	microRNA 6342	ncRNA
peak4937	chr11	69366099	69366426	intron (NM_146019, intron 1 of 39)	intron (NM_146019, intron 1 of 39)	3164	Chd3	chromodomain helicase DNA binding protein 3	protein-coding
peak17917	chr4	32535464	32538214	intron (NM_001109661, intron 2 of 4)	intron (NM_001109661, intron 2 of 4)	34823	Bach2os	BTB and CNC homology 2, opposite strand	ncRNA
peak13106	chr16	49699171	49700288	intron (NM_028680, intron 1 of 10)	intron (NM_028680, intron 1 of 10)	435	Ift57	intraflagellar transport 57	protein-coding
peak16811	chr19	28299031	28299532	intron (NM_175459, intron 7 of 10)	intron (NM_175459, intron 7 of 10)	-288115	Rfx3	regulatory factor X, 3 (influences HLA class II expression)	protein-coding
peak18384	chr4	73070803	73071250	Intergenic	Lx3_Mus|LINE|L1	-218392	Aldoart1	aldolase 1 A, retrogene 1	protein-coding
peak16014	chr18	67369943	67370327	Intergenic	Intergenic	-20596	Tubb6	tubulin, beta 6 class V	protein-coding
peak10829	chr14	123723223	123723837	intron (NM_145467, intron 2 of 10)	L1Md_T|LINE|L1	63390	Itgbl1	integrin, beta-like 1	protein-coding
peak12806	chr16	30768423	30768894	Intergenic	Intergenic	168935	Fam43a	family with sequence similarity 43, member A	protein-coding
peak23674	chr6	138912804	138914005	Intergenic	Intergenic	-254950	Igbp1b	immunoglobulin (CD79A) binding protein 1b	protein-coding
peak17690	chr4	26121878	26123495	Intergenic	MTB_Mm|LTR|ERVL-MaLR	223966	Manea	mannosidase, endo-alpha	protein-coding
peak20952	chr5	90507491	90509413	exon (NM_007423, exon 14 of 15)	exon (NM_007423, exon 14 of 15)	-10497	Afm	afamin	protein-coding
peak15832	chr18	51808568	51808912	Intergenic	L1Md_A|LINE|L1	314806	Mir28a	microRNA 28a	ncRNA
peak4882	chr11	66984445	66985107	Intergenic	Intergenic	26882	Tmem238l	transmembrane protein 238 like	ncRNA
peak23940	chr6	147793552	147793857	Intergenic	Intergenic	103463	1700049E15Rik	RIKEN cDNA 1700049E15 gene	ncRNA
peak16948	chr19	37339256	37339831	Intergenic	Intergenic	-8930	Ide	insulin degrading enzyme	protein-coding
peak15064	chr17	80682955	80683343	intron (NM_001290345, intron 1 of 33)	ORR1D1|LTR|ERVL-MaLR	44876	Map4k3	mitogen-activated protein kinase kinase kinase kinase 3	protein-coding
peak13656	chr17	6445757	6446657	intron (NR_033520, intron 4 of 9)	intron (NR_033520, intron 4 of 9)	4787	Tmem181b-ps	transmembrane protein 181B, pseudogene	pseudo
peak3310	chr10	82954215	82954911	Intergenic	CpG	-30934	Chst11	carbohydrate sulfotransferase 11	protein-coding
peak23455	chr6	133390700	133391172	Intergenic	L1_Mus4|LINE|L1	98720	5530400C23Rik	RIKEN cDNA 5530400C23 gene	protein-coding
peak13712	chr17	10316316	10318759	intron (NM_001159517, intron 1 of 7)	intron (NM_001159517, intron 1 of 7)	1824	Qk	quaking	protein-coding
peak7434	chr12	86169123	86170560	intron (NR_046081, intron 1 of 4)	intron (NR_046081, intron 1 of 4)	500	Gm805	predicted gene 805	ncRNA
peak19451	chr4	155005636	155006089	intron (NM_175556, intron 4 of 22)	RLTR20A4|LTR|ERVK	5163	Plch2	phospholipase C, eta 2	protein-coding
peak3609	chr10	112604263	112604895	Intergenic	L1Md_A|LINE|L1	-122347	1700010J16Rik	RIKEN cDNA 1700010J16 gene	ncRNA
peak24245	chrX	5379596	5381062	Intergenic	Lx5|LINE|L1	88936	Mycs	myc-like oncogene, s-myc protein	protein-coding
peak20762	chr5	85951889	85953159	Intergenic	MTA_Mm|LTR|ERVL-MaLR	113059	Cenpc1	centromere protein C1	protein-coding
peak26186	chrX	137783832	137786116	intron (NM_030688, intron 2 of 10)	intron (NM_030688, intron 2 of 10)	214220	Il1rapl2	interleukin 1 receptor accessory protein-like 2	protein-coding
peak20106	chr5	8392455	8393424	Intergenic	Intergenic	-24779	Adam22	a disintegrin and metallopeptidase domain 22	protein-coding
peak18428	chr4	75631954	75634540	Intergenic	L1_Mur2|LINE|L1	-354955	Dmac1	distal membrane arm assembly complex 1	protein-coding
peak7906	chr13	7130086	7130875	Intergenic	L1Md_T|LINE|L1	-481709	Pfkp	phosphofructokinase, platelet	protein-coding
peak6821	chr12	38527334	38527890	intron (NM_178681, intron 22 of 24)	L1Md_T|LINE|L1	86909	4930428E07Rik	RIKEN cDNA 4930428E07 gene	ncRNA
peak22398	chr6	58391548	58392742	Intergenic	Lx5|LINE|L1	43700	Vmn1r30	vomeronasal 1 receptor 30	protein-coding
peak21466	chr5	127789568	127791118	intron (NM_172885, intron 7 of 8)	intron (NM_172885, intron 7 of 8)	158081	Glt1d1	glycosyltransferase 1 domain containing 1	protein-coding
peak7513	chr12	94854328	94855179	Intergenic	L1Md_T|LINE|L1	-837473	Flrt2	fibronectin leucine rich transmembrane protein 2	protein-coding
peak4296	chr11	29718648	29719190	intron (NM_024226, intron 1 of 6)	intron (NM_024226, intron 1 of 6)	356	Rtn4	reticulon 4	protein-coding
peak24926	chrX	65379340	65380098	Intergenic	MT2_Mm|LTR|ERVL	332075	Ctag2	cancer/testis antigen 2	protein-coding
peak23327	chr6	129618073	129619314	intron (NM_001286018, intron 2 of 7)	L1Md_F2|LINE|L1	3990	Klrk1	killer cell lectin-like receptor subfamily K, member 1	protein-coding
peak15025	chr17	78936106	78937795	promoter-TSS (NM_028611)	promoter-TSS (NM_028611)	120	Cebpz	CCAAT/enhancer binding protein zeta	protein-coding
peak10376	chr14	67188419	67189310	Intergenic	Intergenic	-44428	Ebf2	early B cell factor 2	protein-coding
peak21837	chr6	9843499	9845087	Intergenic	Lx8b|LINE|L1	894274	Nxph1	neurexophilin 1	protein-coding
peak23275	chr6	128766930	128767560	Intergenic	Intergenic	21396	Klrb1c	killer cell lectin-like receptor subfamily B member 1C	protein-coding
peak11660	chr15	78926516	78926893	promoter-TSS (NM_008495)	promoter-TSS (NM_008495)	-21	Lgals1	lectin, galactose binding, soluble 1	protein-coding
peak22736	chr6	99641658	99642885	intron (NM_025829, intron 2 of 6)	B3|SINE|B2	24500	Eif4e3	eukaryotic translation initiation factor 4E member 3	protein-coding
peak18902	chr4	119276616	119277545	TTS (NM_011732)	TTS (NM_011732)	17433	Ybx1	Y box protein 1	protein-coding
peak18026	chr4	37702028	37704241	Intergenic	L1Md_F3|LINE|L1	453731	Gm12374	predicted gene 12374	ncRNA
peak9165	chr13	94647497	94648001	Intergenic	Intergenic	-141171	Tbca	tubulin cofactor A	protein-coding
peak18287	chr4	68932627	68933862	intron (NM_019967, intron 1 of 7)	L1MC1|LINE|L1	21153	Brinp1	bone morphogenic protein/retinoic acid inducible neural specific 1	protein-coding
peak12896	chr16	33250417	33252808	intron (NM_080557, intron 1 of 13)	CpG	156	Snx4	sorting nexin 4	protein-coding
peak15679	chr18	37751646	37752117	exon (NM_033579, exon 1 of 4)	exon (NM_033579, exon 1 of 4)	262	Pcdhgb7	protocadherin gamma subfamily B, 7	protein-coding
peak9923	chr14	34896196	34896729	intron (NM_008166, intron 2 of 15)	CpG	1853	Mir346	microRNA 346	ncRNA
peak20407	chr5	40799610	40801389	Intergenic	L1Md_F3|LINE|L1	907192	Rab28	RAB28, member RAS oncogene family	protein-coding
peak18857	chr4	118179586	118180039	intron (NM_172382, intron 1 of 18)	intron (NM_172382, intron 1 of 18)	231	Kdm4a	lysine (K)-specific demethylase 4A	protein-coding
peak12653	chr16	21248339	21249211	non-coding (NR_046162, exon 5 of 5)	non-coding (NR_046162, exon 5 of 5)	7291	Mir7680	microRNA 7680	ncRNA
peak7994	chr13	18614812	18615405	Intergenic	Intergenic	-102184	Vps41	VPS41 HOPS complex subunit	protein-coding
peak9601	chr14	8139634	8141146	intron (NM_001360314, intron 7 of 19)	intron (NM_001360314, intron 7 of 19)	32602	Pdhb	pyruvate dehydrogenase (lipoamide) beta	protein-coding
peak24954	chrX	66593940	66595300	Intergenic	L1MA7|LINE|L1	-54698	Slitrk2	SLIT and NTRK-like family, member 2	protein-coding
peak24125	chr6	154139612	154140245	Intergenic	Intergenic	4573846	Gm21814	predicted gene, 21814	protein-coding
peak11033	chr15	28258573	28259522	intron (NM_133365, intron 16 of 78)	L1Md_T|LINE|L1	55281	Dnah5	dynein, axonemal, heavy chain 5	protein-coding
peak340	chr1	37212749	37213132	Intergenic	Intergenic	-5338	Cnga3	cyclic nucleotide gated channel alpha 3	protein-coding
peak18694	chr4	98307363	98308261	Intergenic	Intergenic	75453	Tm2d1	TM2 domain containing 1	protein-coding
peak7974	chr13	15027101	15027757	Intergenic	L1Md_T|LINE|L1	397171	AW209491	expressed sequence AW209491	protein-coding
peak20616	chr5	67449771	67450634	Intergenic	RMER1B|Other|Other	-13696	C330024D21Rik	RIKEN cDNA C330024D21 gene	ncRNA
peak20547	chr5	59005268	59007528	Intergenic	IAPEz-int|LTR|ERVK	-553400	4930459L07Rik	RIKEN cDNA 4930459L07 gene	ncRNA
peak5329	chr11	83775760	83776710	intron (NM_145432, intron 15 of 19)	intron (NM_145432, intron 15 of 19)	22598	Heatr6	HEAT repeat containing 6	protein-coding
peak18720	chr4	102185437	102186728	Intergenic	Intergenic	-68660	Pde4b	phosphodiesterase 4B, cAMP specific	protein-coding
peak23633	chr6	137381743	137383016	intron (NM_001164401, intron 5 of 25)	intron (NM_001164401, intron 5 of 25)	-28342	Ptpro	protein tyrosine phosphatase, receptor type, O	protein-coding
peak25036	chrX	73359686	73360432	TTS (NM_001160229)	TTS (NM_001160229)	17438	Zfp275	zinc finger protein 275	protein-coding
peak22164	chr6	43381248	43383457	intron (NM_001311111, intron 7 of 7)	ORR1D1|LTR|ERVL-MaLR	-60077	9430018G01Rik	RIKEN cDNA 9430018G01 gene	ncRNA
peak11791	chr15	81980421	81981217	exon (NM_025503, exon 1 of 1)	exon (NM_025503, exon 1 of 1)	279	1700029P11Rik	RIKEN cDNA 1700029P11 gene	protein-coding
peak7572	chr12	100878075	100878753	exon (NM_001177673, exon 3 of 3)	exon (NM_001177673, exon 3 of 3)	21110	Gpr68	G protein-coupled receptor 68	protein-coding
peak1926	chr1	179559058	179559377	intron (NM_146105, intron 1 of 10)	PB1D10|SINE|Alu	12688	Cnst	consortin, connexin sorting protein	protein-coding
peak4228	chr11	23096044	23096437	Intergenic	RLTR13C3|LTR|ERVK	-55900	1700061J23Rik	RIKEN cDNA 1700061J23 gene	ncRNA
peak14509	chr17	40126366	40127076	Intergenic	L1Md_A|LINE|L1	81888	Pgk2	phosphoglycerate kinase 2	protein-coding
peak12189	chr15	100614761	100615080	promoter-TSS (NM_011873)	promoter-TSS (NM_011873)	190	C330013E15Rik	RIKEN cDNA C330013E15 gene	ncRNA
peak14203	chr17	29964067	29964757	Intergenic	Intergenic	-40627	Zfand3	zinc finger, AN1-type domain 3	protein-coding
peak20702	chr5	81036033	81038206	intron (NM_198702, intron 1 of 27)	intron (NM_198702, intron 1 of 27)	15526	Adgrl3	adhesion G protein-coupled receptor L3	protein-coding
peak10760	chr14	120649122	120649723	Intergenic	L1Md_F2|LINE|L1	170961	Rap2a	RAS related protein 2a	protein-coding
peak3552	chr10	105924658	105925786	Intergenic	L1Md_A|LINE|L1	83743	Ccdc59	coiled-coil domain containing 59	protein-coding
peak17787	chr4	29802566	29803869	Intergenic	Intergenic	735138	Gm11917	predicted gene 11917	ncRNA
peak6651	chr12	20699552	20700145	Intergenic	RLTR4_MM-int|LTR|ERV1	115931	1700030C10Rik	RIKEN cDNA 1700030C10 gene	ncRNA
peak2843	chr10	61201386	61201717	intron (NM_001081127, intron 19 of 21)	intron (NM_001081127, intron 19 of 21)	26289	Tbata	thymus, brain and testes associated	protein-coding
peak19986	chr4	178077028	178078688	Intergenic	Intergenic	21746732	Vmn2r123	vomeronasal 2, receptor 123	protein-coding
peak2231	chr10	8319410	8320211	intron (NM_177387, intron 3 of 7)	L1Md_A|LINE|L1	199015	Ust	uronyl-2-sulfotransferase	protein-coding
peak13741	chr17	12317477	12319370	promoter-TSS (NR_045290)	promoter-TSS (NR_045290)	237	Map3k4	mitogen-activated protein kinase kinase kinase 4	protein-coding
peak25627	chrX	115279482	115280758	Intergenic	Intergenic	-298735	Gm7429	predicted pseudogene 7429	protein-coding
peak24153	chr6	155189484	155190372	Intergenic	Intergenic	5623846	Gm21814	predicted gene, 21814	protein-coding
peak22361	chr6	56914344	56914682	intron (NM_001360963, intron 1 of 9)	(GCATG)n|Simple_repeat|Simple_repeat	9419	Nt5c3	5'-nucleotidase, cytosolic III	protein-coding
peak23136	chr6	123410946	123412775	intron (NM_001104634, intron 2 of 5)	MMETn-int|LTR|ERVK	6201	Vmn2r20	vomeronasal 2, receptor 20	protein-coding
peak2030	chr1	183388894	183390370	intron (NM_001277959, intron 1 of 10)	B1_Mus1|SINE|Alu	647	Taf1a	TATA-box binding protein associated factor, RNA polymerase I, A	protein-coding
peak1271	chr1	131890897	131893559	Intergenic	RLTR17B_Mm|LTR|ERVK	-18230	Nucks1	nuclear casein kinase and cyclin-dependent kinase substrate 1	protein-coding
peak11447	chr15	68633317	68633695	Intergenic	L1Md_A|LINE|L1	-244809	Gm41341	predicted gene, 41341	ncRNA
peak16392	chr19	4792587	4794489	intron (NM_001290127, intron 1 of 3)	intron (NM_001290127, intron 1 of 3)	363	Rbm4	RNA binding motif protein 4	protein-coding
peak14159	chr17	29032992	29035373	intron (NR_036613, intron 1 of 6)	intron (NR_036613, intron 1 of 6)	1522	Srsf3	serine/arginine-rich splicing factor 3	protein-coding
peak1941	chr1	179925138	179925551	Intergenic	Intergenic	-35416	Cdc42bpa	CDC42 binding protein kinase alpha	protein-coding
peak9187	chr13	95603858	95604686	exon (NM_010169, exon 2 of 2)	exon (NM_010169, exon 2 of 2)	14194	F2r	coagulation factor II (thrombin) receptor	protein-coding
peak10573	chr14	85953358	85953727	Intergenic	L1_Mus1|LINE|L1	-292428	4930529K09Rik	RIKEN cDNA 4930529K09 gene	ncRNA
peak21983	chr6	25280429	25281893	Intergenic	Intergenic	-325036	Tmem229a	transmembrane protein 229A	protein-coding
peak5021	chr11	70844726	70846484	intron (NM_001291141, intron 1 of 16)	intron (NM_001291141, intron 1 of 16)	844	Rabep1	rabaptin, RAB GTPase binding effector protein 1	protein-coding
peak8691	chr13	59821785	59823169	intron (NM_153538, intron 1 of 27)	intron (NM_153538, intron 1 of 27)	670	Tut7	terminal uridylyl transferase 7	protein-coding
peak19329	chr4	151007871	151009610	intron (NM_011067, intron 19 of 20)	intron (NM_011067, intron 19 of 20)	11643	Uts2	urotensin 2	protein-coding
peak24366	chrX	21588068	21588497	Intergenic	Intergenic	103658	Agtr2	angiotensin II receptor, type 2	protein-coding
peak16110	chr18	74990935	74991326	Intergenic	Intergenic	-9347	Rpl17	ribosomal protein L17	protein-coding
peak25440	chrX	109866059	109868018	Intergenic	L1_Mus2|LINE|L1	-505715	Gm7134	kinesin family member 18B pseudogene	pseudo
peak903	chr1	86909362	86909656	intron (NM_153530, intron 9 of 20)	intron (NM_153530, intron 9 of 20)	180419	Alppl2	alkaline phosphatase, placental-like 2	protein-coding
peak2780	chr10	58531581	58532044	intron (NM_001162956, intron 10 of 15)	ERVB2_1A-I_MM-int|LTR|ERVK	33875	Ccdc138	coiled-coil domain containing 138	protein-coding
peak18736	chr4	103819002	103819662	intron (NM_001369049, intron 1 of 19)	intron (NM_001369049, intron 1 of 19)	199832	Dab1	disabled 1	protein-coding
peak23436	chr6	133116704	133117281	Intergenic	Intergenic	11753	Smim10l1	small integral membrane protein 10 like 1	protein-coding
peak17590	chr4	20146640	20147143	intron (NM_001290410, intron 5 of 5)	L1Md_F2|LINE|L1	104839	Ggh	gamma-glutamyl hydrolase	protein-coding
peak18257	chr4	65774990	65775726	intron (NM_207109, intron 11 of 22)	B2_Mm1t|SINE|B2	170372	Trim32	tripartite motif-containing 32	protein-coding
peak21492	chr5	130691012	130691783	intron (NM_181045, intron 5 of 6)	Lx8|LINE|L1	242605	Caln1	calneuron 1	protein-coding
peak10139	chr14	54515907	54517450	intron (NM_013768, intron 1 of 16)	intron (NM_013768, intron 1 of 16)	792	Prmt5	protein arginine N-methyltransferase 5	protein-coding
peak13538	chr16	95989837	95991884	promoter-TSS (NM_019537)	promoter-TSS (NM_019537)	100	Psmg1	proteasome (prosome, macropain) assembly chaperone 1	protein-coding
peak3537	chr10	102323688	102324102	intron (NM_001162369, intron 1 of 5)	L1Md_T|LINE|L1	-50542	Mgat4c	MGAT4 family, member C	protein-coding
peak3982	chr11	5046310	5046604	Intergenic	Lx8|LINE|L1	-11671	Rasl10a	RAS-like, family 10, member A	protein-coding
peak23744	chr6	141337882	141338912	intron (NM_018779, intron 1 of 15)	intron (NM_018779, intron 1 of 15)	-2156	Gm10400	predicted gene 10400	ncRNA
peak5481	chr11	89193912	89194263	Intergenic	Intergenic	108472	Nog	noggin	protein-coding
peak17607	chr4	20929834	20930165	Intergenic	MYSERV-int|LTR|ERVK	-151331	Nkain3	Na+/K+ transporting ATPase interacting 3	protein-coding
peak21351	chr5	116660455	116662476	Intergenic	RMER15|LTR|ERVL	-69648	Srrm4	serine/arginine repetitive matrix 4	protein-coding
peak14830	chr17	61089995	61091009	Intergenic	L1Md_T|LINE|L1	1790815	Efna5	ephrin A5	protein-coding
peak3350	chr10	85598454	85599198	exon (NM_028709, exon 4 of 17)	exon (NM_028709, exon 4 of 17)	415	Btbd11	BTB (POZ) domain containing 11	protein-coding
peak21008	chr5	95293358	95293715	Intergenic	MTD|LTR|ERVL-MaLR	-12387	Gm3259	predicted gene 3259	protein-coding
peak11275	chr15	50572582	50573205	Intergenic	L1Md_T|LINE|L1	316156	Trps1	transcriptional repressor GATA binding 1	protein-coding
peak20872	chr5	88950550	88952116	intron (NM_001359211, intron 2 of 26)	B4A|SINE|B4	64073	Slc4a4	solute carrier family 4 (anion exchanger), member 4	protein-coding
peak7708	chr12	108794245	108795831	intron (NM_009537, intron 1 of 4)	intron (NM_009537, intron 1 of 4)	1741	Yy1	YY1 transcription factor	protein-coding
peak9897	chr14	34312952	34313430	intron (NM_008133, intron 1 of 12)	intron (NM_008133, intron 1 of 12)	2464	Glud1	glutamate dehydrogenase 1	protein-coding
peak23240	chr6	127004756	127006115	Intergenic	Intergenic	-10107	Fgf6	fibroblast growth factor 6	protein-coding
peak16590	chr19	9047180	9048096	intron (NM_001286518, intron 6 of 6)	intron (NM_001286518, intron 6 of 6)	40318	Scgb1a1	secretoglobin, family 1A, member 1 (uteroglobin)	protein-coding
peak3750	chr10	122983900	122985911	TTS (NR_029527)	TTS (NR_029527)	819	Mirlet7i	microRNA let7i	ncRNA
peak18576	chr4	90447184	90448181	Intergenic	CYRA11_Mm|Unknown|Y-chromosome	-86368	Gm12633	zinc finger protein 352 pseudogene	pseudo
peak22214	chr6	44981242	44982726	Intergenic	Lx9|LINE|L1	-78077	Cntnap2	contactin associated protein-like 2	protein-coding
peak13873	chr17	21791978	21792827	Intergenic	MLTR25A|LTR|ERVK	53357	Zfp820	zinc finger protein 820	protein-coding
peak25574	chrX	114333353	114333812	Intergenic	Lx8|LINE|L1	-140751	Klhl4	kelch-like 4	protein-coding
peak3936	chr11	3954551	3955626	Intergenic	MMERVK9C_I-int|LTR|ERVK	-8887	Pes1	pescadillo ribosomal biogenesis factor 1	protein-coding
peak1305	chr1	132981013	132981849	Intergenic	Intergenic	43985	Mdm4	transformed mouse 3T3 cell double minute 4	protein-coding
peak18306	chr4	70127270	70127608	Intergenic	Intergenic	282996	Cdk5rap2	CDK5 regulatory subunit associated protein 2	protein-coding
peak15365	chr18	18664537	18665084	Intergenic	L1Md_Gf|LINE|L1	-1083820	4930545E07Rik	RIKEN cDNA 4930545E07 gene	ncRNA
peak3359	chr10	86234003	86235210	intron (NM_013722, intron 6 of 13)	L1Md_T|LINE|L1	-65806	Timp3	tissue inhibitor of metalloproteinase 3	protein-coding
peak17750	chr4	28504830	28505512	Intergenic	Intergenic	-307960	Epha7	Eph receptor A7	protein-coding
peak10130	chr14	54360855	54362341	intron (NM_026936, intron 2 of 9)	intron (NM_026936, intron 2 of 9)	757	Oxa1l	oxidase assembly 1-like	protein-coding
peak16207	chr18	80199612	80200930	intron (NM_199197, intron 1 of 5)	intron (NM_199197, intron 1 of 5)	348	Rbfa	ribosome binding factor A	protein-coding
peak14260	chr17	31905493	31905818	Intergenic	Intergenic	-49851	Sik1	salt inducible kinase 1	protein-coding
peak11375	chr15	59333390	59334203	intron (NM_153548, intron 27 of 28)	intron (NM_153548, intron 27 of 28)	18704	Sqle	squalene epoxidase	protein-coding
peak23615	chr6	136290602	136291268	Intergenic	MTA_Mm-int|LTR|ERVL-MaLR	-36604	Gm8994	predicted gene 8994	protein-coding
peak2703	chr10	46972662	46974665	Intergenic	L1Md_A|LINE|L1	728915	Snord14d	small nucleolar RNA, C/D box 14D	snoRNA
peak21125	chr5	98381966	98383314	intron (NM_001024614, intron 2 of 5)	intron (NM_001024614, intron 2 of 5)	53336	Cfap299	cilia and flagella associated protein 299	protein-coding
peak21106	chr5	97545845	97546376	intron (NR_045981, intron 4 of 7)	(TG)n|Simple_repeat|Simple_repeat	-89087	Gk2	glycerol kinase 2	protein-coding
peak25579	chrX	114484657	114485912	intron (NM_001290477, intron 1 of 10)	intron (NM_001290477, intron 1 of 10)	10951	Klhl4	kelch-like 4	protein-coding
peak17340	chr19	57196863	57197520	intron (NM_001362445, intron 1 of 20)	intron (NM_001362445, intron 1 of 20)	440	Ablim1	actin-binding LIM protein 1	protein-coding
peak14766	chr17	56268972	56269778	TTS (NM_174989)	TTS (NM_174989)	7392	Ticam1	toll-like receptor adaptor molecule 1	protein-coding
peak25466	chrX	110445737	110446040	Intergenic	L1Md_T|LINE|L1	73135	Gm7134	kinesin family member 18B pseudogene	pseudo
peak15251	chr18	4336120	4336830	intron (NR_157375, intron 4 of 6)	intron (NR_157375, intron 4 of 6)	16478	Map3k8	mitogen-activated protein kinase kinase kinase 8	protein-coding
peak8650	chr13	58011143	58011437	intron (NM_001362415, intron 12 of 14)	intron (NM_001362415, intron 12 of 14)	11910	Mir874	microRNA 874	ncRNA
peak19879	chr4	173304941	173305394	Intergenic	Intergenic	16974041	Vmn2r123	vomeronasal 2, receptor 123	protein-coding
peak13243	chr16	70667488	70667902	Intergenic	L1Md_A|LINE|L1	51270	D16Ertd519e	DNA segment, Chr 16, ERATO Doi 519, expressed	ncRNA
peak19127	chr4	131261917	131264441	Intergenic	Intergenic	-252705	A930031H19Rik	RIKEN cDNA A930031H19 gene	ncRNA
peak9846	chr14	31215791	31216126	Intergenic	Intergenic	-1915	Sema3g	sema domain, immunoglobulin domain (Ig), short basic domain, secreted, (semaphorin) 3G	protein-coding
peak17597	chr4	20547184	20548072	intron (NM_172987, intron 1 of 4)	intron (NM_172987, intron 1 of 4)	231040	Nkain3	Na+/K+ transporting ATPase interacting 3	protein-coding
peak3557	chr10	106313042	106313595	Intergenic	L1Md_A|LINE|L1	-156992	Ppfia2	protein tyrosine phosphatase, receptor type, f polypeptide (PTPRF), interacting protein (liprin), alpha 2	protein-coding
peak5682	chr11	97817088	97817442	intron (NM_010688, intron 3 of 6)	CT-rich|Low_complexity|Low_complexity	17700	Lasp1	LIM and SH3 protein 1	protein-coding
peak16414	chr19	5061067	5061414	Intergenic	Intergenic	-6838	Cd248	CD248 antigen, endosialin	protein-coding
peak18484	chr4	79635142	79636855	Intergenic	Intergenic	1041951	A430085M09Rik	RIKEN cDNA A430085M09 gene	ncRNA
peak12897	chr16	33288198	33288703	intron (NM_080557, intron 10 of 13)	intron (NM_080557, intron 10 of 13)	36994	Snx4	sorting nexin 4	protein-coding
peak23290	chr6	129121147	129121836	intron (NR_073569, intron 3 of 4)	L1Md_F2|LINE|L1	4973	Klrb1-ps1	killer cell lectin-like receptor subfamily B member 1, pseudogene 1	pseudo
peak15899	chr18	60766853	60767580	Intergenic	Intergenic	-7380	Rps14	ribosomal protein S14	protein-coding
peak105	chr1	13216323	13216653	intron (NM_008678, intron 4 of 22)	intron (NM_008678, intron 4 of 22)	-89325	Prdm14	PR domain containing 14	protein-coding
peak17640	chr4	24607323	24607734	Intergenic	Intergenic	111077	Mms22l	MMS22-like, DNA repair protein	protein-coding
peak5317	chr11	83291136	83291455	promoter-TSS (NR_028363)	promoter-TSS (NR_028363)	-404	AA465934	expressed sequence AA465934	ncRNA
peak23791	chr6	143533687	143534311	TTS (NR_155418)	TTS (NR_155418)	1509	4930579D09Rik	RIKEN cDNA 4930579D09 gene	ncRNA
peak13925	chr17	23827339	23829200	intron (NM_026305, intron 2 of 3)	intron (NM_026305, intron 2 of 3)	840	Elob	elongin B	protein-coding
peak2199	chr10	5289242	5289641	exon (NM_001347732, exon 55 of 146)	exon (NM_001347732, exon 55 of 146)	-94734	Syne1	spectrin repeat containing, nuclear envelope 1	protein-coding
peak17573	chr4	18694003	18694909	Intergenic	Intergenic	428094
peak14433	chr17	35821694	35822134	exon (NM_133662, exon 1 of 2)	exon (NM_133662, exon 1 of 2)	201	Ier3	immediate early response 3	protein-coding
peak9634	chr14	12253120	12253581	Intergenic	L1Md_A|LINE|L1	-30853	3830406C13Rik	RIKEN cDNA 3830406C13 gene	protein-coding
peak3946	chr11	4134826	4136156	exon (NM_001363143, exon 1 of 7)	exon (NM_001363143, exon 1 of 7)	331	Rnf215	ring finger protein 215	protein-coding
peak20859	chr5	88607648	88608095	intron (NM_001289776, intron 2 of 13)	L1Md_T|LINE|L1	24358	Rufy3	RUN and FYVE domain containing 3	protein-coding
peak25181	chrX	90339368	90340035	Intergenic	Intergenic	-406849	4930415L06Rik	RIKEN cDNA 4930415L06 gene	protein-coding
peak17758	chr4	28699401	28700614	Intergenic	Lx|LINE|L1	-113124	Epha7	Eph receptor A7	protein-coding
peak6046	chr11	107510232	107510962	Intergenic	Intergenic	31069	Psmd12	proteasome (prosome, macropain) 26S subunit, non-ATPase, 12	protein-coding
peak23194	chr6	125504095	125504978	Intergenic	L1MC4a|LINE|L1	-9776	Cd9	CD9 antigen	protein-coding
peak10759	chr14	120508515	120509501	Intergenic	Intergenic	30547	Rap2a	RAS related protein 2a	protein-coding
peak9583	chr14	7488066	7488898	Intergenic	CpG	76009	4933406F09Rik	RIKEN cDNA 4933406F09 gene	ncRNA
peak25095	chrX	76330555	76331254	Intergenic	Intergenic	-62446	Cldn34b4	claudin 34B4	protein-coding
peak5845	chr11	101772859	101773177	intron (NM_008815, intron 8 of 12)	B1F|SINE|Alu	12292	Etv4	ets variant 4	protein-coding
peak3859	chr10	128515728	128516583	exon (NM_011843, exon 22 of 31)	exon (NM_011843, exon 22 of 31)	-4125	Mir6916	microRNA 6916	ncRNA
peak23056	chr6	118620475	118622234	intron (NM_001256000, intron 34 of 46)	(TTATA)n|Simple_repeat|Simple_repeat	-59083	Ankrd26	ankyrin repeat domain 26	protein-coding
peak9316	chr13	102811375	102811735	intron (NM_175171, intron 5 of 28)	intron (NM_175171, intron 5 of 28)	51300	1700099I09Rik	RIKEN cDNA 1700099I09 gene	ncRNA
peak3050	chr10	75780457	75781446	exon (NM_001346523, exon 1 of 6)	exon (NM_001346523, exon 1 of 6)	463	Gstt3	glutathione S-transferase, theta 3	protein-coding
peak21573	chr5	137935338	137935712	Intergenic	L1_Mus3|LINE|L1	-13906	Cyp3a13	cytochrome P450, family 3, subfamily a, polypeptide 13	protein-coding
peak23283	chr6	128981381	128981849	intron (NM_001168224, intron 4 of 5)	intron (NM_001168224, intron 4 of 5)	-6586	Gm15987	predicted gene 15987	ncRNA
peak15953	chr18	63708168	63709793	intron (NM_001014981, intron 1 of 27)	intron (NM_001014981, intron 1 of 27)	285	Wdr7	WD repeat domain 7	protein-coding
peak11676	chr15	79228979	79230465	intron (NM_001045558, intron 1 of 12)	intron (NM_001045558, intron 1 of 12)	340	Pick1	protein interacting with C kinase 1	protein-coding
peak6331	chr11	119056524	119057043	Intergenic	CpG	-15870	Cbx8	chromobox 8	protein-coding
peak16617	chr19	10554497	10556413	intron (NM_026798, intron 1 of 4)	MIR3|SINE|MIR	308	Tmem216	transmembrane protein 216	protein-coding
peak13210	chr16	63128214	63128572	Intergenic	L1Md_A|LINE|L1	274086	Pros1	protein S (alpha)	protein-coding
peak15839	chr18	53020667	53021251	Intergenic	L1Md_A|LINE|L1	-155333	Snx2	sorting nexin 2	protein-coding
peak22772	chr6	101803753	101804330	Intergenic	Tigger5b|DNA|TcMar-Tigger	29792	Gm9871	predicted gene 9871	ncRNA
peak7536	chr12	98920196	98921421	intron (NM_029553, intron 1 of 13)	intron (NM_029553, intron 1 of 13)	234	Ttc8	tetratricopeptide repeat domain 8	protein-coding
peak14376	chr17	34816834	34817125	non-coding (NR_160726, exon 18 of 41)	non-coding (NR_160726, exon 18 of 41)	6475	C4a	complement component 4A (Rodgers blood group)	protein-coding
peak9772	chr14	25902153	25903404	intron (NM_207229, intron 1 of 3)	intron (NM_207229, intron 1 of 3)	115	Plac9a	placenta specific 9a	protein-coding
peak13121	chr16	50528345	50530069	intron (NR_040379, intron 1 of 5)	CpG	705	G730013B05Rik	RIKEN cDNA G730013B05 gene	ncRNA
peak26301	chrX	143071233	143072152	Intergenic	Intergenic	-27902	Rtl9	retrotransposon Gag like 9	protein-coding
peak14890	chr17	66284860	66285670	Intergenic	B4A|SINE|B4	161745	Ddx11	DEAD/H (Asp-Glu-Ala-Asp/His) box helicase 11	protein-coding
peak10669	chr14	105732262	105732714	Intergenic	Intergenic	-108718	Mir6390	microRNA 6390	ncRNA
peak8288	chr13	38124063	38124418	Intergenic	Intergenic	-27054	Dsp	desmoplakin	protein-coding
peak17236	chr19	47834935	47835325	intron (NM_027559, intron 2 of 37)	intron (NM_027559, intron 2 of 37)	2231	Cfap43	cilia and flagella associated protein 43	protein-coding
peak3797	chr10	127290776	127291925	intron (NM_001290183, intron 1 of 2)	intron (NM_001290183, intron 1 of 2)	557	Ddit3	DNA-damage inducible transcript 3	protein-coding
peak18833	chr4	114173873	114175361	intron (NM_001166027, intron 1 of 6)	L1Md_T|LINE|L1	11233	Skint11	selection and upkeep of intraepithelial T cells 11	protein-coding
peak19172	chr4	134785959	134787121	Intergenic	Intergenic	-18536	Ldlrap1	low density lipoprotein receptor adaptor protein 1	protein-coding
peak13039	chr16	43968942	43969290	3' UTR (NM_001368703, exon 5 of 5)	3' UTR (NM_001368703, exon 5 of 5)	10693	Zdhhc23	zinc finger, DHHC domain containing 23	protein-coding
peak22148	chr6	42734559	42734913	Intergenic	RMER12C|LTR|ERVK	-9303	Olfr453	olfactory receptor 453	protein-coding
peak1254	chr1	131136247	131138247	intron (NM_145508, intron 1 of 2)	intron (NM_145508, intron 1 of 2)	987	Dyrk3	dual-specificity tyrosine-(Y)-phosphorylation regulated kinase 3	protein-coding
peak10126	chr14	54233496	54234619	Intergenic	Intergenic	19872	Dad1	defender against cell death 1	protein-coding
peak20181	chr5	16578321	16579311	intron (NM_001289459, intron 8 of 18)	intron (NM_001289459, intron 8 of 18)	24915	Hgf	hepatocyte growth factor	protein-coding
peak6126	chr11	114472364	114472750	Intergenic	Intergenic	-23697	4932435O22Rik	RIKEN cDNA 4932435O22 gene	ncRNA
peak14826	chr17	59864345	59865018	Intergenic	L1Md_T|LINE|L1	-851359	Nudt12	nudix (nucleoside diphosphate linked moiety X)-type motif 12	protein-coding
peak6089	chr11	110354500	110355225	Intergenic	MTA_Mm|LTR|ERVL-MaLR	-17146	Abca5	ATP-binding cassette, sub-family A (ABC1), member 5	protein-coding
peak15939	chr18	62547539	62549815	promoter-TSS (NM_177829)	promoter-TSS (NM_177829)	186	Fbxo38	F-box protein 38	protein-coding
peak6146	chr11	115070928	115071317	Intergenic	MTD|LTR|ERVL-MaLR	-9083	Cd300e	CD300E molecule	protein-coding
peak17525	chr4	14365065	14365403	Intergenic	Intergenic	-73925	Gm2560	predicted gene 2560	ncRNA
peak5665	chr11	97594370	97594686	Intergenic	RLTR12B|LTR|ERVK	-3983	2410003L11Rik	RIKEN cDNA 2410003L11 gene	ncRNA
peak19235	chr4	144198596	144199003	Intergenic	Intergenic	8082	Oog2	oogenesin 2	protein-coding
peak25324	chrX	102196598	102197409	Intergenic	Intergenic	-7612	Rps4x	ribosomal protein S4, X-linked	protein-coding
peak11961	chr15	89957741	89958408	Intergenic	L1Md_A|LINE|L1	-116214	Syt10	synaptotagmin X	protein-coding
peak12482	chr16	13901394	13903909	promoter-TSS (NM_001289562)	promoter-TSS (NM_001289562)	494	Pdxdc1	pyridoxal-dependent decarboxylase domain containing 1	protein-coding
peak17770	chr4	29125105	29127141	Intergenic	RMER17A2|LTR|ERVK	58044	Gm11917	predicted gene 11917	ncRNA
peak2612	chr10	41518570	41518960	promoter-TSS (NM_016898)	promoter-TSS (NM_016898)	-735	Cd164	CD164 antigen	protein-coding
peak234	chr1	32073280	32074607	Intergenic	L1Md_Gf|LINE|L1	-98779	Khdrbs2	KH domain containing, RNA binding, signal transduction associated 2	protein-coding
peak25196	chrX	91517613	91519209	Intergenic	RLTR16C_MM|LTR|ERVK	38285	Gm5072	predicted gene 5072	protein-coding
peak24167	chr6	155491417	155493563	Intergenic	Intergenic	5926408	Gm21814	predicted gene, 21814	protein-coding
peak985	chr1	91539976	91541567	promoter-TSS (NM_023046)	promoter-TSS (NM_023046)	206	Asb1	ankyrin repeat and SOCS box-containing 1	protein-coding
peak178	chr1	21070354	21071164	intron (NM_177409, intron 1 of 10)	intron (NM_177409, intron 1 of 10)	8466	Tram2	translocating chain-associating membrane protein 2	protein-coding
peak9800	chr14	27096427	27096843	intron (NM_134437, intron 11 of 12)	polypyrimidine|Low_complexity|Low_complexity	-47358	Arhgef3	Rho guanine nucleotide exchange factor (GEF) 3	protein-coding
peak20324	chr5	32396170	32398532	Intergenic	Intergenic	43771	Plb1	phospholipase B1	protein-coding
peak2601	chr10	41288560	41288986	intron (NM_133999, intron 1 of 22)	intron (NM_133999, intron 1 of 22)	14468	Fig4	FIG4 phosphoinositide 5-phosphatase	protein-coding
peak6798	chr12	35533902	35535098	intron (NM_013464, intron 1 of 10)	intron (NM_013464, intron 1 of 10)	489	Ahr	aryl-hydrocarbon receptor	protein-coding
peak22169	chr6	43493339	43494606	intron (NM_001311111, intron 5 of 7)	intron (NM_001311111, intron 5 of 7)	51543	9430018G01Rik	RIKEN cDNA 9430018G01 gene	ncRNA
peak14614	chr17	46672934	46674759	TTS (NM_001163729)	TTS (NM_001163729)	460	Rrp36	ribosomal RNA processing 36 homolog (S. cerevisiae)	protein-coding
peak23395	chr6	132432862	132433409	Intergenic	L1_Mm|LINE|L1	-69000	Gm4736	predicted gene 4736	protein-coding
peak1522	chr1	150272961	150273668	Intergenic	L1Md_T|LINE|L1	-46103	Pdc	phosducin	protein-coding
peak17291	chr19	53903330	53904559	intron (NM_001168491, intron 1 of 11)	CpG	593	Pdcd4	programmed cell death 4	protein-coding
peak24507	chrX	28070412	28071046	Intergenic	RMER3D-int|LTR|ERVK	65649	LOC108168459	uncharacterized LOC108168459	ncRNA
peak18184	chr4	59231661	59232349	Intergenic	B1_Mur1|SINE|Alu	-28046	Gm12596	predicted gene 12596	ncRNA
peak17778	chr4	29619808	29621349	Intergenic	Intergenic	552499	Gm11917	predicted gene 11917	ncRNA
peak17930	chr4	32727400	32728194	intron (NM_001081392, intron 52 of 101)	intron (NM_001081392, intron 52 of 101)	70678	Mdn1	midasin AAA ATPase 1	protein-coding
peak23487	chr6	133863768	133865712	Intergenic	Intergenic	-11073	Kap	kidney androgen regulated protein	protein-coding
peak18515	chr4	83691830	83693015	intron (NM_001355549, intron 17 of 24)	intron (NM_001355549, intron 17 of 24)	166846	Ccdc171	coiled-coil domain containing 171	protein-coding
peak10417	chr14	70176609	70177172	promoter-TSS (NM_001253736)	promoter-TSS (NM_001253736)	-75	Pdlim2	PDZ and LIM domain 2	protein-coding
peak10908	chr15	9093967	9094944	intron (NM_001085410, intron 6 of 13)	ERVB7_2B-LTR_MM|LTR|ERVK	23195	Nadk2	NAD kinase 2, mitochondrial	protein-coding
peak1005	chr1	92957032	92957353	Intergenic	MTB|LTR|ERVL-MaLR	-6602	9430060I03Rik	RIKEN cDNA 9430060I03 gene	ncRNA
peak25108	chrX	76951844	76952960	Intergenic	L1Md_T|LINE|L1	-349478	Cldn34d	claudin 34D	protein-coding
peak5285	chr11	80476496	80478050	5' UTR (NM_009871, exon 1 of 1)	5' UTR (NM_009871, exon 1 of 1)	250	Cdk5r1	cyclin-dependent kinase 5, regulatory subunit 1 (p35)	protein-coding
peak16153	chr18	76171454	76172186	Intergenic	MER5A|DNA|hAT-Charlie	1268	Mir6358	microRNA 6358	ncRNA
peak1636	chr1	156654933	156655822	3' UTR (NM_023141, exon 6 of 6)	3' UTR (NM_023141, exon 6 of 6)	18962	Tor3a	torsin family 3, member A	protein-coding
peak24602	chrX	31634105	31635111	Intergenic	Intergenic	-250690	Btbd35f20	BTB domain containing 35, family member 20	protein-coding
peak11989	chr15	93471665	93472561	intron (NM_175363, intron 8 of 8)	intron (NM_175363, intron 8 of 8)	47407	Prickle1	prickle planar cell polarity protein 1	protein-coding
peak25006	chrX	72210305	72211520	Intergenic	Lx6|LINE|L1	-11105	Magea4	melanoma antigen, family A, 4	protein-coding
peak18553	chr4	85060862	85061628	intron (NM_175275, intron 15 of 25)	intron (NM_175275, intron 15 of 25)	-144211	Sh3gl2	SH3-domain GRB2-like 2	protein-coding
peak11248	chr15	44086646	44087217	Intergenic	L1Md_T|LINE|L1	-109204	Trhr	thyrotropin releasing hormone receptor	protein-coding
peak8196	chr13	30947127	30947930	exon (NM_153072, exon 1 of 1)	exon (NM_153072, exon 1 of 1)	233	Hus1b	HUS1 checkpoint clamp component B	protein-coding
peak18316	chr4	70457508	70457929	intron (NM_172694, intron 2 of 5)	MT2_Mm|LTR|ERVL	-47283	Cdk5rap2	CDK5 regulatory subunit associated protein 2	protein-coding
peak10685	chr14	111674942	111676615	intron (NM_198865, intron 1 of 1)	CpG	663	Slitrk5	SLIT and NTRK-like family, member 5	protein-coding
peak12769	chr16	29734560	29735660	Intergenic	Intergenic	155776	Opa1	OPA1, mitochondrial dynamin like GTPase	protein-coding
peak6210	chr11	116085896	116086829	intron (NM_001347642, intron 1 of 6)	MIR|SINE|MIR	633	Wbp2	WW domain binding protein 2	protein-coding
peak19775	chr4	168589736	168590823	Intergenic	Intergenic	12259153	Vmn2r123	vomeronasal 2, receptor 123	protein-coding
peak19943	chr4	176716963	176717547	Intergenic	Intergenic	20386129	Vmn2r123	vomeronasal 2, receptor 123	protein-coding
peak22719	chr6	98816711	98818119	Intergenic	IAPLTR1_Mm|LTR|ERVK	210883	Foxp1	forkhead box P1	protein-coding
peak10979	chr15	21875807	21876534	Intergenic	L1Md_T|LINE|L1	764718	Cdh12	cadherin 12	protein-coding
peak26165	chrX	137351958	137352570	Intergenic	MER58B|DNA|hAT-Charlie	-218490	Il1rapl2	interleukin 1 receptor accessory protein-like 2	protein-coding
peak19498	chr4	156344742	156345358	Intergenic	Intergenic	13924	Vmn2r123	vomeronasal 2, receptor 123	protein-coding
peak11759	chr15	80983868	80984534	intron (NM_001357669, intron 1 of 20)	CT-rich|Low_complexity|Low_complexity	6436	Sgsm3	small G protein signaling modulator 3	protein-coding
peak19025	chr4	126673561	126676868	Intergenic	B4|SINE|B4	-2429	Psmb2	proteasome (prosome, macropain) subunit, beta type 2	protein-coding
peak3444	chr10	93419147	93420019	Intergenic	B4A|SINE|B4	-13524	Mir7688	microRNA 7688	ncRNA
peak18030	chr4	37792963	37793921	Intergenic	L1Md_F2|LINE|L1	544039	Gm12374	predicted gene 12374	ncRNA
peak22269	chr6	47091691	47092850	intron (NM_001004357, intron 18 of 23)	intron (NM_001004357, intron 18 of 23)	-152126	Cntnap2	contactin associated protein-like 2	protein-coding
peak17216	chr19	47239969	47241531	intron (NM_001163480, intron 3 of 5)	intron (NM_001163480, intron 3 of 5)	11907	Neurl1a	neuralized E3 ubiquitin protein ligase 1A	protein-coding
peak3903	chr11	3161548	3162073	intron (NM_030207, intron 9 of 32)	B1_Mus1|SINE|Alu	31793	Sfi1	Sfi1 homolog, spindle assembly associated (yeast)	protein-coding
peak8426	chr13	46735397	46737132	Intergenic	Intergenic	-8415	Nup153	nucleoporin 153	protein-coding
peak21632	chr5	144718812	144720406	Intergenic	B2_Mm2|SINE|B2	41969	Tmem130	transmembrane protein 130	protein-coding
peak20347	chr5	34035515	34036804	intron (NM_181857, intron 18 of 24)	MTA_Mm-int|LTR|ERVL-MaLR	40175	Nat8l	N-acetyltransferase 8-like	protein-coding
peak8718	chr13	62434059	62434380	Intergenic	Intergenic	32593	Zfp935	zinc finger protein 935	protein-coding
peak13091	chr16	48431236	48432409	intron (NM_010816, intron 1 of 26)	intron (NM_010816, intron 1 of 26)	585	Morc1	microrchidia 1	protein-coding
peak11578	chr15	76722119	76723855	promoter-TSS (NM_198119)	promoter-TSS (NM_198119)	-814	Lrrc24	leucine rich repeat containing 24	protein-coding
peak10997	chr15	25692527	25693194	intron (NM_019472, intron 2 of 40)	intron (NM_019472, intron 2 of 40)	-60346	Myo10	myosin X	protein-coding
peak13778	chr17	14301928	14302653	intron (NM_022315, intron 1 of 12)	intron (NM_022315, intron 1 of 12)	22784	Smoc2	SPARC related modular calcium binding 2	protein-coding
peak1859	chr1	172519780	172520545	promoter-TSS (NM_027972)	promoter-TSS (NM_027972)	-968	Cfap45	cilia and flagella associated protein 45	protein-coding
peak17472	chr4	7404274	7405195	Intergenic	Intergenic	-155954	8430436N08Rik	RIKEN cDNA 8430436N08 gene	ncRNA
peak6065	chr11	109011515	109012218	Intergenic	LSU-rRNA_Hsa|rRNA|rRNA	91517	Axin2	axin 2	protein-coding
peak12232	chr15	102051929	102052651	Intergenic	Intergenic	-21483	Eif4b	eukaryotic translation initiation factor 4B	protein-coding
peak25090	chrX	76183602	76186046	Intergenic	L1_Mus3|LINE|L1	-79482	Cldn34b3	claudin 34B3	protein-coding
peak7735	chr12	110471120	110472414	intron (NM_001364213, intron 2 of 11)	B1_Mur4|SINE|Alu	-14030	Ppp2r5c	protein phosphatase 2, regulatory subunit B', gamma	protein-coding
peak22103	chr6	40908197	40909067	Intergenic	L1Md_A|LINE|L1	-8245	Prss58	protease, serine 58	protein-coding
peak5488	chr11	90249318	90250564	intron (NM_026178, intron 1 of 6)	intron (NM_026178, intron 1 of 6)	465	Mmd	monocyte to macrophage differentiation-associated	protein-coding
peak18597	chr4	91078102	91078897	Intergenic	MIR|SINE|MIR	293556	Elavl2	ELAV like RNA binding protein 1	protein-coding
peak10054	chr14	48709566	48709939	intron (NR_029384, intron 4 of 4)	intron (NR_029384, intron 4 of 4)	40464	Otx2os1	orthodenticle homeobox 2 opposite strand 1	ncRNA
peak22004	chr6	31937216	31938201	Intergenic	Intergenic	-112580	1700012A03Rik	RIKEN cDNA 1700012A03 gene	protein-coding
peak20812	chr5	87919126	87921007	intron (NR_045924, intron 2 of 4)	Lx8|LINE|L1	-5513	Csn3	casein kappa	protein-coding
peak10554	chr14	79573289	79573968	intron (NM_001286411, intron 8 of 8)	intron (NM_001286411, intron 8 of 8)	-14032	Sugt1	SGT1, suppressor of G2 allele of SKP1 (S. cerevisiae)	protein-coding
peak23209	chr6	126110709	126111515	intron (NM_008742, intron 1 of 1)	intron (NM_008742, intron 1 of 1)	53848	Ntf3	neurotrophin 3	protein-coding
peak10480	chr14	74933890	74934705	intron (NM_001033439, intron 1 of 19)	intron (NM_001033439, intron 1 of 19)	13580	Lrch1	leucine-rich repeats and calponin homology (CH) domain containing 1	protein-coding
peak1066	chr1	102963048	102963345	Intergenic	L1Md_T|LINE|L1	-1805324	Cdh20	cadherin 20	protein-coding
peak20741	chr5	84334466	84334976	intron (NM_007937, intron 2 of 15)	intron (NM_007937, intron 2 of 15)	82661	Epha5	Eph receptor A5	protein-coding
peak19219	chr4	143042628	143043405	Intergenic	Intergenic	93146	Mir7021	microRNA 7021	ncRNA
peak11228	chr15	41347141	41348373	Intergenic	MLTR31C_MM|LTR|ERVK	-99725	Oxr1	oxidation resistance 1	protein-coding
peak1162	chr1	119537870	119538228	Intergenic	Intergenic	-1884	3830432H09Rik	RIKEN cDNA 3830432H09 gene	ncRNA
peak13913	chr17	23644726	23645466	5' UTR (NM_001320258, exon 1 of 10)	5' UTR (NM_001320258, exon 1 of 10)	173	Mmp25	matrix metallopeptidase 25	protein-coding
peak24429	chrX	24425366	24425987	Intergenic	L1_Mus1|LINE|L1	73487	Gm5934	predicted gene 5934	protein-coding
peak19765	chr4	168161604	168162131	Intergenic	Intergenic	11830741	Vmn2r123	vomeronasal 2, receptor 123	protein-coding
peak6945	chr12	54888997	54889545	Intergenic	RMER17B|LTR|ERVK	-26394	Cfl2	cofilin 2, muscle	protein-coding
peak22567	chr6	83484873	83487170	intron (NR_149734, intron 4 of 6)	intron (NR_149734, intron 4 of 6)	20948	Dguok	deoxyguanosine kinase	protein-coding
peak11047	chr15	31126400	31126994	Intergenic	ORR1D2-int|LTR|ERVL-MaLR	87571	4930430F21Rik	RIKEN cDNA 4930430F21 gene	ncRNA
peak6515	chr12	8584900	8585456	intron (NM_177802, intron 1 of 6)	MMVL30-int|LTR|ERV1	13888	Slc7a15	solute carrier family 7 (cationic amino acid transporter, y+ system), member 15	protein-coding
peak17494	chr4	11171903	11172695	3' UTR (NM_001199105, exon 5 of 5)	3' UTR (NM_001199105, exon 5 of 5)	15858	Trp53inp1	transformation related protein 53 inducible nuclear protein 1	protein-coding
peak3212	chr10	80640117	80640599	3' UTR (NM_001159591, exon 12 of 12)	3' UTR (NM_001159591, exon 12 of 12)	10702	Csnk1g2	casein kinase 1, gamma 2	protein-coding
peak24063	chr6	150871807	150872566	Intergenic	Intergenic	1306104	Gm21814	predicted gene, 21814	protein-coding
peak2446	chr10	24857016	24857404	Intergenic	MMETn-int|LTR|ERVK	-12776	Med23	mediator complex subunit 23	protein-coding
peak158	chr1	20432143	20433523	intron (NM_153179, intron 36 of 66)	L1Md_T|LINE|L1	76379	4930486I03Rik	RIKEN cDNA 4930486I03 gene	ncRNA
peak7953	chr13	13437041	13439293	intron (NM_010917, intron 1 of 19)	CpG	565	Nid1	nidogen 1	protein-coding
peak3326	chr10	84552773	84554574	promoter-TSS (NR_040658)	promoter-TSS (NR_040658)	-335	Platr7	pluripotency associated transcript 7	ncRNA
peak6989	chr12	58156308	58157208	Intergenic	L1Md_A|LINE|L1	-55046	Sstr1	somatostatin receptor 1	protein-coding
peak8335	chr13	41058123	41058795	intron (NM_001145802, intron 2 of 11)	L1Md_A|LINE|L1	12006	Mak	male germ cell-associated kinase	protein-coding
peak11478	chr15	73724859	73725518	5' UTR (NM_001166388, exon 1 of 6)	5' UTR (NM_001166388, exon 1 of 6)	258	Ptp4a3	protein tyrosine phosphatase 4a3	protein-coding
peak19305	chr4	150483716	150485536	intron (NM_001085492, intron 7 of 22)	intron (NM_001085492, intron 7 of 22)	167548	Slc45a1	solute carrier family 45, member 1	protein-coding
peak22333	chr6	54447199	54447780	intron (NM_001167861, intron 1 of 7)	intron (NM_001167861, intron 1 of 7)	-17268	9130019P16Rik	RIKEN cDNA 9130019P16 gene	ncRNA
peak2477	chr10	28040893	28041372	Intergenic	L1Md_T|LINE|L1	-33688	Ptprk	protein tyrosine phosphatase, receptor type, K	protein-coding
peak16212	chr18	80271218	80271602	intron (NM_001164421, intron 3 of 4)	intron (NM_001164421, intron 3 of 4)	15104	Pqlc1	PQ loop repeat containing 1	protein-coding
peak12873	chr16	32591350	32591919	Intergenic	Intergenic	-17262	Tfrc	transferrin receptor	protein-coding
peak1852	chr1	172340733	172341529	promoter-TSS (NM_001039484)	promoter-TSS (NM_001039484)	-79	Kcnj10	potassium inwardly-rectifying channel, subfamily J, member 10	protein-coding
peak4448	chr11	44611130	44611723	Intergenic	Intergenic	-6674	Ebf1	early B cell factor 1	protein-coding
peak11110	chr15	36505899	36506243	intron (NM_001347022, intron 13 of 13)	MER5B|DNA|hAT-Charlie	-9280	Ankrd46	ankyrin repeat domain 46	protein-coding
peak25832	chrX	122510672	122511722	Intergenic	Intergenic	-113812	Nap1l3	nucleosome assembly protein 1-like 3	protein-coding
peak7948	chr13	13021329	13022148	Intergenic	L1Md_A|LINE|L1	-16345	Prl2c2	prolactin family 2, subfamily c, member 2	protein-coding
peak8552	chr13	54165555	54165849	Intergenic	Intergenic	-26427	Hrh2	histamine receptor H2	protein-coding
peak25999	chrX	129895592	129896489	intron (NM_172493, intron 4 of 26)	MIRb|SINE|MIR	146298	Diaph2	diaphanous related formin 2	protein-coding
peak12685	chr16	22061233	22061615	intron (NM_183029, intron 15 of 15)	intron (NM_183029, intron 15 of 15)	7737	Ndufa11b	NADH:ubiquinone oxidoreductase subunit A11B	pseudo
peak18207	chr4	60209065	60209703	Intergenic	Intergenic	13156	Mup8	major urinary protein 8	protein-coding
peak14552	chr17	44188547	44189055	5' UTR (NM_172621, exon 1 of 6)	5' UTR (NM_172621, exon 1 of 6)	229	Clic5	chloride intracellular channel 5	protein-coding
peak13886	chr17	22314821	22315312	promoter-TSS (NM_001357992)	promoter-TSS (NM_001357992)	-224	Gm7072	predicted gene 7072	protein-coding
peak845	chr1	84263370	84264929	intron (NM_001003948, intron 1 of 2)	L1Md_A|LINE|L1	20496	Pid1	phosphotyrosine interaction domain containing 1	protein-coding
peak19818	chr4	170132976	170134406	Intergenic	Intergenic	13802565	Vmn2r123	vomeronasal 2, receptor 123	protein-coding
peak21729	chr5	154173886	154174504	Intergenic	Intergenic	-2522987	Rfc3	replication factor C (activator 1) 3	protein-coding
peak2257	chr10	10955872	10956433	intron (NM_016976, intron 2 of 8)	L1Md_T|LINE|L1	126179	Grm1	glutamate receptor, metabotropic 1	protein-coding
peak24968	chrX	67306488	67308399	Intergenic	L1_Mus2|LINE|L1	386119	Gm14692	predicted gene 14692	protein-coding
peak18039	chr4	38402993	38403612	Intergenic	L1Md_A|LINE|L1	452181	Gm12381	predicted gene 12381	ncRNA
peak20209	chr5	19694136	19695215	intron (NM_001170746, intron 2 of 22)	intron (NM_001170746, intron 2 of 22)	-212843	Magi2	membrane associated guanylate kinase, WW and PDZ domain containing 2	protein-coding
peak21619	chr5	143100796	143101346	intron (NM_207110, intron 1 of 16)	intron (NM_207110, intron 1 of 16)	11949	Rnf216	ring finger protein 216	protein-coding
peak3184	chr10	80249265	80250676	intron (NM_001364694, intron 1 of 7)	intron (NM_001364694, intron 1 of 7)	521	Ndufs7	NADH:ubiquinone oxidoreductase core subunit S7	protein-coding
peak17138	chr19	45310628	45311457	Intergenic	Intergenic	-52692	Btrc	beta-transducin repeat containing protein	protein-coding
peak13026	chr16	42851317	42852242	intron (NR_040522, intron 1 of 1)	L1Md_A|LINE|L1	23808	4932412D23Rik	RIKEN cDNA 4932412D23 gene	ncRNA
peak16292	chr18	84912724	84913617	Intergenic	RLTR20B4_MM|LTR|ERVK	-21855	Fbxo15	F-box protein 15	protein-coding
peak22043	chr6	34550662	34553121	Intergenic	Intergenic	-46613	Cald1	caldesmon 1	protein-coding
peak25011	chrX	72542202	72542694	intron (NM_001358103, intron 3 of 10)	Lx9|LINE|L1	47646	Mir767	microRNA 767	ncRNA
peak23918	chr6	147407343	147408283	Intergenic	Intergenic	-68058	Ccdc91	coiled-coil domain containing 91	protein-coding
peak23036	chr6	118061248	118061839	intron (NM_001362105, intron 2 of 13)	L1_Mur3|LINE|L1	-4842	Rasgef1a	RasGEF domain family, member 1A	protein-coding
peak18261	chr4	65909779	65910315	intron (NM_207109, intron 10 of 22)	intron (NM_207109, intron 10 of 22)	305061	Trim32	tripartite motif-containing 32	protein-coding
peak25657	chrX	115630999	115631729	Intergenic	L1Md_F|LINE|L1	-649979	Gm7429	predicted pseudogene 7429	protein-coding
peak23970	chr6	148443559	148444834	exon (NM_001347518, exon 1 of 19)	exon (NM_001347518, exon 1 of 19)	156	Tmtc1	transmembrane and tetratricopeptide repeat containing 1	protein-coding
peak24136	chr6	154729193	154730473	Intergenic	Intergenic	5163751	Gm21814	predicted gene, 21814	protein-coding
peak22655	chr6	89687987	89689197	Intergenic	MYSERV6-int|LTR|ERVK	-25611	Vmn1r40	vomeronasal 1 receptor 40	protein-coding
peak22447	chr6	62513797	62514145	Intergenic	Intergenic	-742035	Grid2	glutamate receptor, ionotropic, delta 2	protein-coding
peak1336	chr1	133608518	133610320	intron (NM_009227, intron 2 of 4)	intron (NM_009227, intron 2 of 4)	861	Snrpe	small nuclear ribonucleoprotein E	protein-coding
peak17663	chr4	25318666	25319419	Intergenic	Lx|LINE|L1	-37221	Ufl1	UFM1 specific ligase 1	protein-coding
peak22755	chr6	101264161	101265696	intron (NM_018884, intron 3 of 9)	intron (NM_018884, intron 3 of 9)	112969	Pdzrn3	PDZ domain containing RING finger 3	protein-coding
peak5117	chr11	75486622	75488682	exon (NM_138659, exon 2 of 42)	exon (NM_138659, exon 2 of 42)	875	Prpf8	pre-mRNA processing factor 8	protein-coding
peak25041	chrX	73490096	73490651	intron (NM_007542, intron 1 of 7)	intron (NM_007542, intron 1 of 7)	6772	Bgn	biglycan	protein-coding
peak21765	chr5	159654369	159654812	Intergenic	Intergenic	-8003382	Rfc3	replication factor C (activator 1) 3	protein-coding
peak25977	chrX	129128053	129128502	Intergenic	L1_Mus3|LINE|L1	76753	4930558G05Rik	RIKEN cDNA 4930558G05 gene	ncRNA
peak3670	chr10	117925766	117926107	intron (NR_045342, intron 1 of 3)	B3|SINE|B2	477	4933411E08Rik	RIKEN cDNA 4933411E08 gene	ncRNA
peak18223	chr4	60961959	60963665	Intergenic	Intergenic	-141222	Mup22	major urinary protein 22	protein-coding
peak13361	chr16	87698990	87701018	intron (NM_007520, intron 1 of 4)	intron (NM_007520, intron 1 of 4)	1050	Bach1	BTB and CNC homology 1, basic leucine zipper transcription factor 1	protein-coding
peak2673	chr10	43938732	43939086	intron (NR_152603, intron 7 of 7)	intron (NR_152603, intron 7 of 7)	37102	Rtn4ip1	reticulon 4 interacting protein 1	protein-coding
peak20141	chr5	9639810	9641643	intron (NM_181850, intron 1 of 5)	intron (NM_181850, intron 1 of 5)	84626	Grm3	glutamate receptor, metabotropic 3	protein-coding
peak22044	chr6	34613667	34616363	intron (NM_001347100, intron 1 of 13)	intron (NM_001347100, intron 1 of 13)	16511	Cald1	caldesmon 1	protein-coding
peak15206	chr17	88486077	88487201	exon (NM_001355743, exon 5 of 5)	exon (NM_001355743, exon 5 of 5)	-43485	Ppp1r21	protein phosphatase 1, regulatory subunit 21	protein-coding
peak11608	chr15	77214123	77214564	intron (NM_175387, intron 2 of 12)	intron (NM_175387, intron 2 of 12)	31265	Rbfox2	RNA binding protein, fox-1 homolog (C. elegans) 2	protein-coding
peak25516	chrX	113152912	113153649	intron (NM_018818, intron 2 of 14)	MTD|LTR|ERVL-MaLR	32235	Chm	choroidermia (RAB escort protein 1)	protein-coding
peak17721	chr4	26932071	26933702	Intergenic	Intergenic	-227437	4930548K13Rik	RIKEN cDNA 4930548K13 gene	ncRNA
peak16564	chr19	8741399	8743137	promoter-TSS (NR_105958)	promoter-TSS (NR_105958)	465	Stx5a	syntaxin 5A	protein-coding
peak16083	chr18	71630634	71631789	intron (NM_007831, intron 7 of 28)	L1Md_T|LINE|L1	719858	Dcc	deleted in colorectal carcinoma	protein-coding
peak19043	chr4	127443583	127444883	Intergenic	ORR1B1|LTR|ERVL-MaLR	-86069	Gjb5	gap junction protein, beta 5	protein-coding
peak16666	chr19	14791592	14792138	Intergenic	ERVB7_1-LTR_MM|LTR|ERVK	-193682	Tle4	transducin-like enhancer of split 4	protein-coding
peak24563	chrX	30711545	30713547	Intergenic	L1Md_A|LINE|L1	-91248	LOC108168459	uncharacterized LOC108168459	ncRNA
peak12652	chr16	21246071	21246709	Intergenic	Intergenic	9676	Mir7680	microRNA 7680	ncRNA
peak17731	chr4	27505216	27506970	Intergenic	Intergenic	-800644	4930548K13Rik	RIKEN cDNA 4930548K13 gene	ncRNA
peak24492	chrX	26904843	26905229	Intergenic	L1Md_A|LINE|L1	30633	Gm6121	predicted gene 6121	protein-coding
peak5735	chr11	98836555	98837606	5' UTR (NM_001080925, exon 1 of 15)	5' UTR (NM_001080925, exon 1 of 15)	295	Rapgefl1	Rap guanine nucleotide exchange factor (GEF)-like 1	protein-coding
peak24915	chrX	65069393	65070214	Intergenic	Intergenic	22159	Ctag2	cancer/testis antigen 2	protein-coding
peak21958	chr6	22211828	22212226	intron (NM_001081351, intron 15 of 21)	intron (NM_001081351, intron 15 of 21)	-76200	Wnt16	wingless-type MMTV integration site family, member 16	protein-coding
peak7528	chr12	98258379	98259806	intron (NM_008079, intron 1 of 16)	CpG	367	Galc	galactosylceramidase	protein-coding
peak25686	chrX	116421538	116422839	Intergenic	MTD|LTR|ERVL-MaLR	-26756	Cpxcr1	CPX chromosome region, candidate 1	protein-coding
peak2573	chr10	39634363	39634870	exon (NM_134000, exon 3 of 9)	exon (NM_134000, exon 3 of 9)	-20934	Gm16364	predicted gene 16364	ncRNA
peak16834	chr19	29185044	29185386	Intergenic	Intergenic	49936	Mir101b	microRNA 101b	ncRNA
peak14396	chr17	35089163	35090189	intron (NM_178592, intron 1 of 19)	CpG	385	Abhd16a	abhydrolase domain containing 16A	protein-coding
peak13818	chr17	16676326	16676884	Intergenic	L1Md_T|LINE|L1	-387498	Zfp960	zinc finger protein 960	protein-coding
peak25018	chrX	72875305	72876441	Intergenic	IAPEz-int|LTR|ERVK	42471	Cetn2	centrin 2	protein-coding
peak24247	chrX	5513664	5515063	Intergenic	Lx3_Mus|LINE|L1	-45098	Mycs	myc-like oncogene, s-myc protein	protein-coding
peak7082	chr12	69547472	69547884	Intergenic	RLTR4_MM-int|LTR|ERV1	35350	Vcpkmt	valosin containing protein lysine (K) methyltransferase	protein-coding
peak14229	chr17	31084326	31084916	intron (NM_009593, intron 2 of 14)	ORR1B2|LTR|ERVL-MaLR	26927	Abcg1	ATP binding cassette subfamily G member 1	protein-coding
peak2870	chr10	61834743	61835084	Intergenic	Intergenic	-51049	H2afy2	H2A histone family, member Y2	protein-coding
peak10385	chr14	67932323	67934209	intron (NM_177780, intron 1 of 51)	CpG	306	Dock5	dedicator of cytokinesis 5	protein-coding
peak16219	chr18	80707643	80708683	promoter-TSS (NM_016791)	promoter-TSS (NM_016791)	10	Nfatc1	nuclear factor of activated T cells, cytoplasmic, calcineurin dependent 1	protein-coding
peak2481	chr10	28492435	28493862	exon (NM_008983, exon 12 of 32)	exon (NM_008983, exon 12 of 32)	-175212	Themis	thymocyte selection associated	protein-coding
peak10452	chr14	72792981	72793275	Intergenic	L1Md_F2|LINE|L1	-83125	Fndc3a	fibronectin type III domain containing 3A	protein-coding
peak1450	chr1	136682623	136683126	promoter-TSS (NR_045324)	promoter-TSS (NR_045324)	-522	Gm19705	predicted gene, 19705	ncRNA
peak9807	chr14	27271901	27272824	intron (NM_027871, intron 2 of 10)	intron (NM_027871, intron 2 of 10)	34352	Arhgef3	Rho guanine nucleotide exchange factor (GEF) 3	protein-coding
peak329	chr1	36856922	36857246	intron (NM_018872, intron 4 of 40)	intron (NM_018872, intron 4 of 40)	78100	Zap70	zeta-chain (TCR) associated protein kinase	protein-coding
peak20373	chr5	35999355	36000681	3' UTR (NM_027373, exon 17 of 17)	3' UTR (NM_027373, exon 17 of 17)	106699	Afap1	actin filament associated protein 1	protein-coding
peak9359	chr13	107033974	107035789	Intergenic	Intergenic	12311	3830408C21Rik	RIKEN cDNA 3830408C21 gene	ncRNA
peak25955	chrX	127277824	127278115	Intergenic	L1_Mus2|LINE|L1	-116324	4921511C20Rik	high density lipoprotein (HDL) binding protein pseudogene	pseudo
peak22509	chr6	74505495	74505840	Intergenic	L1_Rod|LINE|L1	-896994	Gm31747	predicted gene, 31747	ncRNA
peak18528	chr4	84473617	84474612	intron (NM_001369082, intron 2 of 5)	PB1D10|SINE|Alu	136083	Bnc2	basonuclin 2	protein-coding
peak9824	chr14	30008669	30009435	promoter-TSS (NM_019583)	promoter-TSS (NM_019583)	52	Chdh	choline dehydrogenase	protein-coding
peak8732	chr13	62812903	62813226	Intergenic	CpG	-27256	Gm5141	predicted gene 5141	protein-coding
peak24769	chrX	44100294	44101918	Intergenic	IAPLTR1_Mm|LTR|ERVK	267231	Dcaf12l2	DDB1 and CUL4 associated factor 12-like 2	protein-coding
peak10544	chr14	79397482	79398740	intron (NM_145960, intron 1 of 10)	intron (NM_145960, intron 1 of 10)	339	Mtrf1	mitochondrial translational release factor 1	protein-coding
peak8845	chr13	66144754	66145608	Intergenic	Intergenic	31728	Gm10324	predicted gene 10324	protein-coding
peak10705	chr14	116441320	116441838	intron (NM_175500, intron 7 of 7)	L1Md_A|LINE|L1	-483718	Gpc6	glypican 6	protein-coding
peak7177	chr12	74316342	74317221	Intergenic	C-rich|Low_complexity|Low_complexity	19307	Dbpht2	DNA binding protein with his-thr domain	protein-coding
peak26230	chrX	139686580	139687259	intron (NM_001081499, intron 1 of 20)	intron (NM_001081499, intron 1 of 20)	1923	Tbc1d8b	TBC1 domain family, member 8B	protein-coding
peak7201	chr12	76072029	76073733	intron (NM_001005510, intron 97 of 115)	intron (NM_001005510, intron 97 of 115)	104378	Esr2	estrogen receptor 2 (beta)	protein-coding
peak14986	chr17	73709468	73710726	5' UTR (NM_027864, exon 1 of 15)	5' UTR (NM_027864, exon 1 of 15)	354	Galnt14	polypeptide N-acetylgalactosaminyltransferase 14	protein-coding
peak18624	chr4	91636647	91637054	Intergenic	L1Md_T|LINE|L1	-236866	Elavl2	ELAV like RNA binding protein 1	protein-coding
peak5711	chr11	98371849	98372459	exon (NM_021547, exon 2 of 15)	exon (NM_021547, exon 2 of 15)	-11657	Tcap	titin-cap	protein-coding
peak14901	chr17	66457127	66457768	Intergenic	RLTR9A|LTR|ERVK	-7697	Mtcl1	microtubule crosslinking factor 1	protein-coding
peak9256	chr13	98926495	98926875	promoter-TSS (NM_178716)	promoter-TSS (NM_178716)	-301	Tnpo1	transportin 1	protein-coding
peak6334	chr11	119219843	119220324	intron (NM_001347625, intron 1 of 11)	intron (NM_001347625, intron 1 of 11)	8416	Tbc1d16	TBC1 domain family, member 16	protein-coding
peak26380	chrX	146385064	146386574	Intergenic	Intergenic	-576694	Htr2c	5-hydroxytryptamine (serotonin) receptor 2C	protein-coding
peak25901	chrX	124503645	124503939	Intergenic	MurSAT1|Satellite|Satellite	-367882	Vmn2r121	vomeronasal 2, receptor 121	protein-coding
peak6976	chr12	57196358	57197520	exon (NM_172577, exon 1 of 10)	exon (NM_172577, exon 1 of 10)	533	Slc25a21	solute carrier family 25 (mitochondrial oxodicarboxylate carrier), member 21	protein-coding
peak23872	chr6	146513440	146516522	Intergenic	MTEa|LTR|ERVL-MaLR	-12758	Itpr2	inositol 1,4,5-triphosphate receptor 2	protein-coding
peak19828	chr4	170219304	170220046	Intergenic	Intergenic	13888549	Vmn2r123	vomeronasal 2, receptor 123	protein-coding
peak12918	chr16	33979941	33980256	intron (NM_177357, intron 58 of 59)	RLTR25B|LTR|ERVK	-13060	Umps	uridine monophosphate synthetase	protein-coding
peak12461	chr16	12462789	12463587	Intergenic	L1Md_T|LINE|L1	-348202	1700003L19Rik	RIKEN cDNA 1700003L19 gene	ncRNA
peak23541	chr6	134779247	134780212	intron (NM_001048054, intron 1 of 6)	Lx2|LINE|L1	-12631	1700055D16Rik	RIKEN cDNA 1700055D16 gene	ncRNA
peak14740	chr17	55445193	55446464	intron (NM_001347403, intron 1 of 5)	CpG	446	St6gal2	beta galactoside alpha 2,6 sialyltransferase 2	protein-coding
peak21021	chr5	95659356	95661840	Intergenic	T-rich|Low_complexity|Low_complexity	75575	Gm7978	predicted gene 7978	protein-coding
peak23115	chr6	122310113	122310487	intron (NM_010749, intron 1 of 6)	intron (NM_010749, intron 1 of 6)	1580	M6pr	mannose-6-phosphate receptor, cation dependent	protein-coding
peak9495	chr13	118774993	118775446	intron (NM_008002, intron 1 of 2)	intron (NM_008002, intron 1 of 2)	60520	Fgf10	fibroblast growth factor 10	protein-coding
peak18053	chr4	38824048	38824385	intron (NR_151606, intron 1 of 5)	intron (NR_151606, intron 1 of 5)	31267	Gm12381	predicted gene 12381	ncRNA
peak6704	chr12	24086115	24087193	intron (NM_001256489, intron 1 of 3)	intron (NM_001256489, intron 1 of 3)	10615	9030624G23Rik	RIKEN cDNA 9030624G23 gene	protein-coding
peak8946	chr13	68580048	68581788	intron (NM_172480, intron 1 of 14)	intron (NM_172480, intron 1 of 14)	1186	Mtrr	5-methyltetrahydrofolate-homocysteine methyltransferase reductase	protein-coding
peak13969	chr17	24685835	24686687	exon (NM_011522, exon 4 of 4)	exon (NM_011522, exon 4 of 4)	3688	Syngr3	synaptogyrin 3	protein-coding
peak14001	chr17	25281990	25282739	Intergenic	RLTR31B2|LTR|ERVK	-8054	Ube2i	ubiquitin-conjugating enzyme E2I	protein-coding
peak20925	chr5	89912313	89913833	Intergenic	Intergenic	-29739	Adamts3	a disintegrin-like and metallopeptidase (reprolysin type) with thrombospondin type 1 motif, 3	protein-coding
peak17966	chr4	34406692	34408090	Intergenic	B3|SINE|B2	-143224	Akirin2	akirin 2	protein-coding
peak13482	chr16	93711067	93712833	promoter-TSS (NM_026700)	promoter-TSS (NM_026700)	43	Dop1b	DOP1 leucine zipper like protein B	protein-coding
peak23529	chr6	134517169	134518125	intron (NM_008514, intron 3 of 22)	L1M4|LINE|L1	49266	Lrp6	low density lipoprotein receptor-related protein 6	protein-coding
peak13846	chr17	17843746	17844348	exon (NM_008215, exon 5 of 5)	exon (NM_008215, exon 5 of 5)	11141	Has1	hyaluronan synthase 1	protein-coding
peak23530	chr6	134533875	134536084	intron (NM_008514, intron 2 of 22)	intron (NM_008514, intron 2 of 22)	31934	Lrp6	low density lipoprotein receptor-related protein 6	protein-coding
peak16549	chr19	7441140	7441766	intron (NM_053076, intron 1 of 6)	intron (NM_053076, intron 1 of 6)	18880	Mir6991	microRNA 6991	ncRNA
peak22122	chr6	41272566	41275091	Intergenic	Lx3B|LINE|L1	-28444	Try4	trypsin 4	protein-coding
peak10219	chr14	56668350	56670056	intron (NM_001360072, intron 1 of 13)	intron (NM_001360072, intron 1 of 13)	955	Mphosph8	M-phase phosphoprotein 8	protein-coding
peak26255	chrX	140523950	140524886	Intergenic	L2c|LINE|L2	18250	Tsc22d3	TSC22 domain family, member 3	protein-coding
peak19821	chr4	170141706	170142421	Intergenic	Intergenic	13810937	Vmn2r123	vomeronasal 2, receptor 123	protein-coding
peak9926	chr14	35532946	35533798	intron (NM_008166, intron 13 of 15)	L1Md_A|LINE|L1	278606	4930596D02Rik	RIKEN cDNA 4930596D02 gene	protein-coding
peak25380	chrX	105876198	105877992	exon (NM_009530, exon 9 of 35)	exon (NM_009530, exon 9 of 35)	-28020	Gm14853	ribosomal protein 17a pseudogene	pseudo
peak23251	chr6	127199655	127200194	intron (NR_040274, intron 2 of 2)	intron (NR_040274, intron 2 of 2)	-48876	Ccnd2	cyclin D2	protein-coding
peak20628	chr5	68476136	68477233	Intergenic	Intergenic	444849	Grxcr1	glutaredoxin, cysteine rich 1	protein-coding
peak1579	chr1	153172107	153173052	intron (NM_008485, intron 2 of 23)	intron (NM_008485, intron 2 of 23)	13868	Lamc2	laminin, gamma 2	protein-coding
peak2627	chr10	42057126	42057771	Intergenic	Intergenic	-39066	Armc2	armadillo repeat containing 2	protein-coding
peak20839	chr5	88334250	88336123	Intergenic	L1Md_F3|LINE|L1	17874	Prol1	proline rich, lacrimal 1	protein-coding
peak14780	chr17	56575322	56575699	exon (NM_001355463, exon 7 of 21)	exon (NM_001355463, exon 7 of 21)	9075	Safb2	scaffold attachment factor B2	protein-coding
peak7761	chr12	111038501	111039063	promoter-TSS (NM_198023)	promoter-TSS (NM_198023)	-585	Rcor1	REST corepressor 1	protein-coding
peak20319	chr5	31903293	31903678	intron (NM_181279, intron 9 of 13)	B1_Mur3|SINE|Alu	-189238	Mir12198	microRNA mir-12198	ncRNA
peak10114	chr14	53037778	53038165	intron (NR_155501, intron 1 of 2)	L1_Mus1|LINE|L1	1495	Gm30214	predicted gene, 30214	ncRNA
peak20269	chr5	27695255	27695933	intron (NM_010075, intron 16 of 25)	intron (NM_010075, intron 16 of 25)	95956	Paxip1	PAX interacting (with transcription-activation domain) protein 1	protein-coding
peak25547	chrX	113818586	113819207	intron (NM_033605, intron 11 of 12)	Lx2|LINE|L1	520640	Dach2	dachshund family transcription factor 2	protein-coding
peak8535	chr13	53205391	53205685	intron (NM_013846, intron 1 of 8)	intron (NM_013846, intron 1 of 8)	80586	Ror2	receptor tyrosine kinase-like orphan receptor 2	protein-coding
peak5598	chr11	96352760	96353543	exon (NM_134032, exon 2 of 2)	exon (NM_134032, exon 2 of 2)	243	Hoxb3os	homeobox B3 and homeobox B2, opposite strand	ncRNA
peak25476	chrX	110838673	110841591	Intergenic	Lx9|LINE|L1	25753	Pou3f4	POU domain, class 3, transcription factor 4	protein-coding
peak23552	chr6	135026931	135027352	Intergenic	ID4|SINE|ID	15529	Ddx47	DEAD (Asp-Glu-Ala-Asp) box polypeptide 47	protein-coding
peak23583	chr6	135698486	135699465	Intergenic	Intergenic	40062	4930425L21Rik	RIKEN cDNA 4930425L21 gene	ncRNA
peak16977	chr19	38535858	38536636	intron (NM_019588, intron 1 of 31)	intron (NM_019588, intron 1 of 31)	12050	Plce1	phospholipase C, epsilon 1	protein-coding
peak3235	chr10	81014561	81015200	promoter-TSS (NM_010319)	promoter-TSS (NM_010319)	45	Gng7	guanine nucleotide binding protein (G protein), gamma 7	protein-coding
peak13400	chr16	90624156	90624510	Intergenic	MER58A|DNA|hAT-Charlie	103038	Mis18a	MIS18 kinetochore protein A	protein-coding
peak6617	chr12	18886826	18887402	Intergenic	Intergenic	372604	5730507C01Rik	RIKEN cDNA 5730507C01 gene	protein-coding
peak15657	chr18	37519923	37520456	exon (NM_053147, exon 1 of 1)	exon (NM_053147, exon 1 of 1)	1836	Pcdhb22	protocadherin beta 22	protein-coding
peak9426	chr13	111904880	111905803	Intergenic	Intergenic	37405	Gm15326	predicted gene 15326	ncRNA
peak19703	chr4	166436151	166437611	Intergenic	Intergenic	10105755	Vmn2r123	vomeronasal 2, receptor 123	protein-coding
peak23343	chr6	130005094	130005802	intron (NM_013793, intron 6 of 7)	MMERVK10C-int|LTR|ERVK	21506	Klra6	killer cell lectin-like receptor, subfamily A, member 6	protein-coding
peak18335	chr4	71211650	71213195	Intergenic	L1Md_F2|LINE|L1	-677494	Megf9	multiple EGF-like-domains 9	protein-coding
peak25052	chrX	74052154	74052611	intron (NM_001081979, intron 1 of 2)	intron (NM_001081979, intron 1 of 2)	-28446	Mir718	microRNA 718	ncRNA
peak23703	chr6	140043741	140044224	Intergenic	MLT1A0|LTR|ERVL-MaLR	2425	Capza3	capping protein (actin filament) muscle Z-line, alpha 3	protein-coding
peak10076	chr14	50903931	50904698	Intergenic	Intergenic	-6831	Klhl33	kelch-like 33	protein-coding
peak6338	chr11	119298226	119300746	intron (NM_138669, intron 1 of 11)	intron (NM_138669, intron 1 of 11)	557	Eif4a3	eukaryotic translation initiation factor 4A3	protein-coding
peak2722	chr10	51228909	51229248	Intergenic	L1Md_A|LINE|L1	-251534	Lilr4b	leukocyte immunoglobulin-like receptor, subfamily B, member 4B	protein-coding
peak26185	chrX	137778913	137780055	intron (NM_030688, intron 2 of 10)	intron (NM_030688, intron 2 of 10)	208730	Il1rapl2	interleukin 1 receptor accessory protein-like 2	protein-coding
peak7318	chr12	81531178	81533206	intron (NM_025292, intron 1 of 3)	intron (NM_025292, intron 1 of 3)	719	Gm20498	predicted gene 20498	protein-coding
peak20552	chr5	59625442	59626935	Intergenic	Intergenic	359814	4933402J10Rik	RIKEN cDNA 4933402J10 gene	ncRNA
peak2187	chr10	4375510	4375905	intron (NM_001033466, intron 1 of 2)	intron (NM_001033466, intron 1 of 2)	11768	Zbtb2	zinc finger and BTB domain containing 2	protein-coding
peak19340	chr4	151701966	151703219	intron (NM_001081557, intron 3 of 23)	intron (NM_001081557, intron 3 of 23)	159176	Camta1	calmodulin binding transcription activator 1	protein-coding
peak22520	chr6	77310797	77311602	intron (NM_145732, intron 8 of 18)	RMER4A|LTR|ERVK	68722	Lrrtm1	leucine rich repeat transmembrane neuronal 1	protein-coding
peak24548	chrX	30092445	30093357	Intergenic	L1_Mur2|LINE|L1	21248	E330016L19Rik	RIKEN cDNA E330016L19 gene	ncRNA
peak25355	chrX	104662257	104663403	intron (NM_175358, intron 1 of 11)	intron (NM_175358, intron 1 of 11)	8234	Zdhhc15	zinc finger, DHHC domain containing 15	protein-coding
peak10801	chr14	122223351	122223667	intron (NM_029556, intron 1 of 7)	intron (NM_029556, intron 1 of 7)	10129	1700108J01Rik	RIKEN cDNA 1700108J01 gene	ncRNA
peak5140	chr11	76160097	76160683	intron (NM_026664, intron 4 of 21)	intron (NM_026664, intron 4 of 21)	19248	Vps53	VPS53 GARP complex subunit	protein-coding
peak18168	chr4	57552995	57553773	Intergenic	(CA)n|Simple_repeat|Simple_repeat	-14864	Pakap	paralemmin A kinase anchor protein	protein-coding
peak13558	chr16	97352232	97352538	Intergenic	L1Md_T|LINE|L1	-4343	Bace2	beta-site APP-cleaving enzyme 2	protein-coding
peak6828	chr12	39888201	39888841	Intergenic	RLTR34B_MM|LTR|ERVK	148855	Arl4a	ADP-ribosylation factor-like 4A	protein-coding
peak16422	chr19	5178639	5179020	intron (NM_153129, intron 1 of 23)	RLTR13D3|LTR|ERVK	-60531	Klc2	kinesin light chain 2	protein-coding
peak5988	chr11	106036316	106038209	intron (NM_027946, intron 1 of 6)	CpG	390	Dcaf7	DDB1 and CUL4 associated factor 7	protein-coding
peak21896	chr6	14632399	14633607	Intergenic	Intergenic	122271	Ppp1r3a	protein phosphatase 1, regulatory subunit 3A	protein-coding
peak16500	chr19	6389351	6390370	exon (NM_011224, exon 11 of 20)	exon (NM_011224, exon 11 of 20)	5452	Pygm	muscle glycogen phosphorylase	protein-coding
peak9376	chr13	108292757	108293882	Intergenic	RLTR11A2|LTR|ERVK	-23018	Depdc1b	DEP domain containing 1B	protein-coding
peak12347	chr16	4214086	4214575	promoter-TSS (NM_001025432)	promoter-TSS (NM_001025432)	-926	Crebbp	CREB binding protein	protein-coding
peak25315	chrX	101981355	101981737	intron (NM_001163610, intron 1 of 7)	intron (NM_001163610, intron 1 of 7)	89761	Rtl5	retrotransposon Gag like 5	protein-coding
peak10232	chr14	57423466	57424750	promoter-TSS (NM_009376)	promoter-TSS (NM_009376)	37	Ift88	intraflagellar transport 88	protein-coding
peak19779	chr4	168683540	168683895	Intergenic	Intergenic	12352591	Vmn2r123	vomeronasal 2, receptor 123	protein-coding
peak979	chr1	91366346	91367039	intron (NM_173395, intron 1 of 7)	CpG	262	Erfe	erythroferrone	protein-coding
peak16694	chr19	17355650	17356869	intron (NM_010265, intron 1 of 2)	intron (NM_010265, intron 1 of 2)	408	Gcnt1	glucosaminyl (N-acetyl) transferase 1, core 2	protein-coding
peak16065	chr18	69677834	69679438	intron (NM_001361127, intron 17 of 19)	intron (NM_001361127, intron 17 of 19)	-246923	Ccdc68	coiled-coil domain containing 68	protein-coding
peak13098	chr16	48655845	48656602	Intergenic	L1Md_A|LINE|L1	115839	Trat1	T cell receptor associated transmembrane adaptor 1	protein-coding
peak19654	chr4	164938493	164939231	Intergenic	Intergenic	8607736	Vmn2r123	vomeronasal 2, receptor 123	protein-coding
peak11300	chr15	52843841	52844854	Intergenic	L1Md_T|LINE|L1	131902	Med30	mediator complex subunit 30	protein-coding
peak4641	chr11	54819640	54820306	promoter-TSS (NR_040284)	promoter-TSS (NR_040284)	54	Lyrm7os	LYR motif containing 7, opposite strand	ncRNA
peak26349	chrX	144479780	144480225	intron (NM_009428, intron 3 of 10)	intron (NM_009428, intron 3 of 10)	23420	Trpc5os	transient receptor potential cation channel, subfamily C, member 5, opposite strand	protein-coding
peak1481	chr1	139649891	139650410	Intergenic	L1Md_T|LINE|L1	-89928	Cfhr1	complement factor H-related 1	protein-coding
peak10761	chr14	120777471	120778282	Intergenic	L1Md_A|LINE|L1	-133318	Ipo5	importin 5	protein-coding
peak15122	chr17	84496746	84497236	Intergenic	(CAAA)n|Simple_repeat|Simple_repeat	-14904	Plekhh2	pleckstrin homology domain containing, family H (with MyTH4 domain) member 2	protein-coding
peak13175	chr16	57473877	57474538	intron (NM_001040397, intron 1 of 4)	intron (NM_001040397, intron 1 of 4)	-75035	Filip1l	filamin A interacting protein 1-like	protein-coding
peak4256	chr11	24881496	24882217	Intergenic	L1Md_T|LINE|L1	-151134	Gm10466	predicted gene 10466	ncRNA
peak20123	chr5	9033734	9034609	Intergenic	Intergenic	-37025	Crot	carnitine O-octanoyltransferase	protein-coding
peak10169	chr14	55094893	55096732	exon (NM_153083, exon 1 of 2)	exon (NM_153083, exon 1 of 2)	1028	Thtpa	thiamine triphosphatase	protein-coding
peak8683	chr13	59664180	59664741	intron (NM_001035122, intron 2 of 9)	intron (NM_001035122, intron 2 of 9)	11324	Golm1	golgi membrane protein 1	protein-coding
peak8262	chr13	37167117	37168386	Intergenic	L1Md_A|LINE|L1	-117507	F13a1	coagulation factor XIII, A1 subunit	protein-coding
peak7249	chr12	77780990	77781468	Intergenic	Intergenic	371088	Fut8	fucosyltransferase 8	protein-coding
peak19646	chr4	164833847	164835595	Intergenic	Intergenic	8503595	Vmn2r123	vomeronasal 2, receptor 123	protein-coding
peak19551	chr4	157941046	157941441	Intergenic	Intergenic	1610117	Vmn2r123	vomeronasal 2, receptor 123	protein-coding
peak23519	chr6	134371112	134372540	intron (NR_153848, intron 3 of 8)	intron (NR_153848, intron 3 of 8)	-24503	Bcl2l14	BCL2-like 14 (apoptosis facilitator)	protein-coding
peak5758	chr11	100269441	100270062	exon (NM_212483, exon 1 of 8)	exon (NM_212483, exon 1 of 8)	200	Krt42	keratin 42	protein-coding
peak12743	chr16	25584459	25584899	Intergenic	Intergenic	-99086	Trp63	transformation related protein 63	protein-coding
peak22231	chr6	45464766	45465382	intron (NM_001004357, intron 1 of 23)	Lx2B2|LINE|L1	405013	Cntnap2	contactin associated protein-like 2	protein-coding
peak23461	chr6	133468209	133468696	Intergenic	Intergenic	-60737	Gm5885	predicted gene 5885	protein-coding
peak2011	chr1	182339817	182341928	intron (NM_175127, intron 1 of 4)	intron (NM_175127, intron 1 of 4)	734	Fbxo28	F-box protein 28	protein-coding
peak24890	chrX	64117420	64118602	Intergenic	L1Md_F2|LINE|L1	34187	Gm6760	predicted gene 6760	protein-coding
peak4755	chr11	60219508	60220667	intron (NM_001358315, intron 1 of 18)	intron (NM_001358315, intron 1 of 18)	540	Srebf1	sterol regulatory element binding transcription factor 1	protein-coding
peak16052	chr18	69303315	69303818	Intergenic	RMER10B|LTR|ERVL	-40926	Tcf4	transcription factor 4	protein-coding
peak19277	chr4	147364988	147365925	Intergenic	Intergenic	-77658
peak18153	chr4	56298741	56299144	Intergenic	Intergenic	442483	Actl7b	actin-like 7b	protein-coding
peak25879	chrX	123930630	123931438	Intergenic	Intergenic	-37281	Astx5	amplified spermatogenic transcripts X encoded 5	ncRNA
peak15144	chr17	85646004	85646423	Intergenic	Intergenic	25379	Six3	sine oculis-related homeobox 3	protein-coding
peak23154	chr6	123917534	123919089	Intergenic	MMERVK9E_I-int|LTR|ERVK	-65121	Vmn2r25	vomeronasal 2, receptor 25	protein-coding
peak18266	chr4	66256068	66257026	intron (NM_207109, intron 2 of 22)	intron (NM_207109, intron 2 of 22)	147936	Astn2	astrotactin 2	protein-coding
peak397	chr1	42334740	42335304	Intergenic	L1Md_T|LINE|L1	359803	Pantr1	POU domain, class 3, transcription factor 3 adjacent noncoding transcript 1	ncRNA
peak19565	chr4	158768070	158769874	Intergenic	Intergenic	2437846	Vmn2r123	vomeronasal 2, receptor 123	protein-coding
peak16468	chr19	5874253	5875675	intron (NM_026169, intron 1 of 10)	intron (NM_026169, intron 1 of 10)	244	Frmd8	FERM domain containing 8	protein-coding
peak6761	chr12	31558764	31559890	5' UTR (NM_011867, exon 2 of 21)	5' UTR (NM_011867, exon 2 of 21)	657	Slc26a4	solute carrier family 26, member 4	protein-coding
peak10546	chr14	79426402	79427553	exon (NM_001024135, exon 1 of 1)	exon (NM_001024135, exon 1 of 1)	466	Kbtbd7	kelch repeat and BTB (POZ) domain containing 7	protein-coding
peak24045	chr6	150220945	150221345	Intergenic	Intergenic	655063	Gm21814	predicted gene, 21814	protein-coding
peak11908	chr15	87544451	87545227	intron (NM_001252310, intron 1 of 3)	CpG	540	Tafa5	TAFA chemokine like family member 5	protein-coding
peak21448	chr5	126030925	126031594	Intergenic	Intergenic	-181358	Gm4868	predicted gene 4868	protein-coding
peak21358	chr5	116807359	116809129	Intergenic	Intergenic	-216427	Srrm4	serine/arginine repetitive matrix 4	protein-coding
peak20900	chr5	89391779	89393221	Intergenic	Intergenic	65398	Gc	vitamin D binding protein	protein-coding
peak18823	chr4	113216367	113217517	intron (NM_001103199, intron 4 of 48)	intron (NM_001103199, intron 4 of 48)	70031	Skint6	selection and upkeep of intraepithelial T cells 6	protein-coding
peak24313	chrX	15582338	15582658	Intergenic	Intergenic	-471009	Ppp1r2-ps9	protein phosphatase 1, regulatory (inhibitor) subunit 2, pseudogene 9	pseudo
peak21188	chr5	102935530	102935917	intron (NM_001310685, intron 9 of 11)	L1Md_A|LINE|L1	90716	Arhgap24	Rho GTPase activating protein 24	protein-coding
peak25724	chrX	118236776	118237760	Intergenic	Intergenic	-189959	Tgif2lx2	TGFB-induced factor homeobox 2-like, X-linked 2	protein-coding
peak12811	chr16	30939646	30940208	Intergenic	Intergenic	141505	Xxylt1	xyloside xylosyltransferase 1	protein-coding
peak19797	chr4	168953455	168955174	Intergenic	Intergenic	12623188	Vmn2r123	vomeronasal 2, receptor 123	protein-coding
peak5060	chr11	73031243	73031571	intron (NM_001362841, intron 10 of 16)	intron (NM_001362841, intron 10 of 16)	12419	Camkk1	calcium/calmodulin-dependent protein kinase kinase 1, alpha	protein-coding
peak679	chr1	69940377	69940842	intron (NM_029160, intron 10 of 16)	L1Md_A|LINE|L1	-11006	Spag16	sperm associated antigen 16	protein-coding
peak24017	chr6	149698006	149698804	Intergenic	Intergenic	132323	Gm21814	predicted gene, 21814	protein-coding
peak8097	chr13	22043449	22044019	promoter-TSS (NM_178186)	promoter-TSS (NM_178186)	536	Hist1h2bj	histone cluster 1, H2bj	protein-coding
peak6605	chr12	17762203	17762770	intron (NM_016677, intron 1 of 3)	intron (NM_016677, intron 1 of 3)	71677	Hpcal1	hippocalcin-like 1	protein-coding
peak17688	chr4	26055787	26056149	Intergenic	L1Md_A|LINE|L1	-255965	Fut9	fucosyltransferase 9	protein-coding
peak15229	chr17	93817672	93818453	Intergenic	RLTR9A|LTR|ERVK	618894	Adcyap1	adenylate cyclase activating polypeptide 1	protein-coding
peak7650	chr12	105076347	105076942	Intergenic	MIRb|SINE|MIR	44026	Glrx5	glutaredoxin 5	protein-coding
peak7319	chr12	81593504	81595051	intron (NM_001347386, intron 1 of 8)	intron (NM_001347386, intron 1 of 8)	731	Med6	mediator complex subunit 6	protein-coding
peak5997	chr11	106254786	106257657	promoter-TSS (NM_025310)	promoter-TSS (NM_025310)	36	Psmc5	protease (prosome, macropain) 26S subunit, ATPase 5	protein-coding
peak3430	chr10	93081007	93081779	exon (NM_001347060, exon 1 of 68)	exon (NM_001347060, exon 1 of 68)	229	Cfap54	cilia and flagella associated protein 54	protein-coding
peak25660	chrX	115700255	115700568	Intergenic	MERVK26-int|LTR|ERVK	-719026	Gm7429	predicted pseudogene 7429	protein-coding
peak11284	chr15	51607428	51607864	Intergenic	L1Md_Gf|LINE|L1	-212036	Gm19303	predicted gene, 19303	ncRNA
peak22994	chr6	117124533	117126097	Intergenic	Intergenic	-43220	Cxcl12	chemokine (C-X-C motif) ligand 12	protein-coding
peak25069	chrX	75075401	75076563	intron (NM_181584, intron 1 of 9)	B2_Mm2|SINE|B2	8923	Gab3	growth factor receptor bound protein 2-associated protein 3	protein-coding
peak20009	chr4	180333786	180335017	Intergenic	Intergenic	24003275	Vmn2r123	vomeronasal 2, receptor 123	protein-coding
peak2951	chr10	67185656	67187830	intron (NM_001242396, intron 1 of 24)	intron (NM_001242396, intron 1 of 24)	993	Jmjd1c	jumonji domain containing 1C	protein-coding
peak6992	chr12	58314021	58314756	Intergenic	L1Md_T|LINE|L1	-45130	Clec14a	C-type lectin domain family 14, member a	protein-coding
peak22408	chr6	58986317	58987246	intron (NM_153574, intron 4 of 17)	ORR1A4|LTR|ERVL-MaLR	37721	Fam13a	family with sequence similarity 13, member A	protein-coding
peak1645	chr1	157086393	157086984	Intergenic	Intergenic	21962	Tex35	testis expressed 35	protein-coding
peak972	chr1	90969355	90969694	promoter-TSS (NM_008998)	promoter-TSS (NM_008998)	96	Rab17	RAB17, member RAS oncogene family	protein-coding
peak17094	chr19	44294278	44294649	intron (NM_009128, intron 1 of 5)	intron (NM_009128, intron 1 of 5)	787	Scd2	stearoyl-Coenzyme A desaturase 2	protein-coding
peak26351	chrX	144545913	144546832	intron (NM_009428, intron 1 of 10)	L1Md_F3|LINE|L1	9867	Mageb16-ps1	melanoma antigen family B, 16, pseudogene 1	pseudo
peak20443	chr5	46447342	46448405	Intergenic	Lx8|LINE|L1	-515464	4930405L22Rik	RIKEN cDNA 4930405L22 gene	ncRNA
peak11620	chr15	77799283	77799736	intron (NM_022410, intron 3 of 40)	intron (NM_022410, intron 3 of 40)	-42499	Apol8	apolipoprotein L 8	protein-coding
peak11499	chr15	74996385	74997787	intron (NM_001271416, intron 2 of 3)	intron (NM_001271416, intron 2 of 3)	945	Ly6a	lymphocyte antigen 6 complex, locus A	protein-coding
peak6102	chr11	113284964	113285475	intron (NM_001362937, intron 8 of 10)	intron (NM_001362937, intron 8 of 10)	-75550	4732490B19Rik	RIKEN cDNA 4732490B19 gene	ncRNA
peak26422	chrX	148302966	148304264	intron (NM_001122734, intron 4 of 6).4	intron (NM_001122734, intron 4 of 6).4	-10915	Ott	ovary testis transcribed	protein-coding
peak18771	chr4	105660002	105660401	Intergenic	Intergenic	502854	Plpp3	phospholipid phosphatase 3	protein-coding
peak13668	chr17	6664244	6664766	Intergenic	MTC|LTR|ERVL-MaLR	-8566	Dynlt1f	dynein light chain Tctex-type 1F	protein-coding
peak6319	chr11	118354700	118355826	5' UTR (NM_011594, exon 1 of 5)	5' UTR (NM_011594, exon 1 of 5)	148	Timp2	tissue inhibitor of metalloproteinase 2	protein-coding
peak19921	chr4	175604724	175606249	Intergenic	Intergenic	19274360	Vmn2r123	vomeronasal 2, receptor 123	protein-coding
peak11207	chr15	39617666	39619128	intron (NM_053271, intron 22 of 26)	intron (NM_053271, intron 22 of 26)	-41114	Rims2	regulating synaptic membrane exocytosis 2	protein-coding
peak9068	chr13	81727998	81728292	intron (NM_028372, intron 1 of 1)	RLTRETN_Mm|LTR|ERVK	16728	Mblac2	metallo-beta-lactamase domain containing 2	protein-coding
peak5324	chr11	83444736	83445098	exon (NM_080453, exon 5 of 8)	exon (NM_080453, exon 5 of 8)	7223	1700020L24Rik	RIKEN cDNA 1700020L24 gene	protein-coding
peak18797	chr4	109677188	109678592	intron (NM_007983, intron 1 of 18)	intron (NM_007983, intron 1 of 18)	1263	Faf1	Fas-associated factor 1	protein-coding
peak2513	chr10	31456695	31457031	Intergenic	RLTR9A3A|LTR|ERVK	-10905	Tpd52l1	tumor protein D52-like 1	protein-coding
peak3837	chr10	128220692	128221634	Intergenic	Intergenic	-4647	Mip	major intrinsic protein of lens fiber	protein-coding
peak475	chr1	52008210	52009312	intron (NM_011487, intron 1 of 23)	intron (NM_011487, intron 1 of 23)	521	Stat4	signal transducer and activator of transcription 4	protein-coding
peak24213	chr9	17621	18398	Intergenic	Intergenic	3020734	Mir101c	microRNA 101c	ncRNA
peak26054	chrX	134289674	134290223	Intergenic	Lx5|LINE|L1	-5277	Tmem35a	transmembrane protein 35A	protein-coding
peak12840	chr16	31631262	31631715	intron (NM_001357870, intron 1 of 1)	intron (NM_001357870, intron 1 of 1)	13355	Gm536	predicted gene 536	protein-coding
peak2979	chr10	68723752	68724459	intron (NM_177794, intron 1 of 5)	intron (NM_177794, intron 1 of 5)	359	Tmem26	transmembrane protein 26	protein-coding
peak10307	chr14	62464746	62465148	Intergenic	Intergenic	-8658	Gucy1b2	guanylate cyclase 1, soluble, beta 2	protein-coding
peak23414	chr6	132823815	132824106	Intergenic	ORR1D2-int|LTR|ERVL-MaLR	21059	Tas2r117	taste receptor, type 2, member 117	protein-coding
peak20949	chr5	90464601	90466639	intron (NM_009654, intron 5 of 14)	intron (NM_009654, intron 5 of 14)	4750	Alb	albumin	protein-coding
peak17033	chr19	42159759	42160158	Intergenic	Intergenic	-10609	Zfyve27	zinc finger, FYVE domain containing 27	protein-coding
peak6848	chr12	41559186	41559720	intron (NM_053122, intron 4 of 6)	intron (NM_053122, intron 4 of 6)	-73396	Lrrn3	leucine rich repeat protein 3, neuronal	protein-coding
peak23902	chr6	147132608	147133975	Intergenic	MMERVK10C-int|LTR|ERVK	42216	Klhl42	kelch-like 42	protein-coding
peak21664	chr5	146610983	146611939	Intergenic	Intergenic	-26222	Gpr12	G-protein coupled receptor 12	protein-coding
peak19997	chr4	180024198	180026214	Intergenic	Intergenic	23694080	Vmn2r123	vomeronasal 2, receptor 123	protein-coding
peak13263	chr16	73022320	73022744	intron (NM_019413, intron 24 of 28)	intron (NM_019413, intron 24 of 28)	359383	Robo1	roundabout guidance receptor 1	protein-coding
peak6220	chr11	116221986	116222773	exon (NM_025276, exon 22 of 22)	exon (NM_025276, exon 22 of 22)	6377	Cdk3	cyclin-dependent kinase 3	pseudo
peak21373	chr5	118577984	118578370	intron (NM_172424, intron 1 of 30)	intron (NM_172424, intron 1 of 30)	17458	Med13l	mediator complex subunit 13-like	protein-coding
peak2565	chr10	39450369	39450935	intron (NM_001122892, intron 2 of 12)	intron (NM_001122892, intron 2 of 12)	80853	Fyn	Fyn proto-oncogene	protein-coding
peak15697	chr18	38081471	38082249	Intergenic	Intergenic	-82891	Arap3	ArfGAP with RhoGAP domain, ankyrin repeat and PH domain 3	protein-coding
peak15467	chr18	29194620	29195893	Intergenic	L1Md_T|LINE|L1	-246944	4930527G23Rik	RIKEN cDNA 4930527G23 gene	ncRNA
peak23995	chr6	149146541	149147306	intron (NM_177101, intron 2 of 3)	intron (NM_177101, intron 2 of 3)	5410	Etfbkmt	electron transfer flavoprotein beta subunit lysine methyltransferase	protein-coding
peak17516	chr4	13776621	13777303	intron (NM_001111027, intron 2 of 11)	intron (NM_001111027, intron 2 of 11)	-7820	Runx1t1	RUNX1 translocation partner 1	protein-coding
peak9677	chr14	19415695	19416404	Intergenic	GSAT_MM|Satellite|Satellite	186538	Gm5458	predicted gene 5458	protein-coding
peak15402	chr18	22297174	22298241	Intergenic	L1Md_T|LINE|L1	-47382	Asxl3	additional sex combs like 3, transcriptional regulator	protein-coding
peak15390	chr18	20944610	20946250	intron (NM_026301, intron 1 of 5)	intron (NM_026301, intron 1 of 5)	815	Rnf125	ring finger protein 125	protein-coding
peak20940	chr5	90265130	90267029	intron (NM_030886, intron 18 of 33)	intron (NM_030886, intron 18 of 33)	-42083	Cox18	cytochrome c oxidase assembly protein 18	protein-coding
peak2143	chr1	193128956	193130244	intron (NM_001368819, intron 1 of 7)	intron (NM_001368819, intron 1 of 7)	383	Utp25	UTP25 small subunit processome component	protein-coding
peak4722	chr11	59176224	59177256	exon (NM_175452, exon 2 of 2)	exon (NM_175452, exon 2 of 2)	6086	Gjc2	gap junction protein, gamma 2	protein-coding
peak792	chr1	75594761	75595214	Intergenic	Intergenic	48525	Slc4a3	solute carrier family 4 (anion exchanger), member 3	protein-coding
peak17245	chr19	49340328	49341619	Intergenic	L1Md_T|LINE|L1	1134948	Sorcs3	sortilin-related VPS10 domain containing receptor 3	protein-coding
peak1601	chr1	153641668	153642558	Intergenic	Intergenic	-10924	Rgs8	regulator of G-protein signaling 8	protein-coding
peak24088	chr6	152086305	152088635	Intergenic	Intergenic	2521388	Gm21814	predicted gene, 21814	protein-coding
peak16526	chr19	6991980	6992549	TTS (NM_026675)	TTS (NM_026675)	254	Dnajc4	DnaJ heat shock protein family (Hsp40) member C4	protein-coding
peak4965	chr11	69803524	69805623	non-coding (NR_027913, exon 1 of 1)	non-coding (NR_027913, exon 1 of 1)	904	G630025P09Rik	RIKEN cDNA G630025P09 gene	ncRNA
peak18144	chr4	53761677	53762839	non-coding (NR_156448, exon 12 of 12)	non-coding (NR_156448, exon 12 of 12)	-17443	Tal2	T cell acute lymphocytic leukemia 2	protein-coding
peak17150	chr19	45675910	45676520	Intergenic	Intergenic	-16022	Fbxw4	F-box and WD-40 domain protein 4	protein-coding
peak21295	chr5	108295823	108296765	Intergenic	L1Md_T|LINE|L1	-16519	Pigg	phosphatidylinositol glycan anchor biosynthesis, class G	protein-coding
peak20167	chr5	14578669	14580404	intron (NM_011995, intron 3 of 24)	intron (NM_011995, intron 3 of 24)	64618	Pclo	piccolo (presynaptic cytomatrix protein)	protein-coding
peak24053	chr6	150446128	150446944	Intergenic	Intergenic	880454	Gm21814	predicted gene, 21814	protein-coding
peak3284	chr10	81846423	81847226	Intergenic	CpG	-17110	Zfp433	zinc finger protein 433	protein-coding
peak20476	chr5	52046321	52046711	Intergenic	Intergenic	89501	Mir6417	microRNA 6417	ncRNA
peak1384	chr1	135126647	135126980	intron (NR_153383, intron 5 of 36)	intron (NR_153383, intron 5 of 36)	5762	Ptprv	protein tyrosine phosphatase, receptor type, V	protein-coding
peak8951	chr13	69534864	69535605	Intergenic	Intergenic	-1370	Tent4a	terminal nucleotidyltransferase 4A	protein-coding
peak18536	chr4	84669051	84671585	intron (NM_001369083, intron 1 of 6)	intron (NM_001369083, intron 1 of 6)	5085	Bnc2	basonuclin 2	protein-coding
peak15745	chr18	42385966	42386600	Intergenic	Intergenic	-8314	Pou4f3	POU domain, class 4, transcription factor 3	protein-coding
peak2371	chr10	20290654	20291096	Intergenic	Intergenic	6813	Mir6413	microRNA 6413	ncRNA
peak18711	chr4	101706859	101707182	Intergenic	Intergenic	-10387	Lepr	leptin receptor	protein-coding
peak25639	chrX	115429158	115431010	Intergenic	L1Md_F2|LINE|L1	-448699	Gm7429	predicted pseudogene 7429	protein-coding
peak17304	chr19	55486319	55486638	intron (NM_001360431, intron 6 of 8)	intron (NM_001360431, intron 6 of 8)	170421	Vti1a	vesicle transport through interaction with t-SNAREs 1A	protein-coding
peak26459	chrX	149228406	149228863	intron (NM_001122734, intron 1 of 6).3	L1VL2|LINE|L1	-43743	Gm15093	predicted gene 15093	protein-coding
peak7855	chr12	117843308	117844700	intron (NM_146040, intron 1 of 9)	CpG	143	Cdca7l	cell division cycle associated 7 like	protein-coding
peak13464	chr16	92423559	92424159	intron (NM_001081549, intron 1 of 3)	intron (NM_001081549, intron 1 of 3)	-23781	Rcan1	regulator of calcineurin 1	protein-coding
peak10967	chr15	15617638	15618063	Intergenic	RLTR25B|LTR|ERVK	-1111065	Cdh9	cadherin 9	protein-coding
peak24826	chrX	52910260	52911042	Intergenic	Intergenic	-1563	Phf6	PHD finger protein 6	protein-coding
peak22354	chr6	55867006	55867711	intron (NM_001081665, intron 1 of 13)	B2_Mm2|SINE|B2	30340	Itprid1	ITPR interacting domain containing 1	protein-coding
peak22312	chr6	53196168	53197327	Intergenic	RMER1A|Other|Other	-24417	Gm4872	predicted gene 4872	ncRNA
peak1891	chr1	177338802	177339239	Intergenic	CpG	-90253	Akt3	thymoma viral proto-oncogene 3	protein-coding
peak16646	chr19	12371751	12372190	intron (NR_030566, intron 3 of 3)	L1Md_A|LINE|L1	-22295	Olfr1440	olfactory receptor 1440	protein-coding
peak9341	chr13	104863236	104864072	exon (NM_029984, exon 1 of 3)	exon (NM_029984, exon 1 of 3)	239	Shisal2b	shisa like 2B	protein-coding
peak9881	chr14	32513531	32514307	intron (NM_001081221, intron 1 of 20)	intron (NM_001081221, intron 1 of 20)	398	Ercc6	excision repair cross-complementing rodent repair deficiency, complementation group 6	protein-coding
peak2339	chr10	18469990	18470662	intron (NM_001163592, intron 1 of 7)	intron (NM_001163592, intron 1 of 7)	345	Nhsl1	NHS-like 1	protein-coding
peak22425	chr6	59805489	59807754	Intergenic	Intergenic	-271398	Gm5570	predicted gene 5570	ncRNA
peak19480	chr4	155774612	155775269	promoter-TSS (NM_147776)	promoter-TSS (NM_147776)	-379	Vwa1	von Willebrand factor A domain containing 1	protein-coding
peak22351	chr6	55514409	55515627	Intergenic	L1_Mur3|LINE|L1	63040	Adcyap1r1	adenylate cyclase activating polypeptide 1 receptor 1	protein-coding
peak18927	chr4	119897831	119899683	intron (NM_010657, intron 1 of 8)	intron (NM_010657, intron 1 of 8)	84079	Hivep3	human immunodeficiency virus type I enhancer binding protein 3	protein-coding
peak24398	chrX	23674616	23676639	Intergenic	Intergenic	-17424	Wdr44	WD repeat domain 44	protein-coding
peak15115	chr17	84111972	84112518	Intergenic	Intergenic	33585	4933433H22Rik	RIKEN cDNA 4933433H22 gene	ncRNA
peak4730	chr11	59281904	59283250	intron (NM_009522, intron 1 of 3)	intron (NM_009522, intron 1 of 3)	8174	Wnt3a	wingless-type MMTV integration site family, member 3A	protein-coding
peak21678	chr5	148902074	148902645	intron (NM_153572, intron 4 of 10)	PB1D7|SINE|Alu	26288	Katnal1	katanin p60 subunit A-like 1	protein-coding
peak7960	chr13	13860685	13861176	Intergenic	(TTAGGG)n|Simple_repeat|Simple_repeat	76623	Gng4	guanine nucleotide binding protein (G protein), gamma 4	protein-coding
peak7596	chr12	102282722	102283417	promoter-TSS (NM_001161365)	promoter-TSS (NM_001161365)	-5	Rin3	Ras and Rab interactor 3	protein-coding
peak19253	chr4	144714938	144716417	intron (NM_001085536, intron 1 of 3)	intron (NM_001085536, intron 1 of 3)	5815	Gm13178	predicted gene 13178	protein-coding
peak517	chr1	55226094	55226997	5' UTR (NM_028713, exon 1 of 9)	5' UTR (NM_028713, exon 1 of 9)	237	Rftn2	raftlin family member 2	protein-coding
peak16329	chr19	3039636	3040361	Intergenic	L1Md_A|LINE|L1	157705	1700030N03Rik	RIKEN cDNA 1700030N03 gene	ncRNA
peak3031	chr10	74967083	74968168	intron (NM_001358848, intron 1 of 2)	intron (NM_001358848, intron 1 of 2)	394	Gnaz	guanine nucleotide binding protein, alpha z subunit	protein-coding
peak212	chr1	25829488	25830808	promoter-TSS (NM_175642)	promoter-TSS (NM_175642)	-441	Adgrb3	adhesion G protein-coupled receptor B3	protein-coding
peak23501	chr6	134102490	134103351	intron (NM_001303102, intron 2 of 8)	intron (NM_001303102, intron 2 of 8)	67220	Etv6	ets variant 6	protein-coding
peak22846	chr6	107367729	107369334	Intergenic	Intergenic	-161195	Lrrn1	leucine rich repeat protein 1, neuronal	protein-coding
peak20087	chr5	6135979	6136303	Intergenic	Lx3C|LINE|L1	-386824	Steap1	six transmembrane epithelial antigen of the prostate 1	protein-coding
peak22307	chr6	53011478	53013156	intron (NM_173406, intron 1 of 4)	intron (NM_173406, intron 1 of 4)	56307	Jazf1	JAZF zinc finger 1	protein-coding
peak23649	chr6	137882973	137883930	Intergenic	Intergenic	128874	Dera	deoxyribose-phosphate aldolase (putative)	protein-coding
peak12381	chr16	5202852	5204172	exon (NM_013796, exon 2 of 10)	exon (NM_013796, exon 2 of 10)	500	Nagpa	N-acetylglucosamine-1-phosphodiester alpha-N-acetylglucosaminidase	protein-coding
peak9211	chr13	97097404	97097695	exon (NM_001146045, exon 5 of 13)	exon (NM_001146045, exon 5 of 13)	25906	Fam169a	family with sequence similarity 169, member A	protein-coding
peak20845	chr5	88492440	88493549	exon (NM_017468, exon 7 of 10)	exon (NM_017468, exon 7 of 10)	5019	Enam	enamelin	protein-coding
peak9405	chr13	110280163	110281024	promoter-TSS (NM_023852)	promoter-TSS (NM_023852)	-387	Rab3c	RAB3C, member RAS oncogene family	protein-coding
peak11301	chr15	52968130	52968499	Intergenic	Intergenic	255869	Med30	mediator complex subunit 30	protein-coding
peak17542	chr4	16811838	16812185	Intergenic	(TG)n|Simple_repeat|Simple_repeat	647901	A530072M11Rik	RIKEN cDNA gene A530072M11	ncRNA
peak17623	chr4	22739306	22739880	Intergenic	RLTR10-int|LTR|ERVK	249045	Gm30731	predicted gene, 30731	ncRNA
peak8906	chr13	66945403	66945789	intron (NM_008959, intron 2 of 12)	intron (NM_008959, intron 2 of 12)	-12524	Mterf3	mitochondrial transcription termination factor 3	protein-coding
peak3630	chr10	116017933	116019150	5' UTR (NM_011217, exon 1 of 14)	5' UTR (NM_011217, exon 1 of 14)	178	Ptprr	protein tyrosine phosphatase, receptor type, R	protein-coding
peak26111	chrX	135877955	135878277	Intergenic	B2_Mm1a|SINE|B2	-7735	Bhlhb9	basic helix-loop-helix domain containing, class B9	protein-coding
peak6570	chr12	14675499	14675940	Intergenic	L1Md_T|LINE|L1	374670	4930448C13Rik	RIKEN cDNA 4930448C13 gene	ncRNA
peak17393	chr19	61199533	61200232	Intergenic	MURVY-LTR|LTR|ERV1	-23573	Gm7102	predicted gene 7102	protein-coding
peak4830	chr11	62560480	62560827	Intergenic	FordPrefect|DNA|hAT-Tip100	8922	Ubb	ubiquitin B	protein-coding
peak10732	chr14	118686367	118686801	intron (NM_001033336, intron 1 of 30)	intron (NM_001033336, intron 1 of 30)	-9653	Abcc4	ATP-binding cassette, sub-family C (CFTR/MRP), member 4	protein-coding
peak2864	chr10	61714867	61715917	intron (NM_001039194, intron 1 of 8)	CpG	129	Aifm2	apoptosis-inducing factor, mitochondrion-associated 2	protein-coding
peak21986	chr6	25727531	25729111	Intergenic	Intergenic	-38341	Gpr37	G protein-coupled receptor 37	protein-coding
peak21591	chr5	138815444	138815905	Intergenic	Intergenic	-4406	Gm5294	predicted gene 5294	protein-coding
peak25630	chrX	115326269	115328833	Intergenic	Intergenic	-346166	Gm7429	predicted pseudogene 7429	protein-coding
peak20465	chr5	51309909	51310730	Intergenic	Intergenic	243602	Ppargc1a	peroxisome proliferative activated receptor, gamma, coactivator 1 alpha	protein-coding
peak9460	chr13	113801772	113802430	intron (NM_172595, intron 1 of 4)	intron (NM_172595, intron 1 of 4)	7593	Arl15	ADP-ribosylation factor-like 15	protein-coding
peak19501	chr4	156432472	156433781	Intergenic	Intergenic	102000	Vmn2r123	vomeronasal 2, receptor 123	protein-coding
peak522	chr1	55482017	55482923	intron (NM_001114663, intron 1 of 5)	L1Md_T|LINE|L1	76524	Plcl1	phospholipase C-like 1	protein-coding
peak21870	chr6	11579752	11581063	Intergenic	Intergenic	327043	Ndufa4	Ndufa4, mitochondrial complex associated	protein-coding
peak9285	chr13	100616030	100617365	TTS (NM_001283011)	TTS (NM_001283011)	247	Marveld2	MARVEL (membrane-associating) domain containing 2	protein-coding
peak19508	chr4	156612929	156614492	Intergenic	Intergenic	282584	Vmn2r123	vomeronasal 2, receptor 123	protein-coding
peak26461	chrX	149247676	149248462	intron (NM_001122734, intron 1 of 6).3	intron (NM_001122734, intron 1 of 6).3	-24308	Gm15093	predicted gene 15093	protein-coding
peak1723	chr1	164916467	164916803	Intergenic	L1Md_T|LINE|L1	18887	Xcl1	chemokine (C motif) ligand 1	protein-coding
peak79	chr1	11466590	11467116	intron (NM_177173, intron 1 of 13)	intron (NM_177173, intron 1 of 13)	52748	A830018L16Rik	RIKEN cDNA A830018L16 gene	protein-coding
peak16667	chr19	14792368	14793100	Intergenic	Intergenic	-194551	Tle4	transducin-like enhancer of split 4	protein-coding
peak7632	chr12	104472210	104473270	intron (NM_010351, intron 1 of 2)	CpG-3465	496	Gsc	goosecoid homeobox	protein-coding
peak4125	chr11	15171688	15172775	Intergenic	MMETn-int|LTR|ERVK	572991	Pom121l12	POM121 membrane glycoprotein-like 12	protein-coding
peak4403	chr11	40476995	40477382	Intergenic	Intergenic	215494	Mat2b	methionine adenosyltransferase II, beta	protein-coding
peak13475	chr16	93548693	93549041	Intergenic	Intergenic	54948	Setd4	SET domain containing 4	protein-coding
peak5477	chr11	89030668	89031144	Intergenic	RLTR9D2|LTR|ERVK	29842	Dgke	diacylglycerol kinase, epsilon	protein-coding
peak14914	chr17	68003138	68004752	exon (NM_172964, exon 1 of 18)	exon (NM_172964, exon 1 of 18)	163	Arhgap28	Rho GTPase activating protein 28	protein-coding
peak21815	chr6	8135605	8136192	intron (NM_001037865, intron 11 of 34)	intron (NM_001037865, intron 11 of 34)	56719	Col28a1	collagen, type XXVIII, alpha 1	protein-coding
peak21043	chr5	96104020	96105874	intron (NM_178854, intron 5 of 11)	intron (NM_178854, intron 5 of 11)	56600	Cnot6l	CCR4-NOT transcription complex, subunit 6-like	protein-coding
peak18957	chr4	121270253	121271779	Intergenic	Intergenic	53901	Gm12888	predicted gene 12888	protein-coding
peak382	chr1	39900255	39902937	intron (NM_001252200, intron 2 of 31)	intron (NM_001252200, intron 2 of 31)	683	Map4k4	mitogen-activated protein kinase kinase kinase kinase 4	protein-coding
peak21752	chr5	157652517	157653021	Intergenic	Intergenic	-6001561	Rfc3	replication factor C (activator 1) 3	protein-coding
peak23631	chr6	137276791	137278510	intron (NM_001164401, intron 1 of 25)	intron (NM_001164401, intron 1 of 25)	25351	Ptpro	protein tyrosine phosphatase, receptor type, O	protein-coding
peak10778	chr14	121455739	121456650	Intergenic	Intergenic	49060	Slc15a1	solute carrier family 15 (oligopeptide transporter), member 1	protein-coding
peak24778	chrX	45638906	45640061	Intergenic	L1_Mus1|LINE|L1	548579	Prr32	proline rich 32	protein-coding
peak19798	chr4	168956652	168957025	Intergenic	Intergenic	12625712	Vmn2r123	vomeronasal 2, receptor 123	protein-coding
peak18785	chr4	107106694	107107348	exon (NM_172873, exon 4 of 4)	exon (NM_172873, exon 4 of 4)	10130	Cdcp2	CUB domain containing protein 2	protein-coding
peak1299	chr1	132800448	132800931	Intergenic	Intergenic	-58892	Nfasc	neurofascin	protein-coding
peak19317	chr4	150749093	150749809	Intergenic	Intergenic	48501	Mir12196	microRNA mir-12196	ncRNA
peak2931	chr10	65938050	65939089	Intergenic	L1Md_A|LINE|L1	-30330	Gm30853	predicted gene, 30853	ncRNA
peak26484	chrX	149843951	149844365	intron (NM_001114400, intron 3 of 6)	intron (NM_001114400, intron 3 of 6)	59654	Gm15097	predicted gene 15097	protein-coding
peak25360	chrX	104858254	104860465	Intergenic	Intergenic	-2092	Magee2	melanoma antigen, family E, 2	protein-coding
peak22437	chr6	61687588	61688361	intron (NM_183310, intron 7 of 10)	intron (NM_183310, intron 7 of 10)	-507164	A730020E08Rik	RIKEN cDNA A730020E08 gene	ncRNA
peak22344	chr6	55294266	55294930	intron (NM_001142781, intron 13 of 17)	intron (NM_001142781, intron 13 of 17)	-41701	Aqp1	aquaporin 1	protein-coding
peak17892	chr4	32095452	32096382	Intergenic	Intergenic	131810	Map3k7	mitogen-activated protein kinase kinase kinase 7	protein-coding
peak15302	chr18	10324907	10326005	intron (NM_001083628, intron 1 of 32)	CpG	277	Greb1l	growth regulation by estrogen in breast cancer-like	protein-coding
peak25184	chrX	90540973	90542748	Intergenic	Intergenic	-350282	Gm44	predicted gene 44	protein-coding
peak14827	chr17	60443272	60444110	Intergenic	L1Md_A|LINE|L1	-1430369	Nudt12	nudix (nucleoside diphosphate linked moiety X)-type motif 12	protein-coding
peak131	chr1	15814967	15815548	intron (NM_001286628, intron 3 of 8)	RLTR13F|LTR|ERVK	9611	Terf1	telomeric repeat binding factor 1	protein-coding
peak18762	chr4	104815572	104817962	3' UTR (NM_001290645, exon 10 of 10)	3' UTR (NM_001290645, exon 10 of 10)	50450	C8b	complement component 8, beta polypeptide	protein-coding
peak23981	chr6	148804466	148805926	intron (NM_001081113, intron 9 of 24)	B1_Mus1|SINE|Alu	26271	Ipo8	importin 8	protein-coding
peak20707	chr5	81616487	81616970	intron (NM_001359829, intron 7 of 23)	intron (NM_001359829, intron 7 of 23)	507985	1700031L13Rik	RIKEN cDNA 1700031L13 gene	ncRNA
peak11748	chr15	80671623	80672455	exon (NM_145986, exon 1 of 5)	exon (NM_145986, exon 1 of 5)	192	Fam83f	family with sequence similarity 83, member F	protein-coding
peak2934	chr10	66582424	66583105	Intergenic	L1Md_T|LINE|L1	337620	1110002J07Rik	RIKEN cDNA 1110002J07 gene	ncRNA
peak11853	chr15	84104793	84105842	intron (NM_001356515, intron 1 of 7)	intron (NM_001356515, intron 1 of 7)	437	Sult4a1	sulfotransferase family 4A, member 1	protein-coding
peak6480	chr12	4720069	4721163	intron (NM_029107, intron 6 of 7)	intron (NM_029107, intron 6 of 7)	17823	Fam228a	family with sequence similarity 228, member A	protein-coding
peak7782	chr12	111758119	111760246	intron (NM_001361611, intron 1 of 14)	CpG	314	Klc1	kinesin light chain 1	protein-coding
peak1447	chr1	136588851	136589169	Intergenic	Intergenic	-35891	Zfp281	zinc finger protein 281	protein-coding
peak20569	chr5	63081472	63082259	Intergenic	Lx5b|LINE|L1	270209	Dthd1	death domain containing 1	protein-coding
peak19676	chr4	165807602	165808078	Intergenic	Intergenic	9476714	Vmn2r123	vomeronasal 2, receptor 123	protein-coding
peak7110	chr12	70825573	70827004	intron (NM_028127, intron 1 of 13)	intron (NM_028127, intron 1 of 13)	774	Frmd6	FERM domain containing 6	protein-coding
peak21589	chr5	138800616	138801648	intron (NM_030565, intron 5 of 9)	B4A|SINE|B4	-18948	Gm5294	predicted gene 5294	protein-coding
peak16609	chr19	10231903	10232450	intron (NM_001033481, intron 1 of 25)	intron (NM_001033481, intron 1 of 25)	8572	Myrf	myelin regulatory factor	protein-coding
peak4154	chr11	19811573	19812493	Intergenic	Intergenic	-112409	Spred2	sprouty-related EVH1 domain containing 2	protein-coding
peak112	chr1	13679116	13679519	intron (NM_001011873, intron 2 of 3)	RLTR21|LTR|ERVK	10546	Xkr9	X-linked Kx blood group related 9	protein-coding
peak26430	chrX	148550002	148552702	Intergenic	Lx|LINE|L1	62403	Gm15114	predicted gene 15114	protein-coding
peak24205	chr6	156227772	156228679	Intergenic	Intergenic	6662143	Gm21814	predicted gene, 21814	protein-coding
peak23774	chr6	142005002	142005477	intron (NM_001081318, intron 1 of 13)	intron (NM_001081318, intron 1 of 13)	3506	Gm6614	predicted gene 6614	protein-coding
peak7890	chr13	4982097	4982391	Intergenic	L1Md_T|LINE|L1	-373080	Akr1e1	aldo-keto reductase family 1, member E1	protein-coding
peak23039	chr6	118122769	118123699	intron (NM_030165, intron 4 of 7)	intron (NM_030165, intron 4 of 7)	15596	Csgalnact2	chondroitin sulfate N-acetylgalactosaminyltransferase 2	protein-coding
peak13059	chr16	44723665	44725936	intron (NM_145972, intron 1 of 8)	intron (NM_145972, intron 1 of 8)	499	Nepro	nucleolus and neural progenitor protein	protein-coding
peak15913	chr18	61043004	61043448	Intergenic	Intergenic	-1924	Pdgfrb	platelet derived growth factor receptor, beta polypeptide	protein-coding
peak15565	chr18	35598645	35600693	intron (NM_001357471, intron 1 of 3)	intron (NM_001357471, intron 1 of 3)	1052	Paip2	polyadenylate-binding protein-interacting protein 2	protein-coding
peak23964	chr6	148149186	148152008	exon (NM_178797, exon 4 of 13)	exon (NM_178797, exon 4 of 13)	-61691	4732416N19Rik	RIKEN cDNA 4732416N19 gene	ncRNA
peak10487	chr14	75371609	75372554	intron (NR_030568, intron 2 of 3)	MLT1F-int|LTR|ERVL-MaLR	16065	Mir466f-3	microRNA 466f-3	ncRNA
peak16490	chr19	6247802	6248346	exon (NM_194348, exon 10 of 40)	exon (NM_194348, exon 10 of 40)	6406	Atg2a	autophagy related 2A	protein-coding
peak8406	chr13	45375052	45375495	Intergenic	Intergenic	-14469	Mylip	myosin regulatory light chain interacting protein	protein-coding
peak18663	chr4	93187286	93189098	Intergenic	Intergenic	147319	Tusc1	tumor suppressor candidate 1	protein-coding
peak11732	chr15	80219188	80219682	Intergenic	Intergenic	-14645	Mief1	mitochondrial elongation factor 1	protein-coding
peak11994	chr15	93678839	93679347	Intergenic	Intergenic	-83191	Prickle1	prickle planar cell polarity protein 1	protein-coding
peak585	chr1	60319856	60321067	intron (NM_173444, intron 52 of 54)	L1Md_A|LINE|L1	-22839	Cyp20a1	cytochrome P450, family 20, subfamily a, polypeptide 1	protein-coding
peak15223	chr17	93039049	93039608	Intergenic	L1Md_T|LINE|L1	-159689	Adcyap1	adenylate cyclase activating polypeptide 1	protein-coding
peak6879	chr12	49250901	49251894	Intergenic	L1Md_T|LINE|L1	-131486	Foxg1	forkhead box G1	protein-coding
peak9078	chr13	84348355	84349465	Intergenic	Intergenic	126614	Tmem161b	transmembrane protein 161B	protein-coding
peak23858	chr6	146161817	146162246	intron (NM_019923, intron 52 of 56)	intron (NM_019923, intron 52 of 56)	227909	Sspn	sarcospan	protein-coding
peak21947	chr6	21688452	21689649	intron (NM_019697, intron 1 of 5)	MTE2b|LTR|ERVL-MaLR	163117	Tspan12	tetraspanin 12	protein-coding
peak7013	chr12	61522777	61523645	promoter-TSS (NM_001310586)	promoter-TSS (NM_001310586)	44	Lrfn5	leucine rich repeat and fibronectin type III domain containing 5	protein-coding
peak22631	chr6	88721446	88722606	Intergenic	Intergenic	-2386	Mgll	monoglyceride lipase	protein-coding
peak17817	chr4	30391941	30393710	Intergenic	L1MB3|LINE|L1	-271771	4930556G01Rik	RIKEN cDNA 4930556G01 gene	ncRNA
peak7302	chr12	80691921	80693303	promoter-TSS (NR_037995)	promoter-TSS (NR_037995)	11	Plekhd1	pleckstrin homology domain containing, family D (with coiled-coil domains) member 1	protein-coding
peak5516	chr11	94392495	94392988	intron (NM_001363187, intron 1 of 30)	intron (NM_001363187, intron 1 of 30)	249	Abcc3	ATP-binding cassette, sub-family C (CFTR/MRP), member 3	protein-coding
peak23375	chr6	131899708	131901422	Intergenic	L1Md_F2|LINE|L1	-210502	Tas2r114	taste receptor, type 2, member 114	protein-coding
peak3389	chr10	88682884	88683799	promoter-TSS (NM_011461)	promoter-TSS (NM_011461)	-318	Spic	Spi-C transcription factor (Spi-1/PU.1 related)	protein-coding
peak18103	chr4	49450855	49453406	Intergenic	Intergenic	-1021	Acnat1	acyl-coenzyme A amino acid N-acyltransferase 1	protein-coding
peak10271	chr14	60691379	60691901	exon (NM_001033272, exon 2 of 13)	exon (NM_001033272, exon 2 of 13)	-41264	Spata13	spermatogenesis associated 13	protein-coding
peak24268	chrX	8545045	8545907	intron (NM_001205108, intron 5 of 5)	Lx8|LINE|L1	2779	Ssxb6	synovial sarcoma, X member B6	protein-coding
peak5536	chr11	95033526	95033849	intron (NM_001361915, intron 2 of 10)	MIR3|SINE|MIR	7188	Pdk2	pyruvate dehydrogenase kinase, isoenzyme 2	protein-coding
peak19234	chr4	144172447	144172994	Intergenic	L1Md_A|LINE|L1	-10069	Oog3	oogenesin 3	protein-coding
peak15571	chr18	35726812	35727147	promoter-TSS (NM_001033168)	promoter-TSS (NM_001033168)	-10	1700066B19Rik	RIKEN cDNA 1700066B19 gene	protein-coding
peak20424	chr5	42324592	42324911	Intergenic	Intergenic	256791	Gm16223	predicted gene 16223	ncRNA
peak24322	chrX	15933947	15935416	Intergenic	MERVL-int|LTR|ERVL	-588188	Cypt1	cysteine-rich perinuclear theca 1	protein-coding
peak10949	chr15	12424928	12425430	intron (NM_001081064, intron 7 of 25)	intron (NM_001081064, intron 7 of 25)	103683	Golph3	golgi phosphoprotein 3	protein-coding
peak8162	chr13	24830669	24831348	promoter-TSS (NM_019551)	promoter-TSS (NM_019551)	481	Acot13	acyl-CoA thioesterase 13	protein-coding
peak21227	chr5	104484492	104485136	intron (NM_008861, intron 6 of 14)	intron (NM_008861, intron 6 of 14)	-23538	BC005561	cDNA sequence BC005561	protein-coding
peak22084	chr6	40278324	40280073	Intergenic	B1_Mus2|SINE|Alu	-46280	Agk	acylglycerol kinase	protein-coding
peak19575	chr4	160451824	160452219	Intergenic	Intergenic	4120895	Vmn2r123	vomeronasal 2, receptor 123	protein-coding
peak2783	chr10	58908264	58908555	intron (NM_172788, intron 1 of 9)	RLTR13D4|LTR|ERVK	95050	Sh3rf3	SH3 domain containing ring finger 3	protein-coding
peak255	chr1	33813093	33814634	intron (NM_133817, intron 1 of 14)	intron (NM_133817, intron 1 of 14)	732	Zfp451	zinc finger protein 451	protein-coding
peak26145	chrX	136961517	136963129	intron (NM_207267, intron 2 of 3)	ID_B1|SINE|B4	-4344	Tmsb15b2	thymosin beta 15b2	protein-coding
peak17797	chr4	30042718	30043026	Intergenic	L1Md_F2|LINE|L1	-621724	4930556G01Rik	RIKEN cDNA 4930556G01 gene	ncRNA
peak23684	chr6	139238599	139239036	Intergenic	Intergenic	83759	4922502N22Rik	RIKEN cDNA 4922502N22 gene	ncRNA
peak13905	chr17	23563261	23565225	promoter-TSS (NM_001033496)	promoter-TSS (NM_001033496)	-17	Zfp213	zinc finger protein 213	protein-coding
peak7684	chr12	108179870	108180902	intron (NM_009832, intron 1 of 11)	intron (NM_009832, intron 1 of 11)	648	Ccnk	cyclin K	protein-coding
peak1416	chr1	135719811	135720839	intron (NM_001360782, intron 1 of 5)	intron (NM_001360782, intron 1 of 5)	262	Csrp1	cysteine and glycine-rich protein 1	protein-coding
peak25156	chrX	88164209	88167463	Intergenic	Intergenic	-49888	Il1rapl1	interleukin 1 receptor accessory protein-like 1	protein-coding
peak21037	chr5	95942475	95943007	Intergenic	Intergenic	-14198	Cxcl13	chemokine (C-X-C motif) ligand 13	protein-coding
peak19080	chr4	129296133	129298004	intron (NM_023485, intron 2 of 4)	B2_Mm1t|SINE|B2	9447	Sync	syncoilin	protein-coding
peak2996	chr10	70188871	70189600	exon (NM_001111121, exon 9 of 9)	exon (NM_001111121, exon 9 of 9)	-15429	Mrln	myoregulin	protein-coding
peak18398	chr4	73560591	73561726	Intergenic	L1_Mur3|LINE|L1	-44386	Gm38423	predicted gene, 38423	protein-coding
peak18757	chr4	104681316	104682036	intron (NM_001369049, intron 11 of 19)	intron (NM_001369049, intron 11 of 19)	-84641	C8b	complement component 8, beta polypeptide	protein-coding
peak18901	chr4	119269991	119271400	Intergenic	Intergenic	15226	Cldn19	claudin 19	protein-coding
peak4394	chr11	37634054	37634567	Intergenic	L1Md_A|LINE|L1	-24679	Gm12128	predicted gene 12128	ncRNA
peak9725	chr14	21075510	21076893	promoter-TSS (NM_001243041)	promoter-TSS (NM_001243041)	49	Adk	adenosine kinase	protein-coding
peak2620	chr10	41751148	41752487	intron (NR_152819, intron 1 of 3)	RMER13A|LTR|ERVK	5096	BC048559	cDNA sequence BC048559	ncRNA
peak19811	chr4	169915004	169915560	Intergenic	Intergenic	13584156	Vmn2r123	vomeronasal 2, receptor 123	protein-coding
peak4262	chr11	26209602	26211336	intron (NR_027973, intron 1 of 5)	CpG	107	5730522E02Rik	RIKEN cDNA 5730522E02 gene	ncRNA
peak17322	chr19	56655187	56655555	Intergenic	Intergenic	-66746	Adrb1	adrenergic receptor, beta 1	protein-coding
peak67	chr1	9953342	9953698	Intergenic	Intergenic	-9402	Snhg6	small nucleolar RNA host gene 6	ncRNA
peak20455	chr5	50881761	50882555	Intergenic	Intergenic	629396	Mir8117	microRNA 8117	ncRNA
peak14812	chr17	57118523	57119158	Intergenic	ZP3AR|Satellite|Satellite	-12898	Gm11110	predicted gene 11110	ncRNA
peak3876	chr10	128794591	128794905	intron (NM_021412, intron 3 of 8)	intron (NM_021412, intron 3 of 8)	3793	Mmp19	matrix metallopeptidase 19	protein-coding
peak24735	chrX	38607580	38608621	intron (NR_154890, intron 2 of 3)	intron (NR_154890, intron 2 of 3)	6841	Mcts1	malignant T cell amplified sequence 1	protein-coding
peak22930	chr6	114666511	114666819	intron (NM_001253718, intron 2 of 19)	intron (NM_001253718, intron 2 of 19)	23568	Atg7	autophagy related 7	protein-coding
peak12910	chr16	33755759	33756311	intron (NM_175256, intron 12 of 14)	intron (NM_175256, intron 12 of 14)	-38002	Muc13	mucin 13, epithelial transmembrane	protein-coding
peak18813	chr4	112239063	112240658	intron (NM_001348354, intron 2 of 8)	(TTTC)n|Simple_repeat|Simple_repeat	7615	Skint3	selection and upkeep of intraepithelial T cells 3	protein-coding
peak26211	chrX	139129145	139130253	Intergenic	L1_Mus3|LINE|L1	43456	4930513O06Rik	RIKEN cDNA 4930513O06 gene	protein-coding
peak10210	chr14	55884792	55886030	intron (NM_027143, intron 1 of 7)	intron (NM_027143, intron 1 of 7)	469	Khnyn	KH and NYN domain containing	protein-coding
peak13397	chr16	90401564	90402486	intron (NM_015755, intron 1 of 10)	intron (NM_015755, intron 1 of 10)	15628	Hunk	hormonally upregulated Neu-associated kinase	protein-coding
peak22091	chr6	40702145	40704136	intron (NM_001368875, intron 46 of 93)	intron (NM_001368875, intron 46 of 93)	74309	Mgam	maltase-glucoamylase	protein-coding
peak26087	chrX	135168370	135169913	TTS (NM_001099321)	TTS (NM_001099321)	8473	Gm15023	predicted gene 15023	protein-coding
peak1986	chr1	181842603	181842968	promoter-TSS (NM_133815)	promoter-TSS (NM_133815)	-384	Lbr	lamin B receptor	protein-coding
peak16821	chr19	28806174	28807312	Intergenic	RLTR34B_MM|LTR|ERVK	-28392	Slc1a1	solute carrier family 1 (neuronal/epithelial high affinity glutamate transporter, system Xag), member 1	protein-coding
peak13839	chr17	17612611	17612939	intron (NM_172827, intron 1 of 17)	Lx5c|LINE|L1	11714	Lnpep	leucyl/cystinyl aminopeptidase	protein-coding
peak1694	chr1	162545706	162546024	exon (NM_144877, exon 2 of 8)	exon (NM_144877, exon 2 of 8)	2480	Eef1aknmt	EEF1A lysine and N-terminal methyltransferase	protein-coding
peak22278	chr6	48271499	48272596	intron (NR_152250, intron 1 of 4)	intron (NR_152250, intron 1 of 4)	123361	Gm16630	predicted gene, 16630	ncRNA
peak7376	chr12	84417237	84418439	exon (NM_025525, exon 1 of 1)	exon (NM_025525, exon 1 of 1)	638	Rnf113a2	ring finger protein 113A2	protein-coding
peak6800	chr12	35854467	35855741	Intergenic	L1Md_Gf|LINE|L1	-70517	Agr3	anterior gradient 3	protein-coding
peak2173	chr10	4060967	4061341	intron (NM_172308, intron 20 of 27)	intron (NM_172308, intron 20 of 27)	88079	Mthfd1l	methylenetetrahydrofolate dehydrogenase (NADP+ dependent) 1-like	protein-coding
peak26393	chrX	147075486	147078977	intron (NM_008312, intron 4 of 5)	intron (NM_008312, intron 4 of 5)	12326	Mir1298	microRNA 1298	ncRNA
peak22349	chr6	55465118	55465472	intron (NM_001025372, intron 3 of 15)	intron (NM_001025372, intron 3 of 15)	13317	Adcyap1r1	adenylate cyclase activating polypeptide 1 receptor 1	protein-coding
peak529	chr1	56953201	56953581	intron (NM_139146, intron 2 of 10)	intron (NM_139146, intron 2 of 10)	17943	Satb2	special AT-rich sequence binding protein 2	protein-coding
peak722	chr1	73885167	73886020	Intergenic	L1Md_T|LINE|L1	-21127	6030407O03Rik	RIKEN cDNA 6030407O03 gene	ncRNA
peak7817	chr12	112928869	112930372	promoter-TSS (NM_010588)	promoter-TSS (NM_010588)	-125	Jag2	jagged 2	protein-coding
peak19116	chr4	131063412	131063775	Intergenic	B4A|SINE|B4	-53119	A930031H19Rik	RIKEN cDNA A930031H19 gene	ncRNA
peak2638	chr10	42374934	42376092	intron (NM_001359297, intron 6 of 11)	L1Md_A|LINE|L1	-98771	Foxo3	forkhead box O3	protein-coding
peak25867	chrX	123381883	123382244	Intergenic	MMERVK9C_I-int|LTR|ERVK	-168760	Astx6	amplified spermatogenic transcripts X encoded 6	ncRNA
peak16315	chr18	89136636	89137695	Intergenic	L1Md_A|LINE|L1	-60262	Cd226	CD226 antigen	protein-coding
peak1048	chr1	97865594	97866248	intron (NM_001357127, intron 14 of 25)	L1Md_T|LINE|L1	95749	Gin1	gypsy retrotransposon integrase 1	protein-coding
peak7823	chr12	113074072	113075304	TTS (NM_001291445)	TTS (NM_001291445)	186	Tex22	testis expressed gene 22	protein-coding
peak21563	chr5	137777950	137778251	promoter-TSS (NM_027242)	promoter-TSS (NM_027242)	-804	Ppp1r35	protein phosphatase 1, regulatory subunit 35	protein-coding
peak711	chr1	72790477	72791285	Intergenic	Intergenic	-33599	Igfbp2	insulin-like growth factor binding protein 2	protein-coding
peak8025	chr13	20984880	20985862	intron (NM_012054, intron 13 of 20)	intron (NM_012054, intron 13 of 20)	87928	Olfr1370	olfactory receptor 1370	protein-coding
peak19901	chr4	174644055	174644924	Intergenic	Intergenic	18313363	Vmn2r123	vomeronasal 2, receptor 123	protein-coding
peak2300	chr10	14703700	14705707	promoter-TSS (NR_045824)	promoter-TSS (NR_045824)	786	Vta1	vesicle (multivesicular body) trafficking 1	protein-coding
peak1719	chr1	164576913	164577472	Intergenic	Intergenic	73885	Gm26685	predicted gene, 26685	ncRNA
peak3497	chr10	95689261	95689878	Intergenic	Intergenic	-125423	Nudt4	nudix (nucleoside diphosphate linked moiety X)-type motif 4	protein-coding
peak12069	chr15	97825297	97825724	intron (NM_001204275, intron 1 of 24)	intron (NM_001204275, intron 1 of 24)	6257	Hdac7	histone deacetylase 7	protein-coding
peak2697	chr10	45577780	45578997	intron (NM_172473, intron 1 of 23)	CpG	559	Hace1	HECT domain and ankyrin repeat containing, E3 ubiquitin protein ligase 1	protein-coding
peak22524	chr6	78211416	78212294	Intergenic	L1Md_F2|LINE|L1	-159030	Reg3b	regenerating islet-derived 3 beta	protein-coding
peak9126	chr13	92610030	92611970	promoter-TSS (NM_172588)	promoter-TSS (NM_172588)	-138	Serinc5	serine incorporator 5	protein-coding
peak10826	chr14	123609164	123609847	intron (NM_177393, intron 1 of 43)	L1Md_T|LINE|L1	17639	Nalcn	sodium leak channel, non-selective	protein-coding
peak288	chr1	34841096	34842769	intron (NM_174997, intron 1 of 6)	intron (NM_174997, intron 1 of 6)	1118	Fam168b	family with sequence similarity 168, member B	protein-coding
peak16754	chr19	23892856	23893339	exon (NM_177034, exon 2 of 13)	exon (NM_177034, exon 2 of 13)	134221	Apba1	amyloid beta (A4) precursor protein binding, family A, member 1	protein-coding
peak14548	chr17	43832309	43833497	intron (NM_001286653, intron 1 of 4)	intron (NM_001286653, intron 1 of 4)	28900	Rcan2	regulator of calcineurin 2	protein-coding
peak11213	chr15	39728776	39729553	Intergenic	RMER17A2|LTR|ERVK	-16766	Dcstamp	dendrocyte expressed seven transmembrane protein	protein-coding
peak13545	chr16	96158647	96160365	exon (NM_001001492, exon 11 of 11)	exon (NM_001001492, exon 11 of 11)	14106	Wrb	tryptophan rich basic protein	protein-coding
peak24702	chrX	36795159	36796684	intron (NM_007451, intron 1 of 3)	CpG	324	Slc25a5	solute carrier family 25 (mitochondrial carrier, adenine nucleotide translocator), member 5	protein-coding
peak17148	chr19	45655671	45655978	intron (NM_013907, intron 1 of 8)	intron (NM_013907, intron 1 of 8)	4369	Fbxw4	F-box and WD-40 domain protein 4	protein-coding
peak17807	chr4	30177266	30178514	Intergenic	Intergenic	-486706	4930556G01Rik	RIKEN cDNA 4930556G01 gene	ncRNA
peak17993	chr4	35490404	35490850	Intergenic	Intergenic	-264791	C9orf72	C9orf72, member of C9orf72-SMCR8 complex	protein-coding
peak7042	chr12	65258537	65258835	Intergenic	Intergenic	33169	Wdr20rt	WD repeat domain 20, retrogene	protein-coding
peak11895	chr15	85901089	85901450	intron (NM_009886, intron 33 of 34)	intron (NM_009886, intron 33 of 34)	21942	Trmu	tRNA 5-methylaminomethyl-2-thiouridylate methyltransferase	protein-coding
peak6014	chr11	106722249	106722992	Intergenic	Intergenic	-7339	Pecam1	platelet/endothelial cell adhesion molecule 1	protein-coding
peak25896	chrX	124423987	124425516	Intergenic	Lx5b|LINE|L1	-288841	Vmn2r121	vomeronasal 2, receptor 121	protein-coding
peak10289	chr14	61330996	61331297	Intergenic	Intergenic	21393	Arl11	ADP-ribosylation factor-like 11	protein-coding
peak21990	chr6	26345360	26347100	Intergenic	Intergenic	414804	Gm20756	predicted gene, 20756	ncRNA
peak2184	chr10	4354022	4354969	exon (NM_031185, exon 3 of 4)	exon (NM_031185, exon 3 of 4)	32980	Zbtb2	zinc finger and BTB domain containing 2	protein-coding
peak21245	chr5	105799953	105801877	intron (NM_001122768, intron 2 of 2)	intron (NM_001122768, intron 2 of 2)	-75653	Zfp326	zinc finger protein 326	protein-coding
peak14757	chr17	56117278	56117600	promoter-TSS (NM_001077348)	promoter-TSS (NM_001077348)	109	Plin5	perilipin 5	protein-coding
peak26233	chrX	139759409	139759820	Intergenic	(TCTA)n|Simple_repeat|Simple_repeat	22739	Ripply1	ripply transcriptional repressor 1	protein-coding
peak10261	chr14	59986630	59987076	intron (NM_015803, intron 23 of 35)	L1Md_T|LINE|L1	100061	Atp8a2	ATPase, aminophospholipid transporter-like, class I, type 8A, member 2	protein-coding
peak23656	chr6	138261813	138263077	Intergenic	RLTR14-int|LTR|ERV1	120858	Mgst1	microsomal glutathione S-transferase 1	protein-coding
peak18881	chr4	118883139	118883522	Intergenic	L1_Mus2|LINE|L1	-9755	Olfr1330	olfactory receptor 1330	protein-coding
peak7373	chr12	84355894	84356464	exon (NM_172581, exon 3 of 8)	exon (NM_172581, exon 3 of 8)	5649	Fam161b	family with sequence similarity 161, member B	protein-coding
peak119	chr1	14482038	14482462	Intergenic	L1Md_T|LINE|L1	-172051	Eya1	EYA transcriptional coactivator and phosphatase 1	protein-coding
peak22975	chr6	116707622	116709874	intron (NM_178768, intron 1 of 4)	Lx8b|LINE|L1	8010	Tmem72	transmembrane protein 72	protein-coding
peak10475	chr14	74782873	74783214	intron (NM_001033439, intron 18 of 19)	L1Md_T|LINE|L1	50746	Esd	esterase D/formylglutathione hydrolase	protein-coding
peak25671	chrX	116007600	116008246	Intergenic	Lx3_Mus|LINE|L1	-441021	Cpxcr1	CPX chromosome region, candidate 1	protein-coding
peak10057	chr14	49172163	49174092	exon (NM_027492, exon 2 of 5)	exon (NM_027492, exon 2 of 5)	881	Naa30	N(alpha)-acetyltransferase 30, NatC catalytic subunit	protein-coding
peak25774	chrX	120782768	120783171	intron (NM_001271809, intron 6 of 6)	intron (NM_001271809, intron 6 of 6)	-469743	H2afb3	H2A histone family, member B3	protein-coding
peak9709	chr14	20451399	20452810	intron (NM_001163639, intron 1 of 27)	intron (NM_001163639, intron 1 of 27)	121	Cfap70	cilia and flagella associated protein 70	protein-coding
peak6877	chr12	49057000	49058042	Intergenic	L1Md_T|LINE|L1	-325362	Foxg1	forkhead box G1	protein-coding
peak1496	chr1	143511643	143512189	Intergenic	L1Md_T|LINE|L1	-128781	B3galt2	UDP-Gal:betaGlcNAc beta 1,3-galactosyltransferase, polypeptide 2	protein-coding
peak12519	chr16	16183538	16183857	Intergenic	L1Md_T|LINE|L1	-29648	Pkp2	plakophilin 2	protein-coding
peak17497	chr4	11553038	11554280	Intergenic	B2_Mm2|SINE|B2	-5261	Rad54b	RAD54 homolog B (S. cerevisiae)	protein-coding
peak4854	chr11	63687444	63687881	Intergenic	Intergenic	234622	Hs3st3b1	heparan sulfate (glucosamine) 3-O-sulfotransferase 3B1	protein-coding
peak4477	chr11	46566693	46567046	Intergenic	RLTR13C2|LTR|ERVK	-4644	BC053393	cDNA sequence BC053393	protein-coding
peak10876	chr15	6873661	6874940	promoter-TSS (NM_011019)	promoter-TSS (NM_011019)	13	Osmr	oncostatin M receptor	protein-coding
peak2839	chr10	61061258	61063190	Intergenic	Intergenic	-27107	Pcbd1	pterin 4 alpha carbinolamine dehydratase/dimerization cofactor of hepatocyte nuclear factor 1 alpha (TCF1) 1	protein-coding
peak21749	chr5	157321624	157321931	Intergenic	Intergenic	-5670569	Rfc3	replication factor C (activator 1) 3	protein-coding
peak3248	chr10	81232904	81233717	intron (NM_001034895, intron 1 of 17)	(CGGGG)n|Simple_repeat|Simple_repeat	147	Zfr2	zinc finger RNA binding protein 2	protein-coding
peak20574	chr5	63928685	63929473	intron (NM_145923, intron 4 of 6)	intron (NM_145923, intron 4 of 6)	39818	Rell1	RELT-like 1	protein-coding
peak4116	chr11	13315069	13316299	Intergenic	L1Md_T|LINE|L1	-850724	Cobl	cordon-bleu WH2 repeat	protein-coding
peak25986	chrX	129645444	129646225	Intergenic	Lx7|LINE|L1	-103908	Diaph2	diaphanous related formin 2	protein-coding
peak6364	chr11	120151523	120151890	promoter-TSS (NM_001164802)	promoter-TSS (NM_001164802)	-355	Slc38a10	solute carrier family 38, member 10	protein-coding
peak10353	chr14	65368980	65369299	intron (NM_199029, intron 1 of 9)	intron (NM_199029, intron 1 of 9)	10463	Zfp395	zinc finger protein 395	protein-coding
peak24613	chrX	32862976	32864678	Intergenic	Intergenic	-110070	Btbd35f5	BTB domain containing 35, family member 5	protein-coding
peak22785	chr6	103272776	103273876	Intergenic	Intergenic	-237550	Chl1	cell adhesion molecule L1-like	protein-coding
peak26017	chrX	130448632	130449673	intron (NM_172493, intron 26 of 26)	MTD|LTR|ERVL-MaLR	699410	Diaph2	diaphanous related formin 2	protein-coding
peak22436	chr6	61686170	61686743	intron (NM_183310, intron 7 of 10)	L1Md_F3|LINE|L1	-505646	A730020E08Rik	RIKEN cDNA A730020E08 gene	ncRNA
peak24098	chr6	152169937	152170898	Intergenic	Intergenic	2604335	Gm21814	predicted gene, 21814	protein-coding
peak17114	chr19	44882415	44882944	Intergenic	Intergenic	-46741	1700039E22Rik	RIKEN cDNA 1700039E22 gene	ncRNA
peak19883	chr4	173585365	173586787	Intergenic	Intergenic	17254950	Vmn2r123	vomeronasal 2, receptor 123	protein-coding
peak16626	chr19	10881098	10882156	intron (NM_134142, intron 1 of 3)	intron (NM_134142, intron 1 of 3)	116	Tmem109	transmembrane protein 109	protein-coding
peak4712	chr11	58970302	58970902	exon (NM_031172, exon 6 of 7)	exon (NM_031172, exon 6 of 7)	6821	Trim17	tripartite motif-containing 17	protein-coding
peak23801	chr6	145193613	145195004	intron (NM_177222, intron 7 of 15)	intron (NM_177222, intron 7 of 15)	12033	Gm15543	predicted gene 15543	ncRNA
peak18615	chr4	91424114	91424450	Intergenic	Intergenic	-24298	Elavl2	ELAV like RNA binding protein 1	protein-coding
peak3961	chr11	4508752	4509096	intron (NM_028860, intron 6 of 17)	intron (NM_028860, intron 6 of 17)	-67842	Hormad2	HORMA domain containing 2	protein-coding
peak18961	chr4	121357799	121359369	Intergenic	L1_Mus3|LINE|L1	-33667	Gm12888	predicted gene 12888	protein-coding
peak15501	chr18	33329823	33330938	Intergenic	L1Md_F2|LINE|L1	-116518	Stard4	StAR-related lipid transfer (START) domain containing 4	protein-coding
peak2271	chr10	12573003	12573607	intron (NM_011682, intron 50 of 73)	intron (NM_011682, intron 50 of 73)	288430	Utrn	utrophin	protein-coding
peak24219	chrX	3293886	3295278	Intergenic	RLTR9E|LTR|ERVK	149108	Btbd35f4	BTB domain containing 35, family member 4	protein-coding
peak20511	chr5	55608693	55610345	Intergenic	Intergenic	1259527	Gm10440	predicted gene 10440	ncRNA
peak1516	chr1	148521585	148522168	Intergenic	L1Md_T|LINE|L1	1400563	Pla2g4a	phospholipase A2, group IVA (cytosolic, calcium-dependent)	protein-coding
peak10671	chr14	105870181	105870634	Intergenic	Intergenic	26412	Spry2	sprouty RTK signaling antagonist 2	protein-coding
peak19149	chr4	132253597	132253980	intron (NM_001122992, intron 1 of 10)	intron (NM_001122992, intron 1 of 10)	7761	Gmeb1	glucocorticoid modulatory element binding protein 1	protein-coding
peak10156	chr14	54875778	54877798	exon (NM_001167908, exon 2 of 2)	exon (NM_001167908, exon 2 of 2)	750	Ppp1r3e	protein phosphatase 1, regulatory subunit 3E	protein-coding
peak14538	chr17	43187138	43187819	Intergenic	L1Md_A|LINE|L1	-29187	E130008D07Rik	RIKEN cDNA E130008D07 gene	ncRNA
peak300	chr1	35973478	35973972	Intergenic	Intergenic	-94675	Hs6st1	heparan sulfate 6-O-sulfotransferase 1	protein-coding
peak25842	chrX	122819958	122821648	Intergenic	Intergenic	-282720	Cldn34c1	claudin 34C1	protein-coding
peak1493	chr1	142500071	142500536	Intergenic	L1Md_A|LINE|L1	-1140394	B3galt2	UDP-Gal:betaGlcNAc beta 1,3-galactosyltransferase, polypeptide 2	protein-coding
peak21073	chr5	96449434	96450199	intron (NM_175473, intron 2 of 73)	MIR3|SINE|MIR	75861	Fras1	Fraser extracellular matrix complex subunit 1	protein-coding
peak18086	chr4	44926035	44927977	intron (NM_138590, intron 7 of 8)	intron (NM_138590, intron 7 of 8)	-54388	Grhpr	glyoxylate reductase/hydroxypyruvate reductase	protein-coding
peak3714	chr10	120976613	120980201	exon (NM_001081193, exon 1 of 13)	exon (NM_001081193, exon 1 of 13)	923	Lemd3	LEM domain containing 3	protein-coding
peak1128	chr1	117203998	117204612	Intergenic	L1Md_F3|LINE|L1	1106423	Tsn	translin	protein-coding
peak9611	chr14	8750198	8750625	Intergenic	ETnERV-int|LTR|ERVK	84021	4930455B14Rik	RIKEN cDNA 4930455B14 gene	ncRNA
peak10810	chr14	122450033	122451515	intron (NR_033325, intron 1 of 2)	intron (NR_033325, intron 1 of 2)	341	Gm5089	predicted gene 5089	ncRNA
peak4579	chr11	51899589	51900060	Intergenic	B4A|SINE|B4	-42156	Jade2	jade family PHD finger 2	protein-coding
peak23044	chr6	118252498	118253230	Intergenic	Intergenic	-4410	1700069P05Rik	RIKEN cDNA 1700069P05 gene	ncRNA
peak24586	chrX	31178687	31179916	Intergenic	Intergenic	-157068	Btbd35f16	BTB domain containing 35, family member 16	protein-coding
peak403	chr1	42713471	42714237	promoter-TSS (NR_110495)	promoter-TSS (NR_110495)	-400	Pantr2	POU domain, class 3, transcription factor 3 adjacent noncoding transcript 2	ncRNA
peak400	chr1	42694788	42695166	promoter-TSS (NM_008900)	promoter-TSS (NM_008900)	-152	Pantr1	POU domain, class 3, transcription factor 3 adjacent noncoding transcript 1	ncRNA
peak2018	chr1	182868792	182869178	intron (NM_144796, intron 4 of 7)	intron (NM_144796, intron 4 of 7)	-85803	Tlr5	toll-like receptor 5	protein-coding
peak15971	chr18	64875372	64875993	Intergenic	MLTR31C_MM|LTR|ERVK	-12074	Nedd4l	neural precursor cell expressed, developmentally down-regulated gene 4-like	protein-coding
peak7440	chr12	86320458	86321272	Intergenic	Intergenic	-40252	Esrrb	estrogen related receptor, beta	protein-coding
peak20018	chr4	180707824	180709087	Intergenic	Intergenic	24377329	Vmn2r123	vomeronasal 2, receptor 123	protein-coding
peak19002	chr4	124089885	124090811	Intergenic	Intergenic	172915	Rragc	Ras-related GTP binding C	protein-coding
peak23124	chr6	123104700	123105654	Intergenic	Lx2B|LINE|L1	-17513	Clec4a2	C-type lectin domain family 4, member a2	protein-coding
peak10282	chr14	61043569	61044309	intron (NM_013869, intron 1 of 9)	intron (NM_013869, intron 1 of 9)	2916	Tnfrsf19	tumor necrosis factor receptor superfamily, member 19	protein-coding
peak20144	chr5	9974169	9975104	Intergenic	L1Md_F2|LINE|L1	-249284	Grm3	glutamate receptor, metabotropic 3	protein-coding
peak16787	chr19	25375040	25375500	intron (NM_181404, intron 3 of 13)	intron (NM_181404, intron 3 of 13)	-130436	Dmrt1	doublesex and mab-3 related transcription factor 1	protein-coding
peak5445	chr11	88193643	88194191	promoter-TSS (NM_001291270)	promoter-TSS (NM_001291270)	-189	Mrps23	mitochondrial ribosomal protein S23	protein-coding
peak24599	chrX	31559169	31560100	Intergenic	Intergenic	-175716	Btbd35f20	BTB domain containing 35, family member 20	protein-coding
peak21327	chr5	112839876	112840195	intron (NM_028901, intron 15 of 43)	MIRb|SINE|MIR	46743	1700095B10Rik	RIKEN cDNA 1700095B10 gene	ncRNA
peak4994	chr11	70237181	70237676	TTS (NM_173742)	TTS (NM_173742)	486	0610010K14Rik	RIKEN cDNA 0610010K14 gene	protein-coding
peak13215	chr16	64402735	64403582	Intergenic	L1Md_A|LINE|L1	199173	Csnka2ip	casein kinase 2, alpha prime interacting protein	protein-coding
peak9006	chr13	74533654	74534421	Intergenic	Intergenic	-40087	Zfp825	zinc finger protein 825	protein-coding
peak1024	chr1	93705242	93706268	intron (NM_025920, intron 5 of 5)	B1F1|SINE|Alu	20180	Bok	BCL2-related ovarian killer	protein-coding
peak24416	chrX	24216351	24216768	Intergenic	Lx7|LINE|L1	282604	Gm5934	predicted gene 5934	protein-coding
peak21799	chr6	4791615	4793452	Intergenic	Intergenic	23795	Gm20714	predicted gene 20714	ncRNA
peak23949	chr6	147936086	147936812	Intergenic	Intergenic	-110967	Far2	fatty acyl CoA reductase 2	protein-coding
peak19466	chr4	155517851	155519283	intron (NM_001160016, intron 2 of 11)	intron (NM_001160016, intron 2 of 11)	27206	Gnb1	guanine nucleotide binding protein (G protein), beta 1	protein-coding
peak10144	chr14	54595010	54595819	exon (NM_028890, exon 2 of 7)	exon (NM_028890, exon 2 of 7)	10494	4931414P19Rik	RIKEN cDNA 4931414P19 gene	protein-coding
peak3812	chr10	127642117	127644360	5' UTR (NM_009284, exon 1 of 22)	5' UTR (NM_009284, exon 1 of 22)	252	Stat6	signal transducer and activator of transcription 6	protein-coding
peak2766	chr10	57766527	57767370	Intergenic	L1Md_T|LINE|L1	-17975	Fabp7	fatty acid binding protein 7, brain	protein-coding
peak22954	chr6	116052596	116054600	intron (NM_177412, intron 3 of 5)	intron (NM_177412, intron 3 of 5)	3413	Tmcc1	transmembrane and coiled coil domains 1	protein-coding
peak22058	chr6	35112745	35113256	intron (NM_001164414, intron 1 of 10)	L1MC|LINE|L1	20737	Cnot4	CCR4-NOT transcription complex, subunit 4	protein-coding
peak11136	chr15	36884975	36885934	Intergenic	Intergenic	-88525	Ywhaz	tyrosine 3-monooxygenase/tryptophan 5-monooxygenase activation protein, zeta polypeptide	protein-coding
peak752	chr1	74824468	74824875	Intergenic	Intergenic	-26224	Gm16582	predicted gene 16582	ncRNA
peak6975	chr12	56695689	56697385	intron (NM_011041, intron 1 of 3)	CpG	1066	Pax9	paired box 9	protein-coding
peak1459	chr1	137155265	137156589	Intergenic	L1Md_A|LINE|L1	-195479	Nr5a2	nuclear receptor subfamily 5, group A, member 2	protein-coding
peak25200	chrX	91994695	91995269	Intergenic	ETnERV2-int|LTR|ERVK	21201	Mageb2	melanoma antigen, family B, 2	protein-coding
peak6897	chr12	51719994	51720608	intron (NM_021710, intron 2 of 5)	intron (NM_021710, intron 2 of 5)	-28387	Strn3	striatin, calmodulin binding protein 3	protein-coding
peak22241	chr6	45799033	45799511	intron (NM_001004357, intron 3 of 23)	L1MA6|LINE|L1	739211	Cntnap2	contactin associated protein-like 2	protein-coding
peak3171	chr10	80142298	80143264	intron (NM_001347092, intron 1 of 2)	intron (NM_001347092, intron 1 of 2)	466	Atp5d	ATP synthase, H+ transporting, mitochondrial F1 complex, delta subunit	protein-coding
peak11015	chr15	26280309	26280744	Intergenic	L1Md_T|LINE|L1	-28522	2022-03-11	membrane-associated ring finger (C3HC4) 11	protein-coding
peak8621	chr13	56066158	56066692	Intergenic	Intergenic	69125	H2afy	H2A histone family, member Y	protein-coding
peak17317	chr19	56406493	56407836	intron (NM_007611, intron 2 of 6)	B2_Mm2|SINE|B2	10035	Casp7	caspase 7	protein-coding
peak16190	chr18	77938157	77939411	intron (NM_001195633, intron 1 of 43)	intron (NM_001195633, intron 1 of 43)	318	Epg5	ectopic P-granules autophagy protein 5 homolog (C. elegans)	protein-coding
peak18346	chr4	71489112	71490037	Intergenic	Intergenic	711319	Tle1	transducin-like enhancer of split 1	protein-coding
peak19416	chr4	153556123	153556707	Intergenic	RSINE1|SINE|B4	-73585	Ajap1	adherens junction associated protein 1	protein-coding
peak21115	chr5	97766459	97768331	Intergenic	RLTR17B_Mm|LTR|ERVK	263622	Antxr2	anthrax toxin receptor 2	protein-coding
peak19803	chr4	169005314	169006726	Intergenic	Intergenic	12674894	Vmn2r123	vomeronasal 2, receptor 123	protein-coding
peak17382	chr19	60467291	60467585	exon (NM_201615, exon 1 of 1)	exon (NM_201615, exon 1 of 1)	866	Prlhr	prolactin releasing hormone receptor	protein-coding
peak9269	chr13	99432955	99433991	exon (NM_008634, exon 5 of 7)	exon (NM_008634, exon 5 of 7)	-20647	6430562O15Rik	RIKEN cDNA 6430562O15 gene	ncRNA
peak21871	chr6	11616134	11616735	Intergenic	Intergenic	291016	Ndufa4	Ndufa4, mitochondrial complex associated	protein-coding
peak7504	chr12	92171434	92172860	Intergenic	L1Md_A|LINE|L1	-322990	Sel1l	sel-1 suppressor of lin-12-like (C. elegans)	protein-coding
peak11273	chr15	50129137	50129991	Intergenic	L1Md_T|LINE|L1	759485	Trps1	transcriptional repressor GATA binding 1	protein-coding
peak1460	chr1	137289898	137290309	Intergenic	RMER19C|LTR|ERVK	-329655	Nr5a2	nuclear receptor subfamily 5, group A, member 2	protein-coding
peak14464	chr17	36168527	36168936	promoter-TSS (NM_001081032)	promoter-TSS (NM_001081032)	-194	Gm8909	predicted gene 8909	protein-coding
peak6526	chr12	9580746	9581124	3' UTR (NM_011859, exon 3 of 3)	3' UTR (NM_011859, exon 3 of 3)	6493	Osr1	odd-skipped related transcription factor 1	protein-coding
peak17538	chr4	16260764	16261284	intron (NR_045765, intron 6 of 6)	intron (NR_045765, intron 6 of 6)	96914	A530072M11Rik	RIKEN cDNA gene A530072M11	ncRNA
peak15178	chr17	87530898	87531806	Intergenic	Intergenic	-84417	Calm2	calmodulin 2	protein-coding
peak10348	chr14	65326277	65326805	Intergenic	Intergenic	-32135	Zfp395	zinc finger protein 395	protein-coding
peak1550	chr1	152070034	152070847	intron (NM_197990, intron 1 of 5)	intron (NM_197990, intron 1 of 5)	19880	1700025G04Rik	RIKEN cDNA 1700025G04 gene	protein-coding
peak18999	chr4	122999178	122999503	intron (NM_008506, intron 1 of 1)	intron (NM_008506, intron 1 of 1)	3409	Mycl	v-myc avian myelocytomatosis viral oncogene lung carcinoma derived	protein-coding
peak25137	chrX	83388564	83389594	intron (NM_007868, intron 6 of 78)	intron (NM_007868, intron 6 of 78)	98845	Tsga8	testis specific gene A8	protein-coding
peak23328	chr6	129623111	129624490	promoter-TSS (NM_001083322)	promoter-TSS (NM_001083322)	64	Klrk1	killer cell lectin-like receptor subfamily K, member 1	protein-coding
peak13293	chr16	77644308	77644761	Intergenic	Intergenic	-1739	Mir125b-2	microRNA 125b-2	ncRNA
peak5578	chr11	95979863	95980644	intron (NM_009951, intron 2 of 14)	B3A|SINE|B2	-16870	Mir3063	microRNA 3063	ncRNA
peak15631	chr18	36952676	36953173	exon (NM_007766, exon 1 of 4)	exon (NM_007766, exon 1 of 4)	235	Pcdha4	protocadherin alpha 4	protein-coding
peak6028	chr11	107113401	107114909	intron (NM_176850, intron 1 of 27)	intron (NM_176850, intron 1 of 27)	17992	Bptf	bromodomain PHD finger transcription factor	protein-coding
peak18873	chr4	118702505	118704137	Intergenic	Intergenic	-6088	Olfr1341	olfactory receptor 1341	protein-coding
peak10583	chr14	87914341	87915480	Intergenic	L1Md_A|LINE|L1	498327	Tdrd3	tudor domain containing 3	protein-coding
peak14750	chr17	55986384	55987311	intron (NM_183178, intron 1 of 12)	intron (NM_183178, intron 1 of 12)	336	Fsd1	fibronectin type 3 and SPRY domain-containing protein	protein-coding
peak10241	chr14	57744803	57746699	intron (NM_015771, intron 1 of 7)	CpG	372	Lats2	large tumor suppressor 2	protein-coding
peak6030	chr11	107140856	107141175	Intergenic	Intergenic	-8868	Bptf	bromodomain PHD finger transcription factor	protein-coding
peak19512	chr4	156762851	156763816	Intergenic	Intergenic	432207	Vmn2r123	vomeronasal 2, receptor 123	protein-coding
peak17089	chr19	44237652	44238193	intron (NM_024450, intron 4 of 5)	intron (NM_024450, intron 4 of 5)	34634	Scd3	stearoyl-coenzyme A desaturase 3	protein-coding
peak7224	chr12	76557169	76557496	intron (NM_153804, intron 1 of 18)	intron (NM_153804, intron 1 of 18)	-9407	AI463170	expressed sequence AI463170	ncRNA
peak25199	chrX	91961334	91963852	Intergenic	L1Md_T|LINE|L1	-29613	Gm5071	predicted pseudogene 5071	protein-coding
peak9594	chr14	7971858	7972240	intron (NM_007870, intron 6 of 7)	intron (NM_007870, intron 6 of 7)	14749
peak25652	chrX	115542182	115543734	Intergenic	RLTR49|LTR|ERVK	-561573	Gm7429	predicted pseudogene 7429	protein-coding
peak888	chr1	86434142	86435021	Intergenic	CpG	8252	Tex44	testis expressed 44	protein-coding
peak24811	chrX	52188535	52190411	Intergenic	Intergenic	-24550	Gpc4	glypican 4	protein-coding
peak22782	chr6	103112889	103115481	Intergenic	Intergenic	319801	Mir6373	microRNA 6373	ncRNA
peak24958	chrX	66689520	66690394	Intergenic	Intergenic	36798	Slitrk2	SLIT and NTRK-like family, member 2	protein-coding
peak2139	chr1	192834540	192835170	non-coding (NR_155503, exon 1 of 1)	non-coding (NR_155503, exon 1 of 1)	358	A730013G03Rik	RIKEN cDNA A730013G03 gene	ncRNA
peak2690	chr10	45288949	45290216	promoter-TSS (NR_155869)	promoter-TSS (NR_155869)	-166	Gm15934	predicted gene 15934	ncRNA
peak10467	chr14	73383903	73385501	intron (NM_008410, intron 1 of 5)	intron (NM_008410, intron 1 of 5)	587	Itm2b	integral membrane protein 2B	protein-coding
peak5440	chr11	88111762	88112177	intron (NM_198013, intron 1 of 10)	intron (NM_198013, intron 1 of 10)	12823	Cuedc1	CUE domain containing 1	protein-coding
peak12597	chr16	18620561	18621657	TTS (NM_213614)	TTS (NM_213614)	1294	Gp1bb	glycoprotein Ib, beta polypeptide	protein-coding
peak21860	chr6	11146815	11147830	Intergenic	Intergenic	-172944	AA545190	EST AA545190	ncRNA
peak25889	chrX	124116012	124117037	Intergenic	L1Md_A|LINE|L1	19386	Vmn2r121	vomeronasal 2, receptor 121	protein-coding
peak10315	chr14	63122485	63124598	intron (NM_007798, intron 1 of 9)	intron (NM_007798, intron 1 of 9)	1079	Ctsb	cathepsin B	protein-coding
peak20905	chr5	89430183	89431726	intron (NM_008096, intron 10 of 12)	L1Md_T|LINE|L1	26944	Gc	vitamin D binding protein	protein-coding
peak16453	chr19	5660503	5661092	exon (NM_011379, exon 3 of 17)	exon (NM_011379, exon 3 of 17)	2910	Sipa1	signal-induced proliferation associated gene 1	protein-coding
peak4628	chr11	54028050	54028724	promoter-TSS (NM_001330304)	promoter-TSS (NM_001330304)	-283	Slc22a4	solute carrier family 22 (organic cation transporter), member 4	protein-coding
peak23170	chr6	124714336	124716199	intron (NM_007531, intron 6 of 8)	intron (NM_007531, intron 6 of 8)	2718	Mir141	microRNA 141	ncRNA
peak15607	chr18	36507778	36508551	intron (NM_010415, intron 3 of 5)	intron (NM_010415, intron 3 of 5)	7641	Hbegf	heparin-binding EGF-like growth factor	protein-coding
peak17879	chr4	31670635	31672030	Intergenic	Intergenic	-292775	Map3k7	mitogen-activated protein kinase kinase kinase 7	protein-coding
peak16994	chr19	40409703	40410311	intron (NM_001034962, intron 1 of 22)	intron (NM_001034962, intron 1 of 22)	-7697	Sorbs1	sorbin and SH3 domain containing 1	protein-coding
peak20753	chr5	84882997	84883288	Intergenic	Lx8b|LINE|L1	-465760	Epha5	Eph receptor A5	protein-coding
peak14882	chr17	66075752	66078310	promoter-TSS (NM_001025572)	promoter-TSS (NM_001025572)	15	Ankrd12	ankyrin repeat domain 12	protein-coding
peak26216	chrX	139211389	139211947	intron (NM_001164630, intron 3 of 6)	RSINE1|SINE|B4	1624	Pwwp3b	PWWP domain containing 3B	protein-coding
peak25666	chrX	115902936	115903548	Intergenic	Intergenic	-545702	Cpxcr1	CPX chromosome region, candidate 1	protein-coding
peak4365	chr11	34013870	34014417	intron (NR_155520, intron 4 of 4)	L1Md_Gf|LINE|L1	-20950	Kcnip1	Kv channel-interacting protein 1	protein-coding
peak23321	chr6	129502954	129503615	intron (NM_138648, intron 1 of 7)	RLTR17D_Mm|LTR|ERVK	3881	Olr1	oxidized low density lipoprotein (lectin-like) receptor 1	protein-coding
peak10090	chr14	51487966	51488415	Intergenic	L1Md_T|LINE|L1	36228	Vmn2r89	vomeronasal 2, receptor 89	protein-coding
peak18869	chr4	118600318	118600634	intron (NM_026789, intron 7 of 22)	intron (NM_026789, intron 7 of 22)	20309	Cfap57	cilia and flagella associated protein 57	protein-coding
peak18137	chr4	52991429	52991941	intron (NM_028529, intron 1 of 6)	ORR1B1-int|LTR|ERVL-MaLR	2401	Nipsnap3a	nipsnap homolog 3A	protein-coding
peak3629	chr10	115586297	115587992	intron (NM_010195, intron 1 of 17)	intron (NM_010195, intron 1 of 17)	636	Lgr5	leucine rich repeat containing G protein coupled receptor 5	protein-coding
peak17047	chr19	43004396	43004926	intron (NM_001081257, intron 4 of 11)	L1Md_Gf|LINE|L1	-224683	Hps1	HPS1, biogenesis of lysosomal organelles complex 3 subunit 1	protein-coding
peak1882	chr1	176554147	176554596	Intergenic	L1Md_T|LINE|L1	-27102	Gm36536	predicted gene, 36536	ncRNA
peak21548	chr5	135562250	135562575	intron (NM_001013412, intron 2 of 2)	intron (NM_001013412, intron 2 of 2)	1157	Ccl26	chemokine (C-C motif) ligand 26	protein-coding
peak15753	chr18	43002854	43004004	intron (NM_028392, intron 1 of 8)	L1Md_Gf|LINE|L1	56042	Ppp2r2b	protein phosphatase 2, regulatory subunit B, beta	protein-coding
peak5387	chr11	86459229	86459746	Intergenic	Lx9|LINE|L1	-25170	Rnft1	ring finger protein, transmembrane 1	protein-coding
peak11421	chr15	65370116	65371136	Intergenic	L1Md_T|LINE|L1	-416394	Efr3a	EFR3 homolog A	protein-coding
peak6754	chr12	30991295	30992437	Intergenic	L1Md_T|LINE|L1	80197	Sh3yl1	Sh3 domain YSC-like 1	protein-coding
peak23085	chr6	119733155	119734614	intron (NR_155458, intron 12 of 18)	intron (NR_155458, intron 12 of 18)	114266	Erc1	ELKS/RAB6-interacting/CAST family member 1	protein-coding
peak13587	chr17	3326242	3327551	intron (NM_001122998, intron 1 of 26)	CpG	323	Tiam2	T cell lymphoma invasion and metastasis 2	protein-coding
peak2940	chr10	66937228	66937733	Intergenic	Intergenic	-17096	1110002J07Rik	RIKEN cDNA 1110002J07 gene	ncRNA
peak24272	chrX	8659818	8660886	Intergenic	L1Md_T|LINE|L1	30492	Ssxb8	synovial sarcoma, X member B8	protein-coding
peak6677	chr12	22029667	22031284	Intergenic	CpG	126171	Gm4425	KRAB-domain protein pseudogene	pseudo
peak23268	chr6	128439153	128439580	promoter-TSS (NM_010219)	promoter-TSS (NM_010219)	609	Gm10069	predicted gene 10069	ncRNA
peak20291	chr5	30030080	30031697	Intergenic	Intergenic	17774	Il6	interleukin 6	protein-coding
peak7930	chr13	12018049	12018343	intron (NM_023868, intron 1 of 104)	intron (NM_023868, intron 1 of 104)	88749	Ryr2	ryanodine receptor 2, cardiac	protein-coding
peak24798	chrX	49737622	49739181	Intergenic	Intergenic	-10469	Olfr1321	olfactory receptor 1321	protein-coding
peak19804	chr4	169006907	169008103	Intergenic	Intergenic	12676379	Vmn2r123	vomeronasal 2, receptor 123	protein-coding
peak5937	chr11	103411764	103413530	promoter-TSS (NM_183034)	promoter-TSS (NM_183034)	58	Plekhm1	pleckstrin homology domain containing, family M (with RUN domain) member 1	protein-coding
peak24871	chrX	61292779	61294116	TTS (NM_001362886)	TTS (NM_001362886)	5253	Gm4988	predicted gene 4988	protein-coding
peak19034	chr4	127132497	127134616	Intergenic	B2_Mm2|SINE|B2	7513	Tmem35b	transmembrane protein 35B	protein-coding
peak10959	chr15	12925905	12926721	intron (NM_026799, intron 32 of 34)	intron (NM_026799, intron 32 of 34)	101498	Drosha	drosha, ribonuclease type III	protein-coding
peak6552	chr12	12819324	12819990	Intergenic	ORR1B2|LTR|ERVL-MaLR	122179	Mycn	v-myc avian myelocytomatosis viral related oncogene, neuroblastoma derived	protein-coding
peak26378	chrX	146260809	146261507	Intergenic	Intergenic	-701355	Htr2c	5-hydroxytryptamine (serotonin) receptor 2C	protein-coding
peak20433	chr5	44665741	44666576	intron (NM_001077398, intron 2 of 8)	(TG)n|Simple_repeat|Simple_repeat	133588	Ldb2	LIM domain binding 2	protein-coding
peak5489	chr11	90389827	90390779	exon (NM_172563, exon 1 of 4)	exon (NM_172563, exon 1 of 4)	614	Hlf	hepatic leukemia factor	protein-coding
peak13571	chr16	98081164	98083078	intron (NR_015491, intron 1 of 4)	intron (NR_015491, intron 1 of 4)	318	A630089N07Rik	RIKEN cDNA A630089N07 gene	ncRNA
peak19344	chr4	151880169	151880824	Intergenic	B3|SINE|B2	-18728	Camta1	calmodulin binding transcription activator 1	protein-coding
peak12425	chr16	10357854	10358284	exon (NM_001291001, exon 7 of 7)	exon (NM_001291001, exon 7 of 7)	-26784	Gm1600	predicted gene 1600	ncRNA
peak13128	chr16	51252083	51252503	Intergenic	L1Md_A|LINE|L1	468884	1700116B05Rik	RIKEN cDNA 1700116B05 gene	ncRNA
peak1736	chr1	165663309	165663655	intron (NM_001038846, intron 2 of 5)	intron (NM_001038846, intron 2 of 5)	-28941	Mpzl1	myelin protein zero-like 1	protein-coding
peak16517	chr19	6908924	6911304	promoter-TSS (NM_001358444)	promoter-TSS (NM_001358444)	-8	Prdx5	peroxiredoxin 5	protein-coding
peak5911	chr11	103027377	103029646	promoter-TSS (NM_008707)	promoter-TSS (NM_008707)	-32	Nmt1	N-myristoyltransferase 1	protein-coding
peak19696	chr4	166153115	166156042	Intergenic	Intergenic	9823452	Vmn2r123	vomeronasal 2, receptor 123	protein-coding
peak20672	chr5	78817466	78818464	Intergenic	Lx6|LINE|L1	1352477	1700017L05Rik	RIKEN cDNA 1700017L05 gene	ncRNA
peak3662	chr10	117745026	117746474	intron (NM_029875, intron 1 of 4)	intron (NM_029875, intron 1 of 4)	608	Slc35e3	solute carrier family 35, member E3	protein-coding
peak21395	chr5	121517183	121518215	TTS (NM_172126)	TTS (NM_172126)	3996	Adam1a	a disintegrin and metallopeptidase domain 1a	protein-coding
peak12042	chr15	96709269	96709638	Intergenic	Intergenic	-9725	Slc38a2	solute carrier family 38, member 2	protein-coding
peak8549	chr13	54071753	54073330	intron (NM_027324, intron 1 of 10)	MIR|SINE|MIR	696	Sfxn1	sideroflexin 1	protein-coding
peak24264	chrX	8333766	8334775	intron (NM_199064, intron 6 of 7)	intron (NM_199064, intron 6 of 7)	6846	Ssxb10	synovial sarcoma, X member B10	protein-coding
peak25062	chrX	74535536	74537246	Intergenic	MERVL-int|LTR|ERVL	-54992	Gm6880	predicted gene 6880	protein-coding
peak20184	chr5	17733951	17735434	Intergenic	L1_Mur2|LINE|L1	101204	Cd36	CD36 molecule	protein-coding
peak21304	chr5	108561274	108563403	Intergenic	RSINE1|SINE|B4	-12311	Cplx1	complexin 1	protein-coding
peak13628	chr17	5887155	5887524	intron (NM_025664, intron 2 of 17)	intron (NM_025664, intron 2 of 17)	46015	Snx9	sorting nexin 9	protein-coding
peak20233	chr5	22621754	22622242	Intergenic	B1_Mur3|SINE|Alu	58219
peak11631	chr15	77927702	77929770	intron (NM_019913, intron 1 of 3)	intron (NM_019913, intron 1 of 3)	258	Txn2	thioredoxin 2	protein-coding
peak6628	chr12	19397879	19398276	Intergenic	Intergenic	883567	5730507C01Rik	RIKEN cDNA 5730507C01 gene	protein-coding
peak3273	chr10	81571244	81571595	Intergenic	AT_rich|Low_complexity|Low_complexity	-3868	Tle2	transducin-like enhancer of split 2	protein-coding
peak23403	chr6	132638785	132640555	Intergenic	L1Md_A|LINE|L1	-12159	A630073D07Rik	RIKEN cDNA A630073D07 gene	protein-coding
peak2405	chr10	22057989	22059258	Intergenic	CpG	9456	4930444G20Rik	RIKEN cDNA 4930444G20 gene	protein-coding
peak9988	chr14	44298961	44300300	Intergenic	L1Md_T|LINE|L1	-86393	1700047E10Rik	RIKEN cDNA 1700047E10 gene	ncRNA
peak7274	chr12	79864587	79864999	Intergenic	Intergenic	59940	9430078K24Rik	RIKEN cDNA 9430078K24 gene	ncRNA
peak1507	chr1	145475719	145476133	Intergenic	L1Md_T|LINE|L1	-700499	Rgs18	regulator of G-protein signaling 18	protein-coding
peak21254	chr5	106547871	106549206	Intergenic	Intergenic	-90372	Barhl2	BarH like homeobox 2	protein-coding
peak22770	chr6	101717230	101718137	Intergenic	Lx8b|LINE|L1	-56566	Gm9871	predicted gene 9871	ncRNA
peak19636	chr4	164521607	164522475	Intergenic	Intergenic	8190915	Vmn2r123	vomeronasal 2, receptor 123	protein-coding
peak23528	chr6	134511034	134512281	intron (NM_008514, intron 4 of 22)	intron (NM_008514, intron 4 of 22)	55256	Lrp6	low density lipoprotein receptor-related protein 6	protein-coding
peak7711	chr12	108892975	108895047	promoter-TSS (NM_001164488)	promoter-TSS (NM_001164488)	163	Wars	tryptophanyl-tRNA synthetase	protein-coding
peak8063	chr13	21779553	21780623	exon (NM_020034, exon 1 of 1)	exon (NM_020034, exon 1 of 1)	537	Hist1h1b	histone cluster 1, H1b	protein-coding
peak16499	chr19	6374996	6376186	intron (NM_011750, intron 12 of 12)	CpG	-8817	Pygm	muscle glycogen phosphorylase	protein-coding
peak11467	chr15	73202170	73202506	Intergenic	Intergenic	-17391	Ago2	argonaute RISC catalytic subunit 2	protein-coding
peak20047	chr4	181496490	181498316	Intergenic	Intergenic	25166277	Vmn2r123	vomeronasal 2, receptor 123	protein-coding
peak16656	chr19	13899481	13900429	Intergenic	L1Md_T|LINE|L1	-11747	Olfr1504	olfactory receptor 1504	protein-coding
peak14240	chr17	31326075	31327046	intron (NM_001242427, intron 9 of 19)	intron (NM_001242427, intron 9 of 19)	30336	Slc37a1	solute carrier family 37 (glycerol-3-phosphate transporter), member 1	protein-coding
peak7610	chr12	102742791	102744960	promoter-TSS (NM_022323)	promoter-TSS (NM_022323)	115	Tmem251	transmembrane protein 251	protein-coding
peak1454	chr1	136781733	136782450	Intergenic	Intergenic	85880	Platr22	pluripotency associated transcript 22	ncRNA
peak18121	chr4	51933788	51935322	Intergenic	L1_Mur2|LINE|L1	116555	C630028M04Rik	RIKEN cDNA C630028M04 gene	ncRNA
peak17124	chr19	45074332	45075712	promoter-TSS (NM_001362398)	promoter-TSS (NM_001362398)	-219	Kazald1	Kazal-type serine peptidase inhibitor domain 1	protein-coding
peak6755	chr12	31045643	31046361	Intergenic	L1Md_A|LINE|L1	-27966	Fam110c	family with sequence similarity 110, member C	protein-coding
peak20506	chr5	54989394	54990155	Intergenic	RLTR50B|LTR|ERVK	639782	Gm10440	predicted gene 10440	ncRNA
peak4114	chr11	13005996	13006315	Intergenic	ERVB2_1A-I_MM-int|LTR|ERVK	-541195	Cobl	cordon-bleu WH2 repeat	protein-coding
peak5396	chr11	86937939	86938273	3' UTR (NM_001005341, exon 5 of 5)	3' UTR (NM_001005341, exon 5 of 5)	55656	Ypel2	yippee like 2	protein-coding
peak26021	chrX	131340579	131341311	Intergenic	Lx3A|LINE|L1	1591203	Diaph2	diaphanous related formin 2	protein-coding
peak20761	chr5	85887745	85888333	Intergenic	Intergenic	177544	Cenpc1	centromere protein C1	protein-coding
peak24668	chrX	35524741	35525671	Intergenic	RLTR22_Mur|LTR|ERVK	120988	Gm10058	predicted gene 10058	protein-coding
peak24530	chrX	29195012	29195805	Intergenic	MMERVK9C_I-int|LTR|ERVK	182470	LOC108168459	uncharacterized LOC108168459	ncRNA
peak4086	chr11	11113983	11114915	5' UTR (NM_177033, exon 1 of 4)	5' UTR (NM_177033, exon 1 of 4)	433	Vwc2	von Willebrand factor C domain containing 2	protein-coding
peak729	chr1	74111099	74112065	intron (NM_027884, intron 1 of 34)	intron (NM_027884, intron 1 of 34)	12966	Tns1	tensin 1	protein-coding
peak18994	chr4	122630542	122632003	Intergenic	Intergenic	-57987	9530002B09Rik	RIKEN cDNA 9530002B09 gene	protein-coding
peak7447	chr12	86489673	86490137	intron (NM_011934, intron 3 of 6)	intron (NM_011934, intron 3 of 6)	68261	Esrrb	estrogen related receptor, beta	protein-coding
peak7391	chr12	84858044	84858751	intron (NM_001370743, intron 2 of 35)	intron (NM_001370743, intron 2 of 35)	-17405	D030025P21Rik	RIKEN cDNA D030025P21 gene	ncRNA
peak11016	chr15	26308703	26309817	5' UTR (NM_177597, exon 1 of 4)	5' UTR (NM_177597, exon 1 of 4)	212	2022-03-11	membrane-associated ring finger (C3HC4) 11	protein-coding
peak570	chr1	59482117	59483624	5' UTR (NM_008057, exon 1 of 1)	5' UTR (NM_008057, exon 1 of 1)	723	Fzd7	frizzled class receptor 7	protein-coding
peak7384	chr12	84616600	84617869	intron (NM_008992, intron 1 of 18)	intron (NM_008992, intron 1 of 18)	232	Abcd4	ATP-binding cassette, sub-family D (ALD), member 4	protein-coding
peak24210	chr7	16054	17713	Intergenic	Intergenic	-3111263	Speer9-ps1	spermatogenesis associated glutamate (E)-rich protein 9, pseudogene 1	pseudo
peak16199	chr18	79723843	79724293	Intergenic	L1Md_A|LINE|L1	-295226	Gm36718	predicted gene, 36718	protein-coding
peak1111	chr1	112219985	112220852	Intergenic	L1Md_T|LINE|L1	196500	Gm32810	predicted gene, 32810	ncRNA
peak15380	chr18	20679713	20680032	Intergenic	RMER13B|LTR|ERVK	-14612	Gm16090	predicted gene 16090	ncRNA
peak16160	chr18	76859381	76860477	exon (NM_001109743, exon 2 of 9)	exon (NM_001109743, exon 2 of 9)	3524	Skor2	SKI family transcriptional corepressor 2	protein-coding
peak11769	chr15	81499240	81499665	Intergenic	Intergenic	33136	Rbx1	ring-box 1	protein-coding
peak23518	chr6	134351472	134352649	intron (NR_153848, intron 3 of 8)	intron (NR_153848, intron 3 of 8)	-44269	Bcl2l14	BCL2-like 14 (apoptosis facilitator)	protein-coding
peak20070	chr5	3327945	3328354	Intergenic	Intergenic	-15744	Cdk6	cyclin-dependent kinase 6	protein-coding
peak17420	chr4	4587371	4587921	Intergenic	Lx|LINE|L1	-58188	Gm11780	predicted gene 11780	protein-coding
peak12443	chr16	10974976	10975282	intron (NM_019980, intron 1 of 3)	GSAT_MM|Satellite|Satellite	17992	Litaf	LPS-induced TN factor	protein-coding
peak9306	chr13	102386850	102387200	Intergenic	L1Md_A|LINE|L1	-306522	Cd180	CD180 antigen	protein-coding
peak24238	chrX	4008404	4009029	Intergenic	L1_Mus1|LINE|L1	-28958	Btbd35f3	BTB domain containing 35, family member 3	protein-coding
peak14954	chr17	70870876	70871451	Intergenic	B1_Mus2|SINE|Alu	-10563	Mir1195	microRNA 1195	ncRNA
peak13164	chr16	57131089	57131522	intron (NM_138599, intron 1 of 11)	intron (NM_138599, intron 1 of 11)	9591	Tomm70a	translocase of outer mitochondrial membrane 70A	protein-coding
peak11054	chr15	31324627	31325323	3' UTR (NM_026153, exon 2 of 2)	3' UTR (NM_026153, exon 2 of 2)	42784	Ankrd33b	ankyrin repeat domain 33B	protein-coding
peak8364	chr13	42915995	42916996	intron (NM_001302636, intron 1 of 12)	CpG	50248	Phactr1	phosphatase and actin regulator 1	protein-coding
peak24759	chrX	43070515	43071413	intron (NM_011855, intron 4 of 32)	MT2A|LTR|ERVL	203820	Tenm1	teneurin transmembrane protein 1	protein-coding
peak19018	chr4	125781488	125783204	Intergenic	Intergenic	140057	2610028E06Rik	RIKEN cDNA 2610028E06 gene	ncRNA
peak8322	chr13	40886839	40889131	exon (NM_008105, exon 1 of 3)	exon (NM_008105, exon 1 of 3)	1227	Gcnt2	glucosaminyl (N-acetyl) transferase 2, I-branching enzyme	protein-coding
peak15171	chr17	87264726	87266099	intron (NM_176808, intron 1 of 4)	intron (NM_176808, intron 1 of 4)	535	Mcfd2	multiple coagulation factor deficiency 2	protein-coding
peak23533	chr6	134659883	134660474	intron (NM_001170479, intron 2 of 3)	intron (NM_001170479, intron 2 of 3)	19238	Borcs5	BLOC-1 related complex subunit 5	protein-coding
peak10865	chr15	5788884	5789282	Intergenic	L1Md_A|LINE|L1	255621	Gm41259	predicted gene, 41259	ncRNA
peak8188	chr13	29956979	29957432	intron (NM_010093, intron 1 of 6)	intron (NM_010093, intron 1 of 6)	27186	E2f3	E2F transcription factor 3	protein-coding
peak9013	chr13	74769568	74770800	intron (NM_009817, intron 3 of 30)	intron (NM_009817, intron 3 of 30)	552	Cast	calpastatin	protein-coding
peak22271	chr6	47352364	47354500	Intergenic	LTR37B|LTR|ERV1	-100300	Cul1	cullin 1	protein-coding
peak4445	chr11	44469405	44471494	promoter-TSS (NM_024475)	promoter-TSS (NM_024475)	99	Ublcp1	ubiquitin-like domain containing CTD phosphatase 1	protein-coding
peak18467	chr4	77957712	77959132	intron (NR_160919, intron 1 of 39)	intron (NR_160919, intron 1 of 39)	253320	Ptprd	protein tyrosine phosphatase, receptor type, D	protein-coding
peak24030	chr6	149990595	149991083	Intergenic	Intergenic	424757	Gm21814	predicted gene, 21814	protein-coding
peak16873	chr19	32202535	32203079	intron (NM_001362423, intron 5 of 9)	intron (NM_001362423, intron 5 of 9)	8206	Sgms1	sphingomyelin synthase 1	protein-coding
peak1917	chr1	179212772	179213537	intron (NM_027188, intron 5 of 11)	intron (NM_027188, intron 5 of 11)	304887	Smyd3	SET and MYND domain containing 3	protein-coding
peak24349	chrX	20701680	20703224	Intergenic	B1_Mus2|SINE|Alu	-1457	Usp11	ubiquitin specific peptidase 11	protein-coding
peak20336	chr5	33142210	33143490	intron (NM_019810, intron 5 of 14)	intron (NM_019810, intron 5 of 14)	38631	Slc5a1	solute carrier family 5 (sodium/glucose cotransporter), member 1	protein-coding
peak10813	chr14	122474846	122475290	promoter-TSS (NM_009574)	promoter-TSS (NM_009574)	131	2610035F20Rik	RIKEN cDNA 2610035F20 gene	ncRNA
peak18748	chr4	104200215	104201547	intron (NM_001369046, intron 3 of 16)	intron (NM_001369046, intron 3 of 16)	-166657	Dab1	disabled 1	protein-coding
peak2733	chr10	52380689	52382239	intron (NM_001199272, intron 1 of 8)	intron (NM_001199272, intron 1 of 8)	660	Gopc	golgi associated PDZ and coiled-coil motif containing	protein-coding
peak704	chr1	72428430	72428721	3' UTR (NM_001045533, exon 4 of 4)	3' UTR (NM_001045533, exon 4 of 4)	108584	2022-03-04	membrane-associated ring finger (C3HC4) 4	protein-coding
peak1053	chr1	98366450	98367468	Intergenic	L1Md_Gf|LINE|L1	-54165	Slco6d1	solute carrier organic anion transporter family, member 6d1	protein-coding
peak2327	chr10	18329401	18330123	Intergenic	Intergenic	-77913	Nhsl1	NHS-like 1	protein-coding
peak2676	chr10	44005772	44006308	intron (NM_001368305, intron 2 of 21)	intron (NM_001368305, intron 2 of 21)	-1194	Crybg1	crystallin beta-gamma domain containing 1	protein-coding
peak5914	chr11	103044564	103045562	intron (NM_008707, intron 2 of 11)	PB1D10|SINE|Alu	16520	Nmt1	N-myristoyltransferase 1	protein-coding
peak5875	chr11	102356747	102357253	intron (NM_011403, intron 10 of 19)	intron (NM_011403, intron 10 of 19)	8281	Slc4a1	solute carrier family 4 (anion exchanger), member 1	protein-coding
peak26377	chrX	146230597	146232511	Intergenic	MT-int|LTR|ERVL-MaLR	-730959	Htr2c	5-hydroxytryptamine (serotonin) receptor 2C	protein-coding
peak2067	chr1	186255547	186255888	Intergenic	Intergenic	-138407	Lyplal1	lysophospholipase-like 1	protein-coding
peak19089	chr4	129908846	129909475	TTS (NR_045190)	TTS (NR_045190)	2934	E330017L17Rik	RIKEN cDNA E330017L17 gene	ncRNA
peak9171	chr13	94873418	94874179	Intergenic	CpG	-1838	Otp	orthopedia homeobox	protein-coding
peak18844	chr4	116066165	116067271	TTS (NM_025641)	TTS (NM_025641)	8352	Uqcrh	ubiquinol-cytochrome c reductase hinge protein	protein-coding
peak14287	chr17	32492124	32492862	3' UTR (NM_177307, exon 14 of 14)	3' UTR (NM_177307, exon 14 of 14)	-13991	Cyp4f17	cytochrome P450, family 4, subfamily f, polypeptide 17	protein-coding
peak12792	chr16	30522470	30523167	intron (NM_001357413, intron 10 of 11)	intron (NM_001357413, intron 10 of 11)	27760	Tmem44	transmembrane protein 44	protein-coding
peak8867	chr13	66439931	66441747	intron (NM_001290196, intron 1 of 3)	intron (NM_001290196, intron 1 of 3)	279	2410141K09Rik	RIKEN cDNA 2410141K09 gene	protein-coding
peak19936	chr4	176289551	176290689	Intergenic	Intergenic	19958994	Vmn2r123	vomeronasal 2, receptor 123	protein-coding
peak17782	chr4	29691266	29692050	Intergenic	Intergenic	623579	Gm11917	predicted gene 11917	ncRNA
peak25392	chrX	107225762	107226076	Intergenic	L1M4b|LINE|L1	-29959	Gpr174	G protein-coupled receptor 174	protein-coding
peak19445	chr4	154645342	154646332	Intergenic	Intergenic	-8964	Prdm16	PR domain containing 16	protein-coding
peak11975	chr15	92344141	92345615	intron (NR_153785, intron 1 of 3)	intron (NR_153785, intron 1 of 3)	519	Gm26760	predicted gene, 26760	ncRNA
peak8949	chr13	69171227	69172106	Intergenic	L1Md_T|LINE|L1	-172125	Adcy2	adenylate cyclase 2	protein-coding
peak17632	chr4	23154826	23158108	Intergenic	L1Md_F2|LINE|L1	665919	Gm30731	predicted gene, 30731	ncRNA
peak15166	chr17	87124498	87124817	intron (NM_019654, intron 2 of 2)	intron (NM_019654, intron 2 of 2)	16978	Socs5	suppressor of cytokine signaling 5	protein-coding
peak6656	chr12	20989973	20991838	Intergenic	CpG	-120851	Asap2	ArfGAP with SH3 domain, ankyrin repeat and PH domain 2	protein-coding
peak26338	chrX	144183019	144184057	Intergenic	Intergenic	29843	A730046J19Rik	RIKEN cDNA A730046J19 gene	protein-coding
peak21030	chr5	95854520	95856277	Intergenic	Intergenic	62759	Gm3286	predicted gene 3286	protein-coding
peak17066	chr19	43729527	43729955	exon (NM_053103, exon 13 of 13)	exon (NM_053103, exon 13 of 13)	23259	Cox15	cytochrome c oxidase assembly protein 15	protein-coding
peak11537	chr15	76158118	76158858	Intergenic	Intergenic	-31932	BC024139	cDNA sequence BC024139	protein-coding
peak19479	chr4	155753328	155753743	intron (NM_179203, intron 7 of 15)	intron (NM_179203, intron 7 of 15)	7563	Atad3a	ATPase family, AAA domain containing 3A	protein-coding
peak11042	chr15	30222441	30222984	intron (NM_008729, intron 1 of 22)	L1Md_T|LINE|L1	50178	Ctnnd2	catenin (cadherin associated protein), delta 2	protein-coding
peak23474	chr6	133649537	133650473	Intergenic	L1Md_F2|LINE|L1	117403	Gm5886	predicted gene 5886	protein-coding
peak2746	chr10	53899396	53900396	Intergenic	L1Md_A|LINE|L1	-148987	Fam184a	family with sequence similarity 184, member A	protein-coding
peak19310	chr4	150650162	150650559	intron (NM_001355737, intron 1 of 8)	RSINE1|SINE|B4	1814	Slc45a1	solute carrier family 45, member 1	protein-coding
peak23594	chr6	135920397	135922066	intron (NM_001363750, intron 5 of 14)	intron (NM_001363750, intron 5 of 14)	252314	Grin2b	glutamate receptor, ionotropic, NMDA2B (epsilon 2)	protein-coding
peak1574	chr1	153072625	153072993	intron (NM_175460, intron 1 of 10)	B4A|SINE|B4	113638	Lamc2	laminin, gamma 2	protein-coding
peak3850	chr10	128408904	128409756	promoter-TSS (NM_001358973)	promoter-TSS (NM_001358973)	-150	Nabp2	nucleic acid binding protein 2	protein-coding
peak1538	chr1	151466885	151467424	Intergenic	RLTR19|LTR|ERVK	24761	Mir7682	microRNA 7682	ncRNA
peak21153	chr5	101205974	101206365	Intergenic	L1VL4|LINE|L1	359940	Gpat3	glycerol-3-phosphate acyltransferase 3	protein-coding
peak5576	chr11	95923177	95924019	Intergenic	ERVB7_1-LTR_MM|LTR|ERVK	-8727	B4galnt2	beta-1,4-N-acetyl-galactosaminyl transferase 2	protein-coding
peak20137	chr5	9574113	9575213	intron (NM_181850, intron 2 of 5)	intron (NM_181850, intron 2 of 5)	150689	Grm3	glutamate receptor, metabotropic 3	protein-coding
peak7152	chr12	72821051	72821614	Intergenic	Intergenic	60121	Ppm1a	protein phosphatase 1A, magnesium dependent, alpha isoform	protein-coding
peak3639	chr10	116674526	116675599	intron (NR_152731, intron 1 of 3)	intron (NR_152731, intron 1 of 3)	471	Gm26579	predicted gene, 26579	ncRNA
peak25399	chrX	107688258	107688820	3' UTR (NM_001290747, exon 7 of 7)	3' UTR (NM_001290747, exon 7 of 7)	9524	Tbx22	T-box 22	protein-coding
peak9475	chr13	114292900	114293230	intron (NM_010887, intron 4 of 4)	Tigger17a|DNA|TcMar-Tigger	95029	Ndufs4	NADH:ubiquinone oxidoreductase core subunit S4	protein-coding
peak20282	chr5	28866759	28867434	Intergenic	Intergenic	-328897	Rnf32	ring finger protein 32	protein-coding
peak11210	chr15	39674892	39675275	intron (NM_053271, intron 23 of 26)	intron (NM_053271, intron 23 of 26)	15572	Rims2	regulating synaptic membrane exocytosis 2	protein-coding
peak15540	chr18	34679392	34680255	Intergenic	Intergenic	-28087	Cdc23	CDC23 cell division cycle 23	protein-coding
peak14692	chr17	49033256	49033859	intron (NM_027452, intron 1 of 2)	intron (NM_027452, intron 1 of 2)	79976	1700008K24Rik	RIKEN cDNA 1700008K24 gene	ncRNA
peak24342	chrX	18823269	18824303	Intergenic	RLTR1A2_MM|LTR|ERV1	322602	Mir221	microRNA 221	ncRNA
peak21790	chr6	3874839	3875289	Intergenic	MMERVK9C_I-int|LTR|ERVK	93311	Tfpi2	tissue factor pathway inhibitor 2	protein-coding
peak26204	chrX	138618679	138619772	intron (NM_030688, intron 6 of 10)	AT_rich|Low_complexity|Low_complexity	-295205	Nrk	Nik related kinase	protein-coding
peak19546	chr4	157751793	157752213	Intergenic	Intergenic	1420877	Vmn2r123	vomeronasal 2, receptor 123	protein-coding
peak24428	chrX	24422835	24423688	Intergenic	Intergenic	75902	Gm5934	predicted gene 5934	protein-coding
peak9076	chr13	84221791	84223826	promoter-TSS (NR_138587)	promoter-TSS (NR_138587)	512	Tmem161b	transmembrane protein 161B	protein-coding
peak7902	chr13	6728214	6729131	Intergenic	L1Md_A|LINE|L1	-79901	Pfkp	phosphofructokinase, platelet	protein-coding
peak3	chr1	4084999	4085779	Intergenic	L1Md_A|LINE|L1	274914	Rp1	retinitis pigmentosa 1 (human)	protein-coding
peak15725	chr18	38992457	38994360	5' UTR (NM_001361073, exon 1 of 22)	5' UTR (NM_001361073, exon 1 of 22)	263	Arhgap26	Rho GTPase activating protein 26	protein-coding
peak20177	chr5	15928253	15929086	Intergenic	L1M5|LINE|L1	-6022	Cacna2d1	calcium channel, voltage-dependent, alpha2/delta subunit 1	protein-coding
peak1242	chr1	130037488	130038402	intron (NM_172485, intron 15 of 27)	L1Md_A|LINE|L1	-384879	Gm15674	predicted gene 15674	ncRNA
peak1249	chr1	130732030	130732428	intron (NM_177604, intron 1 of 3)	intron (NM_177604, intron 1 of 3)	253	AA986860	expressed sequence AA986860	protein-coding
peak22971	chr6	116596478	116598483	Intergenic	Intergenic	-14536	Olfr215	olfactory receptor 215	protein-coding
peak14906	chr17	66512460	66512788	intron (NM_024448, intron 1 of 5)	intron (NM_024448, intron 1 of 5)	7046	Rab12	RAB12, member RAS oncogene family	protein-coding
peak16597	chr19	9861026	9861367	Intergenic	L1Md_T|LINE|L1	38293	Incenp	inner centromere protein	protein-coding
peak13308	chr16	79661539	79661904	Intergenic	L1Md_Gf|LINE|L1	-337655	1700066C05Rik	RIKEN cDNA 1700066C05 gene	protein-coding
peak6714	chr12	24707244	24707880	promoter-TSS (NM_009104)	promoter-TSS (NM_009104)	-692	Rrm2	ribonucleotide reductase M2	protein-coding
peak14605	chr17	46543460	46543754	exon (NM_001081335, exon 2 of 41)	exon (NM_001081335, exon 2 of 41)	2781	Cul9	cullin 9	protein-coding
peak9021	chr13	75367918	75368371	Intergenic	RMER16-int|LTR|ERVK	-276902	Mir682	microRNA 682	ncRNA
peak5752	chr11	99657300	99657691	TTS (NM_001126320)	TTS (NM_001126320)	1464	Gm11563	predicted gene 11563	protein-coding
peak133	chr1	15892295	15893320	promoter-TSS (NM_001033288)	promoter-TSS (NM_001033288)	-85	Sbspon	somatomedin B and thrombospondin, type 1 domain containing	protein-coding
peak6670	chr12	21766568	21767330	Intergenic	L1_Mur3|LINE|L1	-349513	Ywhaq	tyrosine 3-monooxygenase/tryptophan 5-monooxygenase activation protein theta	protein-coding
peak24516	chrX	28269337	28269952	Intergenic	Lx3A|LINE|L1	23957	Gm10058	predicted gene 10058	protein-coding
peak19412	chr4	153509183	153509510	Intergenic	Intergenic	-26516	Ajap1	adherens junction associated protein 1	protein-coding
peak22890	chr6	108847597	108849584	intron (NM_138677, intron 6 of 11)	intron (NM_138677, intron 6 of 11)	19949	Edem1	ER degradation enhancer, mannosidase alpha-like 1	protein-coding
peak10396	chr14	69190459	69191355	exon (NM_010921, exon 1 of 2)	exon (NM_010921, exon 1 of 2)	215	Nkx3-1	NK3 homeobox 1	protein-coding
peak9693	chr14	19994569	19994863	Intergenic	Intergenic	-17467	Gng2	guanine nucleotide binding protein (G protein), gamma 2	protein-coding
peak3104	chr10	77664009	77664560	Intergenic	CpG	-22285	Tspear	thrombospondin type laminin G domain and EAR repeats	protein-coding
peak4246	chr11	23953314	23954395	Intergenic	RLTR13C2|LTR|ERVK	-58584	Papolg	poly(A) polymerase gamma	protein-coding
peak2714	chr10	50109106	50109860	Intergenic	L1Md_T|LINE|L1	-320717	Grik2	glutamate receptor, ionotropic, kainate 2 (beta 2)	protein-coding
peak18660	chr4	93014404	93015516	Intergenic	Lx3_Mus|LINE|L1	320551	Tusc1	tumor suppressor candidate 1	protein-coding
peak19421	chr4	153631880	153633281	Intergenic	Intergenic	-149750	Ajap1	adherens junction associated protein 1	protein-coding
peak13786	chr17	14977201	14979759	promoter-TSS (NM_001123370)	promoter-TSS (NM_001123370)	332	Gm3448	predicted gene 3448	protein-coding
peak6477	chr12	4541584	4542625	Intergenic	B1_Mus1|SINE|Alu	17991	Gm31938	predicted gene, 31938	ncRNA
peak25785	chrX	121329480	121330085	Intergenic	RLTR10-int|LTR|ERVK	-1016556	H2afb3	H2A histone family, member B3	protein-coding
peak20757	chr5	85195048	85195820	Intergenic	Intergenic	-778052	Epha5	Eph receptor A5	protein-coding
peak17253	chr19	51954975	51955656	Intergenic	L1Md_T|LINE|L1	-308982	Ins1	insulin I	protein-coding
peak19888	chr4	173950237	173950580	Intergenic	Intergenic	17619282	Vmn2r123	vomeronasal 2, receptor 123	protein-coding
peak11932	chr15	89128129	89129155	promoter-TSS (NR_028448)	promoter-TSS (NR_028448)	58	Hdac10	histone deacetylase 10	protein-coding
peak25841	chrX	122778292	122779772	Intergenic	MTA_Mm-int|LTR|ERVL-MaLR	-324491	Cldn34c1	claudin 34C1	protein-coding
peak4482	chr11	47467942	47468564	Intergenic	L1Md_T|LINE|L1	-88928	Sgcd	sarcoglycan, delta (dystrophin-associated glycoprotein)	protein-coding
peak21560	chr5	137547791	137548305	Intergenic	Intergenic	-5498	Actl6b	actin-like 6B	protein-coding
peak1472	chr1	138848089	138849081	Intergenic	Intergenic	-1006	Lhx9	LIM homeobox protein 9	protein-coding
peak19764	chr4	168153810	168154470	Intergenic	Intergenic	11823014	Vmn2r123	vomeronasal 2, receptor 123	protein-coding
peak1655	chr1	158648323	158648780	intron (NM_007495, intron 16 of 22)	L1Md_T|LINE|L1	142926	Mir488	microRNA 488	ncRNA
peak22514	chr6	75930635	75931750	Intergenic	Intergenic	-1311285	Lrrtm1	leucine rich repeat transmembrane neuronal 1	protein-coding
peak15511	chr18	33950200	33951109	intron (NM_013512, intron 2 of 23)	intron (NM_013512, intron 2 of 23)	56552	Epb41l4a	erythrocyte membrane protein band 4.1 like 4a	protein-coding
peak13324	chr16	84386254	84387201	Intergenic	L1Md_A|LINE|L1	15584	4930553E22Rik	RIKEN cDNA 4930553E22 gene	ncRNA
peak15443	chr18	24868980	24870405	intron (NM_175276, intron 3 of 26)	intron (NM_175276, intron 3 of 26)	161069	Fhod3	formin homology 2 domain containing 3	protein-coding
peak20353	chr5	34664473	34665640	intron (NM_001080743, intron 1 of 5)	MTC-int|LTR|ERVL-MaLR	4677	Grk4	G protein-coupled receptor kinase 4	protein-coding
peak22712	chr6	98382269	98383490	Intergenic	Intergenic	-40125	Gm765	predicted gene 765	protein-coding
peak6466	chr12	4232703	4234907	promoter-TSS (NM_001204912)	promoter-TSS (NM_001204912)	160	Cenpo	centromere protein O	protein-coding
peak17555	chr4	18025841	18026913	intron (NR_135158, intron 5 of 11)	L1Md_T|LINE|L1	172919	Mmp16	matrix metallopeptidase 16	protein-coding
peak11411	chr15	64043810	64044699	intron (NM_001360036, intron 1 of 12)	intron (NM_001360036, intron 1 of 12)	15510	Fam49b	family with sequence similarity 49, member B	protein-coding
peak8498	chr13	51202560	51203221	non-coding (NR_132443, exon 1 of 1)	non-coding (NR_132443, exon 1 of 1)	176	Hist1h2al	histone cluster 1, H2al	pseudo
peak9706	chr14	20378523	20379054	exon (NM_172379, exon 10 of 12)	exon (NM_172379, exon 10 of 12)	10122	Dnajc9	DnaJ heat shock protein family (Hsp40) member C9	protein-coding
peak1824	chr1	171313496	171313989	Intergenic	RLTR1B-int|LTR|ERV1	-15066	Dedd	death effector domain-containing	protein-coding
peak4764	chr11	60454525	60455844	intron (NM_021354, intron 1 of 12)	MIRc|SINE|MIR	593	Drg2	developmentally regulated GTP binding protein 2	protein-coding
peak18108	chr4	49787227	49788357	intron (NM_001033351, intron 2 of 8)	intron (NM_001033351, intron 2 of 8)	57977	Grin3a	glutamate receptor ionotropic, NMDA3A	protein-coding
peak23602	chr6	136050845	136053355	intron (NM_001363750, intron 3 of 14)	(TATATG)n|Simple_repeat|Simple_repeat	121445	Grin2b	glutamate receptor, ionotropic, NMDA2B (epsilon 2)	protein-coding
peak6212	chr11	116109857	116110373	exon (NM_001205081, exon 1 of 6)	exon (NM_001205081, exon 1 of 6)	120	Trim47	tripartite motif-containing 47	protein-coding
peak2309	chr10	15634653	15635898	Intergenic	L1Md_Gf|LINE|L1	-156502	C330004P14Rik	RIKEN cDNA C330004P14 gene	ncRNA
peak24851	chrX	57715204	57716142	Intergenic	Lx9|LINE|L1	-211916	Gpr101	G protein-coupled receptor 101	protein-coding
peak8353	chr13	41828333	41829055	intron (NM_001145875, intron 1 of 6)	intron (NM_001145875, intron 1 of 6)	18794	Adtrp	androgen dependent TFPI regulating protein	protein-coding
peak12124	chr15	99019231	99019592	Intergenic	Intergenic	-10480	Tuba1c	tubulin, alpha 1C	protein-coding
peak5427	chr11	87816790	87817278	intron (NM_080420, intron 6 of 12)	intron (NM_080420, intron 6 of 12)	9080	Lpo	lactoperoxidase	protein-coding
peak12163	chr15	99931266	99932328	promoter-TSS (NM_028180)	promoter-TSS (NM_028180)	-139	Fam186a	family with sequence similarity 186, member A	protein-coding
peak21916	chr6	17217314	17217634	Intergenic	Lx7|LINE|L1	19367	D830026I12Rik	RIKEN cDNA D830026I12 gene	ncRNA
peak7342	chr12	83595918	83597614	intron (NM_001359167, intron 1 of 12)	intron (NM_001359167, intron 1 of 12)	456	Zfyve1	zinc finger, FYVE domain containing 1	protein-coding
peak18350	chr4	71580856	71581568	Intergenic	L1MEf|LINE|L1	619681	Tle1	transducin-like enhancer of split 1	protein-coding
peak18017	chr4	36443169	36444027	intron (NM_001166000, intron 1 of 8)	intron (NM_001166000, intron 1 of 8)	201855	Mir876	microRNA 876	ncRNA
peak18056	chr4	38976055	38977144	Intergenic	Intergenic	-121116	Gm12381	predicted gene 12381	ncRNA
peak15993	chr18	66291146	66292819	promoter-TSS (NM_178793)	promoter-TSS (NM_178793)	-144	Ccbe1	collagen and calcium binding EGF domains 1	protein-coding
peak2437	chr10	24329483	24330168	Intergenic	MMETn-int|LTR|ERVK	106308	Moxd1	monooxygenase, DBH-like 1	protein-coding
peak1201	chr1	126940623	126940991	Intergenic	IAPEz-int|LTR|ERVK	-110175	Nckap5	NCK-associated protein 5	protein-coding
peak25271	chrX	98043230	98043605	Intergenic	ORR1E|LTR|ERVL-MaLR	-105340	Ar	androgen receptor	protein-coding
peak315	chr1	36546193	36547326	intron (NM_026241, intron 1 of 3)	intron (NM_026241, intron 1 of 3)	493	Ankrd39	ankyrin repeat domain 39	protein-coding
peak2849	chr10	61355899	61356229	intron (NM_013753, intron 1 of 19)	intron (NM_013753, intron 1 of 19)	27459	Pald1	phosphatase domain containing, paladin 1	protein-coding
peak5207	chr11	78037745	78039014	TTS (NM_183286)	TTS (NM_183286)	448	Flot2	flotillin 2	protein-coding
peak6191	chr11	115823791	115825483	intron (NM_001252532, intron 1 of 25)	CpG	579	Llgl2	LLGL2 scribble cell polarity complex component	protein-coding
peak5626	chr11	97041529	97042862	promoter-TSS (NM_027026)	promoter-TSS (NM_027026)	613	Mrpl10	mitochondrial ribosomal protein L10	protein-coding
peak19787	chr4	168780138	168780554	Intergenic	Intergenic	12449220	Vmn2r123	vomeronasal 2, receptor 123	protein-coding
peak15558	chr18	35022144	35022664	Intergenic	Intergenic	-68053	Hspa9	heat shock protein 9	protein-coding
peak6178	chr11	115544429	115544922	Intergenic	Lx7|LINE|L1	-8445	Sumo2	small ubiquitin-like modifier 2	protein-coding
peak15331	chr18	12949158	12949582	Intergenic	Intergenic	-7529	Osbpl1a	oxysterol binding protein-like 1A	protein-coding
peak7164	chr12	73103811	73104522	exon (NM_011382, exon 3 of 3)	exon (NM_011382, exon 3 of 3)	9079	Six4	sine oculis-related homeobox 4	protein-coding
peak22135	chr6	41676576	41676913	intron (NM_001007572, intron 1 of 14)	Lx10|LINE|L1	3979	Trpv5	transient receptor potential cation channel, subfamily V, member 5	protein-coding
peak19603	chr4	163202768	163203522	Intergenic	Intergenic	6872019	Vmn2r123	vomeronasal 2, receptor 123	protein-coding
peak5360	chr11	85182427	85183637	Intergenic	Intergenic	11936	1700125H20Rik	RIKEN cDNA 1700125H20 gene	protein-coding
peak10564	chr14	82083435	82084854	Intergenic	L1Md_T|LINE|L1	1991146	Gm32455	predicted gene, 32455	ncRNA
peak23254	chr6	127224312	127225003	Intergenic	Intergenic	-73609	Ccnd2	cyclin D2	protein-coding
peak22174	chr6	43562590	43563494	intron (NM_001311111, intron 3 of 7)	intron (NM_001311111, intron 3 of 7)	103236	Tpk1	thiamine pyrophosphokinase	protein-coding
peak12755	chr16	27735711	27736378	Intergenic	L1Md_A|LINE|L1	-113886	Gm10823	predicted gene 10823	ncRNA
peak20252	chr5	26906016	26906335	intron (NM_001198886, intron 1 of 25)	intron (NM_001198886, intron 1 of 25)	1397	Dpp6	dipeptidylpeptidase 6	protein-coding
peak3018	chr10	71590926	71591852	Intergenic	L1Md_T|LINE|L1	243626	Ipmk	inositol polyphosphate multikinase	protein-coding
peak14162	chr17	29077815	29079187	intron (NR_036469, intron 1 of 1)	ID_B1|SINE|B4	625	Trp53cor1	tumor protein p53 pathway corepressor 1	ncRNA
peak17274	chr19	53343907	53344446	intron (NM_001008542, intron 2 of 5)	intron (NM_001008542, intron 2 of 5)	13768	Mxi1	MAX interactor 1, dimerization protein	protein-coding
peak16073	chr18	70013460	70013974	intron (NM_001082553, intron 2 of 6)	L1Md_T|LINE|L1	39871	Rab27b	RAB27B, member RAS oncogene family	protein-coding
peak4654	chr11	55204324	55205214	intron (NM_153139, intron 1 of 10)	intron (NM_153139, intron 1 of 10)	429	Slc36a1	solute carrier family 36 (proton/amino acid symporter), member 1	protein-coding
peak15034	chr17	79653494	79654338	intron (NM_201361, intron 4 of 10)	intron (NM_201361, intron 4 of 10)	27241	Rmdn2	regulator of microtubule dynamics 2	protein-coding
peak21144	chr5	100931517	100932506	Intergenic	MT2B1|LTR|ERVL	85782	Gpat3	glycerol-3-phosphate acyltransferase 3	protein-coding
peak18649	chr4	92400571	92401615	Intergenic	Intergenic	-253872	Izumo3	IZUMO family member 3	protein-coding
peak22881	chr6	108578228	108579218	intron (NR_104577, intron 5 of 6)	B3A|SINE|B2	44444	0610040F04Rik	RIKEN cDNA 0610040F04 gene	ncRNA
peak19221	chr4	143545441	143546833	Intergenic	L1Md_F2|LINE|L1	-5563	Gm13057	predicted gene 13057	protein-coding
peak24102	chr6	152273623	152274924	Intergenic	Intergenic	2708191	Gm21814	predicted gene, 21814	protein-coding
peak9779	chr14	26258229	26258889	Intergenic	Intergenic	-3887	Duxbl1	double homeobox B-like 1	protein-coding
peak8484	chr13	50417541	50418742	intron (NR_154273, intron 1 of 8)	intron (NR_154273, intron 1 of 8)	277	Fbxw17	F-box and WD-40 domain protein 17	protein-coding
peak10293	chr14	61555959	61557673	promoter-TSS (NM_001310603)	promoter-TSS (NM_001310603)	70	Spryd7	SPRY domain containing 7	protein-coding
peak1251	chr1	130878062	130878593	exon (NM_026976, exon 6 of 8)	exon (NM_026976, exon 6 of 8)	9084	Il24	interleukin 24	protein-coding
peak18045	chr4	38546579	38546954	Intergenic	Lx3A|LINE|L1	308717	Gm12381	predicted gene 12381	ncRNA
peak22949	chr6	115939180	115940161	3' UTR (NM_145383, exon 5 of 5)	3' UTR (NM_145383, exon 5 of 5)	-5261	H1foo	H1 histone family, member O, oocyte-specific	protein-coding
peak5014	chr11	70667898	70668714	intron (NM_001167669, intron 1 of 6)	intron (NM_001167669, intron 1 of 6)	1110	Spag7	sperm associated antigen 7	protein-coding
peak19680	chr4	165884026	165884621	Intergenic	Intergenic	9553197	Vmn2r123	vomeronasal 2, receptor 123	protein-coding
peak23953	chr6	148037443	148038731	Intergenic	L1Md_F2|LINE|L1	-9329	Far2	fatty acyl CoA reductase 2	protein-coding
peak16231	chr18	82051690	82052619	Intergenic	L1Md_A|LINE|L1	-60074	Mir5127	microRNA 5127	ncRNA
peak22691	chr6	95050233	95052172	Intergenic	B2_Mm2|SINE|B2	66429	Kbtbd8os	kelch repeat and BTB (POZ) domain containing 8, opposite strand	ncRNA
peak5839	chr11	101657575	101657951	Intergenic	Intergenic	-7778	Arl4d	ADP-ribosylation factor-like 4D	protein-coding
peak22934	chr6	114965302	114966118	intron (NM_001356371, intron 1 of 5)	intron (NM_001356371, intron 1 of 5)	3493	Vgll4	vestigial like family member 4	protein-coding
peak24651	chrX	34549272	34550226	Intergenic	RLTR45-int|LTR|ERVK	-388165	Btbd35f3	BTB domain containing 35, family member 3	protein-coding
peak5468	chr11	88888723	88889383	Intergenic	ID_B1|SINE|B4	-16875	Scpep1os	serine carboxypeptidase 1, opposite strand	ncRNA
peak1355	chr1	134189442	134189810	3' UTR (NM_007695, exon 10 of 10)	3' UTR (NM_007695, exon 10 of 10)	-3822	Mybph	myosin binding protein H	protein-coding
peak24258	chrX	7344074	7345292	Intergenic	L2a|LINE|L2	-25325	Clcn5	chloride channel, voltage-sensitive 5	protein-coding
peak18299	chr4	69803059	69803675	Intergenic	L1Md_A|LINE|L1	607068	Cdk5rap2	CDK5 regulatory subunit associated protein 2	protein-coding
peak13852	chr17	20718651	20719193	Intergenic	L1Md_T|LINE|L1	-16284	Vmn1r227	vomeronasal 1 receptor 227	protein-coding
peak25409	chrX	108044336	108044660	Intergenic	L1Md_F3|LINE|L1	-96062	Gm732	predicted gene 732	protein-coding
peak13824	chr17	17079980	17081383	intron (NM_001005358, intron 1 of 3)	MLTR25A|LTR|ERVK	16578	Zfp960	zinc finger protein 960	protein-coding
peak26073	chrX	134944807	134947054	intron (NM_001289735, intron 20 of 21)	L1_Mur3|LINE|L1	17967	Nxf2	nuclear RNA export factor 2	protein-coding
peak25308	chrX	101764570	101766404	Intergenic	PB1D11|SINE|Alu	-29169	8030474K03Rik	RIKEN cDNA 8030474K03 gene	protein-coding
peak23720	chr6	140703800	140704653	Intergenic	PB1|SINE|Alu	77341	Aebp2	AE binding protein 2	protein-coding
peak8741	chr13	63294744	63295163	intron (NR_045794, intron 1 of 2)	intron (NR_045794, intron 1 of 2)	2194	Gm16907	predicted gene, 16907	ncRNA
peak8132	chr13	23518482	23518921	Intergenic	Intergenic	-12343	Hist1h4h	histone cluster 1, H4h	protein-coding
peak11616	chr15	77366625	77367342	Intergenic	Intergenic	32127	Apol7a	apolipoprotein L 7a	protein-coding
peak24693	chrX	36562761	36563162	Intergenic	AT_rich|Low_complexity|Low_complexity	-35232	Pgrmc1	progesterone receptor membrane component 1	protein-coding
peak10177	chr14	55490689	55491731	TTS (NM_001037938)	TTS (NM_001037938)	140	Carmil3	capping protein regulator and myosin 1 linker 3	protein-coding
peak24902	chrX	64679693	64680673	Intergenic	L1Md_T|LINE|L1	-367461	Ctag2	cancer/testis antigen 2	protein-coding
peak21288	chr5	108185771	108187149	intron (NM_028481, intron 16 of 28)	B1_Mur4|SINE|Alu	53546	Ccdc18	coiled-coil domain containing 18	protein-coding
peak20200	chr5	19253415	19254074	intron (NM_001170746, intron 1 of 22)	intron (NM_001170746, intron 1 of 22)	26698	Magi2	membrane associated guanylate kinase, WW and PDZ domain containing 2	protein-coding
peak18475	chr4	79368377	79368891	Intergenic	L1_Mur2|LINE|L1	774587	A430085M09Rik	RIKEN cDNA A430085M09 gene	ncRNA
peak15949	chr18	63386002	63387336	5' UTR (NM_001039485, exon 1 of 54)	5' UTR (NM_001039485, exon 1 of 54)	514	Piezo2	piezo-type mechanosensitive ion channel component 2	protein-coding
peak7744	chr12	110603500	110603821	intron (NM_030238, intron 1 of 76)	intron (NM_030238, intron 1 of 76)	2265	Dync1h1	dynein cytoplasmic 1 heavy chain 1	protein-coding
peak3342	chr10	85197448	85198044	Intergenic	ORR1B2-int|LTR|ERVL-MaLR	-12692	Cry1	cryptochrome 1 (photolyase-like)	protein-coding
peak8870	chr13	66458734	66460406	Intergenic	L1_Mur3|LINE|L1	-18452	2410141K09Rik	RIKEN cDNA 2410141K09 gene	protein-coding
peak339	chr1	37206489	37206929	Intergenic	RLTR13B1|LTR|ERVK	-11569	Cnga3	cyclic nucleotide gated channel alpha 3	protein-coding
peak2117	chr1	191352215	191353008	3' UTR (NM_144880, exon 13 of 13)	3' UTR (NM_144880, exon 13 of 13)	26709	Pacc1	proton activated chloride channel 1	protein-coding
peak23424	chr6	132968289	132968751	Intergenic	MMERGLN-int|LTR|ERV1	-10676	Tas2r131	taste receptor, type 2, member 131	protein-coding
peak5333	chr11	83974068	83975147	intron (NM_194341, intron 2 of 19)	intron (NM_194341, intron 2 of 19)	10176	Synrg	synergin, gamma	protein-coding
peak3010	chr10	70932233	70933087	intron (NM_001347189, intron 18 of 21)	intron (NM_001347189, intron 18 of 21)	227030	Bicc1	BicC family RNA binding protein 1	protein-coding
peak25924	chrX	125081496	125081870	Intergenic	L1_Mus3|LINE|L1	-945773	Vmn2r121	vomeronasal 2, receptor 121	protein-coding
peak5906	chr11	102946174	102946716	exon (NM_011795, exon 1 of 2)	exon (NM_011795, exon 1 of 2)	271	C1ql1	complement component 1, q subcomponent-like 1	protein-coding
peak8542	chr13	53365092	53365414	intron (NM_009269, intron 5 of 14)	intron (NM_009269, intron 5 of 14)	12108	Sptlc1	serine palmitoyltransferase, long chain base subunit 1	protein-coding
peak25619	chrX	115187437	115187928	Intergenic	L1_Rod|LINE|L1	-206297	Gm7429	predicted pseudogene 7429	protein-coding
peak23495	chr6	133965831	133967839	Intergenic	Lx4B|LINE|L1	-68865	Etv6	ets variant 6	protein-coding
peak20038	chr4	181286570	181289017	Intergenic	Intergenic	24956667	Vmn2r123	vomeronasal 2, receptor 123	protein-coding
peak3725	chr10	121505006	121505752	Intergenic	Intergenic	-29129	Rassf3	Ras association (RalGDS/AF-6) domain family member 3	protein-coding
peak20550	chr5	59400186	59400914	Intergenic	Intergenic	585452	4933402J10Rik	RIKEN cDNA 4933402J10 gene	ncRNA
peak6121	chr11	113707810	113709964	intron (NM_029794, intron 1 of 6)	intron (NM_029794, intron 1 of 6)	639	Cpsf4l	cleavage and polyadenylation specific factor 4-like	protein-coding
peak24177	chr6	155734099	155736007	Intergenic	Intergenic	6168971	Gm21814	predicted gene, 21814	protein-coding
peak7937	chr13	12226822	12227167	intron (NM_001081128, intron 15 of 32)	ORR1D1|LTR|ERVL-MaLR	31119	Mtr	5-methyltetrahydrofolate-homocysteine methyltransferase	protein-coding
peak25680	chrX	116289738	116290473	Intergenic	Intergenic	-158839	Cpxcr1	CPX chromosome region, candidate 1	protein-coding
peak22908	chr6	109665236	109667367	Intergenic	Intergenic	837660	Edem1	ER degradation enhancer, mannosidase alpha-like 1	protein-coding
peak25497	chrX	111835956	111837105	Intergenic	PB1D10|SINE|Alu	-139451	Hdx	highly divergent homeobox	protein-coding
peak22559	chr6	83265555	83266706	intron (NM_001166067, intron 8 of 24)	intron (NM_001166067, intron 8 of 24)	28755	Slc4a5	solute carrier family 4, sodium bicarbonate cotransporter, member 5	protein-coding
peak6075	chr11	109425261	109427336	promoter-TSS (NM_001252193)	promoter-TSS (NM_001252193)	78	Amz2	archaelysin family metallopeptidase 2	protein-coding
peak12730	chr16	24325374	24325675	Intergenic	Intergenic	-67826	Lpp	LIM domain containing preferred translocation partner in lipoma	protein-coding
peak22198	chr6	44166279	44167945	Intergenic	Intergenic	-500834	Tpk1	thiamine pyrophosphokinase	protein-coding
peak17072	chr19	43874652	43875024	exon (NM_001306088, exon 2 of 14)	exon (NM_001306088, exon 2 of 14)	4930	Dnmbp	dynamin binding protein	protein-coding
peak5413	chr11	87617428	87617903	exon (NM_001045527, exon 1 of 6)	exon (NM_001045527, exon 1 of 6)	501	Hsf5	heat shock transcription factor family member 5	protein-coding
peak24255	chrX	6402178	6402734	intron (NM_001040459, intron 1 of 8)	intron (NM_001040459, intron 1 of 8)	2424	Shroom4	shroom family member 4	protein-coding
peak10739	chr14	118778774	118779230	Intergenic	RLTR13B1|LTR|ERVK	-8869	Cldn10	claudin 10	protein-coding
peak14269	chr17	32162348	32162654	intron (NM_008716, intron 2 of 32)	CpG	4389	Notch3	notch 3	protein-coding
peak247	chr1	33621130	33622366	intron (NM_008922, intron 7 of 13)	MLTR31FA_MM|LTR|ERVK	48046	Prim2	DNA primase, p58 subunit	protein-coding
peak14771	chr17	56325961	56327598	intron (NM_001357909, intron 1 of 21)	intron (NM_001357909, intron 1 of 21)	729	Kdm4b	lysine (K)-specific demethylase 4B	protein-coding
peak9360	chr13	107073313	107073657	Intergenic	Intergenic	50915	3830408C21Rik	RIKEN cDNA 3830408C21 gene	ncRNA
peak4342	chr11	32226487	32227452	intron (NM_010822, intron 1 of 3)	PB1D10|SINE|Alu	464	Mpg	N-methylpurine-DNA glycosylase	protein-coding
peak11684	chr15	79396310	79396995	intron (NM_172608, intron 1 of 8)	intron (NM_172608, intron 1 of 8)	6267	Tmem184b	transmembrane protein 184b	protein-coding
peak19869	chr4	172999809	173001921	Intergenic	Intergenic	16669739	Vmn2r123	vomeronasal 2, receptor 123	protein-coding
peak8067	chr13	21810621	21811464	promoter-TSS (NM_001110555)	promoter-TSS (NM_001110555)	575	Hist1h2ap	histone cluster 1, H2ap	protein-coding
peak10933	chr15	11036210	11037581	exon (NM_178717, exon 1 of 1)	exon (NM_178717, exon 1 of 1)	1073	Rxfp3	relaxin family peptide receptor 3	protein-coding
peak23261	chr6	127341233	127343125	Intergenic	Intergenic	-34212	Gm38404	predicted gene, 38404	ncRNA
peak21802	chr6	5692507	5694270	Intergenic	MTE-int|LTR|ERVL-MaLR	-32251	Dync1i1	dynein cytoplasmic 1 intermediate chain 1	protein-coding
peak13966	chr17	24657690	24658668	exon (NM_001099664, exon 1 of 2)	exon (NM_001099664, exon 1 of 2)	373	Npw	neuropeptide W	protein-coding
peak9155	chr13	94173752	94174726	exon (NM_172589, exon 3 of 4)	exon (NM_172589, exon 3 of 4)	111042	Scamp1	secretory carrier membrane protein 1	protein-coding
peak17844	chr4	30806643	30807309	intron (NR_040655, intron 4 of 6)	intron (NR_040655, intron 4 of 6)	142380	4930556G01Rik	RIKEN cDNA 4930556G01 gene	ncRNA
peak14461	chr17	36145473	36146202	intron (NM_001370821, intron 1 of 5)	CpG-6347	112	Gm10499	predicted gene 10499	protein-coding
peak15849	chr18	53472981	53474171	exon (NM_001033281, exon 2 of 7)	exon (NM_001033281, exon 2 of 7)	9030	Prdm6	PR domain containing 6	protein-coding
peak1792	chr1	170950387	170950989	Intergenic	MTE2b|LTR|ERVL-MaLR	-23105	Fcrla	Fc receptor-like A	protein-coding
peak24188	chr6	155846917	155848510	Intergenic	Intergenic	6281631	Gm21814	predicted gene, 21814	protein-coding
peak9812	chr14	27379416	27379742	intron (NM_027871, intron 3 of 10)	intron (NM_027871, intron 3 of 10)	18190	Arhgef3	Rho guanine nucleotide exchange factor (GEF) 3	protein-coding
peak23145	chr6	123662388	123664557	Intergenic	L1_Mus1|LINE|L1	-12837	Vmn2r22	vomeronasal 2, receptor 22	protein-coding
peak9361	chr13	107432210	107432941	Intergenic	L1Md_F2|LINE|L1	-37247	AI197445	expressed sequence AI197445	ncRNA
peak23419	chr6	132922945	132923544	Intergenic	L1Md_F2|LINE|L1	13593	Tas2r125	taste receptor, type 2, member 125	protein-coding
peak15124	chr17	84573394	84573946	intron (NM_177606, intron 11 of 29)	intron (NM_177606, intron 11 of 29)	-52805	Dync2li1	dynein cytoplasmic 2 light intermediate chain 1	protein-coding
peak21441	chr5	123932944	123934119	intron (NM_001134767, intron 1 of 12)	intron (NM_001134767, intron 1 of 12)	2842	Ccdc62	coiled-coil domain containing 62	protein-coding
peak15591	chr18	36067870	36069482	intron (NM_001167891, intron 1 of 9)	CpG	-37527	4930471G03Rik	RIKEN cDNA 4930471G03 gene	ncRNA
peak22336	chr6	54757933	54758550	Intergenic	Intergenic	-58675	Znrf2	zinc and ring finger 2	protein-coding
peak16867	chr19	31663785	31665113	promoter-TSS (NM_011160)	promoter-TSS (NM_011160)	-79	Prkg1	protein kinase, cGMP-dependent, type I	protein-coding
peak6052	chr11	107793322	107794996	intron (NM_019431, intron 1 of 3)	CpG	547	Cacng4	calcium channel, voltage-dependent, gamma subunit 4	protein-coding
peak2493	chr10	29873546	29874375	Intergenic	MMETn-int|LTR|ERVK	326580	Cenpw	centromere protein W	protein-coding
peak6095	chr11	110795460	110796069	Intergenic	L1Md_A|LINE|L1	-172269	Kcnj16	potassium inwardly-rectifying channel, subfamily J, member 16	protein-coding
peak5028	chr11	71502686	71503049	Intergenic	Intergenic	-13669	9230020A06Rik	RIKEN cDNA 9230020A06 gene	ncRNA
peak12735	chr16	24583307	24583790	intron (NM_178665, intron 4 of 12)	(TTAGGG)n|Simple_repeat|Simple_repeat	54234	Morf4l1-ps1	mortality factor 4 like 1, pseudogene 1	pseudo
peak12776	chr16	29996214	29996872	Intergenic	Intergenic	-12124	4632428C04Rik	RIKEN cDNA 4632428C04 gene	ncRNA
peak26127	chrX	136116239	136117982	Intergenic	Intergenic	12188	5730412P04Rik	RIKEN cDNA 5730412P04 gene	ncRNA
peak19399	chr4	153160851	153162659	Intergenic	Intergenic	321075	Ajap1	adherens junction associated protein 1	protein-coding
peak19196	chr4	137116876	137117606	Intergenic	Intergenic	47825	Gm13003	predicted gene 13003	ncRNA
peak21015	chr5	95405274	95406057	Intergenic	Lx5b|LINE|L1	-51141	D5Ertd577e	DNA segment, Chr 5, ERATO Doi 577, expressed	protein-coding
peak25087	chrX	76103239	76103841	Intergenic	B4|SINE|B4	-160766	Cldn34b3	claudin 34B3	protein-coding
peak20549	chr5	59343865	59344828	Intergenic	L1Md_A|LINE|L1	641656	4933402J10Rik	RIKEN cDNA 4933402J10 gene	ncRNA
peak22094	chr6	40756966	40758325	intron (NM_001171003, intron 38 of 47)	intron (NM_001171003, intron 38 of 47)	128814	Mgam	maltase-glucoamylase	protein-coding
peak5569	chr11	95805295	95805785	Intergenic	Intergenic	-18960	Phospho1	phosphatase, orphan 1	protein-coding
peak21213	chr5	103808266	103810475	intron (NM_133919, intron 3 of 19)	intron (NM_133919, intron 3 of 19)	54797	Aff1	AF4/FMR2 family, member 1	protein-coding
peak16518	chr19	6920462	6922524	TTS (NM_001039494)	TTS (NM_001039494)	315	Esrra	estrogen related receptor, alpha	protein-coding
peak7078	chr12	69462022	69462796	Intergenic	Intergenic	13141	5830428M24Rik	RIKEN cDNA 5830428M24 gene	ncRNA
peak25346	chrX	104046860	104048370	Intergenic	Intergenic	-66330	Rlim	ring finger protein, LIM domain interacting	protein-coding
peak17768	chr4	29066045	29067175	Intergenic	MLTR25A|LTR|ERVK	-1469	Gm11917	predicted gene 11917	ncRNA
peak15822	chr18	50112780	50113074	Intergenic	PB1D7|SINE|Alu	-15274	Hsd17b4	hydroxysteroid (17-beta) dehydrogenase 4	protein-coding
peak4015	chr11	5955289	5957432	intron (NM_019661, intron 1 of 6)	URR1B|DNA|hAT-Charlie	602	Ykt6	YKT6 v-SNARE homolog (S. cerevisiae)	protein-coding
peak19426	chr4	154087860	154088576	intron (NM_011642, intron 3 of 13)	intron (NM_011642, intron 3 of 13)	8955	Trp73	transformation related protein 73	protein-coding
peak11825	chr15	83181972	83182650	Intergenic	MLTR14|LTR|ERV1	-10128	Cyb5r3	cytochrome b5 reductase 3	protein-coding
peak7252	chr12	78411145	78411515	intron (NM_145965, intron 3 of 22)	MMETn-int|LTR|ERVK	184675	Gphn	gephyrin	protein-coding
peak25020	chrX	72902683	72903311	Intergenic	MLT2B4|LTR|ERVL	15347	Cetn2	centrin 2	protein-coding
peak23464	chr6	133497400	133498573	Intergenic	Lx5b|LINE|L1	-31203	Gm5885	predicted gene 5885	protein-coding
peak20651	chr5	70687895	70688505	Intergenic	(TA)n|Simple_repeat|Simple_repeat	154417	Gabrg1	gamma-aminobutyric acid (GABA) A receptor, subunit gamma 1	protein-coding
peak18250	chr4	65363793	65364087	Intergenic	Intergenic	239766	Pappa	pregnancy-associated plasma protein A	protein-coding
peak1315	chr1	133146164	133146775	Intergenic	Intergenic	15303	Ppp1r15b	protein phosphatase 1, regulatory subunit 15B	protein-coding
peak1751	chr1	166308774	166309808	exon (NM_001164528, exon 9 of 10)	exon (NM_001164528, exon 9 of 10)	55152	Ildr2	immunoglobulin-like domain containing receptor 2	protein-coding
peak25736	chrX	118458865	118460033	Intergenic	L1MCb|LINE|L1	21280	Tgif2lx1	TGFB-induced factor homeobox 2-like, X-linked 1	protein-coding
peak16250	chr18	82737926	82738470	Intergenic	Intergenic	17917	Mir5112	microRNA 5112	ncRNA
peak24074	chr6	151128461	151129446	Intergenic	Intergenic	1562871	Gm21814	predicted gene, 21814	protein-coding
peak25029	chrX	73220154	73220492	intron (NM_021365, intron 7 of 8)	intron (NM_021365, intron 7 of 8)	5990	Xlr4b	X-linked lymphocyte-regulated 4B	protein-coding
peak23626	chr6	136750368	136750711	intron (NM_001127318, intron 8 of 26)	intron (NM_001127318, intron 8 of 26)	31203	Gucy2c	guanylate cyclase 2c	protein-coding
peak862	chr1	85030202	85030712	Intergenic	Intergenic	79396	A530032D15Rik	RIKEN cDNA A530032D15Rik gene	protein-coding
peak15274	chr18	6765099	6767013	intron (NM_181070, intron 1 of 6)	intron (NM_181070, intron 1 of 6)	889	Rab18	RAB18, member RAS oncogene family	protein-coding
peak13646	chr17	6299895	6300310	intron (NM_001033178, intron 11 of 16)	intron (NM_001033178, intron 11 of 16)	17372	Dynlt1a	dynein light chain Tctex-type 1A	protein-coding
peak5179	chr11	77462121	77463130	promoter-TSS (NR_160865)	promoter-TSS (NR_160865)	45	Coro6	coronin 6	protein-coding
peak11071	chr15	33744817	33745683	Intergenic	L1Md_T|LINE|L1	-57367	Tspyl5	testis-specific protein, Y-encoded-like 5	protein-coding
peak26345	chrX	144357263	144358954	intron (NR_037145, intron 23 of 26)	RSINE1|SINE|B4	40142	Alg13	asparagine-linked glycosylation 13	protein-coding
peak13405	chr16	90809197	90810872	intron (NM_029497, intron 1 of 38)	intron (NM_029497, intron 1 of 38)	379	Urb1	URB1 ribosome biogenesis 1 homolog (S. cerevisiae)	protein-coding
peak13613	chr17	5341953	5342615	exon (NM_001085355, exon 20 of 20)	exon (NM_001085355, exon 20 of 20)	76483	Ldhal6b	lactate dehydrogenase A-like 6B	protein-coding
peak19374	chr4	152687182	152688581	Intergenic	RMER15|LTR|ERVL	-9659	Gm833	predicted gene 833	ncRNA
peak9248	chr13	98636457	98636776	intron (NM_026685, intron 1 of 1)	intron (NM_026685, intron 1 of 1)	794	Tmem174	transmembrane protein 174	protein-coding
peak23712	chr6	140610460	140611717	Intergenic	B2_Mm1a|SINE|B2	-11575	Aebp2	AE binding protein 2	protein-coding
peak15683	chr18	37806179	37807805	exon (NM_033581, exon 1 of 4)	exon (NM_033581, exon 1 of 4)	582	Pcdhgc3	protocadherin gamma subfamily C, 3	protein-coding
peak12351	chr16	4293155	4293866	intron (NM_009624, intron 10 of 10)	MT2B2|LTR|ERVL	64281	Gm5766	ribosomal protein L7a pseudogene	pseudo
peak9066	chr13	81691596	81692049	intron (NM_001081176, intron 3 of 7)	intron (NM_001081176, intron 3 of 7)	19191	Polr3g	polymerase (RNA) III (DNA directed) polypeptide G	protein-coding
peak6546	chr12	12784558	12784852	Intergenic	Intergenic	-114788	Gm34637	predicted gene, 34637	ncRNA
peak23140	chr6	123572352	123573210	Intergenic	RMER17A|LTR|ERVK	-39375	Vmn2r21	vomeronasal 2, receptor 21	protein-coding
peak7597	chr12	102389764	102390236	exon (NM_001161365, exon 10 of 10)	exon (NM_001161365, exon 10 of 10)	49813	Lgmn	legumain	protein-coding
peak4602	chr11	52695236	52695970	Intergenic	Intergenic	-69103	Fstl4	follistatin-like 4	protein-coding
peak15705	chr18	38239090	38239781	intron (NR_027904, intron 1 of 1)	CpG	10763	1700086O06Rik	RIKEN cDNA 1700086O06 gene	ncRNA
peak23903	chr6	147141867	147142307	Intergenic	Lx5|LINE|L1	-38154	E330012B07Rik	RIKEN cDNA E330012B07 gene	ncRNA
peak21864	chr6	11320922	11322696	Intergenic	Intergenic	-347431	AA545190	EST AA545190	ncRNA
peak17374	chr19	59260664	59261411	intron (NM_172523, intron 1 of 15)	CpG	159	Slc18a2	solute carrier family 18 (vesicular monoamine), member 2	protein-coding
peak13036	chr16	43768435	43769907	intron (NM_007877, intron 1 of 6)	RLTR45-int|LTR|ERVK	6950	Drd3	dopamine receptor D3	protein-coding
peak21643	chr5	145766680	145767089	Intergenic	Intergenic	38990	Cyp3a44	cytochrome P450, family 3, subfamily a, polypeptide 44	protein-coding
peak17653	chr4	25222147	25224485	intron (NM_021318, intron 1 of 5)	intron (NM_021318, intron 1 of 5)	18895	Fhl5	four and a half LIM domains 5	protein-coding
peak19619	chr4	163742638	163743065	Intergenic	Intergenic	7411725	Vmn2r123	vomeronasal 2, receptor 123	protein-coding
peak23559	chr6	135271016	135272762	Intergenic	MLT1-int|LTR|ERVL-MaLR	-17553	Gsg1	germ cell associated 1	protein-coding
peak25943	chrX	125440936	125443063	Intergenic	Intergenic	-1306089	Vmn2r121	vomeronasal 2, receptor 121	protein-coding
peak26030	chrX	131563594	131563943	Intergenic	Lx5b|LINE|L1	1814026	Diaph2	diaphanous related formin 2	protein-coding
peak19175	chr4	135560273	135560829	intron (NM_001013756, intron 2 of 15)	intron (NM_001013756, intron 2 of 15)	13081	Grhl3	grainyhead like transcription factor 3	protein-coding
peak13450	chr16	91837115	91837574	intron (NM_001110275, intron 17 of 28)	intron (NM_001110275, intron 17 of 28)	94286	Atp5o	ATP synthase, H+ transporting, mitochondrial F1 complex, O subunit	protein-coding
peak6059	chr11	108342706	108344530	exon (NM_011101, exon 1 of 17)	exon (NM_011101, exon 1 of 17)	270	Prkca	protein kinase C, alpha	protein-coding
peak20259	chr5	27217027	27217642	intron (NM_207282, intron 1 of 25)	intron (NM_207282, intron 1 of 25)	-44601	Dpp6	dipeptidylpeptidase 6	protein-coding
peak7524	chr12	96510709	96511858	Intergenic	L1Md_T|LINE|L1	-464061	1700019M22Rik	NFX-like protein	pseudo
peak25487	chrX	111217490	111217830	Intergenic	Intergenic	107242	Cylc1	cylicin, basic protein of sperm head cytoskeleton 1	protein-coding
peak5254	chr11	79364690	79365094	intron (NM_010897, intron 1 of 57)	intron (NM_010897, intron 1 of 57)	25000	Nf1	neurofibromin 1	protein-coding
peak3304	chr10	82795179	82795890	Intergenic	Intergenic	-16589	1700028I16Rik	RIKEN cDNA 1700028I16 gene	ncRNA
peak19537	chr4	157420765	157421197	Intergenic	Intergenic	1089855	Vmn2r123	vomeronasal 2, receptor 123	protein-coding
peak21437	chr5	123446508	123448029	TTS (NM_177582)	TTS (NM_177582)	34833	Il31	interleukin 31	protein-coding
peak3296	chr10	82240113	82241632	intron (NM_001105557, intron 1 of 3)	intron (NM_001105557, intron 1 of 3)	403	Zfp938	zinc finger protein 938	protein-coding
peak16943	chr19	37145266	37146034	intron (NM_198300, intron 2 of 10)	ID_B1|SINE|B4	-28193	A330032B11Rik	RIKEN cDNA A330032B11 gene	ncRNA
peak26501	chrX	150528540	150529490	Intergenic	L1_Mur3|LINE|L1	-18402	Alas2	aminolevulinic acid synthase 2, erythroid	protein-coding
peak7194	chr12	75734563	75735904	exon (NM_030750, exon 1 of 3)	exon (NM_030750, exon 1 of 3)	496	Sgpp1	sphingosine-1-phosphate phosphatase 1	protein-coding
peak13045	chr16	44137609	44139107	intron (NM_007508, intron 1 of 14)	intron (NM_007508, intron 1 of 14)	901	Atp6v1a	ATPase, H+ transporting, lysosomal V1 subunit A	protein-coding
peak10199	chr14	55720213	55722521	intron (NR_153435, intron 3 of 15)	MIR|SINE|MIR	556	Rabggta	Rab geranylgeranyl transferase, a subunit	protein-coding
peak9399	chr13	109706883	109707296	intron (NM_011056, intron 3 of 16)	intron (NM_011056, intron 3 of 16)	-196720	Mir1904	microRNA 1904	ncRNA
peak16003	chr18	67132858	67134395	promoter-TSS (NM_010307)	promoter-TSS (NM_010307)	66	Gnal	guanine nucleotide binding protein, alpha stimulating, olfactory type	protein-coding
peak11180	chr15	38391258	38392041	Intergenic	Intergenic	-90938	Klf10	Kruppel-like factor 10	protein-coding
peak8879	chr13	66547281	66547664	Intergenic	Intergenic	-106354	2410141K09Rik	RIKEN cDNA 2410141K09 gene	protein-coding
peak7493	chr12	91445304	91446113	intron (NM_001113404, intron 1 of 8)	L1Md_F2|LINE|L1	44715	Tshr	thyroid stimulating hormone receptor	protein-coding
peak18200	chr4	59843122	59843441	intron (NM_172468, intron 1 of 8)	intron (NM_172468, intron 1 of 8)	37631	Snx30	sorting nexin family member 30	protein-coding
peak18064	chr4	39236661	39237225	Intergenic	L1Md_F2|LINE|L1	-213350	1700009N14Rik	RIKEN cDNA 1700009N14 gene	protein-coding
peak18021	chr4	37421199	37422984	Intergenic	Lx5b|LINE|L1	172688	Gm12374	predicted gene 12374	ncRNA
peak12572	chr16	17914559	17915433	promoter-TSS (NM_029469)	promoter-TSS (NM_029469)	31	Gsc2	goosecoid homebox 2	protein-coding
peak3584	chr10	110803801	110804463	intron (NR_045979, intron 2 of 2)	intron (NR_045979, intron 2 of 2)	58693	E2f7	E2F transcription factor 7	protein-coding
peak17561	chr4	18057068	18058296	intron (NR_135158, intron 7 of 11)	Lx8|LINE|L1	204224	Mmp16	matrix metallopeptidase 16	protein-coding
peak11239	chr15	42937825	42938245	Intergenic	L1Md_A|LINE|L1	232783	Rspo2	R-spondin 2	protein-coding
peak4353	chr11	33122897	33123216	intron (NR_102395, intron 4 of 4)	CpG	24344	Fgf18	fibroblast growth factor 18	protein-coding
peak14032	chr17	25951234	25952557	non-coding (NR_152187, exon 1 of 7)	non-coding (NR_152187, exon 1 of 7)	423	D630044L22Rik	RIKEN cDNA gene D630044L22 gene	ncRNA
peak23537	chr6	134743859	134744475	intron (NM_001048054, intron 3 of 6)	intron (NM_001048054, intron 3 of 6)	-48193	1700055D16Rik	RIKEN cDNA 1700055D16 gene	ncRNA
peak13373	chr16	89814296	89814681	intron (NM_001145886, intron 16 of 27)	intron (NM_001145886, intron 16 of 27)	3864	Tiam1	T cell lymphoma invasion and metastasis 1	protein-coding
peak11979	chr15	92813506	92814144	Intergenic	L1Md_T|LINE|L1	216716	Pdzrn4	PDZ domain containing RING finger 4	protein-coding
peak22158	chr6	43058696	43060121	Intergenic	RMER1B|Other|Other	-56336	Olfr441	olfactory receptor 441	protein-coding
peak2236	chr10	8580625	8581090	Intergenic	RMER17B|LTR|ERVK	-62032	Ust	uronyl-2-sulfotransferase	protein-coding
peak22793	chr6	104846551	104847811	intron (NM_017383, intron 19 of 22)	intron (NM_017383, intron 19 of 22)	354137	Cntn6	contactin 6	protein-coding
peak8894	chr13	66754997	66755736	Intergenic	Intergenic	149984	Uqcrb	ubiquinol-cytochrome c reductase binding protein	protein-coding
peak24145	chr6	154983792	154984496	Intergenic	Intergenic	5418062	Gm21814	predicted gene, 21814	protein-coding
peak4304	chr11	30183020	30183611	intron (NM_175836, intron 1 of 34)	intron (NM_175836, intron 1 of 34)	14942	Sptbn1	spectrin beta, non-erythrocytic 1	protein-coding
peak13526	chr16	94828129	94828610	intron (NM_001025590, intron 2 of 2)	intron (NM_001025590, intron 2 of 2)	28321	Kcnj6	potassium inwardly-rectifying channel, subfamily J, member 6	protein-coding
peak16687	chr19	16872335	16873417	exon (NM_008023, exon 1 of 1)	exon (NM_008023, exon 1 of 1)	954	Foxb2	forkhead box B2	protein-coding
peak2407	chr10	22148813	22150250	promoter-TSS (NM_001254744)	promoter-TSS (NM_001254744)	-261	E030030I06Rik	RIKEN cDNA E030030I06 gene	protein-coding
peak17742	chr4	28184179	28184806	Intergenic	Intergenic	-628639	Epha7	Eph receptor A7	protein-coding
peak22397	chr6	58260380	58261346	Intergenic	Intergenic	-4311	Vmn1r28	vomeronasal 1 receptor 28	protein-coding
peak18083	chr4	44538066	44538385	intron (NM_008782, intron 8 of 9)	intron (NM_008782, intron 8 of 9)	69343	Mir5120	microRNA 5120	ncRNA
peak4928	chr11	69125455	69125808	promoter-TSS (NM_011786)	promoter-TSS (NM_011786)	-746	Aloxe3	arachidonate lipoxygenase 3	protein-coding
peak18744	chr4	104095774	104097570	intron (NM_001369049, intron 2 of 19)	MIR|SINE|MIR	-270866	Dab1	disabled 1	protein-coding
peak2926	chr10	63723652	63724601	intron (NM_177612, intron 5 of 17)	L1Md_T|LINE|L1	-96929	Ctnna3	catenin (cadherin associated protein), alpha 3	protein-coding
peak9387	chr13	109260102	109261768	intron (NM_011056, intron 3 of 16)	intron (NM_011056, intron 3 of 16)	-63809	Mir582	microRNA 582	ncRNA
peak228	chr1	30883683	30884002	Intergenic	Intergenic	-20586	Phf3	PHD finger protein 3	protein-coding
peak16382	chr19	4476422	4477545	5' UTR (NM_134164, exon 1 of 8)	5' UTR (NM_134164, exon 1 of 8)	160	Syt12	synaptotagmin XII	protein-coding
peak18561	chr4	87534649	87535495	Intergenic	Intergenic	271251	Mllt3	myeloid/lymphoid or mixed-lineage leukemia; translocated to, 3	protein-coding
peak1289	chr1	132380494	132381282	exon (NM_001311107, exon 2 of 5)	exon (NM_001311107, exon 2 of 5)	9430	Tmcc2	transmembrane and coiled-coil domains 2	protein-coding
peak21278	chr5	107955290	107956678	intron (NM_026062, intron 1 of 4)	L1_Mus3|LINE|L1	31093	Dipk1a	divergent protein kinase domain 1A	protein-coding
peak9646	chr14	14067755	14068166	intron (NM_139227, intron 4 of 11)	intron (NM_139227, intron 4 of 11)	52985	Psmd6	proteasome (prosome, macropain) 26S subunit, non-ATPase, 6	protein-coding
peak20688	chr5	79627766	79630090	Intergenic	Intergenic	-1391643	Adgrl3	adhesion G protein-coupled receptor L3	protein-coding
peak8006	chr13	19531798	19532092	Intergenic	Intergenic	-27578	9330199G10Rik	RIKEN cDNA 9330199G10 gene	ncRNA
peak26242	chrX	140123538	140124523	Intergenic	Lx8|LINE|L1	61151	Pih1h3b	PIH1 domain containing 3B	protein-coding
peak22077	chr6	40142804	40144552	intron (NM_001004182, intron 1 of 2)	intron (NM_001004182, intron 1 of 2)	33425	Tmem178b	transmembrane protein 178B	protein-coding
peak2787	chr10	59323297	59324709	intron (NM_001316370, intron 1 of 13)	intron (NM_001316370, intron 1 of 13)	707	P4ha1	procollagen-proline, 2-oxoglutarate 4-dioxygenase (proline 4-hydroxylase), alpha 1 polypeptide	protein-coding
peak24042	chr6	150155273	150155818	Intergenic	Intergenic	589463	Gm21814	predicted gene, 21814	protein-coding
peak22818	chr6	106581866	106583200	intron (NM_001109749, intron 14 of 25)	intron (NM_001109749, intron 14 of 25)	166504	Il5ra	interleukin 5 receptor, alpha	protein-coding
peak5601	chr11	96526538	96527244	intron (NM_001033186, intron 3 of 12)	intron (NM_001033186, intron 3 of 12)	62300	Skap1	src family associated phosphoprotein 1	protein-coding
peak18564	chr4	87906340	87907095	intron (NM_027326, intron 2 of 10)	intron (NM_027326, intron 2 of 10)	-100394	Mllt3	myeloid/lymphoid or mixed-lineage leukemia; translocated to, 3	protein-coding
peak7622	chr12	104201517	104202350	Intergenic	L1Md_T|LINE|L1	-12521	Serpina3g	serine (or cysteine) peptidase inhibitor, clade A, member 3G	protein-coding
peak25454	chrX	110176327	110177990	Intergenic	Intergenic	-195595	Gm7134	kinesin family member 18B pseudogene	pseudo
peak20227	chr5	22155604	22156565	intron (NM_011261, intron 4 of 63)	Charlie5|DNA|hAT-Charlie	188621	Reln	reelin	protein-coding
peak9119	chr13	91814948	91815802	Intergenic	L1Md_T|LINE|L1	-7679	Zcchc9	zinc finger, CCHC domain containing 9	protein-coding
peak5138	chr11	76151092	76152393	intron (NM_026664, intron 4 of 21)	intron (NM_026664, intron 4 of 21)	27896	Vps53	VPS53 GARP complex subunit	protein-coding
peak18413	chr4	74681782	74683288	Intergenic	RMER17B2|LTR|ERVK	430656	Kdm4c	lysine (K)-specific demethylase 4C	protein-coding
peak24764	chrX	43807635	43808757	Intergenic	L1_Mus3|LINE|L1	217207	Tex13c1	TEX13 family member C1	protein-coding
peak23758	chr6	141565820	141566326	intron (NM_001177772, intron 13 of 14)	ORR1E|LTR|ERVL-MaLR	41719	Slco1c1	solute carrier organic anion transporter family, member 1c1	protein-coding
peak2549	chr10	36936326	36937499	Intergenic	Intergenic	-37632	Hdac2	histone deacetylase 2	protein-coding
peak9464	chr13	113882930	113883517	intron (NM_172595, intron 1 of 4)	intron (NM_172595, intron 1 of 4)	88715	Arl15	ADP-ribosylation factor-like 15	protein-coding
peak19351	chr4	152028756	152030627	intron (NM_031867, intron 5 of 5)	intron (NM_031867, intron 5 of 5)	-2020	Zbtb48	zinc finger and BTB domain containing 48	protein-coding
peak1583	chr1	153226900	153227552	intron (NM_010683, intron 25 of 27)	intron (NM_010683, intron 25 of 27)	-40779	Lamc2	laminin, gamma 2	protein-coding
peak14146	chr17	28690687	28690983	promoter-TSS (NM_001290320)	promoter-TSS (NM_001290320)	-507	Mapk14	mitogen-activated protein kinase 14	protein-coding
peak6818	chr12	37880404	37881490	5' UTR (NM_001361686, exon 1 of 26)	5' UTR (NM_001361686, exon 1 of 26)	430	Dgkb	diacylglycerol kinase, beta	protein-coding
peak14595	chr17	46297266	46298798	5' UTR (NM_001286013, exon 1 of 6)	5' UTR (NM_001286013, exon 1 of 6)	104	Dlk2	delta like non-canonical Notch ligand 2	protein-coding
peak8926	chr13	67483162	67484802	intron (NM_001076791, intron 1 of 3)	intron (NM_001076791, intron 1 of 3)	271	Zfp874b	zinc finger protein 874b	protein-coding
peak19385	chr4	152804399	152805166	Intergenic	Intergenic	107242	Gm833	predicted gene 833	ncRNA
peak16027	chr18	67731870	67732360	Intergenic	Intergenic	-7494	Ptpn2	protein tyrosine phosphatase, non-receptor type 2	protein-coding
peak20916	chr5	89773669	89775853	intron (NM_001081401, intron 4 of 21)	intron (NM_001081401, intron 4 of 21)	108573	Adamts3	a disintegrin-like and metallopeptidase (reprolysin type) with thrombospondin type 1 motif, 3	protein-coding
peak3300	chr10	82652434	82653390	exon (NM_029102, exon 9 of 10)	exon (NM_029102, exon 9 of 10)	23070	Gm9855	thymine DNA glycosylase pseudogene	pseudo
peak4469	chr11	46276328	46277061	intron (NM_133769, intron 8 of 30)	B3A|SINE|B2	35664	Cyfip2	cytoplasmic FMR1 interacting protein 2	protein-coding
peak25742	chrX	118560388	118562060	Intergenic	B3|SINE|B2	-80487	Tgif2lx2	TGFB-induced factor homeobox 2-like, X-linked 2	protein-coding
peak12520	chr16	16212764	16214191	exon (NM_026163, exon 1 of 13)	exon (NM_026163, exon 1 of 13)	132	Pkp2	plakophilin 2	protein-coding
peak18911	chr4	119486326	119487065	intron (NM_177572, intron 1 of 4)	intron (NM_177572, intron 1 of 4)	5903	Rimkla	ribosomal modification protein rimK-like family member A	protein-coding
peak10407	chr14	69779955	69781054	exon (NM_020275, exon 7 of 8)	exon (NM_020275, exon 7 of 8)	13032	Tnfrsf10b	tumor necrosis factor receptor superfamily, member 10b	protein-coding
peak5495	chr11	92694245	92694630	Intergenic	L1Md_T|LINE|L1	-403929	Car10	carbonic anhydrase 10	protein-coding
peak17749	chr4	28496677	28497837	Intergenic	Tigger6b|DNA|TcMar-Tigger	-315874	Epha7	Eph receptor A7	protein-coding
peak13755	chr17	13089923	13090960	Intergenic	L1Md_T|LINE|L1	8031	Gm11166	predicted gene 11166	ncRNA
peak11386	chr15	60353556	60354294	Intergenic	L1Md_T|LINE|L1	-337307	4933412E24Rik	RIKEN cDNA 4933412E24 gene	protein-coding
peak2367	chr10	20170091	20171144	promoter-TSS (NM_001358787)	promoter-TSS (NM_001358787)	-405	Map7	microtubule-associated protein 7	protein-coding
peak26074	chrX	134965798	134966673	Intergenic	RLTR42-int|LTR|ERVK	-1481	Nxf2	nuclear RNA export factor 2	protein-coding
peak6958	chr12	55420040	55421002	Intergenic	CpG	21696	Psma6	proteasome (prosome, macropain) subunit, alpha type 6	protein-coding
peak26044	chrX	134098874	134100407	intron (NM_172203, intron 3 of 12)	intron (NM_172203, intron 3 of 12)	12214	Nox1	NADPH oxidase 1	protein-coding
peak18890	chr4	119111806	119114232	intron (NM_011400, intron 1 of 9)	intron (NM_011400, intron 1 of 9)	4274	Slc2a1	solute carrier family 2 (facilitated glucose transporter), member 1	protein-coding
peak8306	chr13	39823615	39824678	Intergenic	Intergenic	463865	Ofcc1	orofacial cleft 1 candidate 1	protein-coding
peak9409	chr13	110744101	110744628	Intergenic	(CCCTAA)n|Simple_repeat|Simple_repeat	-159135	Gm38397	predicted gene, 38397	ncRNA
peak22647	chr6	89276728	89277074	intron (NR_131021, intron 2 of 3)	intron (NR_131021, intron 2 of 3)	8824	4930512J16Rik	RIKEN cDNA 4930512J16 gene	ncRNA
peak17459	chr4	6129224	6130285	Intergenic	RMER17A2|LTR|ERVK	-61351	Ubxn2b	UBX domain protein 2B	protein-coding
peak10869	chr15	6043032	6044668	intron (NR_155428, intron 2 of 2)	(GA)n|Simple_repeat|Simple_repeat	854	Gm41259	predicted gene, 41259	ncRNA
peak672	chr1	67037906	67038964	intron (NM_001190985, intron 1 of 8)	intron (NM_001190985, intron 1 of 8)	399	Lancl1	LanC (bacterial lantibiotic synthetase component C)-like 1	protein-coding
peak6351	chr11	119621667	119622141	intron (NM_001306081, intron 1 of 32)	intron (NM_001306081, intron 1 of 32)	18999	Rptor	regulatory associated protein of MTOR, complex 1	protein-coding
peak2264	chr10	11555062	11555862	Intergenic	L1Md_F2|LINE|L1	-53762	Timm8a1	translocase of inner mitochondrial membrane 8A1	protein-coding
peak3736	chr10	121706751	121707531	Intergenic	L1Md_A|LINE|L1	-32789	BC048403	cDNA sequence BC048403	protein-coding
peak18047	chr4	38591740	38592616	intron (NR_151606, intron 5 of 5)	L1Md_F3|LINE|L1	263305	Gm12381	predicted gene 12381	ncRNA
peak8896	chr13	66772478	66772877	Intergenic	L1_Mus3|LINE|L1	132673	Uqcrb	ubiquinol-cytochrome c reductase binding protein	protein-coding
peak20771	chr5	86187371	86188017	intron (NM_001310653, intron 1 of 1)	MLTR18_MM|LTR|ERVK	10207	Gnrhr	gonadotropin releasing hormone receptor	protein-coding
peak20501	chr5	54733820	54736529	Intergenic	Intergenic	385182	Gm10440	predicted gene 10440	ncRNA
peak11694	chr15	79605223	79605663	promoter-TSS (NR_103477)	promoter-TSS (NR_103477)	-334	Dmc1	DNA meiotic recombinase 1	protein-coding
peak22705	chr6	97757394	97758442	Intergenic	Intergenic	-49140	Mitf	melanogenesis associated transcription factor	protein-coding
peak5567	chr11	95781584	95782122	Intergenic	RMER19B|LTR|ERVK	32786	Zfp652	zinc finger protein 652	protein-coding
peak25193	chrX	90931143	90931948	Intergenic	Intergenic	39403	Gm44	predicted gene 44	protein-coding
peak18639	chr4	92007549	92008862	Intergenic	Intergenic	139016	Izumo3	IZUMO family member 3	protein-coding
peak11500	chr15	75085469	75087097	Intergenic	B1_Mm|SINE|Alu	25654	Ly6c2	lymphocyte antigen 6 complex, locus C2	protein-coding
peak9573	chr14	7027088	7028420	promoter-TSS (NM_001164727)	promoter-TSS (NM_001164727)	-305	Gm10406	predicted gene 10406	protein-coding
peak21606	chr5	142168467	142169630	intron (NM_177879, intron 38 of 44)	intron (NM_177879, intron 38 of 44)	-232449	Foxk1	forkhead box K1	protein-coding
peak25490	chrX	111329943	111332259	Intergenic	Intergenic	206858	Rps6ka6	ribosomal protein S6 kinase polypeptide 6	protein-coding
peak23779	chr6	142116969	142117371	intron (NM_023718, intron 6 of 14)	L1Md_F2|LINE|L1	68979	Slco1a6	solute carrier organic anion transporter family, member 1a6	protein-coding
peak21859	chr6	11122389	11124194	Intergenic	MERVL-int|LTR|ERVL	-148913	AA545190	EST AA545190	ncRNA
peak22293	chr6	49466339	49467394	intron (NM_029916, intron 23 of 23)	L1MB8|LINE|L1	71262	Stk31	serine threonine kinase 31	protein-coding
peak13266	chr16	73095370	73096062	Intergenic	Intergenic	432567	Robo1	roundabout guidance receptor 1	protein-coding
peak7624	chr12	104262756	104264261	intron (NM_001199940, intron 1 of 5)	intron (NM_001199940, intron 1 of 5)	386	Serpina3i	serine (or cysteine) peptidase inhibitor, clade A, member 3I	protein-coding
peak21389	chr5	121290820	121292777	intron (NM_181421, intron 15 of 75)	intron (NM_181421, intron 15 of 75)	71579	Hectd4	HECT domain E3 ubiquitin protein ligase 4	protein-coding
peak24814	chrX	52368205	52368962	intron (NM_016697, intron 5 of 7)	intron (NM_016697, intron 5 of 7)	9598	Mir6384	microRNA 6384	ncRNA
peak8840	chr13	66062395	66063026	Intergenic	Intergenic	-50743	Gm10324	predicted gene 10324	protein-coding
peak12178	chr15	100353204	100353844	exon (NM_199477, exon 1 of 2)	exon (NM_199477, exon 1 of 2)	324	Mettl7a2	methyltransferase like 7A2	protein-coding
peak21972	chr6	23656640	23657867	intron (NM_153163, intron 2 of 29)	intron (NM_153163, intron 2 of 29)	-2117	Rnf148	ring finger protein 148	protein-coding
peak479	chr1	52399827	52401067	Intergenic	L1Md_T|LINE|L1	100001	Nab1	Ngfi-A binding protein 1	protein-coding
peak5785	chr11	100713709	100714600	TTS (NM_001305003)	TTS (NM_001305003)	225	Hspb9	heat shock protein, alpha-crystallin-related, B9	protein-coding
peak18498	chr4	80831990	80832943	Intergenic	Intergenic	-1747	Tyrp1	tyrosinase-related protein 1	protein-coding
peak12298	chr15	103101877	103102708	Intergenic	CpG	44536	D930007P13Rik	Riken cDNA D930007P13 gene	ncRNA
peak11335	chr15	55874714	55875260	intron (NM_016667, intron 1 of 6)	MMETn-int|LTR|ERVK	31962	Sntb1	syntrophin, basic 1	protein-coding
peak5146	chr11	76285812	76287823	intron (NM_008750, intron 1 of 7)	intron (NM_008750, intron 1 of 7)	43081	Mrm3	mitochondrial rRNA methyltransferase 3	protein-coding
peak21520	chr5	133357323	133358125	Intergenic	L1Md_F2|LINE|L1	-742024	Castor2	cytosolic arginine sensor for mTORC1 subunit 2	protein-coding
peak18365	chr4	71866905	71867949	Intergenic	Intergenic	333466	Tle1	transducin-like enhancer of split 1	protein-coding
peak24739	chrX	38697303	38697622	Intergenic	Intergenic	-62319	C1galt1c1	C1GALT1-specific chaperone 1	protein-coding
peak21505	chr5	131334630	131335198	Intergenic	B4|SINE|B4	-27392	Galnt17	polypeptide N-acetylgalactosaminyltransferase 17	protein-coding
peak20803	chr5	87768779	87769133	Intergenic	Intergenic	-5494	Csn1s2a	casein alpha s2-like A	protein-coding
peak17714	chr4	26637823	26640214	intron (NR_040656, intron 2 of 2)	intron (NR_040656, intron 2 of 2)	66431	4930548K13Rik	RIKEN cDNA 4930548K13 gene	ncRNA
peak18808	chr4	110346034	110346608	intron (NM_001163397, intron 1 of 5)	intron (NM_001163397, intron 1 of 5)	5590	Elavl4	ELAV like RNA binding protein 4	protein-coding
peak7654	chr12	105112038	105113033	Intergenic	Intergenic	-34484	Tcl1b2	T cell leukemia/lymphoma 1B, 2	protein-coding
peak21462	chr5	127553509	127554699	intron (NM_175432, intron 7 of 8)	intron (NM_175432, intron 7 of 8)	63288	Slc15a4	solute carrier family 15, member 4	protein-coding
peak4106	chr11	12036250	12037894	intron (NM_001370603, intron 1 of 17)	CpG	348	Grb10	growth factor receptor bound protein 10	protein-coding
peak19463	chr4	155472367	155473746	Intergenic	Intergenic	3942	Tmem52	transmembrane protein 52	protein-coding
peak19857	chr4	172549606	172550250	Intergenic	Intergenic	16218802	Vmn2r123	vomeronasal 2, receptor 123	protein-coding
peak10901	chr15	8820105	8821610	Intergenic	Intergenic	-110050	Slc1a3	solute carrier family 1 (glial high affinity glutamate transporter), member 3	protein-coding
peak3677	chr10	118803266	118804064	Intergenic	Intergenic	65238	Dyrk2	dual-specificity tyrosine-(Y)-phosphorylation regulated kinase 2	protein-coding
peak17963	chr4	33933928	33934414	intron (NM_001365881, intron 1 of 1)	intron (NM_001365881, intron 1 of 1)	7791	Cnr1	cannabinoid receptor 1 (brain)	protein-coding
peak13912	chr17	23601093	23602348	intron (NM_001289481, intron 1 of 6)	intron (NM_001289481, intron 1 of 6)	894	Zscan10	zinc finger and SCAN domain containing 10	protein-coding
peak21382	chr5	120938454	120939386	Intergenic	MER117|DNA|hAT-Charlie	24102	Oas1d	2'-5' oligoadenylate synthetase 1D	protein-coding
peak20005	chr4	180234458	180236783	Intergenic	Intergenic	23904494	Vmn2r123	vomeronasal 2, receptor 123	protein-coding
peak4082	chr11	9974206	9975791	Intergenic	MMETn-int|LTR|ERVK	783056	Abca13	ATP-binding cassette, sub-family A (ABC1), member 13	protein-coding
peak2266	chr10	12266513	12266970	Intergenic	L1Md_A|LINE|L1	594994	Utrn	utrophin	protein-coding
peak2084	chr1	189012960	189013789	Intergenic	MT2A|LTR|ERVL	-5534	Kctd3	potassium channel tetramerisation domain containing 3	protein-coding
peak11455	chr15	72030300	72030661	intron (NM_027174, intron 1 of 63)	intron (NM_027174, intron 1 of 63)	3747	Col22a1	collagen, type XXII, alpha 1	protein-coding
peak24128	chr6	154170180	154171373	Intergenic	Intergenic	4604694	Gm21814	predicted gene, 21814	protein-coding
peak17636	chr4	23939869	23940554	Intergenic	Intergenic	-556240	Mms22l	MMS22-like, DNA repair protein	protein-coding
peak13978	chr17	24757999	24758307	exon (NM_001357342, exon 3 of 3)	exon (NM_001357342, exon 3 of 3)	5165	Hs3st6	heparan sulfate (glucosamine) 3-O-sulfotransferase 6	protein-coding
peak23440	chr6	133183704	133184949	Intergenic	ERVB4_1-I_MM-int|LTR|ERVK	79087	Smim10l1	small integral membrane protein 10 like 1	protein-coding
peak13429	chr16	91405847	91407029	TTS (NM_010509)	TTS (NM_010509)	203	Il10rb	interleukin 10 receptor, beta	protein-coding
peak24139	chr6	154864412	154864995	Intergenic	Intergenic	5298621	Gm21814	predicted gene, 21814	protein-coding
peak20482	chr5	52413293	52414184	intron (NM_001256059, intron 4 of 11)	intron (NM_001256059, intron 4 of 11)	-27421	Gm3519	predicted gene 3519	ncRNA
peak22117	chr6	41135635	41137769	Intergenic	Intergenic	-101193	2210010C04Rik	RIKEN cDNA 2210010C04 gene	protein-coding
peak11643	chr15	78531651	78532336	Intergenic	Intergenic	-2342	C1qtnf6	C1q and tumor necrosis factor related protein 6	protein-coding
peak16919	chr19	35234460	35235221	Intergenic	L1Md_T|LINE|L1	269444	Mir1950	microRNA 1950	ncRNA
peak14669	chr17	47904332	47904623	exon (NM_001110824, exon 2 of 17)	exon (NM_001110824, exon 2 of 17)	20155	Foxp4	forkhead box P4	protein-coding
peak14981	chr17	72634572	72635582	Intergenic	L1Md_T|LINE|L1	-30770	Alk	anaplastic lymphoma kinase	protein-coding
peak2980	chr10	69032991	69034732	promoter-TSS (NR_155866)	promoter-TSS (NR_155866)	27	Gm33035	predicted gene, 33035	ncRNA
peak23597	chr6	135962825	135964817	intron (NM_001363750, intron 4 of 14)	ORR1B1|LTR|ERVL-MaLR	209724	Grin2b	glutamate receptor, ionotropic, NMDA2B (epsilon 2)	protein-coding
peak9641	chr14	13901430	13901996	Intergenic	Intergenic	59600	Thoc7	THO complex 7	protein-coding
peak18246	chr4	64312508	64313720	Intergenic	Intergenic	-36511	Gm11217	predicted gene 11217	ncRNA
peak21955	chr6	21879187	21880659	Intergenic	(CAAAA)n|Simple_repeat|Simple_repeat	-27390	Tspan12	tetraspanin 12	protein-coding
peak16890	chr19	32760377	32760883	intron (NM_008960, intron 1 of 8)	intron (NM_008960, intron 1 of 8)	3053	Pten	phosphatase and tensin homolog	protein-coding
peak1037	chr1	94481224	94482267	Intergenic	L1Md_A|LINE|L1	-315697	4930440C22Rik	RIKEN cDNA 4930440C22 gene	ncRNA
peak392	chr1	40358302	40358613	intron (NM_001356478, intron 9 of 10)	RMER10A|LTR|ERVL	33868	Il1rl2	interleukin 1 receptor-like 2	protein-coding
peak2102	chr1	190747164	190747687	Intergenic	Intergenic	164345	Rps6kc1	ribosomal protein S6 kinase polypeptide 1	protein-coding
peak21773	chr6	3083037	3084040	Intergenic	L1_Mus1|LINE|L1	-204981	Gm8579	spermatogenesis associated glutamate (E)-rich protein 4a pseudogene	pseudo
peak20884	chr5	89212825	89214608	intron (NM_001359212, intron 15 of 22)	intron (NM_001359212, intron 15 of 22)	185750	Slc4a4	solute carrier family 4 (anion exchanger), member 4	protein-coding
peak18825	chr4	113440576	113442615	Intergenic	L1_Mur3|LINE|L1	-154622	Skint6	selection and upkeep of intraepithelial T cells 6	protein-coding
peak7127	chr12	71317481	71318853	exon (NM_001190466, exon 4 of 4)	exon (NM_001190466, exon 4 of 4)	8283	Dact1	dishevelled-binding antagonist of beta-catenin 1	protein-coding
peak23784	chr6	143074090	143074384	intron (NM_001362117, intron 7 of 26)	intron (NM_001362117, intron 7 of 26)	25915	C2cd5	C2 calcium-dependent domain containing 5	protein-coding
peak13130	chr16	51973869	51974551	Intergenic	L1Md_T|LINE|L1	13077	Gm29686	predicted gene, 29686	ncRNA
peak11527	chr15	76002998	76003337	exon (NM_134087, exon 5 of 5)	exon (NM_134087, exon 5 of 5)	6331	Fam83h	family with sequence similarity 83, member H	protein-coding
peak2728	chr10	52027259	52028060	exon (NM_153786, exon 3 of 3)	exon (NM_153786, exon 3 of 3)	5157	Vgll2	vestigial like family member 2	protein-coding
peak25125	chrX	79032994	79033382	Intergenic	L1Md_T|LINE|L1	295425	Fam47c	family with sequence similarity 47, member C	protein-coding
peak10248	chr14	58075021	58076619	intron (NM_013518, intron 1 of 2)	CpG	3134	Fgf9	fibroblast growth factor 9	protein-coding
peak11912	chr15	88709825	88711352	intron (NM_001033274, intron 6 of 12)	ORR1A2|LTR|ERVL-MaLR	23631	Brd1	bromodomain containing 1	protein-coding
peak8489	chr13	51003601	51003929	Intergenic	Intergenic	96962	9430083A17Rik	RIKEN cDNA 9430083A17 gene	ncRNA
peak22545	chr6	82041179	82042164	promoter-TSS (NM_145570)	promoter-TSS (NM_145570)	43	Eva1a	eva-1 homolog A (C. elegans)	protein-coding
peak9114	chr13	91460174	91460702	promoter-TSS (NM_024186)	promoter-TSS (NM_024186)	-659	Ssbp2	single-stranded DNA binding protein 2	protein-coding
peak6791	chr12	33766453	33766924	Intergenic	L1Md_T|LINE|L1	-161737	Ferd3l	Fer3 like bHLH transcription factor	protein-coding
peak18453	chr4	76805641	76807699	intron (NR_160919, intron 8 of 39)	L1Md_F2|LINE|L1	-462427	Ptprd	protein tyrosine phosphatase, receptor type, D	protein-coding
peak14480	chr17	36866772	36867348	exon (NM_001177872, exon 1 of 7)	exon (NM_001177872, exon 1 of 7)	127	Trim15	tripartite motif-containing 15	protein-coding
peak5853	chr11	102087122	102088461	intron (NM_016695, intron 1 of 12)	intron (NM_016695, intron 1 of 12)	724	Mpp2	membrane protein, palmitoylated 2 (MAGUK p55 subfamily member 2)	protein-coding
peak10653	chr14	103413283	103414085	Intergenic	L1Md_T|LINE|L1	-66884	Mycbp2	MYC binding protein 2, E3 ubiquitin protein ligase	protein-coding
peak33	chr1	7271432	7272461	Intergenic	L1Md_F3|LINE|L1	183026	Pcmtd1	protein-L-isoaspartate (D-aspartate) O-methyltransferase domain containing 1	protein-coding
peak10007	chr14	45690640	45691040	Intergenic	Intergenic	-32697	Ddhd1	DDHD domain containing 1	protein-coding
peak20650	chr5	69859958	69861578	Intergenic	L1_Mur2|LINE|L1	-268464	Gnpda2	glucosamine-6-phosphate deaminase 2	protein-coding
peak20523	chr5	56603768	56604107	Intergenic	Lx9|LINE|L1	1113982	4932441J04Rik	RIKEN cDNA 4932441J04 gene	ncRNA
peak216	chr1	27755102	27755658	Intergenic	L1Md_T|LINE|L1	-128666	Gm5524	predicted gene 5524	ncRNA
peak16583	chr19	8929012	8930666	promoter-TSS (NM_009073)	promoter-TSS (NM_009073)	145	Eml3	echinoderm microtubule associated protein like 3	protein-coding
peak9443	chr13	112998605	112999221	exon (NM_001037914, exon 7 of 7)	exon (NM_001037914, exon 7 of 7)	5045	Mcidas	multiciliate differentiation and DNA synthesis associated cell cycle protein	protein-coding
peak513	chr1	55130496	55131102	promoter-TSS (NM_001310585)	promoter-TSS (NM_001310585)	-446	Mob4	MOB family member 4, phocein	protein-coding
peak7393	chr12	84875563	84876918	non-coding (NR_028577, exon 1 of 1)	non-coding (NR_028577, exon 1 of 1)	251	Ltbp2	latent transforming growth factor beta binding protein 2	protein-coding
peak10822	chr14	123066833	123067628	Intergenic	L1Md_A|LINE|L1	-83947	Tmtc4	transmembrane and tetratricopeptide repeat containing 4	protein-coding
peak6391	chr11	120616549	120618420	TTS (NM_153056)	TTS (NM_153056)	461	Pcyt2	phosphate cytidylyltransferase 2, ethanolamine	protein-coding
peak24469	chrX	25516227	25517787	Intergenic	L1VL1|LINE|L1	53442	Gm1993	predicted gene 1993	protein-coding
peak23200	chr6	125726865	125729282	intron (NM_001364563, intron 2 of 23)	intron (NM_001364563, intron 2 of 23)	16885	Ano2	anoctamin 2	protein-coding
peak21184	chr5	102469753	102470741	Intergenic	Intergenic	-11144	Arhgap24	Rho GTPase activating protein 24	protein-coding
peak24443	chrX	24601625	24603001	Intergenic	Intergenic	-29008	Gm4297	predicted gene 4297	protein-coding
peak4635	chr11	54438170	54440008	intron (NM_173753, intron 1 of 17)	intron (NM_173753, intron 1 of 17)	910	Fnip1	folliculin interacting protein 1	protein-coding
peak25634	chrX	115374054	115374586	Intergenic	L1Md_F3|LINE|L1	-392935	Gm7429	predicted pseudogene 7429	protein-coding
peak17131	chr19	45234864	45235933	5' UTR (NM_010691, exon 2 of 3)	5' UTR (NM_010691, exon 2 of 3)	1443	Lbx1	ladybird homeobox 1	protein-coding
peak13830	chr17	17234387	17236949	intron (NM_001362181, intron 1 of 3)	L1_Mus3|LINE|L1	765	LOC102640673	zinc finger protein 431-like	protein-coding
peak7886	chr13	3891880	3893638	intron (NM_019671, intron 3 of 11)	intron (NM_019671, intron 3 of 11)	822	Net1	neuroepithelial cell transforming gene 1	protein-coding
peak18701	chr4	99908960	99909615	intron (NM_145549, intron 9 of 11)	MER44D|DNA|TcMar-Tigger	-20164	Pgm2	phosphoglucomutase 2	protein-coding
peak18436	chr4	75873875	75874373	Intergenic	L1Md_F2|LINE|L1	470119	Ptprd	protein tyrosine phosphatase, receptor type, D	protein-coding
peak14219	chr17	30657792	30658533	intron (NM_013811, intron 11 of 92)	intron (NM_013811, intron 11 of 92)	31226	Dnah8	dynein, axonemal, heavy chain 8	protein-coding
peak8914	chr13	67194390	67195188	intron (NM_001048204, intron 1 of 3)	intron (NM_001048204, intron 1 of 3)	283	Zfp455	zinc finger protein 455	protein-coding
peak4774	chr11	60739680	60740956	3' UTR (NM_009410, exon 19 of 19)	3' UTR (NM_009410, exon 19 of 19)	11655	Mir5100	microRNA 5100	ncRNA
peak8839	chr13	66042413	66042926	Intergenic	ORR1B1|LTR|ERVL-MaLR	-70784	Gm10324	predicted gene 10324	protein-coding
peak16325	chr18	90509507	90509913	promoter-TSS (NM_198295)	promoter-TSS (NM_198295)	-444	Tmx3	thioredoxin-related transmembrane protein 3	protein-coding
peak5109	chr11	75282285	75282676	Intergenic	Intergenic	65903	Rpa1	replication protein A1	protein-coding
peak9535	chr14	4110654	4111579	Intergenic	Intergenic	87175	Gm5796	predicted gene 5796	protein-coding
peak1629	chr1	156302835	156303948	promoter-TSS (NM_001134741)	promoter-TSS (NM_001134741)	-43	Tdrd5	tudor domain containing 5	protein-coding
peak24585	chrX	31153153	31154843	Intergenic	L1Md_T|LINE|L1	-182371	Btbd35f16	BTB domain containing 35, family member 16	protein-coding
peak24468	chrX	25499919	25500600	Intergenic	L1Md_F2|LINE|L1	70190	Gm1993	predicted gene 1993	protein-coding
peak15903	chr18	60853883	60854713	Intergenic	B3A|SINE|B2	-5334	Tcof1	treacle ribosome biogenesis factor 1	protein-coding
peak25426	chrX	108677213	108678227	Intergenic	L1MB8|LINE|L1	156626	Brwd3	bromodomain and WD repeat domain containing 3	protein-coding
peak23332	chr6	129740555	129742242	promoter-TSS (NM_177155)	promoter-TSS (NM_177155)	-914	Klri2	killer cell lectin-like receptor family I member 2	protein-coding
peak19780	chr4	168687621	168688055	Intergenic	Intergenic	12356712	Vmn2r123	vomeronasal 2, receptor 123	protein-coding
peak17059	chr19	43614397	43615201	exon (NM_008699, exon 2 of 2)	exon (NM_008699, exon 2 of 2)	2474	Nkx2-3	NK2 homeobox 3	protein-coding
peak1089	chr1	106118828	106119698	Intergenic	L1Md_T|LINE|L1	52261	Gm20753	predicted gene, 20753	ncRNA
peak17352	chr19	57657593	57657996	intron (NM_181415, intron 9 of 28)	intron (NM_181415, intron 9 of 28)	46760	Atrnl1	attractin like 1	protein-coding
peak19331	chr4	151049771	151050226	exon (NM_009498, exon 4 of 5)	exon (NM_009498, exon 4 of 5)	-5333	Per3	period circadian clock 3	protein-coding
peak17738	chr4	27677478	27678263	Intergenic	Lx5|LINE|L1	-972421	4930548K13Rik	RIKEN cDNA 4930548K13 gene	ncRNA
peak2130	chr1	191989215	191990297	Intergenic	Intergenic	8878	Mir3473c	microRNA 3473c	ncRNA
peak9505	chr13	119661686	119662508	Intergenic	IAPEY4_I-int|LTR|ERVK	-17945	1700074H08Rik	RIKEN cDNA 1700074H08 gene	ncRNA
peak248	chr1	33635771	33637091	intron (NM_008922, intron 5 of 13)	intron (NM_008922, intron 5 of 13)	33363	Prim2	DNA primase, p58 subunit	protein-coding
peak22629	chr6	88438297	88439023	intron (NM_023060, intron 1 of 6)	B2_Mm1t|SINE|B2	7879	Eefsec	eukaryotic elongation factor, selenocysteine-tRNA-specific	protein-coding
peak13135	chr16	53530204	53530757	Intergenic	L1Md_A|LINE|L1	-714736	4930404A05Rik	RIKEN cDNA 4930404A05 gene	ncRNA
peak6811	chr12	36316819	36317649	exon (NM_025312, exon 2 of 2)	exon (NM_025312, exon 2 of 2)	3065	Sostdc1	sclerostin domain containing 1	protein-coding
peak21784	chr6	3729713	3730627	intron (NM_001042725, intron 3 of 14)	intron (NM_001042725, intron 3 of 14)	-8167	Mir489	microRNA 489	ncRNA
peak14579	chr17	45724010	45724463	Intergenic	Intergenic	9608	1600014C23Rik	RIKEN cDNA 1600014C23 gene	protein-coding
peak2366	chr10	20160870	20161774	intron (NM_008635, intron 1 of 17)	intron (NM_008635, intron 1 of 17)	-9700	Map7	microtubule-associated protein 7	protein-coding
peak456	chr1	47105760	47106414	Intergenic	L1Md_T|LINE|L1	-180311	Slc39a10	solute carrier family 39 (zinc transporter), member 10	protein-coding
peak13506	chr16	94170390	94170735	intron (NM_139145, intron 6 of 10)	ORR1E|LTR|ERVL-MaLR	85302	Sim2	single-minded family bHLH transcription factor 2	protein-coding
peak8178	chr13	28952161	28953684	exon (NM_009238, exon 1 of 1)	exon (NM_009238, exon 1 of 1)	777	Sox4	SRY (sex determining region Y)-box 4	protein-coding
peak19183	chr4	135731352	135731770	intron (NM_178257, intron 1 of 6)	B3|SINE|B2	3402	Il22ra1	interleukin 22 receptor, alpha 1	protein-coding
peak6854	chr12	42666699	42667331	Intergenic	L1Md_Gf|LINE|L1	367202	Gm33340	predicted gene, 33340	ncRNA
peak23731	chr6	141059718	141061472	Intergenic	Intergenic	-188674	Pde3a	phosphodiesterase 3A, cGMP inhibited	protein-coding
peak23389	chr6	132315903	132316664	intron (NM_053251, intron 5 of 7)	L1Md_T|LINE|L1	-1540	Prpmp5	proline-rich protein MP5	protein-coding
peak22858	chr6	108025388	108025782	Intergenic	Intergenic	-39460	Setmar	SET domain without mariner transposase fusion	protein-coding
peak25585	chrX	114610730	114612339	Intergenic	L1Md_T|LINE|L1	137201	Klhl4	kelch-like 4	protein-coding
peak3467	chr10	94514349	94515951	intron (NM_172051, intron 1 of 3)	CpG	293	Tmcc3	transmembrane and coiled coil domains 3	protein-coding
peak12677	chr16	21926119	21926493	exon (NM_172821, exon 12 of 13)	exon (NM_172821, exon 12 of 13)	21246	Tmem41a	transmembrane protein 41a	protein-coding
peak24195	chr6	155993175	155994691	Intergenic	Intergenic	6427851	Gm21814	predicted gene, 21814	protein-coding
peak22498	chr6	72145553	72145943	intron (NM_001035228, intron 4 of 6)	Tigger5b|DNA|TcMar-Tigger	-22551	4933431G14Rik	RIKEN cDNA 4933431G14 gene	ncRNA
peak4909	chr11	68939741	68940857	Intergenic	Intergenic	-13218	Odf4	outer dense fiber of sperm tails 4	protein-coding
peak23338	chr6	129877191	129878183	Intergenic	Lx2|LINE|L1	-1015	Klra17	killer cell lectin-like receptor, subfamily A, member 17	protein-coding
peak20861	chr5	88620873	88623699	intron (NM_001359209, intron 5 of 17)	intron (NM_001359209, intron 5 of 17)	38773	Rufy3	RUN and FYVE domain containing 3	protein-coding
peak19354	chr4	152082066	152082655	Intergenic	Intergenic	-4503	Plekhg5	pleckstrin homology domain containing, family G (with RhoGef domain) member 5	protein-coding
peak25249	chrX	94045768	94046991	Intergenic	Intergenic	77028	Zfx	zinc finger protein X-linked	protein-coding
peak13313	chr16	81747802	81749357	Intergenic	MMETn-int|LTR|ERVK	547882	Ncam2	neural cell adhesion molecule 2	protein-coding
peak11005	chr15	25774119	25776054	intron (NM_001353141, intron 1 of 22)	intron (NM_001353141, intron 1 of 22)	1073	Myo10	myosin X	protein-coding
peak16467	chr19	5843941	5845230	non-coding (NR_003513, exon 1 of 1)	non-coding (NR_003513, exon 1 of 1)	893	Neat1	nuclear paraspeckle assembly transcript 1 (non-protein coding)	ncRNA
peak18274	chr4	68291670	68291976	Intergenic	L1Md_A|LINE|L1	30138	Gm12911	predicted gene 12911	ncRNA
peak9517	chr14	3049448	3049820	intron (NM_001177715, intron 1 of 6)	CpG	349	Gm2897	predicted gene 2897	protein-coding
peak9938	chr14	37742633	37742927	Intergenic	MMERVK9C_I-int|LTR|ERVK	-607458	Ghitm	growth hormone inducible transmembrane protein	protein-coding
peak22583	chr6	84523459	84523937	Intergenic	Intergenic	70112	Cyp26b1	cytochrome P450, family 26, subfamily b, polypeptide 1	protein-coding
peak15062	chr17	80644777	80645071	intron (NM_001290345, intron 8 of 33)	intron (NM_001290345, intron 8 of 33)	-67111	Cdkl4	cyclin-dependent kinase-like 4	protein-coding
peak23846	chr6	145868990	145870654	Intergenic	Intergenic	-4402	Bhlhe41	basic helix-loop-helix family, member e41	protein-coding
peak15756	chr18	43437761	43438555	exon (NM_001291455, exon 1 of 14)	exon (NM_001291455, exon 1 of 14)	128	Dpysl3	dihydropyrimidinase-like 3	protein-coding
peak6998	chr12	58858138	58858653	Intergenic	L1Md_A|LINE|L1	153622	Sec23a	SEC23 homolog A, COPII coat complex component	protein-coding
peak23824	chr6	145565772	145566095	Intergenic	Intergenic	-50030	Tuba3b	tubulin, alpha 3B	protein-coding
peak4120	chr11	13815875	13817182	Intergenic	L1Md_A|LINE|L1	362513	4930554G24Rik	RIKEN cDNA 4930554G24 gene	ncRNA
peak16126	chr18	75309444	75309739	Intergenic	Intergenic	-12262	2010010A06Rik	RIKEN cDNA 2010010A06 gene	ncRNA
peak5470	chr11	88897246	88898557	Intergenic	Intergenic	-8027	Scpep1os	serine carboxypeptidase 1, opposite strand	ncRNA
peak22248	chr6	46185224	46185910	intron (NM_001004357, intron 9 of 23)	intron (NM_001004357, intron 9 of 23)	-1058829	Cntnap2	contactin associated protein-like 2	protein-coding
peak1939	chr1	179859087	179859381	Intergenic	Tigger5b|DNA|TcMar-Tigger	-55219	Ahctf1	AT hook containing transcription factor 1	protein-coding
peak24746	chrX	40075853	40076414	Intergenic	Lx3C|LINE|L1	-212529	Cypt14	cysteine-rich perinuclear theca 14	protein-coding
peak11735	chr15	80254521	80254949	promoter-TSS (NM_009716)	promoter-TSS (NM_009716)	-449	Atf4	activating transcription factor 4	protein-coding
peak19484	chr4	155825153	155827131	Intergenic	RLTR18-int|LTR|ERVK	-5127	Aurkaip1	aurora kinase A interacting protein 1	protein-coding
peak209	chr1	25526149	25526515	intron (NM_175642, intron 7 of 30)	L1Md_T|LINE|L1	-248378	Gm20172	predicted gene, 20172	protein-coding
peak848	chr1	84379063	84379850	intron (NM_152915, intron 12 of 12)	L1Md_T|LINE|L1	-94811	Pid1	phosphotyrosine interaction domain containing 1	protein-coding
peak17834	chr4	30707317	30708014	intron (NR_040655, intron 2 of 6)	intron (NR_040655, intron 2 of 6)	43069	4930556G01Rik	RIKEN cDNA 4930556G01 gene	ncRNA
peak243	chr1	33481837	33482216	intron (NM_008922, intron 11 of 13)	intron (NM_008922, intron 11 of 13)	187768	Prim2	DNA primase, p58 subunit	protein-coding
peak7338	chr12	83535955	83536298	intron (NM_030246, intron 9 of 13)	intron (NM_030246, intron 9 of 13)	10077	Dcaf4	DDB1 and CUL4 associated factor 4	protein-coding
peak4434	chr11	43625660	43627331	Intergenic	Intergenic	-24933	Fabp6	fatty acid binding protein 6	protein-coding
peak18375	chr4	72740682	72741342	Intergenic	L1Md_F2|LINE|L1	111622	Aldoart1	aldolase 1 A, retrogene 1	protein-coding
peak24393	chrX	23434614	23436175	Intergenic	Intergenic	-70312	Klhl13	kelch-like 13	protein-coding
peak8970	chr13	72629920	72630249	intron (NM_010574, intron 1 of 4)	CpG	1264	Irx2	Iroquois homeobox 2	protein-coding
peak17833	chr4	30700024	30700516	intron (NR_040655, intron 2 of 6)	intron (NR_040655, intron 2 of 6)	35674	4930556G01Rik	RIKEN cDNA 4930556G01 gene	ncRNA
peak21501	chr5	131178706	131179650	intron (NM_145218, intron 1 of 10)	RMER15|LTR|ERVL	128344	Galnt17	polypeptide N-acetylgalactosaminyltransferase 17	protein-coding
peak15738	chr18	41509985	41510599	Intergenic	L1Md_A|LINE|L1	440902	Prelid2	PRELI domain containing 2	protein-coding
peak13200	chr16	60604962	60606441	promoter-TSS (NM_007938)	promoter-TSS (NM_007938)	-170	Epha6	Eph receptor A6	protein-coding
peak9622	chr14	11571778	11572513	intron (NM_008981, intron 1 of 29)	intron (NM_008981, intron 1 of 29)	18592	Ptprg	protein tyrosine phosphatase, receptor type, G	protein-coding
peak9392	chr13	109601533	109601824	intron (NM_011056, intron 3 of 16)	intron (NM_011056, intron 3 of 16)	276934	Mir582	microRNA 582	ncRNA
peak8398	chr13	44869365	44870133	intron (NM_021878, intron 4 of 18)	LSU-rRNA_Hsa|rRNA|rRNA	132347	Dtnbp1	dystrobrevin binding protein 1	protein-coding
peak18584	chr4	90744634	90745148	Intergenic	Lx7|LINE|L1	-383577	Gm12633	zinc finger protein 352 pseudogene	pseudo
peak10846	chr15	4032865	4033177	intron (NM_024188, intron 1 of 16)	intron (NM_024188, intron 1 of 16)	-5615	BC037032	cDNA Sequence BC037032	ncRNA
peak20621	chr5	67514715	67515748	Intergenic	Intergenic	51333	C330024D21Rik	RIKEN cDNA C330024D21 gene	ncRNA
peak9525	chr14	3332214	3332616	Intergenic	G-rich|Low_complexity|Low_complexity	-62678	Gm10413	predicted gene 10413	protein-coding
peak25076	chrX	75518444	75518956	intron (NM_011692, intron 2 of 5)	L1MA4|LINE|L1	4403	Vbp1	von Hippel-Lindau binding protein 1	protein-coding
peak20978	chr5	94309498	94311295	Intergenic	Intergenic	-3600	A430089I19Rik	RIKEN cDNA A430089I19 gene	protein-coding
peak9313	chr13	102708108	102709147	Intergenic	B4|SINE|B4	15069	Cd180	CD180 antigen	protein-coding
peak21831	chr6	9179872	9180952	intron (NM_008751, intron 1 of 1)	intron (NM_008751, intron 1 of 1)	230393	Nxph1	neurexophilin 1	protein-coding
peak3617	chr10	115036031	115036968	Intergenic	L1Md_T|LINE|L1	148523	Tph2	tryptophan hydroxylase 2	protein-coding
peak16299	chr18	85916795	85917747	Intergenic	L1Md_T|LINE|L1	-477681	Neto1	neuropilin (NRP) and tolloid (TLL)-like 1	protein-coding
peak12506	chr16	15442063	15442397	Intergenic	L1Md_T|LINE|L1	152288	Ube2v2	ubiquitin-conjugating enzyme E2 variant 2	protein-coding
peak11264	chr15	47196515	47196809	Intergenic	RMER16-int|LTR|ERVK	573357	4930548G14Rik	RIKEN cDNA 4930548G14 gene	ncRNA
peak13196	chr16	59599936	59601296	intron (NM_174848, intron 1 of 21)	CpG	431	Crybg3	beta-gamma crystallin domain containing 3	protein-coding
peak23751	chr6	141464360	141465149	intron (NM_018779, intron 4 of 15)	intron (NM_018779, intron 4 of 15)	-59600	Slco1c1	solute carrier organic anion transporter family, member 1c1	protein-coding
peak24847	chrX	56259243	56259838	Intergenic	Intergenic	-46659	Gm773	predicted gene 773	protein-coding
peak14960	chr17	70957426	70957742	Intergenic	Intergenic	32932	Myl12b	myosin, light chain 12B, regulatory	protein-coding
peak18923	chr4	119818590	119819108	intron (NM_010657, intron 1 of 8)	L1Md_T|LINE|L1	4171	Hivep3	human immunodeficiency virus type I enhancer binding protein 3	protein-coding
peak3143	chr10	79734819	79736171	TTS (NM_172551)	TTS (NM_172551)	11086	Polrmt	polymerase (RNA) mitochondrial (DNA directed)	protein-coding
peak2539	chr10	34296732	34298384	exon (NM_030203, exon 1 of 1)	exon (NM_030203, exon 1 of 1)	137	Tspyl4	TSPY-like 4	protein-coding
peak1159	chr1	119492220	119492680	intron (NM_022327, intron 1 of 4)	RLTR26B_MM|LTR|ERVK	12332	Ralb	v-ral simian leukemia viral oncogene B	protein-coding
peak25204	chrX	92106527	92107031	Intergenic	L1M5|LINE|L1	-90446	Mageb1	melanoma antigen, family B, 1	protein-coding
peak21609	chr5	142530101	142531217	promoter-TSS (NM_019943)	promoter-TSS (NM_019943)	-583	Papolb	poly (A) polymerase beta (testis specific)	protein-coding
peak7056	chr12	67950319	67951383	Intergenic	L1Md_A|LINE|L1	-728302	Mdga2	MAM domain containing glycosylphosphatidylinositol anchor 2	protein-coding
peak4362	chr11	33543451	33543844	Intergenic	Intergenic	-29894	Ranbp17	RAN binding protein 17	protein-coding
peak19267	chr4	146535363	146535950	intron (NM_001243138, intron 4 of 4)	intron (NM_001243138, intron 4 of 4)	11217	1700095A21Rik	RIKEN cDNA 1700095A21 gene	ncRNA
peak22816	chr6	106529591	106529912	intron (NM_001109749, intron 13 of 25)	intron (NM_001109749, intron 13 of 25)	219286	Il5ra	interleukin 5 receptor, alpha	protein-coding
peak25188	chrX	90785783	90786386	Intergenic	MLT1D|LTR|ERVL-MaLR	-106058	Gm44	predicted gene 44	protein-coding
peak17075	chr19	43916830	43917296	intron (NM_028029, intron 1 of 15)	intron (NM_028029, intron 1 of 15)	23135	Dnmbp	dynamin binding protein	protein-coding
peak24103	chr6	152282856	152283339	Intergenic	Intergenic	2717015	Gm21814	predicted gene, 21814	protein-coding
peak15321	chr18	12305020	12306001	intron (NM_001190371, intron 1 of 9)	CpG	210	Ankrd29	ankyrin repeat domain 29	protein-coding
peak2916	chr10	63220153	63220800	Intergenic	L1Md_T|LINE|L1	-16524	Mypn	myopalladin	protein-coding
peak21428	chr5	123235814	123236214	intron (NM_026000, intron 2 of 5)	MLT1D|LTR|ERVL-MaLR	7824	Psmd9	proteasome (prosome, macropain) 26S subunit, non-ATPase, 9	protein-coding
peak7863	chr12	118683501	118684229	Intergenic	L1Md_T|LINE|L1	-153672	D230030E09Rik	Riken cDNA D230030E09 gene	ncRNA
peak21557	chr5	136721165	136722215	Intergenic	B4A|SINE|B4	27513	Myl10	myosin, light chain 10, regulatory	protein-coding
peak23299	chr6	129246601	129247198	Intergenic	Intergenic	-8417	2310001H17Rik	RIKEN cDNA 2310001H17 gene	ncRNA
peak18865	chr4	118510233	118510810	Intergenic	Intergenic	-16754	2610528J11Rik	RIKEN cDNA 2610528J11 gene	protein-coding
peak9410	chr13	111073533	111074589	Intergenic	L1Md_T|LINE|L1	155370	3110015C05Rik	RIKEN cDNA 3110015C05 gene	ncRNA
peak7584	chr12	101142235	101143658	Intergenic	L1Md_T|LINE|L1	-2663	Kif4-ps	kinesin family member 4, pseudogene	pseudo
peak4129	chr11	16506302	16508613	intron (NM_011343, intron 1 of 3)	intron (NM_011343, intron 1 of 3)	1027	Sec61g	SEC61, gamma subunit	protein-coding
peak16612	chr19	10304463	10305101	promoter-TSS (NM_198114)	promoter-TSS (NM_198114)	95	Dagla	diacylglycerol lipase, alpha	protein-coding
peak3720	chr10	121350469	121351620	exon (NM_001361015, exon 1 of 13)	exon (NM_001361015, exon 1 of 13)	600	Tbc1d30	TBC1 domain family, member 30	protein-coding
peak21090	chr5	96669816	96670194	intron (NM_175473, intron 30 of 73)	intron (NM_175473, intron 30 of 73)	-123380	Anxa3	annexin A3	protein-coding
peak18309	chr4	70317871	70318466	intron (NM_001313762, intron 9 of 33)	intron (NM_001313762, intron 9 of 33)	92267	Cdk5rap2	CDK5 regulatory subunit associated protein 2	protein-coding
peak23738	chr6	141219869	141220276	Intergenic	Lx3B|LINE|L1	-29197	Pde3a	phosphodiesterase 3A, cGMP inhibited	protein-coding
peak20996	chr5	95071979	95072324	Intergenic	Lx5|LINE|L1	83525	Gm6367	predicted gene 6367	pseudo
peak910	chr1	87213978	87216638	intron (NM_001039169, intron 1 of 6)	intron (NM_001039169, intron 1 of 6)	1369	Eif4e2	eukaryotic translation initiation factor 4E member 2	protein-coding
peak18986	chr4	122335393	122335974	Intergenic	Intergenic	-353576	9530002B09Rik	RIKEN cDNA 9530002B09 gene	protein-coding
peak10596	chr14	93214910	93216619	intron (NM_001081377, intron 4 of 4)	L1Md_T|LINE|L1	674905	Pcdh9	protocadherin 9	protein-coding
peak21485	chr5	129878495	129879427	non-coding (NR_145486, exon 1 of 9)	non-coding (NR_145486, exon 1 of 9)	127	Phkg1	phosphorylase kinase gamma 1	protein-coding
peak3965	chr11	4643513	4643895	intron (NM_029291, intron 2 of 19)	L1MA10|LINE|L1	5911	Ascc2	activating signal cointegrator 1 complex subunit 2	protein-coding
peak10991	chr15	25590427	25591188	Intergenic	Intergenic	-31743	Myo10	myosin X	protein-coding
peak3244	chr10	81166686	81168888	promoter-TSS (NM_021501)	promoter-TSS (NM_021501)	-67	Pias4	protein inhibitor of activated STAT 4	protein-coding
peak6568	chr12	14151382	14152155	intron (NM_029007, intron 1 of 1)	intron (NM_029007, intron 1 of 1)	270	Lratd1	LRAT domain containing 1	protein-coding
peak23348	chr6	130174294	130175976	intron (NM_053152, intron 3 of 5)	Lx5|LINE|L1	-14387	Klra14-ps	killer cell lectin-like receptor subfamily A, member 14, pseudogene	pseudo
peak22805	chr6	105298424	105299882	Intergenic	L1MC1|LINE|L1	193515	Gm19757	predicted gene, 19757	ncRNA
peak14350	chr17	33978455	33978870	intron (NR_004446, intron 1 of 5)	CpG-6269	129	H2-K2	histocompatibility 2, K region locus 2	pseudo
peak2987	chr10	69706613	69707237	intron (NM_170730, intron 1 of 17)	intron (NM_170730, intron 1 of 17)	173217	Ank3	ankyrin 3, epithelial	protein-coding
peak11065	chr15	32244736	32246527	promoter-TSS (NR_038186)	promoter-TSS (NR_038186)	818	Sema5a	sema domain, seven thrombospondin repeats (type 1 and type 1-like), transmembrane domain (TM) and short cytoplasmic domain, (semaphorin) 5A	protein-coding
peak8832	chr13	65972835	65973446	Intergenic	Intergenic	-140313	Gm10324	predicted gene 10324	protein-coding
peak25176	chrX	89882392	89883848	Intergenic	AT_rich|Low_complexity|Low_complexity	49732	4930415L06Rik	RIKEN cDNA 4930415L06 gene	protein-coding
peak13813	chr17	15928295	15928907	Intergenic	RLTR10-int|LTR|ERVK	-102015	Rgmb	repulsive guidance molecule family member B	protein-coding
peak20841	chr5	88408768	88410504	Intergenic	L1Md_A|LINE|L1	33528	Amtn	amelotin	protein-coding
peak14316	chr17	33278695	33279588	Intergenic	L1Md_T|LINE|L1	-10403	Zfp955b	zinc finger protein 955B	protein-coding
peak6405	chr11	120794984	120796448	5' UTR (NM_026824, exon 2 of 14)	5' UTR (NM_026824, exon 2 of 14)	679	Dus1l	dihydrouridine synthase 1-like (S. cerevisiae)	protein-coding
peak21109	chr5	97609135	97610604	Intergenic	L1Md_T|LINE|L1	-152846	Gk2	glycerol kinase 2	protein-coding
peak25256	chrX	96019666	96021314	Intergenic	Intergenic	-63516	Las1l	LAS1-like (S. cerevisiae)	protein-coding
peak21513	chr5	132828298	132828864	Intergenic	MT2B1|LTR|ERVL	-285361	Auts2	autism susceptibility candidate 2	protein-coding
peak7419	chr12	85698116	85698662	intron (NM_016767, intron 2 of 2)	CpG	11669	Batf	basic leucine zipper transcription factor, ATF-like	protein-coding
peak14924	chr17	69397454	69397796	Intergenic	RMER5|LTR|ERV1	13821	Zbtb14	zinc finger and BTB domain containing 14	protein-coding
peak23666	chr6	138701003	138701325	Intergenic	L1Md_T|LINE|L1	-42710	Igbp1b	immunoglobulin (CD79A) binding protein 1b	protein-coding
peak1431	chr1	136139980	136140788	intron (NR_153829, intron 1 of 35)	CpG	8994	Kif21b	kinesin family member 21B	protein-coding
peak13169	chr16	57243566	57244002	Intergenic	Intergenic	-12318	Tbc1d23	TBC1 domain family, member 23	protein-coding
peak12566	chr16	17797028	17797936	exon (NM_153790, exon 1 of 11)	exon (NM_153790, exon 1 of 11)	200	Scarf2	scavenger receptor class F, member 2	protein-coding
peak5102	chr11	75172315	75173593	promoter-TSS (NR_029546)	promoter-TSS (NR_029546)	-434	Mir212	microRNA 212	ncRNA
peak26316	chrX	143357490	143357999	intron (NM_001358592, intron 4 of 11)	intron (NM_001358592, intron 4 of 11)	36518	Chrdl1	chordin-like 1	protein-coding
peak25430	chrX	109122741	109123814	intron (NM_019989, intron 1 of 3)	intron (NM_019989, intron 1 of 3)	27870	Sh3bgrl	SH3-binding domain glutamic acid-rich protein like	protein-coding
peak17504	chr4	12923999	12925317	intron (NM_173746, intron 2 of 4)	intron (NM_173746, intron 2 of 4)	17821	Triqk	triple QxxK/R motif containing	protein-coding
peak2034	chr1	184154231	184155551	Intergenic	L1Md_T|LINE|L1	120510	Dusp10	dual specificity phosphatase 10	protein-coding
peak18640	chr4	92023391	92024768	Intergenic	B4A|SINE|B4	123142	Izumo3	IZUMO family member 3	protein-coding
peak3613	chr10	113388806	113389250	Intergenic	L1Md_A|LINE|L1	-460002	Atxn7l3b	ataxin 7-like 3B	protein-coding
peak18630	chr4	91729846	91731893	Intergenic	Intergenic	-330885	Elavl2	ELAV like RNA binding protein 1	protein-coding
peak20648	chr5	69598218	69599206	Intergenic	MT2B1|LTR|ERVL	-6408	Gnpda2	glucosamine-6-phosphate deaminase 2	protein-coding
peak307	chr1	36269048	36269612	exon (NM_153408, exon 2 of 4)	exon (NM_153408, exon 2 of 4)	4095	Neurl3	neuralized E3 ubiquitin protein ligase 3	protein-coding
peak746	chr1	74748575	74749035	intron (NM_153744, intron 1 of 13)	CpG	150	Prkag3	protein kinase, AMP-activated, gamma 3 non-catalytic subunit	protein-coding
peak2945	chr10	67010313	67011293	3' UTR (NM_001204915, exon 9 of 9)	3' UTR (NM_001204915, exon 9 of 9)	5728	Gm31763	predicted gene, 31763	ncRNA
peak1199	chr1	126773237	126773928	intron (NM_001081756, intron 1 of 16)	L1Md_T|LINE|L1	57050	Nckap5	NCK-associated protein 5	protein-coding
peak22500	chr6	72198749	72199042	Intergenic	Intergenic	36682	Atoh8	atonal bHLH transcription factor 8	protein-coding
peak10617	chr14	99387142	99387991	Intergenic	Intergenic	88875	Klf5	Kruppel-like factor 5	protein-coding
peak1401	chr1	135484951	135485870	intron (NM_173437, intron 3 of 28)	intron (NM_173437, intron 3 of 28)	-30727	Mir1231	microRNA 1231	ncRNA
peak19132	chr4	131545598	131546579	Intergenic	Intergenic	292190	Ptpru	protein tyrosine phosphatase, receptor type, U	protein-coding
peak14861	chr17	65091341	65092312	Intergenic	L1Md_T|LINE|L1	-255755	4930583I09Rik	RIKEN cDNA 4930583I09 gene	protein-coding
peak10443	chr14	71397675	71398006	Intergenic	L1Md_T|LINE|L1	146567	Gm4251	predicted gene 4251	ncRNA
peak5089	chr11	74749152	74749446	Intergenic	PB1D10|SINE|Alu	-21564	Mettl16	methyltransferase like 16	protein-coding
peak24335	chrX	17799207	17799690	Intergenic	ORR1A3|LTR|ERVL-MaLR	-227123	Fundc1	FUN14 domain containing 1	protein-coding
peak1194	chr1	125532205	125533696	Intergenic	RLTR13E|LTR|ERVK	-27645	Slc35f5	solute carrier family 35, member F5	protein-coding
peak25522	chrX	113220393	113221292	Intergenic	RMER20B|LTR|ERVK	-35327	Chm	choroidermia (RAB escort protein 1)	protein-coding
peak15856	chr18	53949681	53950081	intron (NM_152809, intron 12 of 12)	intron (NM_152809, intron 12 of 12)	87768	Csnk1g3	casein kinase 1, gamma 3	protein-coding
peak4845	chr11	62921278	62921804	Intergenic	Intergenic	-29652	Cdrt4	CMT1A duplicated region transcript 4	protein-coding
peak24561	chrX	30666851	30668812	Intergenic	L1_Mus3|LINE|L1	-46533	LOC108168459	uncharacterized LOC108168459	ncRNA
peak18292	chr4	69591157	69592731	Intergenic	Intergenic	-637547	Brinp1	bone morphogenic protein/retinoic acid inducible neural specific 1	protein-coding
peak13553	chr16	97165486	97166235	intron (NM_031174, intron 1 of 32)	intron (NM_031174, intron 1 of 32)	4875	Dscam	DS cell adhesion molecule	protein-coding
peak20805	chr5	87795322	87795666	Intergenic	Lx3A|LINE|L1	-12627	Csn1s2b	casein alpha s2-like B	protein-coding
peak10496	chr14	75954913	75955229	promoter-TSS (NM_026214)	promoter-TSS (NM_026214)	68	Kctd4	potassium channel tetramerisation domain containing 4	protein-coding
peak22683	chr6	94674581	94675429	intron (NM_001355269, intron 1 of 17)	intron (NM_001355269, intron 1 of 17)	25140	Lrig1	leucine-rich repeats and immunoglobulin-like domains 1	protein-coding
peak5718	chr11	98545254	98546166	intron (NM_011771, intron 1 of 7)	CpG	321	Ikzf3	IKAROS family zinc finger 3	protein-coding
peak16149	chr18	76059329	76060492	intron (NM_001357506, intron 1 of 2)	intron (NM_001357506, intron 1 of 2)	584	Zbtb7c	zinc finger and BTB domain containing 7C	protein-coding
peak1865	chr1	173260416	173261148	Intergenic	L1Md_A|LINE|L1	-9365	Olfr418	olfactory receptor 418	protein-coding
peak15731	chr18	39341159	39341681	intron (NM_001361073, intron 20 of 21)	intron (NM_001361073, intron 20 of 21)	147859	Nr3c1	nuclear receptor subfamily 3, group C, member 1	protein-coding
peak11543	chr15	76229178	76229948	promoter-TSS (NM_201385)	promoter-TSS (NM_201385)	-66	Plec	plectin	protein-coding
peak1110	chr1	111864169	111865032	5' UTR (NM_001081316, exon 1 of 2)	5' UTR (NM_001081316, exon 1 of 2)	318	Dsel	dermatan sulfate epimerase-like	protein-coding
peak12705	chr16	22843950	22845025	intron (NM_001316746, intron 1 of 7)	intron (NM_001316746, intron 1 of 7)	13182	Tbccd1	TBCC domain containing 1	protein-coding
peak12987	chr16	38248908	38249311	3' UTR (NM_010936, exon 9 of 9)	3' UTR (NM_010936, exon 9 of 9)	45715	Nr1i2	nuclear receptor subfamily 1, group I, member 2	protein-coding
peak3949	chr11	4186627	4188074	intron (NM_134023, intron 1 of 8)	intron (NM_134023, intron 1 of 8)	517	Tbc1d10a	TBC1 domain family, member 10a	protein-coding
peak6219	chr11	116210921	116211268	intron (NM_027107, intron 3 of 3)	intron (NM_027107, intron 3 of 3)	-4908	Cdk3	cyclin-dependent kinase 3	pseudo
peak25846	chrX	122881372	122881714	Intergenic	L1_Mus3|LINE|L1	-221980	Cldn34c1	claudin 34C1	protein-coding
peak10344	chr14	65096961	65098431	intron (NM_018788, intron 1 of 6)	CpG	410	Extl3	exostoses (multiple)-like 3	protein-coding
peak6285	chr11	117491674	117491996	Intergenic	Intergenic	7467	Gm11733	predicted gene 11733	ncRNA
peak18451	chr4	76675277	76677082	intron (NR_160919, intron 9 of 39)	Lx|LINE|L1	-331936	Ptprd	protein tyrosine phosphatase, receptor type, D	protein-coding
peak2882	chr10	62313725	62314339	intron (NM_010438, intron 5 of 21)	intron (NM_010438, intron 5 of 21)	26389	Hk1	hexokinase 1	protein-coding
peak23026	chr6	117882800	117883735	Intergenic	B1_Mus2|SINE|Alu	-17073	Hnrnpf	heterogeneous nuclear ribonucleoprotein F	protein-coding
peak5941	chr11	103730587	103731156	exon (NM_011719, exon 4 of 4)	exon (NM_011719, exon 4 of 4)	18950	Wnt9b	wingless-type MMTV integration site family, member 9B	protein-coding
peak1590	chr1	153347598	153348355	Intergenic	RLTR11A2|LTR|ERVK	-15190	Lamc1	laminin, gamma 1	protein-coding
peak8442	chr13	47527139	47528463	Intergenic	L1Md_A|LINE|L1	-139749	4930471G24Rik	RIKEN cDNA 4930471G24 gene	ncRNA
peak16727	chr19	21928172	21929511	Intergenic	L1Md_F|LINE|L1	150501	Cemip2	cell migration inducing hyaluronidase 2	protein-coding
peak5948	chr11	103892507	103893041	intron (NM_008740, intron 8 of 20)	intron (NM_008740, intron 8 of 20)	61282	Nsf	N-ethylmaleimide sensitive fusion protein	protein-coding
peak11025	chr15	27747689	27748094	intron (NM_001081302, intron 48 of 56)	CpG	-66349	Otulinl	OTU deubiquitinase with linear linkage specificity like	protein-coding
peak23934	chr6	147698842	147699264	intron (NR_033636, intron 2 of 3)	intron (NR_033636, intron 2 of 3)	8812	1700049E15Rik	RIKEN cDNA 1700049E15 gene	ncRNA
peak13205	chr16	62570196	62570921	Intergenic	L1Md_T|LINE|L1	216158	Nsun3	NOL1/NOP2/Sun domain family member 3	protein-coding
peak12033	chr15	96244453	96245084	intron (NR_130160, intron 2 of 2)	intron (NR_130160, intron 2 of 2)	9916	4833422M21Rik	RIKEN cDNA 4833422M21 gene	ncRNA
peak4691	chr11	58239270	58239731	Intergenic	CpG	24523	Irgm2	immunity-related GTPase family M member 2	protein-coding
peak26107	chrX	135778645	135780362	intron (NM_001005385, intron 5 of 9)	L1_Rod|LINE|L1	6714	Mir1970	microRNA 1970	ncRNA
peak21166	chr5	101570147	101571135	Intergenic	Intergenic	94070	Nkx6-1	NK6 homeobox 1	protein-coding
peak19624	chr4	164006760	164007950	Intergenic	Intergenic	7676229	Vmn2r123	vomeronasal 2, receptor 123	protein-coding
peak16732	chr19	22650618	22651609	intron (NM_001362499, intron 1 of 25)	L1Md_A|LINE|L1	-41488	Trpm3	transient receptor potential cation channel, subfamily M, member 3	protein-coding
peak8805	chr13	65618917	65619342	Intergenic	Intergenic	-270535
peak21077	chr5	96488385	96488974	intron (NM_175473, intron 2 of 73)	IAPEz-int|LTR|ERVK	114724	Fras1	Fraser extracellular matrix complex subunit 1	protein-coding
peak15397	chr18	21147881	21148867	exon (NM_001033445, exon 4 of 6)	exon (NM_001033445, exon 4 of 6)	76030	Mep1b	meprin 1 beta	protein-coding
peak24435	chrX	24482456	24483199	intron (NM_001100444, intron 5 of 7)	L1VL2|LINE|L1	16336	Gm5934	predicted gene 5934	protein-coding
peak7839	chr12	116262144	116263233	intron (NM_146039, intron 1 of 21)	intron (NM_146039, intron 1 of 21)	337	Wdr60	WD repeat domain 60	protein-coding
peak15665	chr18	37668785	37669660	exon (NM_033585, exon 1 of 4)	exon (NM_033585, exon 1 of 4)	295	Pcdhga2	protocadherin gamma subfamily A, 2	protein-coding
[truncated: 19,128 more rows]

## Sheet: High-specific
H3K4me3 CUT &RUN data showing peaks that have higher values in the high ΔΨm ESCs compared to low ΔΨm ESCs. Peak annotation was performed with Homer (v4.11.1).
PeakID	Chr	Start	End	Annotation	Detailed Annotation	Distance to TSS	Gene Name	Gene Description	Gene Type
peak14580	chr17	45733824	45734287	promoter-TSS (NM_028164)	promoter-TSS (NM_028164)	-211	1600014C23Rik	RIKEN cDNA 1600014C23 gene	protein-coding
peak15272	chr18	6514793	6516866	intron (NM_007935, intron 1 of 13)	intron (NM_007935, intron 1 of 13)	279	Epc1	enhancer of polycomb homolog 1	protein-coding
peak518	chr1	55237053	55239322	exon (NM_175439, exon 1 of 1)	exon (NM_175439, exon 1 of 1)	1010	Mars2	methionine-tRNA synthetase 2 (mitochondrial)	protein-coding
peak16743	chr19	23091891	23093822	Intergenic	Intergenic	-48370	Klf9	Kruppel-like factor 9	protein-coding
peak7961	chr13	13953616	13956008	non-coding (NR_155555, exon 1 of 11)	non-coding (NR_155555, exon 1 of 11)	138	B3galnt2	UDP-GalNAc:betaGlcNAc beta 1,3-galactosaminyltransferase, polypeptide 2	protein-coding
peak8233	chr13	34238664	34239566	intron (NM_001033167, intron 3 of 10)	intron (NM_001033167, intron 3 of 10)	76151	Psmg4	proteasome (prosome, macropain) assembly chaperone 4	protein-coding
peak3768	chr10	126900266	126901404	intron (NM_001358969, intron 1 of 5)	intron (NM_001358969, intron 1 of 5)	536	Atp23	ATP23 metallopeptidase and ATP synthase assembly factor homolog	protein-coding
peak632	chr1	63730249	63732111	promoter-TSS (NM_029696)	promoter-TSS (NM_029696)	555	Fastkd2	FAST kinase domains 2	protein-coding
peak16120	chr18	75222155	75223395	intron (NM_027727, intron 14 of 16)	intron (NM_027727, intron 14 of 16)	74542	2010010A06Rik	RIKEN cDNA 2010010A06 gene	ncRNA
peak13050	chr16	44331869	44333151	exon (NM_001159419, exon 1 of 26)	exon (NM_001159419, exon 1 of 26)	328	Sidt1	SID1 transmembrane family, member 1	protein-coding
peak7558	chr12	100192059	100192784	non-coding (NR_045282, exon 3 of 3)	non-coding (NR_045282, exon 3 of 3)	4453	Gm10433	predicted gene 10433	ncRNA
peak15424	chr18	24042523	24043637	Intergenic	Intergenic	-22267	Zfp24	zinc finger protein 24	protein-coding
peak15972	chr18	64887190	64889296	intron (NM_001114386, intron 1 of 30)	CpG	487	Nedd4l	neural precursor cell expressed, developmentally down-regulated gene 4-like	protein-coding
peak4312	chr11	30648513	30650098	promoter-TSS (NM_029344)	promoter-TSS (NM_029344)	91	Acyp2	acylphosphatase 2, muscle type	protein-coding
peak12452	chr16	11252032	11255023	TTS (NR_035466)	TTS (NR_035466)	798	Gspt1	G1 to S phase transition 1	protein-coding
peak3200	chr10	80432195	80433746	intron (NM_001164147, intron 1 of 18)	intron (NM_001164147, intron 1 of 18)	683	Tcf3	transcription factor 3	protein-coding
peak2734	chr10	52417525	52419569	intron (NM_030250, intron 1 of 4)	intron (NM_030250, intron 1 of 4)	1000	Nus1	NUS1 dehydrodolichyl diphosphate synthase subunit	protein-coding
peak14704	chr17	50524981	50526364	intron (NM_013880, intron 1 of 5)	Charlie24|DNA|hAT-Charlie	16125	Plcl2	phospholipase C-like 2	protein-coding
peak8956	chr13	69739024	69740153	5' UTR (NM_001145162, exon 1 of 2)	5' UTR (NM_001145162, exon 1 of 2)	309	Ube2ql1	ubiquitin-conjugating enzyme E2Q family-like 1	protein-coding
peak9473	chr13	114202882	114203438	Intergenic	RLTR17|LTR|ERVK	-51568	A430090L17Rik	RIKEN cDNA A430090L17 gene	ncRNA
peak4386	chr11	35769527	35771317	intron (NM_145962, intron 1 of 6)	intron (NM_145962, intron 1 of 6)	927	Pank3	pantothenate kinase 3	protein-coding
peak5607	chr11	96828773	96829914	intron (NM_008686, intron 1 of 4)	intron (NM_008686, intron 1 of 4)	159	Nfe2l1	nuclear factor, erythroid derived 2,-like 1	protein-coding
peak9404	chr13	110018331	110020248	Intergenic	Intergenic	115480	Mir1904	microRNA 1904	ncRNA
peak7221	chr12	76533057	76535235	promoter-TSS (NR_039597)	promoter-TSS (NR_039597)	586	Plekhg3	pleckstrin homology domain containing, family G (with RhoGef domain) member 3	protein-coding
peak13956	chr17	24526936	24527874	promoter-TSS (NR_045289)	promoter-TSS (NR_045289)	533	Traf7	TNF receptor-associated factor 7	protein-coding
peak2628	chr10	42179085	42179928	Intergenic	Intergenic	97236	Foxo3	forkhead box O3	protein-coding
peak5353	chr11	84870925	84871946	promoter-TSS (NM_153144)	promoter-TSS (NM_153144)	512	Ggnbp2os	gametogenetin binding protein 2, opposite strand	ncRNA
peak14077	chr17	27056500	27058309	promoter-TSS (NM_080553)	promoter-TSS (NM_080553)	100	Itpr3	inositol 1,4,5-triphosphate receptor 3	protein-coding
peak16645	chr19	12010195	12010993	Intergenic	Intergenic	26146	Olfr1423	olfactory receptor 1423	protein-coding
peak8950	chr13	69532268	69534037	intron (NM_001169131, intron 1 of 12)	intron (NM_001169131, intron 1 of 12)	712	Tent4a	terminal nucleotidyltransferase 4A	protein-coding
peak11695	chr15	79658191	79660008	promoter-TSS (NM_029407)	promoter-TSS (NM_029407)	-128	Cby1	chibby family member 1, beta catenin antagonist	protein-coding
peak9342	chr13	104911985	104913106	Intergenic	L2c|LINE|L2	-48652	Shisal2b	shisa like 2B	protein-coding
peak14169	chr17	29187276	29187752	intron (NM_001360239, intron 10 of 21)	(CA)n|Simple_repeat|Simple_repeat	50276	Cpne5	copine V	protein-coding
peak3767	chr10	126763996	126764883	Intergenic	L1MA4|LINE|L1	29271	4930484H19Rik	RIKEN cDNA 4930484H19 gene	ncRNA
peak2226	chr10	7954645	7956152	intron (NM_138667, intron 1 of 6)	CpG	725	Tab2	TGF-beta activated kinase 1/MAP3K7 binding protein 2	protein-coding
peak3034	chr10	75060223	75062228	exon (NM_001081412, exon 1 of 23)	exon (NM_001081412, exon 1 of 23)	329	Bcr	breakpoint cluster region	protein-coding
peak15554	chr18	34932195	34933637	promoter-TSS (NM_144866)	promoter-TSS (NM_144866)	-913	Etf1	eukaryotic translation termination factor 1	protein-coding
peak14440	chr17	35865778	35866838	promoter-TSS (NM_175242)	promoter-TSS (NM_175242)	180	Ppp1r18	protein phosphatase 1, regulatory subunit 18	protein-coding
peak2574	chr10	39649840	39650620	intron (NM_134000, intron 7 of 8)	MT2B1|LTR|ERVL	-36548	Gm16364	predicted gene 16364	ncRNA
peak8566	chr13	54686113	54687695	intron (NR_027395, intron 1 of 10)	intron (NR_027395, intron 1 of 10)	904	Rnf44	ring finger protein 44	protein-coding
peak8742	chr13	63430241	63432764	5' UTR (NM_001282942, exon 1 of 14)	5' UTR (NM_001282942, exon 1 of 14)	243	Fancc	Fanconi anemia, complementation group C	protein-coding
peak1818	chr1	171245848	171247989	intron (NM_153064, intron 1 of 12)	intron (NM_153064, intron 1 of 12)	204	Ndufs2	NADH:ubiquinone oxidoreductase core subunit S2	protein-coding
peak1778	chr1	169530036	169532213	intron (NM_001355159, intron 1 of 14)	Lx3_Mus|LINE|L1	340	Nuf2	NUF2, NDC80 kinetochore complex component	protein-coding
peak3521	chr10	99263374	99265161	intron (NM_026268, intron 1 of 2)	intron (NM_026268, intron 1 of 2)	1036	Dusp6	dual specificity phosphatase 6	protein-coding
peak645	chr1	64616429	64618317	5' UTR (NM_001368283, exon 1 of 4)	5' UTR (NM_001368283, exon 1 of 4)	391	Mettl21a	methyltransferase like 21A	protein-coding
peak11437	chr15	67019187	67019555	Intergenic	Intergenic	-49730	Ndrg1	N-myc downstream regulated gene 1	protein-coding
peak1177	chr1	120461190	120461870	Intergenic	LTRIS2|LTR|ERV1	43494	Marco	macrophage receptor with collagenous structure	protein-coding
peak9915	chr14	34673834	34675810	intron (NM_001004436, intron 1 of 18)	intron (NM_001004436, intron 1 of 18)	894	Wapl	WAPL cohesin release factor	protein-coding
peak6967	chr12	55819814	55821245	intron (NM_001368814, intron 1 of 41)	CpG	638	Ralgapa1	Ral GTPase activating protein, alpha subunit 1	protein-coding
peak15744	chr18	42274571	42277069	promoter-TSS (NR_033452)	promoter-TSS (NR_033452)	467	Rbm27	RNA binding motif protein 27	protein-coding
peak10931	chr15	10981487	10982792	intron (NM_008537, intron 1 of 4)	intron (NM_008537, intron 1 of 4)	383	Amacr	alpha-methylacyl-CoA racemase	protein-coding
peak5724	chr11	98693294	98694495	exon (NM_009439, exon 9 of 12)	exon (NM_009439, exon 9 of 12)	-7419	Csf3	colony stimulating factor 3 (granulocyte)	protein-coding
peak6228	chr11	116386926	116388222	intron (NM_027258, intron 2 of 18)	intron (NM_027258, intron 2 of 18)	25458	Rnf157	ring finger protein 157	protein-coding
peak12130	chr15	99099237	99099933	5' UTR (NM_176835, exon 1 of 3)	5' UTR (NM_176835, exon 1 of 3)	101	Dnajc22	DnaJ heat shock protein family (Hsp40) member C22	protein-coding
peak16865	chr19	31082889	31085147	exon (NM_031249, exon 1 of 1)	exon (NM_031249, exon 1 of 1)	1177	Cstf2t	cleavage stimulation factor, 3' pre-RNA subunit 2, tau	protein-coding
peak1569	chr1	152954873	152956354	intron (NM_175460, intron 1 of 10)	CpG	512	Nmnat2	nicotinamide nucleotide adenylyltransferase 2	protein-coding
peak5560	chr11	95586393	95587725	intron (NM_033217, intron 1 of 5)	intron (NM_033217, intron 1 of 5)	639	Ngfr	nerve growth factor receptor (TNFR superfamily, member 16)	protein-coding
peak13414	chr16	90933754	90935455	exon (NM_026502, exon 1 of 7)	exon (NM_026502, exon 1 of 7)	245	Cfap298	cilia and flagella associate protien 298	protein-coding
peak1259	chr1	131244424	131245997	promoter-TSS (NM_001313731)	promoter-TSS (NM_001313731)	-32	Rassf5	Ras association (RalGDS/AF-6) domain family member 5	protein-coding
peak12704	chr16	22656374	22657488	intron (NM_001346673, intron 1 of 23)	CpG	300	Dgkg	diacylglycerol kinase, gamma	protein-coding
peak16177	chr18	77623711	77624501	Intergenic	Intergenic	-58970	Rnf165	ring finger protein 165	protein-coding
peak1730	chr1	165459303	165462260	promoter-TSS (NM_027430)	promoter-TSS (NM_027430)	-318	Dcaf6	DDB1 and CUL4 associated factor 6	protein-coding
peak8601	chr13	55471541	55473242	exon (NM_001030296, exon 2 of 3)	exon (NM_001030296, exon 2 of 3)	5385	Mir6944	microRNA 6944	ncRNA
peak11573	chr15	76668471	76669990	exon (NM_007989, exon 2 of 3)	exon (NM_007989, exon 2 of 3)	718	Foxh1	forkhead box H1	protein-coding
peak14299	chr17	32786476	32788923	promoter-TSS (NM_001346705)	promoter-TSS (NM_001346705)	-152	Zfp871	zinc finger protein 871	protein-coding
peak4923	chr11	69109645	69110793	TTS (NM_011065)	TTS (NM_011065)	10067	Per1	period circadian clock 1	protein-coding
peak17095	chr19	44295082	44295788	intron (NM_009128, intron 2 of 5)	intron (NM_009128, intron 2 of 5)	1759	Scd2	stearoyl-Coenzyme A desaturase 2	protein-coding
peak15608	chr18	36514896	36516020	intron (NM_010415, intron 1 of 5)	CpG	347	Hbegf	heparin-binding EGF-like growth factor	protein-coding
peak13166	chr16	57166212	57167601	intron (NM_023175, intron 1 of 9)	CpG	426	Nit2	nitrilase family, member 2	protein-coding
peak7273	chr12	79851638	79852210	Intergenic	Intergenic	72809	9430078K24Rik	RIKEN cDNA 9430078K24 gene	ncRNA
peak4594	chr11	52361086	52362546	exon (NM_001362693, exon 1 of 9)	exon (NM_001362693, exon 1 of 9)	219	Vdac1	voltage-dependent anion channel 1	protein-coding
peak9716	chr14	20701474	20703607	promoter-TSS (NM_025366)	promoter-TSS (NM_025366)	-487	Chchd1	coiled-coil-helix-coiled-coil-helix domain containing 1	protein-coding
peak8032	chr13	21199016	21200771	Intergenic	Intergenic	19962	Trim27	tripartite motif-containing 27	protein-coding
peak12137	chr15	99294156	99296357	promoter-TSS (NM_001370634)	promoter-TSS (NM_001370634)	15	Prpf40b	pre-mRNA processing factor 40B	protein-coding
peak4780	chr11	60830378	60831822	intron (NM_001172112, intron 1 of 6)	intron (NM_001172112, intron 1 of 6)	469	Dhrs7b	dehydrogenase/reductase (SDR family) member 7B	protein-coding
peak16038	chr18	68298975	68301719	promoter-TSS (NM_153794)	promoter-TSS (NM_153794)	-8	Rnmt	RNA (guanine-7-) methyltransferase	protein-coding
peak17271	chr19	53322903	53323476	intron (NM_001360348, intron 1 of 5)	intron (NM_001360348, intron 1 of 5)	-6224	Mxi1	MAX interactor 1, dimerization protein	protein-coding
peak8659	chr13	58358622	58359658	Intergenic	CpG	-4193	Kif27	kinesin family member 27	protein-coding
peak3890	chr10	130470035	130471010	Intergenic	CpG	-14628	Vmn2r86	vomeronasal 2, receptor 86	protein-coding
peak13047	chr16	44172365	44172922	promoter-TSS (NM_001029889)	promoter-TSS (NM_001029889)	-754	Usf3	upstream transcription factor family member 3	protein-coding
peak16487	chr19	6140355	6142111	promoter-TSS (NM_019722)	promoter-TSS (NM_019722)	-96	Arl2	ADP-ribosylation factor-like 2	protein-coding
peak11225	chr15	40954470	40955735	intron (NM_001356998, intron 4 of 6)	intron (NM_001356998, intron 4 of 6)	-218599	4930555K19Rik	leucine rich repeat and sterile alpha motif containing 1 pseudogene	pseudo
peak5094	chr11	74837827	74838512	intron (NM_010813, intron 4 of 5)	CpG	7245	Mnt	max binding protein	protein-coding
peak12692	chr16	22189178	22190492	Intergenic	RLTR17|LTR|ERVK	-26536	Igf2bp2	insulin-like growth factor 2 mRNA binding protein 2	protein-coding
peak11396	chr15	61984774	61987565	intron (NM_001177353, intron 1 of 2)	CpG	828	Myc	myelocytomatosis oncogene	protein-coding
peak7471	chr12	87298738	87301064	promoter-TSS (NM_001290302)	promoter-TSS (NM_001290302)	-196	Ism2	isthmin 2	protein-coding
peak7581	chr12	101081525	101083646	non-coding (NR_038049, exon 1 of 2)	non-coding (NR_038049, exon 1 of 2)	134	D130020L05Rik	RIKEN cDNA D130020L05 gene	ncRNA
peak13946	chr17	24413856	24414352	promoter-TSS (NM_009070)	promoter-TSS (NM_009070)	409	D330041H03Rik	RIKEN cDNA D330041H03 gene	ncRNA
peak10875	chr15	6745779	6747471	intron (NM_030168, intron 5 of 37)	BGLII|LTR|ERVK	38244	Rictor	RPTOR independent companion of MTOR, complex 2	protein-coding
peak11920	chr15	88836167	88838341	Intergenic	Intergenic	17608	Creld2	cysteine-rich with EGF-like domains 2	protein-coding
peak8124	chr13	23449399	23450425	Intergenic	Intergenic	15989	Btn1a1	butyrophilin, subfamily 1, member A1	protein-coding
peak1623	chr1	156034763	156035936	promoter-TSS (NM_001160180)	promoter-TSS (NM_001160180)	-315	Tor1aip2	torsin A interacting protein 2	protein-coding
peak8608	chr13	55599540	55600986	intron (NM_001311137, intron 1 of 4)	intron (NM_001311137, intron 1 of 4)	367	B4galt7	xylosylprotein beta1,4-galactosyltransferase, polypeptide 7 (galactosyltransferase I)	protein-coding
peak14069	chr17	26972227	26974296	promoter-TSS (NM_001005916)	promoter-TSS (NM_001005916)	82	Zbtb9	zinc finger and BTB domain containing 9	protein-coding
peak8947	chr13	68582278	68583259	promoter-TSS (NR_131892)	promoter-TSS (NR_131892)	558	Fastkd3	FAST kinase domains 3	protein-coding
peak16480	chr19	6066724	6068085	TTS (NM_001081041)	TTS (NM_001081041)	446	Tm7sf2	transmembrane 7 superfamily member 2	protein-coding
peak3820	chr10	127878892	127879961	Intergenic	CT-rich|Low_complexity|Low_complexity	9273	Rdh7	retinol dehydrogenase 7	protein-coding
peak16496	chr19	6334455	6336360	5' UTR (NM_001168490, exon 1 of 8)	5' UTR (NM_001168490, exon 1 of 8)	368	Men1	multiple endocrine neoplasia 1	protein-coding
peak16407	chr19	5016208	5016961	Intergenic	Intergenic	-7422	Slc29a2	solute carrier family 29 (nucleoside transporters), member 2	protein-coding
peak7192	chr12	75668315	75670977	promoter-TSS (NM_028203)	promoter-TSS (NM_028203)	-109	Wdr89	WD repeat domain 89	protein-coding
peak16445	chr19	5567120	5568772	promoter-TSS (NM_001033448)	promoter-TSS (NM_001033448)	-78	Ap5b1	adaptor-related protein complex 5, beta 1 subunit	protein-coding
peak1218	chr1	127772968	127773778	promoter-TSS (NM_028399)	promoter-TSS (NM_028399)	681	2900009J06Rik	RIKEN cDNA 2900009J06 gene	ncRNA
peak6847	chr12	41386353	41387057	intron (NM_053122, intron 4 of 6)	intron (NM_053122, intron 4 of 6)	99352	Lrrn3	leucine rich repeat protein 3, neuronal	protein-coding
peak13528	chr16	94855218	94856476	intron (NM_001025585, intron 2 of 2)	intron (NM_001025585, intron 2 of 2)	843	Kcnj6	potassium inwardly-rectifying channel, subfamily J, member 6	protein-coding
peak12822	chr16	31199462	31201298	intron (NM_030138, intron 1 of 22)	CpG	858	Acap2	ArfGAP with coiled-coil, ankyrin repeat and PH domains 2	protein-coding
peak9084	chr13	85287369	85289201	intron (NM_145452, intron 1 of 24)	intron (NM_145452, intron 1 of 24)	1201	Rasa1	RAS p21 protein activator 1	protein-coding
peak11471	chr15	73421516	73423959	intron (NM_001358045, intron 1 of 33)	CpG	454	Ptk2	PTK2 protein tyrosine kinase 2	protein-coding
peak12316	chr15	103364277	103366858	intron (NM_001314041, intron 1 of 30)	intron (NM_001314041, intron 1 of 30)	1224	Itga5	integrin alpha 5 (fibronectin receptor alpha)	protein-coding
peak962	chr1	90204004	90205517	intron (NM_007722, intron 1 of 1)	intron (NM_007722, intron 1 of 1)	780	Ackr3	atypical chemokine receptor 3	protein-coding
peak14853	chr17	64466764	64467463	Intergenic	Intergenic	26307	Mir6420	microRNA 6420	ncRNA
peak15308	chr18	10725686	10727735	intron (NM_001364997, intron 1 of 21)	intron (NM_001364997, intron 1 of 21)	1085	Mib1	mindbomb E3 ubiquitin protein ligase 1	protein-coding
peak11516	chr15	75861997	75862969	intron (NM_026960, intron 1 of 10)	intron (NM_026960, intron 1 of 10)	144	Gsdmd	gasdermin D	protein-coding
peak16472	chr19	5962489	5964628	intron (NM_001164057, intron 1 of 17)	B1_Mur3|SINE|Alu	648	Pola2	polymerase (DNA directed), alpha 2	protein-coding
peak6403	chr11	120762838	120763888	Intergenic	Intergenic	20841	Rfng	RFNG O-fucosylpeptide 3-beta-N-acetylglucosaminyltransferase	protein-coding
peak16529	chr19	7040499	7041004	promoter-TSS (NM_016737)	promoter-TSS (NM_016737)	-725	Stip1	stress-induced phosphoprotein 1	protein-coding
peak533	chr1	57376751	57378642	promoter-TSS (NM_028546)	promoter-TSS (NM_028546)	76	1700066M21Rik	RIKEN cDNA 1700066M21 gene	protein-coding
peak4186	chr11	20829752	20831789	intron (NM_173752, intron 1 of 4)	CpG	338	Lgalsl	lectin, galactoside binding-like	protein-coding
peak1797	chr1	170989759	170990430	Intergenic	RMER17B|LTR|ERVK	-14023	Fcgr2b	Fc receptor, IgG, low affinity IIb	protein-coding
peak8694	chr13	60175711	60177752	exon (NM_008086, exon 1 of 1)	exon (NM_008086, exon 1 of 1)	804	Gas1	growth arrest specific 1	protein-coding
peak322	chr1	36758637	36759419	Intergenic	Intergenic	-2770	Zap70	zeta-chain (TCR) associated protein kinase	protein-coding
peak2976	chr10	68276620	68279535	exon (NM_023598, exon 2 of 10)	exon (NM_023598, exon 2 of 10)	649	Arid5b	AT rich interactive domain 5B (MRF1-like)	protein-coding
peak4467	chr11	46113544	46115738	intron (NM_001291890, intron 7 of 22)	intron (NM_001291890, intron 7 of 22)	12371	Mir8100	microRNA 8100	ncRNA
peak8146	chr13	23683015	23683849	promoter-TSS (NM_023422)	promoter-TSS (NM_023422)	527	Hist1h2ac	histone cluster 1, H2ac	protein-coding
peak16354	chr19	4011559	4013529	intron (NM_133666, intron 1 of 9)	CpG	211	Ndufv1	NADH:ubiquinone oxidoreductase core subunit V1	protein-coding
peak3339	chr10	85102793	85104467	intron (NM_001013028, intron 1 of 2)	MamRep1879|DNA|hAT-Tip100?	1003	Tmem263	transmembrane protein 263	protein-coding
peak9866	chr14	31929612	31930952	Intergenic	MLT1G1|LTR|ERVL-MaLR	-98821	Galnt15	polypeptide N-acetylgalactosaminyltransferase 15	protein-coding
peak8110	chr13	23285632	23287201	intron (NR_126444, intron 1 of 1)	intron (NR_126444, intron 1 of 1)	8066	4933404K08Rik	RIKEN cDNA 4933404K08 gene	ncRNA
peak10912	chr15	9355051	9357093	intron (NM_144845, intron 3 of 6)	MMETn-int|LTR|ERVK	20474	Ugt3a2	UDP glycosyltransferases 3 family, polypeptide A2	protein-coding
peak8510	chr13	51667828	51668245	intron (NM_029279, intron 7 of 16)	MTB-int|LTR|ERVL-MaLR	16328	Secisbp2	SECIS binding protein 2	protein-coding
peak5749	chr11	99228877	99231525	intron (NM_020618, intron 1 of 10)	CpG	816	Smarce1	SWI/SNF related, matrix associated, actin dependent regulator of chromatin, subfamily e, member 1	protein-coding
peak623	chr1	63199606	63201852	intron (NM_001285937, intron 1 of 5)	intron (NM_001285937, intron 1 of 5)	371	Zdbf2	zinc finger, DBF-type containing 2	protein-coding
peak6604	chr12	17727835	17729553	intron (NM_016677, intron 1 of 3)	intron (NM_016677, intron 1 of 3)	37885	Hpcal1	hippocalcin-like 1	protein-coding
peak13401	chr16	90689521	90690093	Intergenic	ORR1D1|LTR|ERVL-MaLR	37564	Mis18a	MIS18 kinetochore protein A	protein-coding
peak4376	chr11	35078460	35079731	Intergenic	Lx5b|LINE|L1	-42361	Slit3	slit guidance ligand 3	protein-coding
peak15877	chr18	57878217	57880103	exon (NM_009194, exon 1 of 27)	exon (NM_009194, exon 1 of 27)	482	Slc12a2	solute carrier family 12, member 2	protein-coding
peak3457	chr10	93888041	93889842	intron (NM_019648, intron 2 of 11)	intron (NM_019648, intron 2 of 11)	2261	Metap2	methionine aminopeptidase 2	protein-coding
peak8119	chr13	23411232	23413048	Intergenic	tRNA-Val-GTG|tRNA|tRNA	11726	Abt1	activator of basal transcription 1	protein-coding
peak4723	chr11	59190846	59192307	intron (NM_008193, intron 1 of 7)	intron (NM_008193, intron 1 of 7)	376	Guk1	guanylate kinase 1	protein-coding
peak8029	chr13	21168366	21169438	Intergenic	Intergenic	-11029	Trim27	tripartite motif-containing 27	protein-coding
peak7478	chr12	87470658	87472309	intron (NM_025507, intron 1 of 13)	intron (NM_025507, intron 1 of 13)	816	Snw1	SNW domain containing 1	protein-coding
peak9368	chr13	107890325	107891794	promoter-TSS (NM_145456)	promoter-TSS (NM_145456)	-995	Zswim6	zinc finger SWIM-type containing 6	protein-coding
peak13539	chr16	96080564	96082428	intron (NM_001103179, intron 4 of 40)	intron (NM_001103179, intron 4 of 40)	932	Brwd1	bromodomain and WD repeat domain containing 1	protein-coding
peak8416	chr13	46043178	46043842	Intergenic	Intergenic	-78519	Atxn1	ataxin 1	protein-coding
peak4582	chr11	51999020	52000317	intron (NM_001362685, intron 2 of 6)	intron (NM_001362685, intron 2 of 6)	823	Ube2b	ubiquitin-conjugating enzyme E2B	protein-coding
peak13781	chr17	14806354	14806944	Intergenic	L1Md_T|LINE|L1	-112387	Thbs2	thrombospondin 2	protein-coding
peak7900	chr13	6646909	6649047	intron (NM_019703, intron 1 of 21)	intron (NM_019703, intron 1 of 21)	793	Pfkp	phosphofructokinase, platelet	protein-coding
peak9793	chr14	26885074	26885542	intron (NM_001370884, intron 71 of 74)	intron (NM_001370884, intron 71 of 74)	-9306	Asb14	ankyrin repeat and SOCS box-containing 14	protein-coding
peak4191	chr11	21174159	21174645	Intergenic	Intergenic	-64630	Vps54	VPS54 GARP complex subunit	protein-coding
peak5298	chr11	82763622	82766059	promoter-TSS (NM_001291242)	promoter-TSS (NM_001291242)	495	Zfp830	zinc finger protein 830	protein-coding
peak1265	chr1	131528015	131529195	5' UTR (NM_175382, exon 1 of 4)	5' UTR (NM_175382, exon 1 of 4)	702	Fam72a	family with sequence similarity 72, member A	protein-coding
peak86	chr1	12692223	12694334	intron (NM_001198566, intron 1 of 20)	intron (NM_001198566, intron 1 of 20)	848	Sulf1	sulfatase 1	protein-coding
peak1365	chr1	134454898	134456644	intron (NM_153128, intron 1 of 11)	CpG	240	Klhl12	kelch-like 12	protein-coding
peak7484	chr12	88354276	88354821	Intergenic	CpG	-5966	Adck1	aarF domain containing kinase 1	protein-coding
peak8988	chr13	73846788	73847705	intron (NM_001347535, intron 1 of 8)	CpG-4010	385	Nkd2	naked cuticle 2	protein-coding
peak6607	chr12	17881427	17883323	Intergenic	CpG	191566	Hpcal1	hippocalcin-like 1	protein-coding
peak7683	chr12	108178000	108179208	intron (NM_001364266, intron 1 of 13)	CpG	637	Setd3	SET domain containing 3	protein-coding
peak15564	chr18	35562312	35564345	intron (NM_010771, intron 1 of 14)	intron (NM_010771, intron 1 of 14)	1170	Matr3	matrin 3	protein-coding
peak1979	chr1	181210168	181212613	exon (NM_145514, exon 1 of 14)	exon (NM_145514, exon 1 of 14)	588	Wdr26	WD repeat domain 26	protein-coding
peak14529	chr17	42874470	42876566	intron (NM_009847, intron 1 of 17)	intron (NM_009847, intron 1 of 17)	906	Cd2ap	CD2-associated protein	protein-coding
peak7446	chr12	86471237	86472449	intron (NM_011934, intron 2 of 6)	intron (NM_011934, intron 2 of 6)	50199	Esrrb	estrogen related receptor, beta	protein-coding
peak9417	chr13	111580319	111580870	Intergenic	Intergenic	-30685	Gm15290	predicted gene 15290	ncRNA
peak14090	chr17	27556795	27559543	intron (NM_001039356, intron 2 of 5)	intron (NM_001039356, intron 2 of 5)	1516	Hmga1b	high mobility group AT-hook 1B	protein-coding
peak6176	chr11	115512342	115514377	intron (NM_008258, intron 1 of 4)	intron (NM_008258, intron 1 of 4)	1034	Jpt1	Jupiter microtubule associated homolog 1	protein-coding
peak2621	chr10	41757489	41758091	intron (NR_152819, intron 1 of 3)	RLTR17|LTR|ERVK	11069	BC048559	cDNA sequence BC048559	ncRNA
peak13897	chr17	22877585	22878091	Intergenic	LSU-rRNA_Hsa|rRNA|rRNA	-10704	Zfp945	zinc finger protein 945	protein-coding
peak12604	chr16	18836346	18837901	intron (NM_001033164, intron 2 of 2)	intron (NM_001033164, intron 2 of 2)	543	2510002D24Rik	RIKEN cDNA 2510002D24 gene	protein-coding
peak11776	chr15	81700048	81700777	Intergenic	Intergenic	-3125	Chadl	chondroadherin-like	protein-coding
peak16511	chr19	6820736	6821529	Intergenic	Intergenic	8812	Mir5046	microRNA 5046	ncRNA
peak13349	chr16	87431395	87432610	intron (NM_001081068, intron 1 of 29)	intron (NM_001081068, intron 1 of 29)	604	Ltn1	listerin E3 ubiquitin protein ligase 1	protein-coding
peak3792	chr10	127209971	127211604	intron (NM_001359280, intron 1 of 10)	intron (NM_001359280, intron 1 of 10)	835	Pip4k2c	phosphatidylinositol-5-phosphate 4-kinase, type II, gamma	protein-coding
peak773	chr1	75236045	75237435	promoter-TSS (NM_001159885)	promoter-TSS (NM_001159885)	38	Dnajb2	DnaJ heat shock protein family (Hsp40) member B2	protein-coding
peak15942	chr18	62748736	62749746	Intergenic	Intergenic	7106	2700046A07Rik	RIKEN cDNA 2700046A07 gene	ncRNA
peak10767	chr14	121034903	121036804	5' UTR (NM_134082, exon 1 of 27)	5' UTR (NM_134082, exon 1 of 27)	279	Farp1	FERM, RhoGEF (Arhgef) and pleckstrin domain protein 1 (chondrocyte-derived)	protein-coding
peak7136	chr12	72084386	72085347	promoter-TSS (NM_024205)	promoter-TSS (NM_024205)	447	L3hypdh	L-3-hydroxyproline dehydratase (trans-)	protein-coding
peak6206	chr11	116029722	116030209	promoter-TSS (NM_001286006)	promoter-TSS (NM_001286006)	-351	Unk	unkempt family zinc finger	protein-coding
peak16408	chr19	5023369	5025014	5' UTR (NM_007854, exon 1 of 12)	5' UTR (NM_007854, exon 1 of 12)	185	Slc29a2	solute carrier family 29 (nucleoside transporters), member 2	protein-coding
peak8661	chr13	58399700	58401477	intron (NM_001360493, intron 1 of 15)	intron (NM_001360493, intron 1 of 15)	1529	Hnrnpk	heterogeneous nuclear ribonucleoprotein K	protein-coding
peak15349	chr18	14783289	14784969	intron (NM_001369357, intron 1 of 14)	intron (NM_001369357, intron 1 of 14)	884	Taf4b	TATA-box binding protein associated factor 4b	protein-coding
peak12797	chr16	30599699	30601625	exon (NM_177632, exon 1 of 1)	exon (NM_177632, exon 1 of 1)	939	Fam43a	family with sequence similarity 43, member A	protein-coding
peak8614	chr13	55726776	55728146	promoter-TSS (NM_028281)	promoter-TSS (NM_028281)	93	Pcbd2	pterin 4 alpha carbinolamine dehydratase/dimerization cofactor of hepatocyte nuclear factor 1 alpha (TCF1) 2	protein-coding
peak17184	chr19	46504010	46505063	intron (NM_053100, intron 1 of 5)	intron (NM_053100, intron 1 of 5)	2888	Trim8	tripartite motif-containing 8	protein-coding
peak9724	chr14	21051135	21053415	promoter-TSS (NM_134079)	promoter-TSS (NM_134079)	167	Ap3m1	adaptor-related protein complex 3, mu 1 subunit	protein-coding
peak4220	chr11	22973413	22975218	exon (NM_011663, exon 1 of 1)	exon (NM_011663, exon 1 of 1)	-1449	Commd1	COMM domain containing 1	protein-coding
peak1478	chr1	139454113	139456326	intron (NM_009791, intron 1 of 27)	CpG	446	Aspm	abnormal spindle microtubule assembly	protein-coding
peak4617	chr11	53519248	53521037	promoter-TSS (NM_001361969)	promoter-TSS (NM_001361969)	-46	2022-09-08	septin 8	protein-coding
peak1328	chr1	133434515	133435397	Intergenic	Intergenic	-10744	Sox13	SRY (sex determining region Y)-box 13	protein-coding
peak589	chr1	60564988	60567580	intron (NM_001045513, intron 1 of 13)	CpG	481	Raph1	Ras association (RalGDS/AF-6) and pleckstrin homology domains 1	protein-coding
peak5235	chr11	78510995	78513998	promoter-TSS (NM_199199)	promoter-TSS (NM_199199)	200	Poldip2	polymerase (DNA-directed), delta interacting protein 2	protein-coding
peak17321	chr19	56547512	56550033	promoter-TSS (NM_018831)	promoter-TSS (NM_018831)	511	Nhlrc2	NHL repeat containing 2	protein-coding
peak15226	chr17	93321684	93322757	Intergenic	MER76|LTR|ERVL	123052	Adcyap1	adenylate cyclase activating polypeptide 1	protein-coding
peak11320	chr15	55071067	55072599	intron (NM_001081288, intron 1 of 25)	intron (NM_001081288, intron 1 of 25)	319	Taf2	TATA-box binding protein associated factor 2	protein-coding
peak8085	chr13	21944882	21946174	intron (NM_001360886, intron 1 of 5)	intron (NM_001360886, intron 1 of 5)	428	Zfp184	zinc finger protein 184 (Kruppel-like)	protein-coding
peak639	chr1	64120161	64121457	intron (NM_033563, intron 1 of 3)	A-rich|Low_complexity|Low_complexity	580	Klf7	Kruppel-like factor 7 (ubiquitous)	protein-coding
peak15268	chr18	6136394	6137081	promoter-TSS (NM_029277)	promoter-TSS (NM_029277)	-639	Arhgap12	Rho GTPase activating protein 12	protein-coding
peak12959	chr16	36531181	36532580	intron (NM_013803, intron 1 of 6)	intron (NM_013803, intron 1 of 6)	30254	Casr	calcium-sensing receptor	protein-coding
peak11445	chr15	68361139	68363124	Intergenic	Intergenic	-20842	Mir30d	microRNA 30d	ncRNA
peak17104	chr19	44545002	44546231	intron (NM_001033343, intron 1 of 25)	CpG	232	Sec31b	Sec31 homolog B (S. cerevisiae)	protein-coding
peak3781	chr10	127058863	127059827	intron (NM_001033262, intron 1 of 3)	CpG	839	2022-03-09	membrane-associated ring finger (C3HC4) 9	protein-coding
peak14532	chr17	43016484	43018242	intron (NM_178589, intron 1 of 5)	CpG	808	Tnfrsf21	tumor necrosis factor receptor superfamily, member 21	protein-coding
peak770	chr1	75210464	75211915	promoter-TSS (NM_029010)	promoter-TSS (NM_029010)	360	Stk16	serine/threonine kinase 16	protein-coding
peak8588	chr13	55190403	55191824	Intergenic	(TTTG)n|Simple_repeat|Simple_repeat	-18669	Nsd1	nuclear receptor-binding SET-domain protein 1	protein-coding
peak15297	chr18	9957533	9959299	intron (NM_153552, intron 1 of 20)	CpG	236	Thoc1	THO complex 1	protein-coding
peak16135	chr18	75465113	75466274	intron (NM_201354, intron 10 of 11)	intron (NM_201354, intron 10 of 11)	-48952	Gm10532	predicted gene 10532	ncRNA
peak2353	chr10	19187784	19189015	intron (NR_038022, intron 1 of 1)	intron (NR_038022, intron 1 of 1)	21161	Gm20139	predicted gene, 20139	ncRNA
peak15892	chr18	60595598	60597025	exon (NM_177340, exon 3 of 3)	exon (NM_177340, exon 3 of 3)	-4595	Myoz3	myozenin 3	protein-coding
peak372	chr1	39575498	39577342	intron (NM_001033135, intron 1 of 6)	intron (NM_001033135, intron 1 of 6)	927	Rnf149	ring finger protein 149	protein-coding
peak532	chr1	57368857	57370166	intron (NR_037999, intron 2 of 3)	intron (NR_037999, intron 2 of 3)	8033	4930558J18Rik	RIKEN cDNA 4930558J18 gene	ncRNA
peak14326	chr17	33629031	33630555	intron (NR_034153, intron 2 of 6)	intron (NR_034153, intron 2 of 6)	701	Zfp414	zinc finger protein 414	protein-coding
peak14589	chr17	46160252	46162082	promoter-TSS (NM_001357745)	promoter-TSS (NM_001357745)	135	Gtpbp2	GTP binding protein 2	protein-coding
peak3340	chr10	85127149	85128596	intron (NM_028832, intron 1 of 2)	intron (NM_028832, intron 1 of 2)	155	Mterf2	mitochondrial transcription termination factor 2	protein-coding
peak7939	chr13	12395298	12396783	intron (NM_144835, intron 2 of 44)	intron (NM_144835, intron 2 of 44)	665	Heatr1	HEAT repeat containing 1	protein-coding
peak8209	chr13	32802089	32803453	exon (NM_030215, exon 1 of 7)	exon (NM_030215, exon 1 of 7)	741	Wrnip1	Werner helicase interacting protein 1	protein-coding
peak14786	chr17	56627078	56627952	promoter-TSS (NM_175350)	promoter-TSS (NM_175350)	468	Catsperd	cation channel sperm associated auxiliary subunit delta	protein-coding
peak6318	chr11	118288490	118290236	intron (NM_001033528, intron 1 of 20)	intron (NM_001033528, intron 1 of 20)	881	Usp36	ubiquitin specific peptidase 36	protein-coding
peak3012	chr10	71201673	71202662	intron (NR_131003, intron 1 of 1)	intron (NR_131003, intron 1 of 1)	422	1700113B09Rik	RIKEN cDNA 1700113B09 gene	ncRNA
peak15290	chr18	9212206	9214937	exon (NM_008058, exon 1 of 1)	exon (NM_008058, exon 1 of 1)	715	Fzd8	frizzled class receptor 8	protein-coding
peak10777	chr14	121377755	121380237	5' UTR (NM_145465, exon 1 of 11)	5' UTR (NM_145465, exon 1 of 11)	234	Stk24	serine/threonine kinase 24	protein-coding
peak8630	chr13	56194088	56195210	Intergenic	Intergenic	-15764	Tifab	TRAF-interacting protein with forkhead-associated domain, family member B	protein-coding
peak4494	chr11	48815292	48816957	exon (NM_145377, exon 1 of 6)	exon (NM_145377, exon 1 of 6)	1267	Trim41	tripartite motif-containing 41	protein-coding
peak5466	chr11	88862316	88864521	intron (NR_126433, intron 3 of 4)	intron (NR_126433, intron 3 of 4)	1168	Akap1	A kinase (PRKA) anchor protein 1	protein-coding
peak7255	chr12	78862040	78863704	intron (NM_026114, intron 1 of 7)	intron (NM_026114, intron 1 of 7)	800	Eif2s1	eukaryotic translation initiation factor 2, subunit 1 alpha	protein-coding
peak12514	chr16	15886684	15888686	exon (NM_007679, exon 1 of 1)	exon (NM_007679, exon 1 of 1)	399	Cebpd	CCAAT/enhancer binding protein (C/EBP), delta	protein-coding
peak12269	chr15	102518402	102519842	exon (NM_009319, exon 2 of 9)	exon (NM_009319, exon 2 of 9)	930	Tarbp2	TARBP2, RISC loading complex RNA binding subunit	protein-coding
peak9067	chr13	81709986	81712369	promoter-TSS (NM_028372)	promoter-TSS (NM_028372)	-164	Polr3g	polymerase (RNA) III (DNA directed) polypeptide G	protein-coding
peak4238	chr11	23632688	23634072	intron (NM_027860, intron 1 of 21)	CpG	251	0610010F05Rik	RIKEN cDNA 0610010F05 gene	protein-coding
peak3971	chr11	4745736	4747573	exon (NM_138948, exon 1 of 5)	exon (NM_138948, exon 1 of 5)	525	Cabp7	calcium binding protein 7	protein-coding
peak3298	chr10	82621515	82623171	intron (NM_001135569, intron 2 of 2)	intron (NM_001135569, intron 2 of 2)	885	1190007I07Rik	RIKEN cDNA 1190007I07 gene	protein-coding
peak8055	chr13	21709880	21710484	Intergenic	Intergenic	6001	Hist1h2bl	histone cluster 1, H2bl	protein-coding
peak12	chr1	4851758	4852164	Intergenic	RLTR20B3|LTR|ERVK	-5733	Tcea1	transcription elongation factor A (SII) 1	protein-coding
peak4207	chr11	22620010	22621112	Intergenic	Intergenic	108278	Tmem17	transmembrane protein 17	protein-coding
peak130	chr1	15805844	15807621	intron (NR_152944, intron 1 of 8)	B1_Mm|SINE|Alu	1086	Terf1	telomeric repeat binding factor 1	protein-coding
peak13708	chr17	9580158	9580596	Intergenic	Intergenic	89327	Pabpc6	poly(A) binding protein, cytoplasmic 6	protein-coding
peak16432	chr19	5406244	5407765	non-coding (NR_027938, exon 1 of 4)	non-coding (NR_027938, exon 1 of 4)	189	4930481A15Rik	RIKEN cDNA 4930481A15 gene	ncRNA
peak9730	chr14	21498610	21500245	promoter-TSS (NM_001205241)	promoter-TSS (NM_001205241)	-343	Kat6b	K(lysine) acetyltransferase 6B	protein-coding
peak5331	chr11	83942108	83943456	intron (NM_030096, intron 1 of 14)	intron (NM_030096, intron 1 of 14)	692	Ddx52	DEAD (Asp-Glu-Ala-Asp) box polypeptide 52	protein-coding
peak5837	chr11	101627983	101628986	intron (NM_025654, intron 2 of 6)	intron (NM_025654, intron 2 of 6)	535	Rdm1	RAD52 motif 1	protein-coding
peak5815	chr11	101234448	101234984	Intergenic	RLTR1D|LTR|ERV1	-8253	Ezh1	enhancer of zeste 1 polycomb repressive complex 2 subunit	protein-coding
peak4824	chr11	62457872	62459856	3' UTR (NM_001364771, exon 1 of 1)	3' UTR (NM_001364771, exon 1 of 1)	423	Pigl	phosphatidylinositol glycan anchor biosynthesis, class L	protein-coding
peak778	chr1	75345370	75346009	Intergenic	MIRb|SINE|MIR	-14603	Des	desmin	protein-coding
peak13186	chr16	58408173	58410256	intron (NM_001356484, intron 1 of 15)	intron (NM_001356484, intron 1 of 15)	679	Dcbld2	discoidin, CUB and LCCL domain containing 2	protein-coding
peak889	chr1	86441927	86443446	Intergenic	CpG	16357	Tex44	testis expressed 44	protein-coding
peak8334	chr13	41015998	41017746	intron (NM_001360770, intron 1 of 4)	intron (NM_001360770, intron 1 of 4)	622	Tmem14c	transmembrane protein 14C	protein-coding
peak6135	chr11	114683574	114684382	intron (NM_053273, intron 1 of 13)	ORR1B2|LTR|ERVL-MaLR	8510	Ttyh2	tweety family member 2	protein-coding
peak5501	chr11	93954643	93955938	intron (NM_001077529, intron 1 of 3)	intron (NM_001077529, intron 1 of 3)	493	Nme2	NME/NM23 nucleoside diphosphate kinase 2	protein-coding
peak17040	chr19	42431203	42432836	promoter-TSS (NM_145123)	promoter-TSS (NM_145123)	-231	Crtac1	cartilage acidic protein 1	protein-coding
peak6123	chr11	113749779	113751815	5' UTR (NM_020006, exon 1 of 2)	5' UTR (NM_020006, exon 1 of 2)	363	Cdc42ep4	CDC42 effector protein (Rho GTPase binding) 4	protein-coding
peak2658	chr10	43220342	43222776	promoter-TSS (NM_027772)	promoter-TSS (NM_027772)	73	Pdss2	prenyl (solanesyl) diphosphate synthase, subunit 2	protein-coding
peak68	chr1	9966917	9968645	promoter-TSS (NM_001285425)	promoter-TSS (NM_001285425)	29	Tcf24	transcription factor 24	protein-coding
peak7237	chr12	76916276	76917169	intron (NM_145927, intron 11 of 11)	intron (NM_145927, intron 11 of 11)	45526	Max	Max protein	protein-coding
peak1904	chr1	178318996	178320796	intron (NM_025511, intron 1 of 3)	intron (NM_025511, intron 1 of 3)	743	Cox20	cytochrome c oxidase assembly protein 20	protein-coding
peak3388	chr10	88546997	88548208	intron (NM_001252372, intron 15 of 28)	intron (NM_001252372, intron 15 of 28)	-43632	Chpt1	choline phosphotransferase 1	protein-coding
peak14153	chr17	28898571	28900008	intron (NM_172450, intron 11 of 11)	RSINE1|SINE|B4	-5976	1700030A11Rik	RIKEN cDNA 1700030A11 gene	ncRNA
peak15520	chr18	34052755	34053371	Intergenic	Intergenic	-45857	Epb41l4a	erythrocyte membrane protein band 4.1 like 4a	protein-coding
peak3251	chr10	81266078	81266881	intron (NM_025317, intron 1 of 2)	RSINE1|SINE|B4	447	Mrpl54	mitochondrial ribosomal protein L54	protein-coding
peak16701	chr19	18629717	18632354	promoter-TSS (NM_145497)	promoter-TSS (NM_145497)	778	Ostf1	osteoclast stimulating factor 1	protein-coding
peak13997	chr17	25222422	25223510	intron (NM_028789, intron 1 of 4)	intron (NM_028789, intron 1 of 4)	384	Unkl	unkempt family like zinc finger	protein-coding
peak6579	chr12	16015117	16015994	Intergenic	(CGTG)n|Simple_repeat|Simple_repeat	-198770	Trib2	tribbles pseudokinase 2	protein-coding
peak1985	chr1	181840860	181842312	intron (NM_133815, intron 1 of 13)	intron (NM_133815, intron 1 of 13)	815	Lbr	lamin B receptor	protein-coding
peak8163	chr13	24831700	24833626	intron (NM_019551, intron 2 of 6)	intron (NM_019551, intron 2 of 6)	1004	Tdp2	tyrosyl-DNA phosphodiesterase 2	protein-coding
peak12466	chr16	13109453	13111244	intron (NM_015769, intron 1 of 10)	intron (NM_015769, intron 1 of 10)	612	Ercc4	excision repair cross-complementing rodent repair deficiency, complementation group 4	protein-coding
peak13306	chr16	78575398	78576683	exon (NM_025967, exon 2 of 5)	exon (NM_025967, exon 2 of 5)	648	D16Ertd472e	DNA segment, Chr 16, ERATO Doi 472, expressed	protein-coding
peak9197	chr13	96388242	96389633	intron (NM_026173, intron 1 of 12)	intron (NM_026173, intron 1 of 12)	643	Poc5	POC5 centriolar protein	protein-coding
peak5514	chr11	94319881	94322392	intron (NR_155069, intron 1 of 11)	intron (NR_155069, intron 1 of 11)	827	Luc7l3	LUC7-like 3 (S. cerevisiae)	protein-coding
peak3141	chr10	79716391	79717566	exon (NM_008226, exon 1 of 8)	exon (NM_008226, exon 1 of 8)	344	Hcn2	hyperpolarization-activated, cyclic nucleotide-gated K+ 2	protein-coding
peak8711	chr13	62219414	62220266	Intergenic	RLTR22_Mur|LTR|ERVK	89950	Zfp808	zinc finger protein 808	protein-coding
peak4361	chr11	33534783	33537196	Intergenic	Intergenic	-22236	Ranbp17	RAN binding protein 17	protein-coding
peak3950	chr11	4217841	4219067	intron (NM_028022, intron 1 of 8)	CpG	229	Castor1	cytosolic arginine sensor for mTORC1 subunit 1	protein-coding
peak7941	chr13	12460529	12462130	5' UTR (NM_001199043, exon 1 of 10)	5' UTR (NM_001199043, exon 1 of 10)	409	Lgals8	lectin, galactose binding, soluble 8	protein-coding
peak4549	chr11	50840846	50841609	intron (NM_173387, intron 1 of 4)	intron (NM_173387, intron 1 of 4)	325	Zfp879	zinc finger protein 879	protein-coding
peak617	chr1	63106040	63107975	intron (NM_001114609, intron 1 of 11)	PB1D7|SINE|Alu	7260	Ino80d	INO80 complex subunit D	protein-coding
peak3648	chr10	117194893	117195724	Intergenic	Intergenic	29199	Yeats4	YEATS domain containing 4	protein-coding
peak3209	chr10	80602815	80604295	intron (NM_019575, intron 1 of 6)	ZP3AR|Satellite|Satellite	673	Scamp4	secretory carrier membrane protein 4	protein-coding
peak11610	chr15	77304870	77307397	intron (NM_175387, intron 1 of 12)	intron (NM_175387, intron 1 of 12)	920	Rbfox2	RNA binding protein, fox-1 homolog (C. elegans) 2	protein-coding
peak5869	chr11	102309102	102310608	intron (NM_001362544, intron 11 of 20)	intron (NM_001362544, intron 11 of 20)	6850	Ubtf	upstream binding transcription factor, RNA polymerase I	protein-coding
peak12737	chr16	25042007	25043659	Intergenic	Intergenic	-16806	A230028O05Rik	RIKEN cDNA A230028O05 gene	ncRNA
peak12848	chr16	32077332	32079385	intron (NM_177326, intron 1 of 14)	intron (NM_177326, intron 1 of 14)	984	Pak2	p21 (RAC1) activated kinase 2	protein-coding
peak932	chr1	88750371	88751146	Intergenic	Intergenic	-4132	Platr5	pluripotency associated transcript 5	ncRNA
peak11171	chr15	38198798	38200636	Intergenic	Intergenic	-19486	Odf1	outer dense fiber of sperm tails 1	protein-coding
peak11931	chr15	89121773	89123765	TTS (NR_028448)	TTS (NR_028448)	381	Tubgcp6	tubulin, gamma complex associated protein 6	protein-coding
peak3166	chr10	80053819	80055928	intron (NM_001037741, intron 3 of 6)	intron (NM_001037741, intron 3 of 6)	862	Gpx4	glutathione peroxidase 4	protein-coding
peak6739	chr12	28725469	28725978	intron (NM_178811, intron 3 of 11)	intron (NM_178811, intron 3 of 11)	24671	Trappc12	trafficking protein particle complex 12	protein-coding
peak7122	chr12	71135795	71136928	promoter-TSS (NM_001163378)	promoter-TSS (NM_001163378)	314	Timm9	translocase of inner mitochondrial membrane 9	protein-coding
peak1822	chr1	171286821	171288194	intron (NM_013919, intron 1 of 12)	intron (NM_013919, intron 1 of 12)	454	Usp21	ubiquitin specific peptidase 21	protein-coding
peak3470	chr10	94943386	94945700	exon (NM_018797, exon 1 of 31)	exon (NM_018797, exon 1 of 31)	302	Plxnc1	plexin C1	protein-coding
peak9137	chr13	93658175	93659191	intron (NM_022884, intron 7 of 7)	RMER17B|LTR|ERVK	15619	Bhmt2	betaine-homocysteine methyltransferase 2	protein-coding
peak550	chr1	58444339	58446650	promoter-TSS (NM_027374)	promoter-TSS (NM_027374)	-8	Ppil3	peptidylprolyl isomerase (cyclophilin)-like 3	protein-coding
peak12864	chr16	32331788	32333884	intron (NM_177633, intron 1 of 10)	CpG	584	Ubxn7	UBX domain protein 7	protein-coding
peak12002	chr15	94566066	94567082	intron (NM_029926, intron 10 of 11)	intron (NM_029926, intron 10 of 11)	22914	Irak4	interleukin-1 receptor-associated kinase 4	protein-coding
peak11828	chr15	83249940	83251893	intron (NM_001004150, intron 1 of 2)	intron (NM_001004150, intron 1 of 2)	813	A4galt	alpha 1,4-galactosyltransferase	protein-coding
peak8079	chr13	21917980	21919138	Intergenic	Intergenic	-21510	Mir1983	microRNA 1983	ncRNA
peak8454	chr13	48296929	48298060	Intergenic	L1Md_T|LINE|L1	-23610	A330048O09Rik	RIKEN cDNA A330048O09 gene	ncRNA
peak5836	chr11	101613557	101614208	intron (NM_001256318, intron 2 of 2)	intron (NM_001256318, intron 2 of 2)	3182	LOC666331	uncharacterized LOC666331	protein-coding
peak14673	chr17	47923132	47924699	intron (NM_028767, intron 1 of 16)	CpG	717	Foxp4	forkhead box P4	protein-coding
peak7135	chr12	72069779	72071523	exon (NM_181752, exon 1 of 1)	exon (NM_181752, exon 1 of 1)	450	Gpr135	G protein-coupled receptor 135	protein-coding
peak16771	chr19	24476346	24478412	promoter-TSS (NM_026520)	promoter-TSS (NM_026520)	95	Fam122a	family with sequence similarity 122, member A	protein-coding
peak1012	chr1	93342118	93344702	promoter-TSS (NM_023200)	promoter-TSS (NM_023200)	-218	Ppp1r7	protein phosphatase 1, regulatory subunit 7	protein-coding
peak8284	chr13	37992385	37994137	intron (NM_001360842, intron 1 of 8)	intron (NM_001360842, intron 1 of 8)	947	Ssr1	signal sequence receptor, alpha	protein-coding
peak7648	chr12	105053530	105054480	Intergenic	B1_Mus2|SINE|Alu	21387	Glrx5	glutaredoxin 5	protein-coding
peak12698	chr16	22438678	22439691	promoter-TSS (NM_001358428)	promoter-TSS (NM_001358428)	386	Etv5	ets variant 5	protein-coding
peak16346	chr19	3842492	3843194	Intergenic	RLTR14_RN|LTR|ERV1	7973	Mir12192	microRNA mir-12192	ncRNA
peak5581	chr11	96003712	96005777	intron (NM_009951, intron 1 of 14)	CpG	1200	Igf2bp1	insulin-like growth factor 2 mRNA binding protein 1	protein-coding
peak5130	chr11	75733077	75735224	intron (NM_009536, intron 1 of 5)	intron (NM_009536, intron 1 of 5)	1263	Ywhae	tyrosine 3-monooxygenase/tryptophan 5-monooxygenase activation protein, epsilon polypeptide	protein-coding
peak5901	chr11	102817146	102819008	intron (NM_001159383, intron 1 of 2)	intron (NM_001159383, intron 1 of 2)	1082	Gjc1	gap junction protein, gamma 1	protein-coding
peak4276	chr11	29030239	29031021	Intergenic	L1Md_T|LINE|L1	-100114	Pnpt1	polyribonucleotide nucleotidyltransferase 1	protein-coding
peak14789	chr17	56673390	56674721	intron (NM_027933, intron 1 of 15)	intron (NM_027933, intron 1 of 15)	830	Ranbp3	RAN binding protein 3	protein-coding
peak14452	chr17	35978030	35980037	promoter-TSS (NM_001282012)	promoter-TSS (NM_001282012)	-10	Prr3	proline-rich polypeptide 3	protein-coding
peak7076	chr12	69372296	69375319	3' UTR (NM_007481, exon 2 of 2)	3' UTR (NM_007481, exon 2 of 2)	1657	Arf6	ADP-ribosylation factor 6	protein-coding
peak17168	chr19	46135548	46137306	TTS (NM_007703)	TTS (NM_007703)	4528	Elovl3	elongation of very long chain fatty acids (FEN1/Elo2, SUR4/Elo3, yeast)-like 3	protein-coding
peak3222	chr10	80798710	80800188	promoter-TSS (NM_023900)	promoter-TSS (NM_023900)	714	Sf3a2	splicing factor 3a, subunit 2	protein-coding
peak8090	chr13	21996763	21997494	Intergenic	Intergenic	12613	Prss16	protease, serine 16 (thymus)	protein-coding
peak5210	chr11	78079406	78080986	exon (NM_022313, exon 1 of 10)	exon (NM_022313, exon 1 of 10)	187	Eral1	Era (G-protein)-like 1 (E. coli)	protein-coding
peak6150	chr11	115163304	115165342	intron (NM_012030, intron 1 of 5)	C-rich|Low_complexity|Low_complexity	982	Slc9a3r1	solute carrier family 9 (sodium/hydrogen exchanger), member 3 regulator 1	protein-coding
peak96	chr1	12991329	12992995	Intergenic	CpG	-1027	Slco5a1	solute carrier organic anion transporter family, member 5A1	protein-coding
peak4983	chr11	69980800	69982507	promoter-TSS (NM_018740)	promoter-TSS (NM_018740)	-418	Elp5	elongator acetyltransferase complex subunit 5	protein-coding
peak1423	chr1	135812412	135813309	Intergenic	Intergenic	-5738	Lad1	ladinin	protein-coding
peak6837	chr12	40444939	40447242	promoter-TSS (NM_178845)	promoter-TSS (NM_178845)	37	Dock4	dedicator of cytokinesis 4	protein-coding
peak5110	chr11	75346747	75348386	promoter-TSS (NM_001102611)	promoter-TSS (NM_001102611)	817	Rpa1	replication protein A1	protein-coding
peak1537	chr1	151427254	151430137	promoter-TSS (NM_025819)	promoter-TSS (NM_025819)	153	Trmt1l	tRNA methyltransferase 1 like	protein-coding
peak16547	chr19	7416573	7418754	promoter-TSS (NM_175381)	promoter-TSS (NM_175381)	38	2700081O15Rik	RIKEN cDNA 2700081O15 gene	protein-coding
peak12180	chr15	100421997	100423547	promoter-TSS (NR_040351)	promoter-TSS (NR_040351)	283	Slc11a2	solute carrier family 11 (proton-coupled divalent metal ion transporters), member 2	protein-coding
peak6289	chr11	117598828	117599328	Intergenic	Intergenic	-12169	2900041M22Rik	RIKEN cDNA 2900041M22 gene	ncRNA
peak2127	chr1	191928615	191930511	Intergenic	Intergenic	-22036	1700034H15Rik	RIKEN cDNA 1700034H15 gene	ncRNA
peak897	chr1	86528397	86529999	exon (NM_001360830, exon 2 of 5)	exon (NM_001360830, exon 2 of 5)	2641	Ptma	prothymosin alpha	protein-coding
peak17173	chr19	46327710	46329619	intron (NM_133694, intron 1 of 3)	CpG	480	Fbxl15	F-box and leucine-rich repeat protein 15	protein-coding
peak3045	chr10	75643000	75643742	intron (NM_027890, intron 1 of 14)	intron (NM_027890, intron 1 of 14)	637	Susd2	sushi domain containing 2	protein-coding
peak12584	chr16	18249043	18250146	promoter-TSS (NM_011239)	promoter-TSS (NM_011239)	711	Trmt2a	TRM2 tRNA methyltransferase 2A	protein-coding
peak10626	chr14	100282923	100284476	Intergenic	Intergenic	-133903	Klf12	Kruppel-like factor 12	protein-coding
peak12508	chr16	15635923	15637395	exon (NM_008565, exon 2 of 16)	exon (NM_008565, exon 2 of 16)	741	Mcm4	minichromosome maintenance complex component 4	protein-coding
peak14064	chr17	26932410	26933679	promoter-TSS (NM_001302397)	promoter-TSS (NM_001302397)	-83	Phf1	PHD finger protein 1	protein-coding
peak5673	chr11	97685479	97687356	TTS (NM_139311)	TTS (NM_139311)	484	Cisd3	CDGSH iron sulfur domain 3	protein-coding
peak2162	chr10	3740169	3741345	intron (NM_001159942, intron 1 of 16)	CpG	380	Plekhg1	pleckstrin homology domain containing, family G (with RhoGef domain) member 1	protein-coding
peak2120	chr1	191576210	191576858	promoter-TSS (NM_001305233)	promoter-TSS (NM_001305233)	898	Ints7	integrator complex subunit 7	protein-coding
peak15750	chr18	42511519	42513815	intron (NM_001360881, intron 1 of 20)	intron (NM_001360881, intron 1 of 20)	1180	Tcerg1	transcription elongation regulator 1 (CA150)	protein-coding
peak2478	chr10	28074155	28076974	intron (NM_001359355, intron 1 of 33)	intron (NM_001359355, intron 1 of 33)	744	Ptprk	protein tyrosine phosphatase, receptor type, K	protein-coding
peak920	chr1	87509398	87510893	exon (NM_019867, exon 1 of 13)	exon (NM_019867, exon 1 of 13)	217	Ngef	neuronal guanine nucleotide exchange factor	protein-coding
peak6257	chr11	116850026	116852359	intron (NM_011358, intron 2 of 2)	intron (NM_011358, intron 2 of 2)	1902	Srsf2	serine/arginine-rich splicing factor 2	protein-coding
peak16960	chr19	38096887	38098119	exon (NM_181748, exon 1 of 3)	exon (NM_181748, exon 1 of 3)	424	Ffar4	free fatty acid receptor 4	protein-coding
peak1445	chr1	136566711	136567854	Intergenic	MTE2b|LTR|ERVL-MaLR	-57619	Zfp281	zinc finger protein 281	protein-coding
peak1923	chr1	179510709	179511582	intron (NM_027188, intron 1 of 11)	intron (NM_027188, intron 1 of 11)	6896	Smyd3	SET and MYND domain containing 3	protein-coding
peak16534	chr19	7164958	7166497	intron (NM_134147, intron 3 of 10)	CpG	40557	Otub1	OTU domain, ubiquitin aldehyde binding 1	protein-coding
peak13152	chr16	56027832	56030452	intron (NM_001356448, intron 1 of 5)	intron (NM_001356448, intron 1 of 5)	575	Pcnp	PEST proteolytic signal containing nuclear protein	protein-coding
peak12513	chr16	15862131	15864246	5' UTR (NM_029354, exon 1 of 3)	5' UTR (NM_029354, exon 1 of 3)	181	Mzt2	mitotic spindle organizing protein 2	protein-coding
peak12491	chr16	14157949	14159249	intron (NM_001081154, intron 1 of 26)	intron (NM_001081154, intron 1 of 26)	675	Marf1	meiosis regulator and mRNA stability 1	protein-coding
peak17383	chr19	60578781	60580899	intron (NM_030197, intron 1 of 8)	intron (NM_030197, intron 1 of 8)	1183	Cacul1	CDK2 associated, cullin domain 1	protein-coding
peak9850	chr14	31251446	31252705	promoter-TSS (NM_001360625)	promoter-TSS (NM_001360625)	586	Bap1	Brca1 associated protein 1	protein-coding
peak5434	chr11	88030063	88031810	Intergenic	Intergenic	-16437	Srsf1	serine/arginine-rich splicing factor 1	protein-coding
peak9294	chr13	100831375	100833457	intron (NM_022885, intron 1 of 15)	intron (NM_022885, intron 1 of 15)	1011	Slc30a5	solute carrier family 30 (zinc transporter), member 5	protein-coding
peak8505	chr13	51615941	51616807	Intergenic	Intergenic	-28858	Cks2	CDC28 protein kinase regulatory subunit 2	protein-coding
peak15502	chr18	33462798	33464644	promoter-TSS (NR_045415)	promoter-TSS (NR_045415)	-22	Nrep	neuronal regeneration related protein	protein-coding
peak12783	chr16	30187338	30188371	Intergenic	Intergenic	79678	Cpn2	carboxypeptidase N, polypeptide 2	protein-coding
peak309	chr1	36314188	36315834	intron (NM_001290726, intron 2 of 7)	RLTR20D|LTR|ERVK	7278	Arid5a	AT rich interactive domain 5A (MRF1-like)	protein-coding
peak11798	chr15	82211693	82212979	exon (NM_001207021, exon 1 of 4)	exon (NM_001207021, exon 1 of 4)	479	Shisa8	shisa family member 8	protein-coding
peak7560	chr12	100217332	100217918	Intergenic	MLTR31E_MM|LTR|ERVK	17481	Calm1	calmodulin 1	protein-coding
peak3158	chr10	79960110	79961433	intron (NM_175450, intron 1 of 9)	intron (NM_175450, intron 1 of 9)	619	Wdr18	WD repeat domain 18	protein-coding
peak11365	chr15	59068510	59069716	intron (NM_001146180, intron 1 of 13)	MER5A|DNA|hAT-Charlie	12913	Mtss1	MTSS I-BAR domain containing 1	protein-coding
peak1540	chr1	151498994	151501332	intron (NM_001360844, intron 1 of 8)	CpG	828	Rnf2	ring finger protein 2	protein-coding
peak14623	chr17	46792846	46793605	Intergenic	ORR1B1|LTR|ERVL-MaLR	-10569	Rpl7l1	ribosomal protein L7-like 1	protein-coding
peak17054	chr19	43504548	43506107	intron (NM_010324, intron 5 of 8)	B1_Mus2|SINE|Alu	19278	Got1	glutamic-oxaloacetic transaminase 1, soluble	protein-coding
peak1703	chr1	163929201	163931366	intron (NM_001357426, intron 1 of 13)	CpG	518	Scyl3	SCY1-like 3 (S. cerevisiae)	protein-coding
peak1572	chr1	153031837	153033797	intron (NM_175460, intron 1 of 10)	intron (NM_175460, intron 1 of 10)	77716	Nmnat2	nicotinamide nucleotide adenylyltransferase 2	protein-coding
peak15614	chr18	36558813	36559854	Intergenic	Intergenic	-1270	Ankhd1	ankyrin repeat and KH domain containing 1	protein-coding
peak15854	chr18	53861628	53864025	intron (NM_152809, intron 1 of 12)	CpG	713	Csnk1g3	casein kinase 1, gamma 3	protein-coding
peak14345	chr17	33919666	33920469	TTS (NM_020625)	TTS (NM_020625)	589	Tapbp	TAP binding protein	protein-coding
peak8213	chr13	33027303	33028971	intron (NM_011452, intron 1 of 6)	intron (NM_011452, intron 1 of 6)	723	Serpinb9b	serine (or cysteine) peptidase inhibitor, clade B, member 9b	protein-coding
peak3446	chr10	93453138	93454676	intron (NM_008517, intron 1 of 18)	intron (NM_008517, intron 1 of 18)	511	Lta4h	leukotriene A4 hydrolase	protein-coding
peak8220	chr13	33934852	33936224	promoter-TSS (NR_040707)	promoter-TSS (NR_040707)	-494	1110046J04Rik	RIKEN cDNA 1110046J04 gene	ncRNA
peak4347	chr11	32454348	32456375	promoter-TSS (NM_001361561)	promoter-TSS (NM_001361561)	-9	Ubtd2	ubiquitin domain containing 2	protein-coding
peak15098	chr17	83665030	83665639	Intergenic	ID4|SINE|ID	-33439	Kcng3	potassium voltage-gated channel, subfamily G, member 3	protein-coding
peak689	chr1	71557140	71558723	intron (NM_026195, intron 2 of 15)	intron (NM_026195, intron 2 of 15)	775	Atic	5-aminoimidazole-4-carboxamide ribonucleotide formyltransferase/IMP cyclohydrolase	protein-coding
peak8590	chr13	55212560	55213659	intron (NM_008739, intron 1 of 22)	intron (NM_008739, intron 1 of 22)	3327	Nsd1	nuclear receptor-binding SET-domain protein 1	protein-coding
peak16779	chr19	24998983	25000103	promoter-TSS (NM_028785)	promoter-TSS (NM_028785)	14	Dock8	dedicator of cytokinesis 8	protein-coding
peak15489	chr18	32163048	32164520	intron (NM_011946, intron 1 of 16)	intron (NM_011946, intron 1 of 16)	695	Map3k2	mitogen-activated protein kinase kinase kinase 2	protein-coding
peak14659	chr17	47694229	47696032	promoter-TSS (NM_001290337)	promoter-TSS (NM_001290337)	-77	Frs3	fibroblast growth factor receptor substrate 3	protein-coding
peak5038	chr11	72286627	72287690	Intergenic	RMER13A2|LTR|ERVK	-14471	Xaf1	XIAP associated factor 1	protein-coding
peak15191	chr17	88063444	88065849	5' UTR (NM_001348248, exon 1 of 23)	5' UTR (NM_001348248, exon 1 of 23)	286	Fbxo11	F-box protein 11	protein-coding
peak12241	chr15	102202652	102205321	promoter-TSS (NM_001289695)	promoter-TSS (NM_001289695)	-14	Zfp740	zinc finger protein 740	protein-coding
peak944	chr1	89454025	89456400	5' UTR (NM_178119, exon 1 of 18)	5' UTR (NM_178119, exon 1 of 18)	401	Agap1	ArfGAP with GTPase domain, ankyrin repeat and PH domain 1	protein-coding
peak3869	chr10	128673443	128674751	promoter-TSS (NM_173733)	promoter-TSS (NM_173733)	-179	Suox	sulfite oxidase	protein-coding
peak5446	chr11	88203759	88205505	5' UTR (NM_001291271, exon 1 of 5)	5' UTR (NM_001291271, exon 1 of 5)	244	Mrps23	mitochondrial ribosomal protein S23	protein-coding
peak415	chr1	43445116	43447410	intron (NM_010879, intron 1 of 4)	CpG	512	Nck2	non-catalytic region of tyrosine kinase adaptor protein 2	protein-coding
peak14045	chr17	26414389	26415738	intron (NM_001081656, intron 1 of 4)	CpG	204	Neurl1b	neuralized E3 ubiquitin protein ligase 1B	protein-coding
peak15618	chr18	36725337	36726655	exon (NM_009841, exon 2 of 2)	exon (NM_009841, exon 2 of 2)	819	Cd14	CD14 antigen	protein-coding
peak13147	chr16	55894419	55895871	5' UTR (NM_001134457, exon 1 of 6)	5' UTR (NM_001134457, exon 1 of 6)	134	Nxpe3	neurexophilin and PC-esterase domain family, member 3	protein-coding
peak1372	chr1	134556315	134556964	Intergenic	Intergenic	-3539	Kdm5b	lysine (K)-specific demethylase 5B	protein-coding
peak13157	chr16	56715901	56717309	intron (NM_019678, intron 1 of 7)	intron (NM_019678, intron 1 of 7)	845	Tfg	Trk-fused gene	protein-coding
peak12094	chr15	98585456	98586313	intron (NM_001201322, intron 2 of 3)	B1_Mus1|SINE|Alu	14880	4930415O20Rik	RIKEN cDNA 4930415O20 gene	protein-coding
peak16370	chr19	4214333	4215737	intron (NM_001310039, intron 1 of 2)	CpG	646	Clcf1	cardiotrophin-like cytokine factor 1	protein-coding
peak15433	chr18	24375601	24376411	Intergenic	Intergenic	36640	Gm38410	predicted gene, 38410	ncRNA
peak16368	chr19	4192089	4193866	intron (NM_031868, intron 2 of 6)	intron (NM_031868, intron 2 of 6)	803	Ppp1ca	protein phosphatase 1 catalytic subunit alpha	protein-coding
peak7456	chr12	86881434	86884667	exon (NM_145836, exon 1 of 1)	exon (NM_145836, exon 1 of 1)	1764	Irf2bpl	interferon regulatory factor 2 binding protein-like	protein-coding
peak3219	chr10	80755099	80756577	intron (NM_199322, intron 1 of 27)	intron (NM_199322, intron 1 of 27)	635	Dot1l	DOT1-like, histone H3 methyltransferase (S. cerevisiae)	protein-coding
peak14184	chr17	29518850	29519822	Intergenic	Intergenic	26251	Pim1	proviral integration site 1	protein-coding
peak15813	chr18	49753471	49755538	intron (NM_026854, intron 1 of 5)	intron (NM_026854, intron 1 of 5)	1097	Dtwd2	DTW domain containing 2	protein-coding
peak4336	chr11	31965455	31966175	exon (NM_026262, exon 1 of 5)	exon (NM_026262, exon 1 of 5)	182	4930524B15Rik	RIKEN cDNA 4930524B15 gene	protein-coding
peak12489	chr16	14123622	14124723	intron (NM_001081154, intron 21 of 26)	RLTR20B5_MM|LTR|ERVK	35102	Marf1	meiosis regulator and mRNA stability 1	protein-coding
peak16425	chr19	5272134	5273775	TTS (NM_001362454)	TTS (NM_001362454)	153	Pacs1	phosphofurin acidic cluster sorting protein 1	protein-coding
peak5533	chr11	94991077	94992069	exon (NM_172261, exon 1 of 10)	exon (NM_172261, exon 1 of 10)	361	Ppp1r9b	protein phosphatase 1, regulatory subunit 9B	protein-coding
peak11360	chr15	58822119	58824276	5' UTR (NM_175212, exon 1 of 7)	5' UTR (NM_175212, exon 1 of 7)	230	Tmem65	transmembrane protein 65	protein-coding
peak8473	chr13	49340782	49342583	exon (NM_001039179, exon 1 of 7)	exon (NM_001039179, exon 1 of 7)	133	Bicd2	BICD cargo adaptor 2	protein-coding
peak7214	chr12	76369872	76372149	intron (NM_001364323, intron 1 of 2)	CpG-3289	490	Zbtb1	zinc finger and BTB domain containing 1	protein-coding
peak4856	chr11	63897679	63899109	intron (NM_018805, intron 1 of 1)	intron (NM_018805, intron 1 of 1)	23890	Hs3st3b1	heparan sulfate (glucosamine) 3-O-sulfotransferase 3B1	protein-coding
peak12044	chr15	96953636	96954198	Intergenic	Intergenic	66442	Slc38a4	solute carrier family 38, member 4	protein-coding
peak14039	chr17	26113218	26114385	intron (NM_021793, intron 1 of 12)	CpG	485	Tmem8	transmembrane protein 8	protein-coding
peak8078	chr13	21913857	21914641	Intergenic	Intergenic	-17200	Mir1983	microRNA 1983	ncRNA
peak3875	chr10	128747790	128749994	intron (NM_001170869, intron 1 of 2)	intron (NM_001170869, intron 1 of 2)	437	Pym1	PYM homolog 1, exon junction complex associated factor	protein-coding
peak2918	chr10	63243836	63245995	intron (NM_001359484, intron 1 of 22)	B3|SINE|B2	1118	Herc4	hect domain and RLD 4	protein-coding
peak4472	chr11	46436882	46438574	intron (NM_001104556, intron 1 of 1)	intron (NM_001104556, intron 1 of 1)	767	Med7	mediator complex subunit 7	protein-coding
peak14841	chr17	63498482	63500948	exon (NM_015794, exon 1 of 9)	exon (NM_015794, exon 1 of 9)	865	Fbxl17	F-box and leucine-rich repeat protein 17	protein-coding
peak1733	chr1	165632968	165634542	intron (NM_001001880, intron 1 of 4)	intron (NM_001001880, intron 1 of 4)	786	Mpzl1	myelin protein zero-like 1	protein-coding
peak14970	chr17	71525413	71527434	intron (NM_023294, intron 1 of 16)	intron (NM_023294, intron 1 of 16)	434	Ndc80	NDC80 kinetochore complex component	protein-coding
peak10336	chr14	64589882	64590660	promoter-TSS (NR_029813)	promoter-TSS (NR_029813)	-386	Mir124a-1	microRNA 124a-1	ncRNA
peak2537	chr10	34257545	34258641	Intergenic	MuRRS-int|LTR|ERV1	-24097	Tspyl1	testis-specific protein, Y-encoded-like 1	protein-coding
peak5773	chr11	100544901	100545831	promoter-TSS (NM_001363174)	promoter-TSS (NM_001363174)	-242	Ttc25	tetratricopeptide repeat domain 25	protein-coding
peak3882	chr10	128909444	128911596	intron (NM_001042580, intron 2 of 7)	GC_rich|Low_complexity|Low_complexity	654	Cd63	CD63 antigen	protein-coding
peak4499	chr11	48855059	48856174	Intergenic	CpG	15804	Irgm1	immunity-related GTPase family M member 1	protein-coding
peak7336	chr12	83485753	83488350	intron (NM_001267625, intron 1 of 10)	CpG	685	Dpf3	D4, zinc and double PHD fingers, family 3	protein-coding
peak14272	chr17	32282822	32284223	intron (NM_198094, intron 1 of 12)	intron (NM_198094, intron 1 of 12)	601	Brd4	bromodomain containing 4	protein-coding
peak9757	chr14	25458009	25459041	promoter-TSS (NM_001310666)	promoter-TSS (NM_001310666)	-660	Zmiz1	zinc finger, MIZ-type containing 1	protein-coding
peak5549	chr11	95336969	95338816	intron (NM_172543, intron 1 of 7)	intron (NM_172543, intron 1 of 7)	874	Fam117a	family with sequence similarity 117, member A	protein-coding
peak1892	chr1	177441253	177441998	promoter-TSS (NM_001355099)	promoter-TSS (NM_001355099)	-726	Zbtb18	zinc finger and BTB domain containing 18	protein-coding
peak8088	chr13	21980927	21981992	5' UTR (NM_001162929, exon 1 of 2)	5' UTR (NM_001162929, exon 1 of 2)	265	Pom121l2	POM121 membrane glycoprotein-like 2 (rat)	protein-coding
peak3483	chr10	95413786	95416748	promoter-TSS (NM_001168657)	promoter-TSS (NM_001168657)	16	Socs2	suppressor of cytokine signaling 2	protein-coding
peak2132	chr1	192136348	192138842	intron (NM_001346740, intron 1 of 11)	CpG-848	445	Rcor3	REST corepressor 3	protein-coding
peak12635	chr16	20651004	20653403	non-coding (NR_027485, exon 2 of 21)	non-coding (NR_027485, exon 2 of 21)	551	Psmd2	proteasome (prosome, macropain) 26S subunit, non-ATPase, 2	protein-coding
peak5743	chr11	98954491	98955380	intron (NM_009024, intron 2 of 8)	intron (NM_009024, intron 2 of 8)	-5536	Rara	retinoic acid receptor, alpha	protein-coding
peak12254	chr15	102326043	102327267	intron (NM_027044, intron 2 of 5)	intron (NM_027044, intron 2 of 5)	539	Pfdn5	prefoldin 5	protein-coding
peak7719	chr12	109527887	109528576	Intergenic	Intergenic	-12765	Meg3	maternally expressed 3	ncRNA
peak6902	chr12	51970012	51971970	intron (NM_177171, intron 1 of 35)	CpG	330	Heatr5a	HEAT repeat containing 5A	protein-coding
peak14955	chr17	70871713	70873442	Intergenic	Intergenic	-11977	Mir1195	microRNA 1195	ncRNA
peak3679	chr10	118867536	118869125	intron (NM_001014390, intron 1 of 2)	CpG-1533	573	Dyrk2	dual-specificity tyrosine-(Y)-phosphorylation regulated kinase 2	protein-coding
peak15795	chr18	46692280	46693344	Intergenic	L1Md_T|LINE|L1	35690	Cdo1	cysteine dioxygenase 1, cytosolic	protein-coding
peak6438	chr12	3235006	3236210	promoter-TSS (NR_015551)	promoter-TSS (NR_015551)	-183	Rab10os	RAB10, member RAS oncogene family, opposite strand	ncRNA
peak6116	chr11	113611787	113612512	intron (NM_001362939, intron 1 of 9)	intron (NM_001362939, intron 1 of 9)	-7178	Sstr2	somatostatin receptor 2	protein-coding
peak3862	chr10	128563827	128566258	intron (NM_011119, intron 1 of 11)	intron (NM_011119, intron 1 of 11)	892	Pa2g4	proliferation-associated 2G4	protein-coding
peak17227	chr19	47463155	47464863	intron (NM_001164717, intron 1 of 13)	CpG	402	Sh3pxd2a	SH3 and PX domains 2A	protein-coding
peak2550	chr10	36974362	36976429	intron (NM_008229, intron 1 of 13)	intron (NM_008229, intron 1 of 13)	851	Hdac2	histone deacetylase 2	protein-coding
peak4166	chr11	20137907	20138614	Intergenic	MLTR11A|LTR|ERVK	-25309	Actr2	ARP2 actin-related protein 2	protein-coding
peak760	chr1	74950944	74952149	5' UTR (NM_010544, exon 1 of 3)	5' UTR (NM_010544, exon 1 of 3)	126	Ihh	Indian hedgehog	protein-coding
peak4896	chr11	68384526	68387428	exon (NM_008744, exon 2 of 7)	exon (NM_008744, exon 2 of 7)	849	Ntn1	netrin 1	protein-coding
peak13279	chr16	75765839	75767763	promoter-TSS (NM_030201)	promoter-TSS (NM_030201)	17	Hspa13	heat shock protein 70 family, member 13	protein-coding
peak1841	chr1	172024329	172024773	intron (NM_033509, intron 1 of 7)	intron (NM_033509, intron 1 of 7)	2744	Vangl2	VANGL planar cell polarity 2	protein-coding
peak5220	chr11	78261637	78263174	intron (NM_001002004, intron 1 of 38)	intron (NM_001002004, intron 1 of 38)	651	2610507B11Rik	RIKEN cDNA 2610507B11 gene	protein-coding
peak14218	chr17	30635333	30636075	exon (NM_013811, exon 2 of 93)	exon (NM_013811, exon 2 of 93)	8768	Dnah8	dynein, axonemal, heavy chain 8	protein-coding
peak16861	chr19	30548433	30550026	exon (NM_010051, exon 1 of 4)	exon (NM_010051, exon 1 of 4)	267	Dkk1	dickkopf WNT signaling pathway inhibitor 1	protein-coding
peak5164	chr11	76621395	76624007	Intergenic	CpG	-44962	Abr	active BCR-related gene	protein-coding
peak7857	chr12	118300350	118303014	promoter-TSS (NM_001166385)	promoter-TSS (NM_001166385)	-242	Sp4	trans-acting transcription factor 4	protein-coding
peak5093	chr11	74832523	74832941	intron (NM_010813, intron 1 of 5)	intron (NM_010813, intron 1 of 5)	1808	Mnt	max binding protein	protein-coding
peak8758	chr13	63979721	63981068	Intergenic	Intergenic	108807	Hsd17b3	hydroxysteroid (17-beta) dehydrogenase 3	protein-coding
peak16915	chr19	34876843	34879863	promoter-TSS (NM_023792)	promoter-TSS (NM_023792)	-436	Pank1	pantothenate kinase 1	protein-coding
peak10390	chr14	68124461	68125067	exon (NM_008691, exon 1 of 3)	exon (NM_008691, exon 1 of 3)	240	Nefm	neurofilament, medium polypeptide	protein-coding
peak11696	chr15	79670561	79672467	intron (NM_172609, intron 2 of 3)	B2_Mm1a|SINE|B2	646	Tomm22	translocase of outer mitochondrial membrane 22	protein-coding
peak1327	chr1	133422323	133424648	intron (NM_011439, intron 1 of 13)	CpG	727	Sox13	SRY (sex determining region Y)-box 13	protein-coding
peak16357	chr19	4041266	4042260	intron (NM_181796, intron 2 of 6)	intron (NM_181796, intron 2 of 6)	458	Gstp2	glutathione S-transferase, pi 2	protein-coding
peak11685	chr15	79402229	79403831	promoter-TSS (NM_001253817)	promoter-TSS (NM_001253817)	-111	Tmem184b	transmembrane protein 184b	protein-coding
peak473	chr1	51914604	51916326	intron (NM_001161817, intron 1 of 30)	CpG	513	Myo1b	myosin IB	protein-coding
peak8113	chr13	23309275	23310071	intron (NR_126444, intron 1 of 1)	intron (NR_126444, intron 1 of 1)	3734	4930557F10Rik	RIKEN cDNA 4930557F10 gene	ncRNA
peak4918	chr11	69058632	69060744	promoter-TSS (NM_028005)	promoter-TSS (NM_028005)	-87	Borcs6	BLOC-1 related complex subunit 6	protein-coding
peak4815	chr11	61853860	61855495	5' UTR (NM_013881, exon 1 of 27)	5' UTR (NM_013881, exon 1 of 27)	415	Ulk2	unc-51 like kinase 2	protein-coding
peak1599	chr1	153532027	153532995	intron (NM_028749, intron 4 of 11)	intron (NM_028749, intron 4 of 11)	17203	Npl	N-acetylneuraminate pyruvate lyase	protein-coding
peak4970	chr11	69845738	69847425	promoter-TSS (NM_023564)	promoter-TSS (NM_023564)	-36	Plscr3	phospholipid scramblase 3	protein-coding
peak3208	chr10	80589191	80590638	intron (NM_145421, intron 1 of 4)	intron (NM_145421, intron 1 of 4)	427	Abhd17a	abhydrolase domain containing 17A	protein-coding
peak16334	chr19	3532723	3533319	intron (NM_001164159, intron 1 of 21)	B1_Mm|SINE|Alu	42728	Ppp6r3	protein phosphatase 6, regulatory subunit 3	protein-coding
peak8580	chr13	55099004	55100346	intron (NR_121592, intron 1 of 13)	intron (NR_121592, intron 1 of 13)	625	Uimc1	ubiquitin interaction motif containing 1	protein-coding
peak1675	chr1	161069904	161072794	promoter-TSS (NM_172644)	promoter-TSS (NM_172644)	582	Cenpl	centromere protein L	protein-coding
peak13351	chr16	87454467	87456663	intron (NM_024258, intron 1 of 17)	CpG	580	Usp16	ubiquitin specific peptidase 16	protein-coding
peak15082	chr17	83214429	83216271	promoter-TSS (NM_134117)	promoter-TSS (NM_134117)	67	Pkdcc	protein kinase domain containing, cytoplasmic	protein-coding
peak4564	chr11	51604318	51606732	exon (NM_010448, exon 3 of 7)	exon (NM_010448, exon 3 of 7)	1356	Hnrnpab	heterogeneous nuclear ribonucleoprotein A/B	protein-coding
peak855	chr1	84839822	84840792	intron (NM_025386, intron 1 of 3)	intron (NM_025386, intron 1 of 3)	466	Fbxo36	F-box protein 36	protein-coding
peak5184	chr11	77515069	77515926	exon (NM_026185, exon 1 of 2)	exon (NM_026185, exon 1 of 2)	380	Abhd15	abhydrolase domain containing 15	protein-coding
peak3517	chr10	99106640	99108965	promoter-TSS (NM_015737)	promoter-TSS (NM_015737)	-333	Galnt4	polypeptide N-acetylgalactosaminyltransferase 4	protein-coding
peak17343	chr19	57359871	57360546	promoter-TSS (NM_145505)	promoter-TSS (NM_145505)	691	B230217O12Rik	RIKEN cDNA B230217O12 gene	ncRNA
peak12474	chr16	13671482	13673013	intron (NM_025976, intron 1 of 7)	CpG	389	Bfar	bifunctional apoptosis regulator	protein-coding
peak2995	chr10	70109980	70111051	intron (NM_001111121, intron 1 of 8)	intron (NM_001111121, intron 1 of 8)	13394	Ccdc6	coiled-coil domain containing 6	protein-coding
peak16782	chr19	25208828	25209542	Intergenic	Intergenic	-27790	Kank1	KN motif and ankyrin repeat domains 1	protein-coding
peak15995	chr18	66458263	66458950	promoter-TSS (NM_021451)	promoter-TSS (NM_021451)	2	Pmaip1	phorbol-12-myristate-13-acetate-induced protein 1	protein-coding
peak12646	chr16	20829004	20830246	Intergenic	Intergenic	-95114	Thpo	thrombopoietin	protein-coding
peak14495	chr17	37071786	37073057	intron (NM_019439, intron 22 of 22)	intron (NM_019439, intron 22 of 22)	13815	Olfr90	olfactory receptor 90	protein-coding
peak14135	chr17	28386211	28387153	Intergenic	Intergenic	-21466	Tulp1	tubby like protein 1	protein-coding
peak15674	chr18	37725669	37726630	exon (NM_033591, exon 1 of 4)	exon (NM_033591, exon 1 of 4)	443	Pcdhga8	protocadherin gamma subfamily A, 8	protein-coding
peak12153	chr15	99702117	99703275	intron (NM_031842, intron 1 of 12)	intron (NM_031842, intron 1 of 12)	409	Smarcd1	SWI/SNF related, matrix associated, actin dependent regulator of chromatin, subfamily d, member 1	protein-coding
peak14445	chr17	35895904	35897772	TTS (NM_001347378)	TTS (NM_001347378)	540	2310061I04Rik	RIKEN cDNA 2310061I04 gene	protein-coding
peak16226	chr18	80986922	80987550	promoter-TSS (NM_178280)	promoter-TSS (NM_178280)	-215	Sall3	spalt like transcription factor 3	protein-coding
peak7775	chr12	111537207	111537857	promoter-TSS (NM_178041)	promoter-TSS (NM_178041)	-569	Eif5	eukaryotic translation initiation factor 5	protein-coding
peak5362	chr11	85235242	85235798	promoter-TSS (NM_025825)	promoter-TSS (NM_025825)	354	Appbp2os	amyloid beta precursor protein (cytoplasmic tail) binding protein 2, opposite strand	ncRNA
peak17269	chr19	53310412	53311483	promoter-TSS (NM_001360348)	promoter-TSS (NM_001360348)	441	Mxi1	MAX interactor 1, dimerization protein	protein-coding
peak1759	chr1	167021356	167022645	intron (NM_001160261, intron 1 of 2)	intron (NM_001160261, intron 1 of 2)	20583	Fam78b	family with sequence similarity 78, member B	protein-coding
peak9433	chr13	112463422	112466637	intron (NM_010560, intron 1 of 16)	intron (NM_010560, intron 1 of 16)	959	Il6st	interleukin 6 signal transducer	protein-coding
peak16379	chr19	4397568	4398117	promoter-TSS (NM_001001984)	promoter-TSS (NM_001001984)	-765	Kdm2a	lysine (K)-specific demethylase 2A	protein-coding
peak10388	chr14	68083403	68085184	exon (NM_010910, exon 1 of 4)	exon (NM_010910, exon 1 of 4)	430	Nefl	neurofilament, light polypeptide	protein-coding
peak4263	chr11	26386471	26388103	non-coding (NR_102382, exon 1 of 12)	non-coding (NR_102382, exon 1 of 12)	203	Fancl	Fanconi anemia, complementation group L	protein-coding
peak9788	chr14	26638176	26640251	intron (NM_007479, intron 1 of 5)	intron (NM_007479, intron 1 of 5)	1079	Arf4	ADP-ribosylation factor 4	protein-coding
peak16917	chr19	34921691	34923796	intron (NM_001362434, intron 1 of 31)	intron (NM_001362434, intron 1 of 31)	385	Kif20b	kinesin family member 20B	protein-coding
peak15601	chr18	36348265	36349797	intron (NM_001368637, intron 1 of 2)	CpG	258	Cystm1	cysteine-rich transmembrane module containing 1	protein-coding
peak5554	chr11	95513346	95515074	exon (NM_130858, exon 1 of 2)	exon (NM_130858, exon 1 of 2)	355	Nxph3	neurexophilin 3	protein-coding
peak3786	chr10	127120228	127121316	intron (NM_001171026, intron 1 of 14)	intron (NM_001171026, intron 1 of 14)	388	Os9	amplified in osteosarcoma	protein-coding
peak57	chr1	9746976	9748322	promoter-TSS (NR_040462)	promoter-TSS (NR_040462)	1	1700034P13Rik	RIKEN cDNA 1700034P13 gene	ncRNA
peak512	chr1	55108791	55109146	Intergenic	RMER17C|LTR|ERVK	-20725	Hspd1	heat shock protein 1 (chaperonin)	protein-coding
peak5725	chr11	98728484	98729514	intron (NM_001361995, intron 1 of 25)	intron (NM_001361995, intron 1 of 25)	375	Med24	mediator complex subunit 24	protein-coding
peak4192	chr11	21238333	21241423	intron (NM_139061, intron 1 of 22)	intron (NM_139061, intron 1 of 22)	846	Vps54	VPS54 GARP complex subunit	protein-coding
peak1294	chr1	132476497	132476986	promoter-TSS (NM_001357486)	promoter-TSS (NM_001357486)	-626	Rbbp5	retinoblastoma binding protein 5, histone lysine methyltransferase complex subunit	protein-coding
peak3226	chr10	80853979	80856029	promoter-TSS (NM_175195)	promoter-TSS (NM_175195)	152	Lsm7	LSM7 homolog, U6 small nuclear RNA and mRNA degradation associated	protein-coding
peak3179	chr10	80179019	80180205	5' UTR (NM_007909, exon 1 of 4)	5' UTR (NM_007909, exon 1 of 4)	130	Efna2	ephrin A2	protein-coding
peak6896	chr12	51689801	51692483	5' UTR (NM_001329699, exon 1 of 6)	5' UTR (NM_001329699, exon 1 of 6)	176	Ap4s1	adaptor-related protein complex AP-4, sigma 1	protein-coding
peak11466	chr15	73182044	73184904	intron (NM_153178, intron 1 of 18)	intron (NM_153178, intron 1 of 18)	1473	Ago2	argonaute RISC catalytic subunit 2	protein-coding
peak12850	chr16	32113338	32114112	Intergenic	Intergenic	13936	Cep19	centrosomal protein 19	protein-coding
peak5273	chr11	80079536	80081577	intron (NM_001277106, intron 1 of 6)	intron (NM_001277106, intron 1 of 6)	435	Crlf3	cytokine receptor-like factor 3	protein-coding
peak11669	chr15	79061879	79063180	exon (NM_144849, exon 1 of 8)	exon (NM_144849, exon 1 of 8)	330	Ankrd54	ankyrin repeat domain 54	protein-coding
peak14472	chr17	36256991	36258238	exon (NM_026308, exon 2 of 5)	exon (NM_026308, exon 2 of 5)	232	Rpp21	ribonuclease P 21 subunit	protein-coding
peak3486	chr10	95500208	95502058	intron (NM_001359476, intron 1 of 5)	intron (NM_001359476, intron 1 of 5)	816	Mrpl42	mitochondrial ribosomal protein L42	protein-coding
peak16586	chr19	8967327	8969469	intron (NM_026007, intron 2 of 9)	intron (NM_026007, intron 2 of 9)	1357	Eef1g	eukaryotic translation elongation factor 1 gamma	protein-coding
peak3254	chr10	81320057	81322307	promoter-TSS (NM_027381)	promoter-TSS (NM_027381)	79	Cactin	cactin, spliceosome C complex subunit	protein-coding
peak1789	chr1	170883631	170885477	intron (NM_001356486, intron 1 of 5)	B1_Mur1|SINE|Alu	986	Dusp12	dual specificity phosphatase 12	protein-coding
peak14482	chr17	36922851	36924219	promoter-TSS (NR_045439)	promoter-TSS (NR_045439)	-257	1700031A10Rik	RIKEN cDNA 1700031A10 gene	ncRNA
peak15316	chr18	12128087	12130038	intron (NM_024182, intron 1 of 12)	CpG	212	Riok3	RIO kinase 3	protein-coding
peak3995	chr11	5494878	5495857	Intergenic	Intergenic	-25274	Xbp1	X-box binding protein 1	protein-coding
peak9440	chr13	112927688	112928574	promoter-TSS (NM_028151)	promoter-TSS (NM_028151)	451	Dhx29	DEAH (Asp-Glu-Ala-His) box polypeptide 29	protein-coding
peak11914	chr15	88745511	88746397	Intergenic	Intergenic	-5757	Zbed4	zinc finger, BED type containing 4	protein-coding
peak6866	chr12	44268462	44270129	5' UTR (NM_026164, exon 1 of 10)	5' UTR (NM_026164, exon 1 of 10)	141	Pnpla8	patatin-like phospholipase domain containing 8	protein-coding
peak3952	chr11	4236232	4238484	intron (NM_001013365, intron 1 of 2)	intron (NM_001013365, intron 1 of 2)	573	Osm	oncostatin M	protein-coding
peak4750	chr11	60114342	60115930	intron (NM_009021, intron 1 of 5)	CpG	10123	Rai1	retinoic acid induced 1	protein-coding
peak8383	chr13	44409077	44410113	Intergenic	Intergenic	-30132	1700029N11Rik	RIKEN cDNA 1700029N11 gene	ncRNA
peak7281	chr12	80111197	80112925	intron (NM_007564, intron 1 of 1)	intron (NM_007564, intron 1 of 1)	952	Zfp36l1	zinc finger protein 36, C3H type-like 1	protein-coding
peak691	chr1	71652202	71652918	promoter-TSS (NR_040308)	promoter-TSS (NR_040308)	674	Fn1	fibronectin 1	protein-coding
peak8108	chr13	23269949	23271027	Intergenic	tRNA-Ile-ATA|tRNA|tRNA	-7862	4933404K08Rik	RIKEN cDNA 4933404K08 gene	ncRNA
peak4326	chr11	31368743	31370117	intron (NM_011491, intron 1 of 3)	CpG	631	Stc2	stanniocalcin 2	protein-coding
peak7066	chr12	69182915	69183969	promoter-TSS (NM_146035)	promoter-TSS (NM_146035)	625	Rpl36al	ribosomal protein L36A-like	protein-coding
peak7244	chr12	77238041	77240362	non-coding (NR_045554, exon 1 of 12)	non-coding (NR_045554, exon 1 of 12)	462	Fut8	fucosyltransferase 8	protein-coding
peak11855	chr15	84191433	84193266	5' UTR (NM_178614, exon 1 of 15)	5' UTR (NM_178614, exon 1 of 15)	109	Samm50	SAMM50 sorting and assembly machinery component	protein-coding
peak6551	chr12	12809957	12811329	Intergenic	Intergenic	131193	Mycn	v-myc avian myelocytomatosis viral related oncogene, neuroblastoma derived	protein-coding
peak4034	chr11	6487047	6488195	Intergenic	RMER4B|LTR|ERVK	-11545	Purb	purine rich element binding protein B	protein-coding
peak8239	chr13	34651954	34653450	promoter-TSS (NR_105041)	promoter-TSS (NR_105041)	-21	Pxdc1	PX domain containing 1	protein-coding
peak11777	chr15	81728101	81729944	intron (NM_001358622, intron 1 of 16)	RMER10B|LTR|ERVL	897	Rangap1	RAN GTPase activating protein 1	protein-coding
peak8447	chr13	48159484	48160404	intron (NR_102303, intron 1 of 2)	intron (NR_102303, intron 1 of 2)	-101172	Id4	inhibitor of DNA binding 4	protein-coding
peak890	chr1	86471782	86473483	Intergenic	Intergenic	46303	Tex44	testis expressed 44	protein-coding
peak1331	chr1	133503857	133504775	Intergenic	RMER10A|LTR|ERVL	-80104	Sox13	SRY (sex determining region Y)-box 13	protein-coding
peak16830	chr19	29100662	29102685	intron (NM_021525, intron 1 of 8)	CpG	298	Rcl1	RNA terminal phosphate cyclase-like 1	protein-coding
peak12612	chr16	19865320	19866238	Intergenic	RMER16-int|LTR|ERVK	18495	A930003A15Rik	RIKEN cDNA A930003A15 gene	ncRNA
peak937	chr1	89070334	89072497	intron (NM_133816, intron 1 of 5)	intron (NM_133816, intron 1 of 5)	1000	Sh3bp4	SH3-domain binding protein 4	protein-coding
peak9132	chr13	93302922	93306100	5' UTR (NM_147176, exon 1 of 10)	5' UTR (NM_147176, exon 1 of 10)	754	Homer1	homer scaffolding protein 1	protein-coding
peak6590	chr12	17011172	17011767	5' UTR (NM_001201332, exon 1 of 5)	5' UTR (NM_001201332, exon 1 of 5)	258	2410004P03Rik	RIKEN cDNA 2410004P03 gene	protein-coding
peak5810	chr11	101148597	101150039	Intergenic	Intergenic	-6566	Tubg2	tubulin, gamma 2	protein-coding
peak5067	chr11	73159870	73161145	promoter-TSS (NM_033321)	promoter-TSS (NM_033321)	-23	P2rx5	purinergic receptor P2X, ligand-gated ion channel, 5	protein-coding
peak7282	chr12	80126417	80127383	intron (NR_033514, intron 2 of 2)	intron (NR_033514, intron 2 of 2)	5944	2310015A10Rik	RIKEN cDNA 2310015A10 gene	ncRNA
peak6363	chr11	120149951	120151339	intron (NM_001361696, intron 1 of 16)	intron (NM_001361696, intron 1 of 16)	706	Slc38a10	solute carrier family 38, member 10	protein-coding
peak5565	chr11	95712977	95714811	Intergenic	Intergenic	-1140	Zfp652os	zinc finger protein 652, opposite strand	ncRNA
peak3669	chr10	117905775	117906866	Intergenic	Intergenic	-19139	4933411E08Rik	RIKEN cDNA 4933411E08 gene	ncRNA
peak10637	chr14	101607645	101609356	5' UTR (NM_001081278, exon 1 of 19)	5' UTR (NM_001081278, exon 1 of 19)	691	Tbc1d4	TBC1 domain family, member 4	protein-coding
peak463	chr1	51410405	51411867	Intergenic	Lx4A|LINE|L1	67263	Nabp1	nucleic acid binding protein 1	protein-coding
peak7007	chr12	59217687	59219721	intron (NM_001033156, intron 1 of 3)	intron (NM_001033156, intron 1 of 3)	779	Fbxo33	F-box protein 33	protein-coding
peak16857	chr19	30173877	30175500	intron (NM_138595, intron 1 of 24)	intron (NM_138595, intron 1 of 24)	753	Gldc	glycine decarboxylase	protein-coding
peak12671	chr16	21793740	21795444	intron (NR_037958, intron 1 of 2)	CpG	245	1300002E11Rik	RIKEN cDNA 1300002E11 gene	ncRNA
peak4500	chr11	48869366	48871742	intron (NM_008326, intron 1 of 2)	intron (NM_008326, intron 1 of 2)	866	Irgm1	immunity-related GTPase family M member 1	protein-coding
peak664	chr1	65185395	65188150	promoter-TSS (NM_001310624)	promoter-TSS (NM_001310624)	87	Pikfyve	phosphoinositide kinase, FYVE type zinc finger containing	protein-coding
peak13960	chr17	24549047	24551216	5' UTR (NM_013630, exon 1 of 46)	5' UTR (NM_013630, exon 1 of 46)	181	Pkd1	polycystin 1, transient receptor poteintial channel interacting	protein-coding
peak16004	chr18	67205460	67207825	3' UTR (NM_024190, exon 1 of 1)	3' UTR (NM_024190, exon 1 of 1)	1283	Chmp1b	charged multivesicular body protein 1B	protein-coding
peak6813	chr12	36381176	36382308	promoter-TSS (NM_001289503)	promoter-TSS (NM_001289503)	292	Crppa	CDP-L-ribitol pyrophosphorylase A	protein-coding
peak16653	chr19	12792997	12795301	intron (NR_024093, intron 1 of 12)	intron (NR_024093, intron 1 of 12)	1974	Gm44505	predicted readthrough transcript (NMD candidate), 44505	ncRNA
peak5938	chr11	103442886	103444041	Intergenic	RLTR16B_MM|LTR|ERVK	-30758	Plekhm1	pleckstrin homology domain containing, family M (with RUN domain) member 1	protein-coding
peak3663	chr10	117791369	117792771	intron (NM_134010, intron 1 of 27)	intron (NM_134010, intron 1 of 27)	635	Nup107	nucleoporin 107	protein-coding
peak14565	chr17	45514765	45516549	intron (NM_198608, intron 9 of 21)	intron (NM_198608, intron 9 of 21)	-7777	Tcte1	t-complex-associated testis expressed 1	protein-coding
peak8031	chr13	21179492	21182506	intron (NM_009054, intron 1 of 7)	CpG	1068	Trim27	tripartite motif-containing 27	protein-coding
peak16415	chr19	5067879	5068433	promoter-TSS (NM_054042)	promoter-TSS (NM_054042)	78	Cd248	CD248 antigen, endosialin	protein-coding
peak12438	chr16	10784411	10786434	intron (NM_001271603, intron 1 of 1)	CpG	114	Socs1	suppressor of cytokine signaling 1	protein-coding
peak3065	chr10	75935937	75937938	TTS (NM_001277132)	TTS (NM_001277132)	3735	Gm867	predicted gene 867	protein-coding
peak14370	chr17	34604392	34607010	promoter-TSS (NM_001163379)	promoter-TSS (NM_001163379)	-160	Agpat1	1-acylglycerol-3-phosphate O-acyltransferase 1 (lysophosphatidic acid acyltransferase, alpha)	protein-coding
peak4697	chr11	58329161	58331544	promoter-TSS (NM_001308167)	promoter-TSS (NM_001308167)	-13	Zfp672	zinc finger protein 672	protein-coding
peak13597	chr17	4994996	4997418	exon (NM_001085355, exon 1 of 20)	exon (NM_001085355, exon 1 of 20)	1133	Arid1b	AT rich interactive domain 1B (SWI-like)	protein-coding
peak4887	chr11	67051772	67053758	promoter-TSS (NM_025510)	promoter-TSS (NM_025510)	95	Sco1	SCO1 cytochrome c oxidase assembly protein	protein-coding
peak15100	chr17	83693694	83694558	Intergenic	Intergenic	-12037	Mta3	metastasis associated 3	protein-coding
peak5275	chr11	80139303	80140310	intron (NM_183275, intron 2 of 3)	intron (NM_183275, intron 2 of 3)	2347	Tefm	transcription elongation factor, mitochondrial	protein-coding
peak1619	chr1	155557816	155559550	exon (NM_026683, exon 1 of 4)	exon (NM_026683, exon 1 of 4)	563	Acbd6	acyl-Coenzyme A binding domain containing 6	protein-coding
peak17176	chr19	46356481	46358387	intron (NM_029186, intron 1 of 8)	MER5B|DNA|hAT-Charlie	554	Mfsd13a	major facilitator superfamily domain containing 13a	protein-coding
peak5865	chr11	102276369	102277374	exon (NM_148953, exon 3 of 5)	exon (NM_148953, exon 3 of 5)	-8080	Tmub2	transmembrane and ubiquitin-like domain containing 2	protein-coding
peak8381	chr13	44208445	44210102	intron (NR_045088, intron 2 of 3)	intron (NR_045088, intron 2 of 3)	7214	A330076C08Rik	RIKEN cDNA A330076C08 gene	ncRNA
peak13443	chr16	91687746	91689484	promoter-TSS (NR_040389)	promoter-TSS (NR_040389)	113	Donson	downstream neighbor of SON	protein-coding
peak16489	chr19	6241567	6242902	intron (NM_194348, intron 1 of 39)	intron (NM_194348, intron 1 of 39)	566	Atg2a	autophagy related 2A	protein-coding
peak1608	chr1	154117578	154118520	Intergenic	Intergenic	-83138	Zfp648	zinc finger protein 648	protein-coding
peak16486	chr19	6126975	6128480	intron (NM_026912, intron 1 of 7)	intron (NM_026912, intron 1 of 7)	533	Snx15	sorting nexin 15	protein-coding
peak11921	chr15	88862503	88863942	exon (NM_145478, exon 4 of 6)	exon (NM_145478, exon 4 of 6)	1028	Pim3	proviral integration site 3	protein-coding
peak4185	chr11	20740151	20742593	5' UTR (NM_001252503, exon 1 of 8)	5' UTR (NM_001252503, exon 1 of 8)	184	Aftph	aftiphilin	protein-coding
peak8009	chr13	19622896	19623710	5' UTR (NM_016687, exon 1 of 6)	5' UTR (NM_016687, exon 1 of 6)	128	Sfrp4	secreted frizzled-related protein 4	protein-coding
peak6441	chr12	3364943	3366256	5' UTR (NM_008445, exon 1 of 8)	5' UTR (NM_008445, exon 1 of 8)	467	Kif3c	kinesin family member 3C	protein-coding
peak296	chr1	35871374	35871857	Intergenic	RLTR13B1|LTR|ERVK	-196785	Hs6st1	heparan sulfate 6-O-sulfotransferase 1	protein-coding
peak2534	chr10	34232517	34233582	Intergenic	RLTR24|LTR|ERV1	-25814	Dse	dermatan sulfate epimerase	protein-coding
peak6453	chr12	3780491	3781659	intron (NR_027869, intron 20 of 20)	intron (NR_027869, intron 20 of 20)	-25905	Dnmt3a	DNA methyltransferase 3A	protein-coding
peak6406	chr11	120805428	120806339	TTS (NM_007988)	TTS (NM_007988)	-9488	Dus1l	dihydrouridine synthase 1-like (S. cerevisiae)	protein-coding
peak6300	chr11	117824085	117826239	promoter-TSS (NM_001363160)	promoter-TSS (NM_001363160)	-757	Afmid	arylformamidase	protein-coding
peak10769	chr14	121062000	121062804	intron (NM_134082, intron 1 of 26)	intron (NM_134082, intron 1 of 26)	26828	Farp1	FERM, RhoGEF (Arhgef) and pleckstrin domain protein 1 (chondrocyte-derived)	protein-coding
peak60	chr1	9797567	9799078	intron (NM_177547, intron 1 of 16)	CpG	192	Sgk3	serum/glucocorticoid regulated kinase 3	protein-coding
peak4097	chr11	11855254	11856363	intron (NM_001190448, intron 6 of 14)	L1MC|LINE|L1	-12315	1700042O10Rik	RIKEN cDNA 1700042O10 gene	ncRNA
peak3682	chr10	119237955	119240038	intron (NM_027994, intron 1 of 14)	intron (NM_027994, intron 1 of 14)	1059	Cand1	cullin associated and neddylation disassociated 1	protein-coding
peak2428	chr10	23787612	23788318	promoter-TSS (NM_011295)	promoter-TSS (NM_011295)	-756	Rps12	ribosomal protein S12	protein-coding
peak3303	chr10	82777415	82778691	Intergenic	Intergenic	-13912	Nfyb	nuclear transcription factor-Y beta	protein-coding
peak3405	chr10	89744941	89746271	intron (NM_029166, intron 1 of 20)	CpG	615	Uhrf1bp1l	UHRF1 (ICBP90) binding protein 1-like	protein-coding
peak3151	chr10	79840544	79841664	intron (NR_038088, intron 3 of 4)	intron (NR_038088, intron 3 of 4)	-13328	Ptbp1	polypyrimidine tract binding protein 1	protein-coding
peak3823	chr10	128015091	128016379	intron (NM_008921, intron 1 of 12)	intron (NM_008921, intron 1 of 12)	520	Prim1	DNA primase, p49 subunit	protein-coding
peak16471	chr19	5923802	5924899	intron (NM_026772, intron 1 of 1)	intron (NM_026772, intron 1 of 1)	466	Cdc42ep2	CDC42 effector protein (Rho GTPase binding) 2	protein-coding
peak16742	chr19	23082980	23085267	Intergenic	Lx8|LINE|L1	-57103	Klf9	Kruppel-like factor 9	protein-coding
peak14149	chr17	28785345	28787647	Intergenic	Intergenic	-14630	Brpf3	bromodomain and PHD finger containing, 3	protein-coding
peak5762	chr11	100354937	100356912	exon (NM_010404, exon 1 of 11)	exon (NM_010404, exon 1 of 11)	204	Hap1	huntingtin-associated protein 1	protein-coding
peak5816	chr11	101245901	101246935	promoter-TSS (NM_019444)	promoter-TSS (NM_019444)	84	Ramp2	receptor (calcitonin) activity modifying protein 2	protein-coding
peak4177	chr11	20531849	20532917	Intergenic	CpG	-10783	Sertad2	SERTA domain containing 2	protein-coding
peak13809	chr17	15705092	15707207	intron (NM_007690, intron 1 of 35)	intron (NM_007690, intron 1 of 35)	1182	Chd1	chromodomain helicase DNA binding protein 1	protein-coding
peak4556	chr11	51059033	51060351	intron (NM_009329, intron 1 of 4)	intron (NM_009329, intron 1 of 4)	435	Zfp354a	zinc finger protein 354A	protein-coding
peak2977	chr10	68293046	68293732	Intergenic	RLTR17|LTR|ERVK	-14663	Arid5b	AT rich interactive domain 5B (MRF1-like)	protein-coding
peak6279	chr11	117319802	117320627	intron (NM_001113486, intron 3 of 11)	intron (NM_001113486, intron 3 of 11)	-11501	2022-09-09	septin 9	protein-coding
peak4956	chr11	69679201	69681813	exon (NM_001163571, exon 2 of 11)	exon (NM_001163571, exon 2 of 11)	1463	Senp3	SUMO/sentrin specific peptidase 3	protein-coding
peak8706	chr13	62015528	62017395	Intergenic	Intergenic	-113429	Zfp808	zinc finger protein 808	protein-coding
peak8506	chr13	51631086	51631666	Intergenic	Intergenic	-13856	Cks2	CDC28 protein kinase regulatory subunit 2	protein-coding
peak14854	chr17	64534626	64536898	intron (NR_045899, intron 1 of 3)	intron (NR_045899, intron 1 of 3)	19828	AU016765	expressed sequence AU016765	ncRNA
peak13950	chr17	24469536	24472180	exon (NM_025954, exon 1 of 2)	exon (NM_025954, exon 1 of 2)	432	Pgp	phosphoglycolate phosphatase	protein-coding
peak703	chr1	72377640	72378574	intron (NM_001357519, intron 16 of 20)	RSINE1|SINE|B4	70686	Xrcc5	X-ray repair complementing defective repair in Chinese hamster cells 5	protein-coding
peak1936	chr1	179801269	179803535	intron (NM_026375, intron 1 of 35)	intron (NM_026375, intron 1 of 35)	1613	Ahctf1	AT hook containing transcription factor 1	protein-coding
peak15841	chr18	53042970	53043585	Intergenic	RLTR13B1|LTR|ERVK	-133015	Snx2	sorting nexin 2	protein-coding
peak761	chr1	74971530	74972154	intron (NM_029342, intron 2 of 4)	intron (NM_029342, intron 2 of 4)	-20170	Ihh	Indian hedgehog	protein-coding
peak12127	chr15	99074233	99076121	promoter-TSS (NR_155351)	promoter-TSS (NR_155351)	204	Troap	trophinin associated protein	protein-coding
peak11792	chr15	82015120	82017336	promoter-TSS (NM_001356541)	promoter-TSS (NM_001356541)	-8	Desi1	desumoylating isopeptidase 1	protein-coding
peak4002	chr11	5706114	5707989	intron (NM_001362871, intron 3 of 3)	intron (NM_001362871, intron 3 of 3)	650	Mrps24	mitochondrial ribosomal protein S24	protein-coding
peak17309	chr19	55742495	55744913	intron (NM_001331137, intron 3 of 14)	intron (NM_001331137, intron 3 of 14)	1894	Tcf7l2	transcription factor 7 like 2, T cell specific, HMG box	protein-coding
peak5748	chr11	99106283	99107040	Intergenic	Intergenic	-17355	Tns4	tensin 4	protein-coding
peak3692	chr10	120168502	120170569	intron (NR_152856, intron 6 of 11)	intron (NR_152856, intron 6 of 11)	32062	Irak3	interleukin-1 receptor-associated kinase 3	protein-coding
peak2613	chr10	41519588	41521715	intron (NM_016898, intron 1 of 5)	intron (NM_016898, intron 1 of 5)	1151	Cd164	CD164 antigen	protein-coding
peak10736	chr14	118704791	118706954	intron (NM_001033336, intron 1 of 30)	CpG	347	Abcc4	ATP-binding cassette, sub-family C (CFTR/MRP), member 4	protein-coding
peak5137	chr11	76026955	76028319	exon (NM_029658, exon 1 of 3)	exon (NM_029658, exon 1 of 3)	145	Rflnb	refilin B	protein-coding
peak16634	chr19	11292187	11294289	intron (NR_045317, intron 2 of 2)	intron (NR_045317, intron 2 of 2)	-9425	Ms4a5	membrane-spanning 4-domains, subfamily A, member 5	protein-coding
peak16528	chr19	7038374	7040189	intron (NM_016737, intron 1 of 13)	intron (NM_016737, intron 1 of 13)	745	Stip1	stress-induced phosphoprotein 1	protein-coding
peak7439	chr12	86305259	86306113	Intergenic	(CAAAA)n|Simple_repeat|Simple_repeat	-55431	Esrrb	estrogen related receptor, beta	protein-coding
peak13974	chr17	24720311	24721991	TTS (NR_002897)	TTS (NR_002897)	362	Snora64	small nucleolar RNA, H/ACA box 64	snoRNA
peak12865	chr16	32419303	32420885	intron (NR_154990, intron 1 of 3)	intron (NR_154990, intron 1 of 3)	392	Tctex1d2	Tctex1 domain containing 2	protein-coding
peak15423	chr18	24019231	24021606	promoter-TSS (NM_001357447)	promoter-TSS (NM_001357447)	-48	Zfp24	zinc finger protein 24	protein-coding
peak101	chr1	13103198	13104707	Intergenic	Intergenic	23211	Prdm14	PR domain containing 14	protein-coding
peak5899	chr11	102761038	102762448	intron (NM_001110778, intron 1 of 25)	CpG	308	Adam11	a disintegrin and metallopeptidase domain 11	protein-coding
peak8047	chr13	21401199	21402841	intron (NM_001145778, intron 1 of 5)	intron (NM_001145778, intron 1 of 5)	735	Zkscan3	zinc finger with KRAB and SCAN domains 3	protein-coding
peak8957	chr13	69809793	69811207	intron (NM_138596, intron 1 of 3)	intron (NM_138596, intron 1 of 3)	618	Med10	mediator complex subunit 10	protein-coding
peak8653	chr13	58125664	58128395	3' UTR (NM_029872, exon 1 of 1)	3' UTR (NM_029872, exon 1 of 1)	1527	Hnrnpa0	heterogeneous nuclear ribonucleoprotein A0	protein-coding
peak7037	chr12	65036329	65037301	intron (NM_177806, intron 1 of 13)	intron (NM_177806, intron 1 of 13)	481	Prpf39	pre-mRNA processing factor 39	protein-coding
peak11156	chr15	37165900	37166296	Intergenic	Intergenic	-66938	Grhl2	grainyhead like transcription factor 2	protein-coding
peak9872	chr14	32123844	32124911	Intergenic	Lx8|LINE|L1	-17646	Msmb	beta-microseminoprotein	protein-coding
peak1962	chr1	180777315	180778809	Intergenic	CpG	35543	H3f3a	H3 histone, family 3A	protein-coding
peak15785	chr18	46316971	46318116	Intergenic	L1Md_F3|LINE|L1	-5615	Ccdc112	coiled-coil domain containing 112	protein-coding
peak646	chr1	64689609	64690538	intron (NR_038009, intron 1 of 1)	intron (NR_038009, intron 1 of 1)	586	2810408I11Rik	RIKEN cDNA 2810408I11 gene	ncRNA
peak5081	chr11	74610015	74611589	intron (NR_157089, intron 1 of 25)	CpG	113	Rap1gap2	RAP1 GTPase activating protein 2	protein-coding
peak1272	chr1	131910588	131912998	intron (NM_175294, intron 1 of 6)	intron (NM_175294, intron 1 of 6)	1335	Nucks1	nuclear casein kinase and cyclin-dependent kinase substrate 1	protein-coding
peak16470	chr19	5911519	5913788	intron (NM_001291078, intron 1 of 11)	CpG	218	Dpf2	D4, zinc and double PHD fingers family 2	protein-coding
peak16123	chr18	75247181	75249997	intron (NM_027727, intron 16 of 16)	intron (NM_027727, intron 16 of 16)	48728	2010010A06Rik	RIKEN cDNA 2010010A06 gene	ncRNA
peak4159	chr11	19919394	19920606	Intergenic	CpG	-4442	Spred2	sprouty-related EVH1 domain containing 2	protein-coding
peak3315	chr10	83360171	83362048	intron (NM_026579, intron 1 of 3)	intron (NM_026579, intron 1 of 3)	888	D10Wsu102e	DNA segment, Chr 10, Wayne State University 102, expressed	protein-coding
peak995	chr1	92431167	92432875	Intergenic	RLTR12E|LTR|ERVK	32521	Mir6900	microRNA 6900	ncRNA
peak7119	chr12	71016022	71017647	intron (NM_001081195, intron 1 of 23)	(CGGGG)n|Simple_repeat|Simple_repeat	867	Arid4a	AT rich interactive domain 4A (RBP1-like)	protein-coding
peak812	chr1	78658004	78659901	intron (NM_001136226, intron 1 of 3)	intron (NM_001136226, intron 1 of 3)	512	Utp14b	UTP14B small subunit processome component	protein-coding
peak12476	chr16	13749157	13750208	Intergenic	MMERVK9C_I-int|LTR|ERVK	-4882	A930007A09Rik	RIKEN cDNA A930007A09 gene	protein-coding
peak1766	chr1	167349609	167351038	exon (NM_019993, exon 1 of 11)	exon (NM_019993, exon 1 of 11)	332	Aldh9a1	aldehyde dehydrogenase 9, subfamily A1	protein-coding
peak12978	chr16	37776399	37778169	intron (NM_008047, intron 1 of 10)	CpG	229	Fstl1	follistatin-like 1	protein-coding
peak11778	chr15	81744749	81746677	intron (NM_001081016, intron 1 of 22)	intron (NM_001081016, intron 1 of 22)	865	Zc3h7b	zinc finger CCCH type containing 7B	protein-coding
peak3733	chr10	121627936	121628640	Intergenic	PB1D11|SINE|Alu	-1956	Xpot	exportin, tRNA (nuclear export receptor for tRNAs)	protein-coding
peak11186	chr15	38517196	38519184	intron (NR_125913, intron 1 of 11)	intron (NR_125913, intron 1 of 11)	1076	Azin1	antizyme inhibitor 1	protein-coding
peak7557	chr12	100186591	100188298	promoter-TSS (NR_045282)	promoter-TSS (NR_045282)	-524	Gm10433	predicted gene 10433	ncRNA
peak6231	chr11	116434407	116437672	intron (NR_003376, intron 3 of 3)	intron (NR_003376, intron 3 of 3)	1826	Gm7367	1110014K08Rik pseudogene	pseudo
peak11111	chr15	36559757	36560769	Intergenic	RLTR11A|LTR|ERVK	-4690	Snx31	sorting nexin 31	protein-coding
peak12803	chr16	30691831	30692714	Intergenic	Intergenic	92549	Fam43a	family with sequence similarity 43, member A	protein-coding
peak4049	chr11	7213292	7214572	promoter-TSS (NM_008343)	promoter-TSS (NM_008343)	-9	Igfbp3	insulin-like growth factor binding protein 3	protein-coding
peak1085	chr1	105989651	105990161	promoter-TSS (NM_001122675)	promoter-TSS (NM_001122675)	376	Gm7160	predicted gene 7160	ncRNA
peak6167	chr11	115403322	115404735	non-coding (NR_154991, exon 1 of 5)	intron (NM_001361463, intron 1 of 5)	276	Mrpl58	mitochondrial ribosomal protein L58	protein-coding
peak4507	chr11	49244315	49244875	intron (NM_001110148, intron 1 of 3)	intron (NM_001110148, intron 1 of 3)	404	Mgat1	mannoside acetylglucosaminyltransferase 1	protein-coding
peak7262	chr12	79088623	79089919	non-coding (NR_110486, exon 3 of 3)	non-coding (NR_110486, exon 3 of 3)	399	Pigh	phosphatidylinositol glycan anchor biosynthesis, class H	protein-coding
peak16925	chr19	36056675	36057866	promoter-TSS (NM_001360300)	promoter-TSS (NM_001360300)	90	Htr7	5-hydroxytryptamine (serotonin) receptor 7	protein-coding
peak14255	chr17	31789284	31791370	Intergenic	Intergenic	65477	Sik1	salt inducible kinase 1	protein-coding
peak16178	chr18	77712247	77714462	promoter-TSS (NR_027978)	promoter-TSS (NR_027978)	633	8030462N17Rik	RIKEN cDNA 8030462N17 gene	protein-coding
peak11714	chr15	79931911	79932541	intron (NM_144811, intron 1 of 6)	intron (NM_144811, intron 1 of 6)	420	Cbx7	chromobox 7	protein-coding
peak3522	chr10	99298487	99299528	Intergenic	Intergenic	35776	Dusp6	dual specificity phosphatase 6	protein-coding
peak3825	chr10	128059244	128061192	intron (NM_019766, intron 1 of 7)	intron (NM_019766, intron 1 of 7)	1236	Ptges3	prostaglandin E synthase 3	protein-coding
peak14078	chr17	27063459	27064197	intron (NM_080553, intron 1 of 57)	intron (NM_080553, intron 1 of 57)	6524	Itpr3	inositol 1,4,5-triphosphate receptor 3	protein-coding
peak5695	chr11	98011961	98013407	intron (NM_001282978, intron 4 of 11)	MIRb|SINE|MIR	5688	Cacnb1	calcium channel, voltage-dependent, beta 1 subunit	protein-coding
peak11395	chr15	61978148	61979614	Intergenic	Intergenic	-6460	Myc	myelocytomatosis oncogene	protein-coding
peak8226	chr13	34077044	34078391	intron (NM_009450, intron 1 of 3)	CpG	291	Tubb2a	tubulin, beta 2A class IIA	protein-coding
peak3167	chr10	80074682	80075823	exon (NM_001359636, exon 1 of 15)	exon (NM_001359636, exon 1 of 15)	187	Sbno2	strawberry notch 2	protein-coding
peak13415	chr16	91009726	91011819	promoter-TSS (NR_028368)	promoter-TSS (NR_028368)	323	Synj1	synaptojanin 1	protein-coding
peak12796	chr16	30586151	30588349	intron (NM_178069, intron 1 of 13)	intron (NM_178069, intron 1 of 13)	339	Lsg1	large 60S subunit nuclear export GTPase 1	protein-coding
peak7776	chr12	111538318	111540381	intron (NM_178041, intron 2 of 11)	intron (NM_178041, intron 2 of 11)	1248	Eif5	eukaryotic translation initiation factor 5	protein-coding
peak5397	chr11	86968872	86969545	intron (NM_001005341, intron 2 of 4)	intron (NM_001005341, intron 2 of 4)	24554	Ypel2	yippee like 2	protein-coding
peak1314	chr1	133131635	133135464	exon (NM_133819, exon 1 of 2)	exon (NM_133819, exon 1 of 2)	2383	Ppp1r15b	protein phosphatase 1, regulatory subunit 15B	protein-coding
peak8038	chr13	21249484	21250139	Intergenic	Intergenic	42875	Gpx5	glutathione peroxidase 5	protein-coding
peak14761	chr17	56161969	56162992	promoter-TSS (NM_025566)	promoter-TSS (NM_025566)	-11	Tnfaip8l1	tumor necrosis factor, alpha-induced protein 8-like 1	protein-coding
peak6414	chr11	120989295	120991904	intron (NM_139059, intron 1 of 8)	intron (NM_139059, intron 1 of 8)	734	Csnk1d	casein kinase 1, delta	protein-coding
peak13051	chr16	44347020	44348560	intron (NM_144550, intron 1 of 17)	CpG	389	Spice1	spindle and centriole associated protein 1	protein-coding
peak3000	chr10	70245220	70246627	intron (NM_025807, intron 1 of 5)	intron (NM_025807, intron 1 of 5)	647	Slc16a9	solute carrier family 16 (monocarboxylic acid transporters), member 9	protein-coding
peak13907	chr17	23585056	23586735	intron (NM_011747, intron 1 of 5)	intron (NM_011747, intron 1 of 5)	357	Zfp13	zinc finger protein 13	protein-coding
peak8606	chr13	55569567	55571815	5' UTR (NM_145382, exon 1 of 11)	5' UTR (NM_145382, exon 1 of 11)	429	Fam193b	family with sequence similarity 193, member B	protein-coding
peak17183	chr19	46502176	46503683	exon (NM_053100, exon 1 of 6)	exon (NM_053100, exon 1 of 6)	1281	Trim8	tripartite motif-containing 8	protein-coding
peak16335	chr19	3574080	3575699	intron (NM_001360429, intron 1 of 24)	intron (NM_001360429, intron 1 of 24)	860	Ppp6r3	protein phosphatase 6, regulatory subunit 3	protein-coding
peak14248	chr17	31557648	31559643	Intergenic	Intergenic	-6128	Pknox1	Pbx/knotted 1 homeobox	protein-coding
peak10821	chr14	122982118	122983853	5' UTR (NM_001360599, exon 1 of 18)	5' UTR (NM_001360599, exon 1 of 18)	157	Tmtc4	transmembrane and tetratricopeptide repeat containing 4	protein-coding
peak11801	chr15	82274757	82275995	5' UTR (NM_001358837, exon 1 of 12)	5' UTR (NM_001358837, exon 1 of 12)	162	2022-09-03	septin 3	protein-coding
peak6634	chr12	19874601	19875354	Intergenic	L1_Mur3|LINE|L1	940802	1700030C10Rik	RIKEN cDNA 1700030C10 gene	ncRNA
peak14241	chr17	31386187	31387215	intron (NM_008804, intron 1 of 18)	intron (NM_008804, intron 1 of 18)	467	Pde9a	phosphodiesterase 9A	protein-coding
peak14019	chr17	25808453	25809870	promoter-TSS (NM_001164225)	promoter-TSS (NM_001164225)	76	Fbxl16	F-box and leucine-rich repeat protein 16	protein-coding
peak6454	chr12	3806402	3808489	intron (NM_001271753, intron 1 of 22)	GC_rich|Low_complexity|Low_complexity	285	Dnmt3a	DNA methyltransferase 3A	protein-coding
peak14849	chr17	64330715	64332111	intron (NM_144859, intron 1 of 8)	CpG	470	Pja2	praja ring finger ubiquitin ligase 2	protein-coding
peak12691	chr16	22187457	22188140	Intergenic	RMER13B|LTR|ERVK	-24499	Igf2bp2	insulin-like growth factor 2 mRNA binding protein 2	protein-coding
peak3705	chr10	120552080	120553304	Intergenic	CpG	-76223	Hmga2	high mobility group AT-hook 2	protein-coding
peak9867	chr14	31933539	31934080	Intergenic	Intergenic	-95294	Galnt15	polypeptide N-acetylgalactosaminyltransferase 15	protein-coding
peak16238	chr18	82405823	82407260	5' UTR (NM_008082, exon 1 of 3)	5' UTR (NM_008082, exon 1 of 3)	236	Galr1	galanin receptor 1	protein-coding
peak17283	chr19	53600209	53602266	intron (NM_007790, intron 1 of 28)	intron (NM_007790, intron 1 of 28)	841	Smc3	structural maintenance of chromosomes 3	protein-coding
peak7887	chr13	3916889	3918307	intron (NM_019671, intron 1 of 11)	intron (NM_019671, intron 1 of 11)	622	Net1	neuroepithelial cell transforming gene 1	protein-coding
peak3844	chr10	128302330	128304567	5' UTR (NM_001358822, exon 1 of 26)	5' UTR (NM_001358822, exon 1 of 26)	113	Pan2	PAN2 poly(A) specific ribonuclease subunit	protein-coding
peak14144	chr17	28620358	28622461	intron (NM_016795, intron 2 of 15)	CpG	1112	Srpk1	serine/arginine-rich protein specific kinase 1	protein-coding
peak10609	chr14	99298829	99301690	intron (NM_009769, intron 1 of 3)	intron (NM_009769, intron 1 of 3)	1568	Klf5	Kruppel-like factor 5	protein-coding
peak13542	chr16	96128127	96128634	promoter-TSS (NM_008251)	promoter-TSS (NM_008251)	-655	Hmgn1	high mobility group nucleosomal binding domain 1	protein-coding
peak6748	chr12	30107754	30108457	intron (NM_009417, intron 5 of 16)	L1_Mur3|LINE|L1	24519	Tpo	thyroid peroxidase	protein-coding
peak3295	chr10	82177704	82179185	Intergenic	CpG	50431	AU041133	expressed sequence AU041133	protein-coding
peak15291	chr18	9448349	9450282	intron (NM_026484, intron 1 of 9)	intron (NM_026484, intron 1 of 9)	839	Ccny	cyclin Y	protein-coding
peak8190	chr13	30080146	30080968	Intergenic	Intergenic	-55933	Mboat1	membrane bound O-acyltransferase domain containing 1	protein-coding
peak4208	chr11	22621407	22621860	Intergenic	Intergenic	109350	Tmem17	transmembrane protein 17	protein-coding
peak3776	chr10	126978980	126981215	intron (NM_001113470, intron 1 of 7)	CpG	1380	Ctdsp2	CTD (carboxy-terminal domain, RNA polymerase II, polypeptide A) small phosphatase 2	protein-coding
peak8347	chr13	41249272	41250811	5' UTR (NM_001135577, exon 1 of 2)	5' UTR (NM_001135577, exon 1 of 2)	197	Smim13	small integral membrane protein 13	protein-coding
peak12951	chr16	35870645	35872201	promoter-TSS (NM_001039530)	promoter-TSS (NM_001039530)	-41	Parp14	poly (ADP-ribose) polymerase family, member 14	protein-coding
peak5990	chr11	106083537	106086109	promoter-TSS (NM_011947)	promoter-TSS (NM_011947)	-79	Map3k3	mitogen-activated protein kinase kinase kinase 3	protein-coding
peak11557	chr15	76476333	76478753	promoter-TSS (NM_013481)	promoter-TSS (NM_013481)	181	Hsf1	heat shock factor 1	protein-coding
peak5846	chr11	101783811	101785304	exon (NM_001316366, exon 2 of 13)	exon (NM_001316366, exon 2 of 13)	753	Etv4	ets variant 4	protein-coding
peak983	chr1	91494493	91495822	intron (NM_028718, intron 1 of 14)	intron (NM_028718, intron 1 of 14)	489	Traf3ip1	TRAF3 interacting protein 1	protein-coding
peak5771	chr11	100525859	100527925	intron (NM_134037, intron 1 of 27)	intron (NM_134037, intron 1 of 27)	1108	Acly	ATP citrate lyase	protein-coding
peak13856	chr17	21369943	21370512	Intergenic	MMERVK9C_I-int|LTR|ERVK	-13521	Zfp677	zinc finger protein 677	protein-coding
peak371	chr1	39535690	39537430	intron (NM_028043, intron 1 of 6)	intron (NM_028043, intron 1 of 6)	859	Cnot11	CCR4-NOT transcription complex, subunit 11	protein-coding
peak13567	chr16	97921614	97923065	5' UTR (NM_174847, exon 1 of 14)	5' UTR (NM_174847, exon 1 of 14)	294	C2cd2	C2 calcium-dependent domain containing 2	protein-coding
peak11816	chr15	83044061	83044616	Intergenic	Intergenic	-10941	Nfam1	Nfat activating molecule with ITAM motif 1	protein-coding
peak9604	chr14	8214375	8216761	promoter-TSS (NM_001305937)	promoter-TSS (NM_001305937)	-680	Kctd6	potassium channel tetramerisation domain containing 6	protein-coding
peak3178	chr10	80171803	80173173	promoter-TSS (NM_027207)	promoter-TSS (NM_027207)	-456	1600002K03Rik	RIKEN cDNA 1600002K03 gene	protein-coding
peak1907	chr1	178359694	178360871	Intergenic	MTEb|LTR|ERVL-MaLR	-22467	Hnrnpu	heterogeneous nuclear ribonucleoprotein U	protein-coding
peak14625	chr17	46809905	46812399	intron (NM_001100452, intron 6 of 10)	B1_Mm|SINE|Alu	20261	Bicral	BRD4 interacting chromatin remodeling complex associated protein like	protein-coding
peak1633	chr1	156558530	156560566	intron (NM_009595, intron 1 of 11)	intron (NM_009595, intron 1 of 11)	761	Abl2	v-abl Abelson murine leukemia viral oncogene 2 (arg, Abelson-related gene)	protein-coding
peak16015	chr18	67390330	67391823	intron (NM_026473, intron 1 of 3)	CpG	345	Tubb6	tubulin, beta 6 class V	protein-coding
peak6764	chr12	31653680	31655827	promoter-TSS (NM_028002)	promoter-TSS (NM_028002)	73	Dus4l	dihydrouridine synthase 4-like (S. cerevisiae)	protein-coding
peak16768	chr19	24279160	24280502	intron (NR_157400, intron 1 of 4)	MIRb|SINE|MIR	759	Fxn	frataxin	protein-coding
peak14483	chr17	36947030	36947666	exon (NM_001099632, exon 4 of 4)	exon (NM_001099632, exon 4 of 4)	4297	Rnf39	ring finger protein 39	protein-coding
peak3724	chr10	121475002	121476341	intron (NM_138956, intron 1 of 4)	CpG	579	Rassf3	Ras association (RalGDS/AF-6) domain family member 3	protein-coding
peak4135	chr11	16949759	16952296	promoter-TSS (NM_176982)	promoter-TSS (NM_176982)	255	Eldr	Egfr long non-coding downstream RNA	ncRNA
peak8724	chr13	62569801	62571437	Intergenic	B1_Mus2|SINE|Alu	-11990	Zfp934	zinc finger protein 934	protein-coding
peak12454	chr16	11322455	11324210	intron (NM_028964, intron 1 of 20)	intron (NM_028964, intron 1 of 20)	428	Snx29	sorting nexin 29	protein-coding
peak13527	chr16	94835087	94836153	intron (NM_001025585, intron 2 of 2)	intron (NM_001025585, intron 2 of 2)	21070	Kcnj6	potassium inwardly-rectifying channel, subfamily J, member 6	protein-coding
peak9785	chr14	26578895	26580951	intron (NM_145969, intron 1 of 17)	CpG	373	Dennd6a	DENN/MADD domain containing 6A	protein-coding
peak16409	chr19	5038466	5039697	exon (NM_175383, exon 1 of 2)	exon (NM_175383, exon 1 of 2)	255	B4gat1	beta-1,4-glucuronyltransferase 1	protein-coding
peak4548	chr11	50826632	50828007	intron (NM_013922, intron 1 of 4)	intron (NM_013922, intron 1 of 4)	412	Zfp354c	zinc finger protein 354C	protein-coding
peak5465	chr11	88843138	88843884	intron (NM_001042541, intron 2 of 10)	intron (NM_001042541, intron 2 of 10)	7992	Akap1	A kinase (PRKA) anchor protein 1	protein-coding
peak8242	chr13	34963444	34964973	promoter-TSS (NM_026947)	promoter-TSS (NM_026947)	-399	Eci3	enoyl-Coenzyme A delta isomerase 3	protein-coding
peak16068	chr18	69793888	69795556	Intergenic	Intergenic	-130837	Ccdc68	coiled-coil domain containing 68	protein-coding
peak5618	chr11	96976297	96977623	intron (NM_001363225, intron 2 of 7)	intron (NM_001363225, intron 2 of 7)	728	Sp2	Sp2 transcription factor	protein-coding
peak12160	chr15	99874305	99875348	intron (NM_001113545, intron 1 of 10)	intron (NM_001113545, intron 1 of 10)	630	Lima1	LIM domain and actin binding 1	protein-coding
peak3148	chr10	79767223	79767611	promoter-TSS (NR_027505)	promoter-TSS (NR_027505)	-465	Rnf126	ring finger protein 126	protein-coding
peak6238	chr11	116585993	116587332	Intergenic	Intergenic	-5215	Ube2o	ubiquitin-conjugating enzyme E2O	protein-coding
peak16598	chr19	9897539	9899508	intron (NM_001369356, intron 1 of 18)	intron (NM_001369356, intron 1 of 18)	966	Incenp	inner centromere protein	protein-coding
peak14352	chr17	33999047	34000284	intron (NM_001001892, intron 2 of 7)	CpG-6270	668	H2-K1	histocompatibility 2, K1, K region	protein-coding
peak5666	chr11	97598238	97600272	intron (NR_045496, intron 1 of 3)	RLTR31B2|LTR|ERVK	744	2410003L11Rik	RIKEN cDNA 2410003L11 gene	ncRNA
peak5602	chr11	96712849	96713964	intron (NM_001177898, intron 9 of 10)	intron (NM_001177898, intron 9 of 10)	64149	Snx11	sorting nexin 11	protein-coding
peak8912	chr13	67127600	67129049	promoter-TSS (NM_172392)	promoter-TSS (NM_172392)	96	Zfp759	zinc finger protein 759	protein-coding
peak13769	chr17	13759403	13760361	promoter-TSS (NM_010806)	promoter-TSS (NM_010806)	-659	Afdn	afadin, adherens junction formation factor	protein-coding
peak6407	chr11	120821013	120823960	intron (NM_007988, intron 2 of 42)	intron (NM_007988, intron 2 of 42)	2061	Fasn	fatty acid synthase	protein-coding
peak4893	chr11	67921341	67922867	promoter-TSS (NM_001291049)	promoter-TSS (NM_001291049)	49	Usp43	ubiquitin specific peptidase 43	protein-coding
peak4380	chr11	35388021	35389519	intron (NM_011412, intron 4 of 35)	MIRc|SINE|MIR	-228046	Mir218-2	microRNA 218-2	ncRNA
peak663	chr1	65177429	65179123	intron (NM_001111320, intron 1 of 8)	intron (NM_001111320, intron 1 of 8)	866	Idh1	isocitrate dehydrogenase 1 (NADP+), soluble	protein-coding
peak5055	chr11	72794879	72797190	promoter-TSS (NM_001045536)	promoter-TSS (NM_001045536)	-192	Zzef1	zinc finger, ZZ-type with EF hand domain 1	protein-coding
peak13684	chr17	7205417	7207627	intron (NM_011299, intron 1 of 20)	intron (NM_011299, intron 1 of 20)	36407	Rps6ka2	ribosomal protein S6 kinase, polypeptide 2	protein-coding
peak7751	chr12	110844121	110845170	TTS (NR_152102)	TTS (NR_152102)	3616	4921507G05Rik	RIKEN cDNA 4921507G05 gene	ncRNA
peak629	chr1	63445637	63447085	exon (NM_011780, exon 1 of 26)	exon (NM_011780, exon 1 of 26)	470	Adam23	a disintegrin and metallopeptidase domain 23	protein-coding
peak3960	chr11	4496684	4498202	exon (NM_028860, exon 11 of 18)	exon (NM_028860, exon 11 of 18)	-56361	Hormad2	HORMA domain containing 2	protein-coding
peak16761	chr19	24173483	24174964	promoter-TSS (NM_001198985)	promoter-TSS (NM_001198985)	-34	Tjp2	tight junction protein 2	protein-coding
peak6943	chr12	54794509	54796067	intron (NM_026998, intron 2 of 13)	CpG	374	Snx6	sorting nexin 6	protein-coding
peak14161	chr17	29071771	29072952	intron (NR_036469, intron 1 of 1)	intron (NR_036469, intron 1 of 1)	6765	Trp53cor1	tumor protein p53 pathway corepressor 1	ncRNA
peak14787	chr17	56663907	56664454	exon (NM_001357897, exon 17 of 17)	exon (NM_001357897, exon 17 of 17)	-9045	Ranbp3	RAN binding protein 3	protein-coding
peak5799	chr11	100998785	101000350	Intergenic	RLTR28|LTR|ERVL	-9874	Atp6v0a1	ATPase, H+ transporting, lysosomal V0 subunit A1	protein-coding
peak4104	chr11	11965639	11966763	intron (NM_001370603, intron 4 of 17)	intron (NM_001370603, intron 4 of 17)	61770	Grb10	growth factor receptor bound protein 10	protein-coding
peak1836	chr1	171503541	171504552	exon (NM_019484, exon 1 of 1)	exon (NM_019484, exon 1 of 1)	568	Alyref2	Aly/REF export factor 2	protein-coding
peak5559	chr11	95585179	95586139	intron (NM_033217, intron 1 of 5)	intron (NM_033217, intron 1 of 5)	2039	Ngfr	nerve growth factor receptor (TNFR superfamily, member 16)	protein-coding
peak6281	chr11	117331957	117333819	intron (NM_001113488, intron 1 of 9)	intron (NM_001113488, intron 1 of 9)	575	2022-09-09	septin 9	protein-coding
peak1878	chr1	175880453	175882114	intron (NM_012012, intron 2 of 14)	intron (NM_012012, intron 2 of 14)	505	Exo1	exonuclease 1	protein-coding
peak6711	chr12	24650777	24652552	intron (NM_178357, intron 1 of 3)	CpG	293	Klf11	Kruppel-like factor 11	protein-coding
peak8576	chr13	54912858	54913466	Intergenic	Intergenic	-36249	Unc5a	unc-5 netrin receptor A	protein-coding
peak8134	chr13	23542527	23543475	TTS (NM_178197)	TTS (NM_178197)	443	Hist1h2bh	histone cluster 1, H2bh	protein-coding
peak16113	chr18	75018643	75020102	intron (NM_027727, intron 1 of 16)	L1MB8|LINE|L1	608	Dym	dymeclin	protein-coding
peak5299	chr11	82779897	82782426	promoter-TSS (NM_001291246)	promoter-TSS (NM_001291246)	52	Lig3	ligase III, DNA, ATP-dependent	protein-coding
peak11332	chr15	55556308	55558598	promoter-TSS (NM_134092)	promoter-TSS (NM_134092)	45	Mtbp	Mdm2, transformed 3T3 cell double minute p53 binding protein	protein-coding
peak16730	chr19	22138253	22139419	promoter-TSS (NM_001035243)	promoter-TSS (NM_001035243)	-210	Trpm3	transient receptor potential cation channel, subfamily M, member 3	protein-coding
peak4706	chr11	58894635	58895056	intron (NM_011758, intron 3 of 4)	ERVB7_3-LTR_MM|LTR|ERVK	9380	Zfp39	zinc finger protein 39	protein-coding
peak5482	chr11	89301292	89303450	5' UTR (NM_008711, exon 1 of 1)	5' UTR (NM_008711, exon 1 of 1)	188	Nog	noggin	protein-coding
peak5688	chr11	97979679	97980317	intron (NM_028199, intron 1 of 13)	MER117|DNA|hAT-Charlie	6448	Plxdc1	plexin domain containing 1	protein-coding
peak11149	chr15	37046272	37046848	Intergenic	Intergenic	-39158	Zfp706	zinc finger protein 706	protein-coding
peak14746	chr17	55931589	55933053	Intergenic	Intergenic	12938	Zfp119b	zinc finger protein 119b	protein-coding
peak622	chr1	63177221	63178743	intron (NM_018796, intron 2 of 5)	intron (NM_018796, intron 2 of 5)	-1041	Snora41	small nucleolar RNA, H/ACA box 41	snoRNA
peak1942	chr1	179959167	179961961	promoter-TSS (NM_001359547)	promoter-TSS (NM_001359547)	-196	Cdc42bpa	CDC42 binding protein kinase alpha	protein-coding
peak5159	chr11	76561458	76562837	intron (NM_198894, intron 1 of 22)	intron (NM_198894, intron 1 of 22)	9237	Abr	active BCR-related gene	protein-coding
peak14592	chr17	46253768	46254618	promoter-TSS (NM_001111142)	promoter-TSS (NM_001111142)	28	Lrrc73	leucine rich repeat containing 73	protein-coding
peak901	chr1	86669665	86670912	intron (NM_010933, intron 1 of 2)	CpG-368	285	Nppc	natriuretic peptide type C	protein-coding
peak15307	chr18	10705935	10707248	promoter-TSS (NR_045379)	promoter-TSS (NR_045379)	105	Abhd3	abhydrolase domain containing 3	protein-coding
peak10517	chr14	76515457	76517060	non-coding (NR_045660, exon 3 of 4)	non-coding (NR_045660, exon 3 of 4)	4597	4930444M15Rik	RIKEN cDNA 4930444M15 gene	ncRNA
peak9230	chr13	97617186	97617832	Intergenic	Intergenic	57509	Gm5086	predicted gene 5086	ncRNA
peak16756	chr19	24030143	24031743	promoter-TSS (NM_001114174)	promoter-TSS (NM_001114174)	76	Fam189a2	family with sequence similarity 189, member A2	protein-coding
peak7312	chr12	81017452	81020804	Intergenic	Intergenic	-7680	Smoc1	SPARC related modular calcium binding 1	protein-coding
peak10036	chr14	47575445	47577027	Intergenic	B1_Mus1|SINE|Alu	-7802	Atg14	autophagy related 14	protein-coding
peak1279	chr1	132157677	132158468	Intergenic	Intergenic	-18387	Cdk18	cyclin-dependent kinase 18	protein-coding
peak16866	chr19	31114029	31114977	intron (NM_001013833, intron 3 of 17)	intron (NM_001013833, intron 3 of 17)	31662	Cstf2t	cleavage stimulation factor, 3' pre-RNA subunit 2, tau	protein-coding
peak1817	chr1	171221083	171222473	5' UTR (NM_001305585, exon 1 of 4)	5' UTR (NM_001305585, exon 1 of 4)	214	Apoa2	apolipoprotein A-II	protein-coding
peak3741	chr10	122046381	122047826	intron (NM_001081037, intron 1 of 21)	intron (NM_001081037, intron 1 of 21)	212	Srgap1	SLIT-ROBO Rho GTPase activating protein 1	protein-coding
peak16781	chr19	25207592	25208189	Intergenic	Intergenic	-29085	Kank1	KN motif and ankyrin repeat domains 1	protein-coding
peak6291	chr11	117653890	117654562	promoter-TSS (NM_198022)	promoter-TSS (NM_198022)	-63	Tnrc6c	trinucleotide repeat containing 6C	protein-coding
peak17209	chr19	47089209	47091621	promoter-TSS (NM_011053)	promoter-TSS (NM_011053)	232	Atp5md	ATP synthase membrane subunit DAPIT	protein-coding
peak16104	chr18	74801213	74802148	intron (NM_177470, intron 8 of 9)	RMER16|LTR|ERVK	22468	Acaa2	acetyl-Coenzyme A acyltransferase 2 (mitochondrial 3-oxoacyl-Coenzyme A thiolase)	protein-coding
peak5480	chr11	89074921	89075714	intron (NM_001033266, intron 2 of 3)	intron (NM_001033266, intron 2 of 3)	1476	Gm525	predicted gene 525	protein-coding
peak279	chr1	34438619	34441007	promoter-TSS (NM_027159)	promoter-TSS (NM_027159)	-16	Imp4	IMP4, U3 small nucleolar ribonucleoprotein	protein-coding
peak14390	chr17	35001351	35002856	intron (NM_011690, intron 2 of 29)	(TG)n|Simple_repeat|Simple_repeat	1196	Vars	valyl-tRNA synthetase	protein-coding
peak13520	chr16	94569822	94571953	promoter-TSS (NM_001113389)	promoter-TSS (NM_001113389)	-20	Dyrk1a	dual-specificity tyrosine-(Y)-phosphorylation regulated kinase 1a	protein-coding
peak9188	chr13	95617005	95619016	intron (NM_010169, intron 1 of 1)	CpG	456	F2r	coagulation factor II (thrombin) receptor	protein-coding
peak3972	chr11	4806563	4807281	intron (NM_001252251, intron 5 of 16)	intron (NM_001252251, intron 5 of 16)	26213	Nf2	neurofibromin 2	protein-coding
peak12881	chr16	32698025	32698910	Intergenic	Intergenic	25313	Tnk2	tyrosine kinase, non-receptor, 2	protein-coding
peak12373	chr16	4886288	4888016	intron (NM_001357061, intron 1 of 15)	(TC)n|Simple_repeat|Simple_repeat	1052	Mgrn1	mahogunin, ring finger 1	protein-coding
peak15583	chr18	35919833	35920427	Intergenic	CpG	-44700	Psd2	pleckstrin and Sec7 domain containing 2	protein-coding
peak7987	chr13	17801915	17804964	exon (NM_027118, exon 1 of 14)	exon (NM_027118, exon 1 of 14)	1658	Cdk13	cyclin-dependent kinase 13	protein-coding
peak10013	chr14	46387507	46388684	intron (NM_007554, intron 1 of 3)	CpG	2574	Bmp4	bone morphogenetic protein 4	protein-coding
peak7496	chr12	91587236	91589595	intron (NM_175335, intron 1 of 8)	CpG	1234	Gtf2a1	general transcription factor II A, 1	protein-coding
peak3324	chr10	84532570	84534520	exon (NM_175451, exon 1 of 2)	exon (NM_175451, exon 1 of 2)	343	Ckap4	cytoskeleton-associated protein 4	protein-coding
peak1840	chr1	171948600	171949209	TTS (NM_001347187)	TTS (NM_001347187)	-29548	Gm37065	predicted gene, 37065	ncRNA
peak11594	chr15	76998819	76999617	Intergenic	Intergenic	23509	Mb	myoglobin	protein-coding
peak12175	chr15	100280778	100281185	exon (NM_183109, exon 1 of 5)	exon (NM_183109, exon 1 of 5)	144	Tmprss12	transmembrane (C-terminal) protease, serine 12	protein-coding
peak9144	chr13	93771147	93772414	exon (NM_009712, exon 1 of 8)	exon (NM_009712, exon 1 of 8)	101	Arsb	arylsulfatase B	protein-coding
peak4657	chr11	55469859	55471981	intron (NM_013716, intron 1 of 11)	ID4_|SINE|ID	1168	G3bp1	GTPase activating protein (SH3 domain) binding protein 1	protein-coding
peak8118	chr13	23401023	23402913	Intergenic	Intergenic	21898	Abt1	activator of basal transcription 1	protein-coding
peak13749	chr17	12959372	12961217	intron (NM_009338, intron 1 of 8)	intron (NM_009338, intron 1 of 8)	431	Acat2	acetyl-Coenzyme A acetyltransferase 2	protein-coding
peak15004	chr17	75005085	75006703	exon (NM_019919, exon 1 of 34)	exon (NM_019919, exon 1 of 34)	365	Ltbp1	latent transforming growth factor beta binding protein 1	protein-coding
peak12932	chr16	35037855	35038379	intron (NM_023587, intron 2 of 6)	intron (NM_023587, intron 2 of 6)	15696	Hacd2	3-hydroxyacyl-CoA dehydratase 2	protein-coding
peak4655	chr11	55417553	55420216	intron (NM_001290817, intron 1 of 9)	intron (NM_001290817, intron 1 of 9)	1196	Sparc	secreted acidic cysteine rich glycoprotein	protein-coding
peak3201	chr10	80464652	80465119	Intergenic	RMER13A2|LTR|ERVK	-30021	Onecut3	one cut domain, family member 3	protein-coding
peak11446	chr15	68368072	68368805	Intergenic	L1Md_T|LINE|L1	-27149	Mir30d	microRNA 30d	ncRNA
[truncated: 3,771 more rows]

## Sheet: Low-specific
H3K4me3 CUT &RUN data showing peaks that have higher values in the low ΔΨm ESCs compared to high ΔΨm ESCs. Peak annotation was performed with Homer (v4.11.1).
[truncated: 789 more rows]
