# Supplementary material for: Quiescence enables unrestricted cell fate in naive embryonic stem cells
Source: Nat Commun. 2024 Feb 26;15:1721. doi: 10.1038/s41467-024-46121-1 (PMC10897426; doi:10.1038/s41467-024-46121-1)
Supplement: Supplementary file 9 — Supplementary Data 6 [file 41467_2024_46121_MOESM9_ESM.xlsx]

## Sheet: Description
Supplementary Data 6. Metabolomics analysis in naive ESCs treated with FAOi, MYCi or CCCP.
Sheet 1: List of metabolites detected in naive ESCs treated with H2O vs. FAOi
Sheet 2: Pathway enrichment analysis for significantly downregulated metabolites in FAOi-treated naive ESCs
Sheet 3: Pathway enrichment analysis for significantly upregulated metabolites in FAOi-treated naive ESCs
Sheet 4: List of metabolites detected in naive ESCs treated with DMSO vs. MYCi
Sheet 5: Pathway enrichment analysis for significantly downregulated metabolites in MYCi-treated naive ESCs
Sheet 6: Pathway enrichment analysis for significantly upregulated metabolites in MYCi-treated naive ESCs
Sheet 7: List of downregulated metabolic pathways shared by FAOi, MYCi and low ΔΨm naive ESCs
Sheet 8: List of upregulated metabolic pathways shared by FAOi, MYCi and low ΔΨm naive ESCs
Sheet 9: List of metabolites detected in naive ESCs treated with DMSO vs. CCCP

## Sheet: H2O vs. FAOi
Normalized metabolite levels in H2O- and ETO-treated naive ESCs (4 biological replicates per condition). Metabolites with p < 0.05 were considered statistically significant. P values were determined by the two-sided Student’s t-test.
Metabolite (n=140)	H2O_1	H2O_2	H2O_3	H2O_4	ETO_1	ETO_2	ETO_3	ETO_4	Fold Change (ETO/H2O)	Log2(Fold Change)	P_value	[-]Log10(P-value)	Significance	Up/Down in ETO
L-Dihydroorotic acid	0.024561	0.015394	0.0110154	0.0286303	1.97137	2.13132	2.13125	2.45407	109.145	6.7701	0.000224009	3.64973	Yes	Up
N-Carbamoyl-DL-aspartic acid	0.0494131	0.0499059	0.0596824	0.0541712	1.96072	2.19012	1.94032	2.02304	38.064	5.25035	5.05896e-05	4.29594	Yes	Up
G3P	0.131852	0.109547	0.116363	0.0569574	2.67141	2.79525	1.86815	1.87085	22.1973	4.47231	0.00304275	2.51673	Yes	Up
Glutathione reduced	0.178291	0.23805	0.144423	0.278943	2.82155	2.54036	1.809	1.72106	10.5894	3.40455	0.00473582	2.32461	Yes	Up
L-Glutathione (oxidized)	0.255977	0.253525	0.224194	0.337945	1.70193	1.66206	1.69405	1.73015	6.33439	2.6632	1.02716e-07	6.98836	Yes	Up
D-Ribose 5-phosphate	0.414893	0.383407	0.34022	0.321098	2.1563	2.14977	1.74353	1.58511	5.23062	2.38698	0.00150779	2.82166	Yes	Up
D-Sedoheptulose-7-phosphate	0.421363	0.398725	0.499528	0.592005	1.89258	2.06195	1.408	1.60619	3.64545	1.8661	0.00192664	2.7152	Yes	Up
Dihydroxyacetone phosphate	0.449932	0.428172	0.585975	0.40282	1.77385	1.82604	1.42107	1.41403	3.44689	1.78529	0.000821196	3.08555	Yes	Up
O-Phosphorylethanolamine	0.558651	0.499502	0.480329	0.728336	2.10376	2.30626	1.27166	1.54491	3.18799	1.67265	0.0117724	1.92913	Yes	Up
N-Carbamyl-L-glutamic acid	0.443642	0.418842	0.520934	0.530607	1.4749	1.58056	1.49913	1.46939	3.14729	1.65411	1.78516e-07	6.74832	Yes	Up
Guanosine 5-diphosphate	0.8525	0.321875	0.391983	1.1475	2.53645	2.01308	0.819139	2.30435	2.82735	1.49945	0.0389543	1.40944	Yes	Up
Inosine 5-monophosphate	0.904103	0.539934	0.663396	0.593121	1.37031	1.60382	1.0959	1.14925	1.93267	0.950595	0.00566831	2.24655	Yes	Up
Arabinose-5-phosphate	0.677348	0.741101	0.71657	0.790525	1.48077	1.34338	1.60876	1.20948	1.92866	0.9476	0.00285435	2.54449	Yes	Up
Uridine 5′-diphosphogalactose	0.615784	0.630876	0.75257	0.772138	1.34571	1.35459	1.25025	1.22786	1.86854	0.901912	3.39158e-05	4.4696	Yes	Up
L-Cysteine	0.634592	0.775091	0.756944	1.04757	1.08494	0.952432	1.32434	1.2307	1.42879	0.514795	0.028025	1.55245	Yes	Up
2-Deoxyguanosine 5-monophosphate	0.933232	0.777622	0.946738	0.872521	1.29079	1.27258	1.32732	1.05326	1.40051	0.485951	0.0046531	2.33226	Yes	Up
L-Glutamic acid	0.76673	0.847718	0.92529	0.96319	1.34583	1.27866	1.03681	1.04461	1.34342	0.425911	0.0235652	1.62773	Yes	Up
Adenosine 5-monophosphate	0.95517	0.743134	1.00028	0.856462	1.20654	1.33838	1.22211	0.99972	1.34084	0.423137	0.016594	1.78005	Yes	Up
Glyceric acid	0.891206	0.827172	0.960655	0.977403	1.04452	1.05849	1.11829	1.0226	1.16066	0.214951	0.0151637	1.8192	Yes	Up
Citric acid	1.25025	0.980896	1.14476	1.09599	1.0191	0.948081	0.69987	0.775112	0.769733	-0.37757	0.0348651	1.45761	Yes	Down
Taurine	1.29249	1.44429	1.25866	0.952865	0.924164	1.04713	0.843028	0.805639	0.731557	-0.450958	0.0398307	1.39978	Yes	Down
L-Malic acid	1.09849	1.12938	1.19235	1.18389	0.808209	0.761956	0.901512	0.827113	0.716489	-0.480984	0.000158266	3.80061	Yes	Down
3-Methylglutaric acid	1.16711	1.15438	1.35412	1.13066	0.856872	0.798794	0.854298	0.869338	0.703103	-0.508193	0.00402209	2.39555	Yes	Down
alpha-Ketoglutaric acid	1.23249	1.15243	1.46077	1.20233	0.847565	0.804978	0.832487	0.787531	0.648286	-0.625298	0.00620256	2.20743	Yes	Down
cis-Aconitic acid	1.5686	1.12695	1.48316	1.20571	0.519594	0.5155	0.873048	0.709251	0.486104	-1.04066	0.00262974	2.58009	Yes	Down
trans-Aconitic acid	1.63971	1.15801	1.47451	1.2161	0.53737	0.499553	0.841986	0.700022	0.469893	-1.0896	0.00259676	2.58557	Yes	Down
alpha-D(+)Mannose 1-phosphate	1.8569	1.17649	1.25803	1.18139	0.568133	0.823508	0.60816	0.457355	0.448975	-1.15529	0.0123945	1.90677	Yes	Down
2-Deoxycytidine 5-monophosphate	1.5879	1.35577	1.47	1.3104	0.666281	0.575579	0.462955	0.689601	0.418307	-1.25737	6.01704e-05	4.22062	Yes	Down
Adenosine 3-5-cyclic monophosphate	1.72964	1.32675	1.31855	1.37366	0.554448	0.681454	0.504943	0.517731	0.392892	-1.3478	0.00121869	2.91411	Yes	Down
UDP-GlcNAc	1.35984	1.45498	1.67438	1.76204	0.620679	0.640158	0.487346	0.505909	0.360583	-1.4716	0.000583608	3.23388	Yes	Down
Adenylosuccinic acid	2.16768	1.71541	1.95535	1.75445	0.284589	0.226556	0.239391	0.250382	0.131823	-2.92333	0.000477171	3.32133	Yes	Down
DL-Isocitric acid	1.20617	0.977868	1.05218	1.04778	1.02213	0.944485	0.751897	0.737802	0.806797	-0.309723	0.0574555	1.24067	No	Not significant
Thymidine 5-diphosphate	0.859924	0.666029	0.909511	0.809378	2.35012	1.91366	1.09049	1.22806	2.02855	1.02045	0.0645742	1.18994	No	Not significant
L-Sorbose	1.05878	0.78011	0.812892	0.768155	1.02962	0.970379	1.03999	1.12211	1.21701	0.283344	0.0666545	1.17617	No	Not significant
L-Hydroxyglutaric acid	0.973483	1.0382	1.12585	1.03117	0.906307	0.888592	1.02652	0.956381	0.906228	-0.142054	0.0684558	1.16459	No	Not significant
2-Deoxyadenosine 5-monophosphate	0.78106	1.03732	0.788317	0.93125	0.962679	1.60807	1.43947	2.22041	1.76108	0.816463	0.0776268	1.10999	No	Not significant
D-Mannose	1.1207	1.0183	1.18383	0.981696	0.956895	0.90995	1.02331	0.967372	0.896156	-0.158178	0.0912114	1.03995	No	Not significant
gamma-Glu-Cys	0.0860759	0.0652221	0.0165498	0.0648457	11.207	14.8542	1.91392	3.02164	133.208	7.05754	0.0921709	1.03541	No	Not significant
2-Isopropylmalic acid	1.27866	1.04005	0.951418	1.12649	0.663243	0.664776	1.08647	0.959947	0.767506	-0.38175	0.0997633	1.00103	No	Not significant
5-Deoxy-5-(methylthio)adenosine	1.03955	0.905129	1.08279	1.23351	0.990309	1.00969	0.73765	0.704499	0.80783	-0.307876	0.101794	0.992276	No	Not significant
D-Glucose 6-phosphate	1.0331	1.13207	0.954415	1.50812	0.966904	1.16204	0.5455	0.682144	0.725326	-0.463299	0.137838	0.86063	No	Not significant
L-Tryptophan	0.929618	0.790629	1.07252	0.980484	0.976835	1.01952	1.1497	1.12634	1.13228	0.179236	0.139568	0.855213	No	Not significant
2-2-Dimethyl Succinic acid	1.5164	1.51242	0.962178	1.03782	0.872089	0.848303	0.614813	1.30108	0.723089	-0.467755	0.143245	0.843921	No	Not significant
Inosine 5-triphosphate	11.5102	3.99619	3.94538	1.03566	0.949974	0.964341	0.361339	0.654732	0.143033	-2.80558	0.144626	0.839754	No	Not significant
NADPH	1.59248	1.45036	3.16101	0.510423	0.279556	0.918354	1.08165	0.134936	0.359606	-1.47551	0.145207	0.838013	No	Not significant
D-Fructose 6-phosphate	1.05362	0.981092	0.863278	1.42384	1.01891	1.02275	0.500903	0.595268	0.726041	-0.461877	0.158486	0.800009	No	Not significant
D-Fructose 1,6-biphosphate	0.57941	0.731698	1.28697	0.841679	3.07773	3.87652	0.692033	1.15832	2.55966	1.35595	0.17537	0.756044	No	Not significant
Phosphoenolpyruvic acid	1.02346	1.06744	1.25994	0.930731	1.02816	0.976539	0.91905	0.860989	0.88396	-0.177947	0.179019	0.747101	No	Not significant
Cytidine 5-diphosphate	1.0144	0.927637	0.985599	1.80912	1.01603	1.02362	0.3828	0.769633	0.673895	-0.569404	0.189376	0.722675	No	Not significant
6-Hydroxynicotinic acid	0.401965	1.83326	1.2445	2.31366	0.474194	1.06986	0.930145	0.542616	0.520734	-0.941381	0.19199	0.716721	No	Not significant
Allantoin	0.977737	1.02826	1.03327	1.02226	1.0355	0.968458	0.944159	0.973998	0.965675	-0.0503903	0.192072	0.716537	No	Not significant
L-Threonine	1.01358	0.879818	0.805366	0.994498	1.0012	0.998798	1.00509	1.00429	1.08559	0.118485	0.206379	0.685335	No	Not significant
Uridine 5-diphosphate	1.0643	1.26882	0.556415	1.92411	1.07757	0.935703	0.223163	0.639651	0.597488	-0.743019	0.211412	0.674871	No	Not significant
Adenine	1.11404	0.836736	1.55255	1.41193	1.28788	0.885961	0.854597	0.796554	0.778186	-0.361812	0.21693	0.66368	No	Not significant
D-Xylulose-5-phosphate	1.02607	1.19162	0.737547	1.0093	1.0148	0.990705	0.606249	0.619841	0.815126	-0.294905	0.259629	0.585647	No	Not significant
L-Arabitol	1.0114	0.504084	0.61938	1.11738	0.9886	1.03219	0.790295	1.36099	1.28283	0.359329	0.27373	0.562678	No	Not significant
Malonic acid	1.01572	2.00536	0.984277	1.01805	0.911477	1.0247	0.951743	0.875364	0.74915	-0.416674	0.297341	0.526745	No	Not significant
L-Tyrosine	0.889365	0.783002	1.36826	0.950131	1.04987	0.925372	1.59608	1.26618	1.21218	0.277599	0.320058	0.494771	No	Not significant
Orotic acid	1.14426	0.977722	0.724652	0.931726	0.960621	1.02228	3.1497	1.11384	1.65321	0.725271	0.330272	0.481128	No	Not significant
Cytidine-5-monophosphate	1.00671	1.04675	0.993289	1.10419	0.97294	1.18502	0.710997	0.80129	0.884199	-0.177558	0.336847	0.472568	No	Not significant
Uridine 5-monophosphate	1.13977	0.97642	0.801344	1.32224	0.806329	1.03746	0.842508	1.02358	0.875016	-0.192618	0.347062	0.459593	No	Not significant
2-3-Pyridinedicarboxylic acid	0.973982	1.01545	1.397	0.973851	0.984546	0.971486	1.8857	1.5425	1.23483	0.304317	0.354474	0.450416	No	Not significant
Maleic acid	0.963688	1.03631	1.16839	0.64655	0.764257	0.902588	1.75647	1.37672	1.25822	0.331388	0.380865	0.419229	No	Not significant
Itaconic acid	0.972145	0.910727	1.1874	0.977636	0.987851	1.01215	1.44622	1.06752	1.11508	0.15715	0.389817	0.409139	No	Not significant
N-Acetyl-alpha-D-glucosamine 1-phosphate	1.57106	1.40926	0.839364	1.01693	1.54865	0.983071	0.577582	0.710797	0.789829	-0.340387	0.391108	0.407704	No	Not significant
4-Hydroxybenzoic acid	0.870388	1.38112	0.898621	1.10138	1.14142	0.605234	1.10566	0.751573	0.847672	-0.238422	0.396242	0.402039	No	Not significant
Beta hydroxybutryic acid	0.953576	0.909189	1.19966	0.981967	1.01803	0.934908	1.21468	1.2254	1.0862	0.119289	0.404004	0.393614	No	Not significant
L-Aspartic Acid	0.814183	1.01077	1.14853	1.03337	0.998586	0.769206	1.00141	0.921714	0.92115	-0.118492	0.406812	0.390607	No	Not significant
5-Hydroxy-3-indoleacetic acid	1.29073	0.9165	1.26928	0.984269	0.954358	0.922495	1.16903	1.01573	0.910517	-0.135243	0.410783	0.386388	No	Not significant
Pyruvic acid	1.01642	0.928755	1.28318	0.983577	0.896442	0.687591	1.16354	1.02721	0.896213	-0.158087	0.429089	0.367453	No	Not significant
Salicylic acid	1.05883	1.02471	0.947625	2.26588	1.45458	0.892555	0.975294	0.763647	0.771388	-0.37447	0.431332	0.365188	No	Not significant
L-Serine	1.06806	1.36567	0.815517	0.974945	0.983931	1.12435	1.01607	0.669849	0.898207	-0.15488	0.504883	0.296809	No	Not significant
Riboflavin	0.953289	0.884737	1.3135	0.996201	1.0038	0.921395	1.38583	1.2393	1.09707	0.133649	0.507856	0.294259	No	Not significant
CoA	2.36748	0.998407	1.00159	0.647562	1.37595	1.27959	0.541959	0.582773	0.753787	-0.407771	0.515703	0.287601	No	Not significant
Inosine 5-diphosphate	0.900902	0.859376	1.08898	1.08044	1.43353	1.29067	0.758761	0.919561	1.12032	0.16391	0.522307	0.282074	No	Not significant
4-Pyridoxic acid	1.00011	0.862082	1.36769	0.999894	0.98499	0.872481	1.57225	1.30823	1.12014	0.163685	0.536519	0.270415	No	Not significant
2-Methyl-1-butanol	1.0238	0.85326	1.42619	0.976201	0.87376	0.764617	1.19391	1.04136	0.905174	-0.143732	0.540839	0.266932	No	Not significant
NADP+	0.911709	0.901917	0.383439	1.74034	1.43302	1.08829	0.857484	1.35276	1.20169	0.265069	0.554418	0.256163	No	Not significant
L-Isoleucine	1.11035	0.732939	1.03017	0.627323	1.60661	0.459182	0.969834	1.11886	1.18673	0.246996	0.565448	0.247607	No	Not significant
Creatinine	0.944685	0.920651	1.36019	0.98212	1.30218	1.01788	1.28415	0.938794	1.0797	0.110633	0.5681	0.245575	No	Not significant
Isopentyl acetate	0.994045	0.79127	1.00595	1.09135	1.20981	1.15526	0.808094	0.974372	1.06823	0.0952241	0.576141	0.239472	No	Not significant
L-Phenylalanine	0.949418	0.899094	1.3977	0.988834	1.01117	0.871441	1.45845	1.29568	1.09485	0.130733	0.588664	0.230132	No	Not significant
2-Deoxyguanosine 5-diphosphate	1.02198	0.976242	0.966099	1.26718	1.34064	1.37849	0.868624	0.978022	1.079	0.109693	0.594435	0.225895	No	Not significant
2-3-Dihydroxybenzoic acid	1.08435	2.57939	0.614249	0.711372	1.18619	1.02678	0.707818	0.973216	0.780461	-0.357601	0.594865	0.225582	No	Not significant
D-Gluconic acid	1.21093	0.880485	1.00445	1.00696	0.938954	0.995551	1.06381	0.938168	0.959456	-0.0597116	0.606407	0.217236	No	Not significant
Uracil	0.976097	0.878005	1.33226	1.0239	0.916328	0.750364	1.16671	1.08473	0.930615	-0.103744	0.607497	0.216456	No	Not significant
m-Hydroxybenzoic acid	1.02426	1.32539	1.33875	0.852087	0.975736	0.85858	1.38827	0.955719	0.920232	-0.119931	0.607612	0.216373	No	Not significant
S-5-Adenosyl-L-homocysteine	0.515126	0.940926	1.03251	1.16256	1.10917	0.96749	1.05825	0.84624	1.09039	0.124847	0.615133	0.211031	No	Not significant
Phenylpyruvic acid	0.952959	0.986376	1.01362	1.16974	0.940259	0.956356	1.20853	1.20553	1.04559	0.0643237	0.618966	0.208333	No	Not significant
Adipic acid	1.14604	1.36305	0.85764	0.85769	1.07964	0.796819	0.920357	1.13091	0.929769	-0.105056	0.629751	0.200831	No	Not significant
3-Dehydroshikimic acid	1.00499	0.847402	1.25676	0.816534	0.995009	0.959019	1.11504	1.07564	1.05579	0.0783293	0.636942	0.1959	No	Not significant
L-Kynurenine	0.782001	0.879279	1.36455	0.999302	1.0007	0.827854	1.36764	1.16943	1.08459	0.11715	0.638395	0.194911	No	Not significant
Flavin adenine dinucleotide	0.790434	0.760031	1.17378	1.18492	1.38817	1.10577	0.894233	0.852532	1.08481	0.117441	0.641958	0.192494	No	Not significant
Lactic acid	0.824158	0.995673	1.02659	1.02456	0.968762	0.931942	1.07946	1.00433	1.02932	0.0416979	0.643146	0.19169	No	Not significant
Uric acid	0.825967	0.873074	1.2363	1.03896	0.961044	0.810741	1.23995	1.21692	1.064	0.089498	0.664035	0.177809	No	Not significant
NADH	0.898761	1.04915	0.879493	1.00883	1.04169	1.13483	0.813012	0.991166	1.03766	0.0533304	0.667925	0.175272	No	Not significant
L-Arginine	1.11634	0.907783	1.11984	0.908769	0.945492	0.764215	1.05451	1.12037	0.958508	-0.0611383	0.685658	0.163892	No	Not significant
D-pantothenic acid	1.02842	0.931003	1.15029	0.97158	0.888329	0.830446	1.15111	1.06148	0.963265	-0.0539959	0.689132	0.161697	No	Not significant
2-Ketobutyrate	0.960543	0.98814	1.09012	1.01186	0.958823	0.897821	1.02971	1.08708	0.980935	-0.027771	0.713356	0.146694	No	Not significant
Xanthosine	0.976327	0.860381	1.15424	1.02367	0.826055	0.743546	1.17712	1.09704	0.957441	-0.0627444	0.738528	0.131633	No	Not significant
Taurocholic acid	0.988961	0.673115	1.12056	1.5205	1.25528	0.885538	1.01104	0.880551	0.937085	-0.0937483	0.745921	0.127307	No	Not significant
Hypoxanthine	1.00308	0.872857	1.43759	0.99596	0.996923	0.834938	1.43872	1.27795	1.05547	0.0778852	0.756237	0.121342	No	Not significant
Xanthine	1.00861	0.874644	1.49807	0.974423	0.991391	0.841946	1.4843	1.2971	1.05946	0.0833295	0.75865	0.119959	No	Not significant
2-Phosphoglyceric acid	0.872036	0.987203	1.0907994315865+E123	1.0128	1.25202	1.23481	0.587348	0.639499	0.937126	-0.0936852	0.759648	0.119388	No	Not significant
Melibiose	0.959798	1.0402	1.25756	0.896744	0.903978	0.765935	1.26939	1.05912	0.962478	-0.0551752	0.78132	0.107171	No	Not significant
Adenosine 5-diphosphate	1.01619	0.889547	0.983806	1.42894	1.50556	1.33288	0.782955	0.925536	1.0529	0.0743638	0.793178	0.100629	No	Not significant
L-Arabinose	1.07286	0.829183	1.16786	0.927138	0.860851	0.846846	1.19734	1.22796	1.03402	0.0482575	0.800636	0.0965649	No	Not significant
Pyridoxine	1.01405	0.935609	1.44384	0.971643	0.985948	0.803175	1.46547	1.29698	1.04271	0.0603325	0.81551	0.0885706	No	Not significant
4-Methyl-2-oxovaleric acid	0.989838	0.998797	1.1294	0.960314	1.0012	0.952859	1.15994	1.01649	1.01278	0.0183253	0.830566	0.0806261	No	Not significant
myo-Inositol	1.12732	0.983931	0.994214	1.00579	0.959695	0.982304	1.08865	1.04311	0.99088	-0.0132171	0.840175	0.0756305	No	Not significant
L-Glutamine	0.939708	1.20735	1.01516	0.969785	0.996127	0.986582	1.00387	1.0899	0.986563	-0.0195162	0.840847	0.0752831	No	Not significant
Ketovaleric acid	0.965008	0.513132	1.92026	0.605988	1.08379	0.612707	1.57496	1.03499	1.07543	0.104917	0.849183	0.0709989	No	Not significant
N-Acetyl-D-glucosamine 6-phosphate	1.21405	0.385622	0.785947	1.51183	0.67278	1.27227	1.45521	0.250028	0.936584	-0.0945203	0.873154	0.0589093	No	Not significant
Homocitrate	1.01104	0.849151	1.16134	0.98896	0.855388	0.781267	1.34276	1.1276	1.02407	0.034311	0.874317	0.058331	No	Not significant
beta-Nicotinamide adenine dinucleotide	0.973465	0.904145	1.02653	1.21232	1.12332	1.19278	0.842178	0.911825	0.988738	-0.0163395	0.917076	0.0375945	No	Not significant
D-erythro-Dihydrosphingosine	0.993681	1.28828	0.372843	1.00632	1.24692	0.761617	1.27175	0.257072	0.966195	-0.049614	0.923381	0.0346193	No	Not significant
Galactonic acid	0.98895	0.90169	1.07945	1.02763	0.933158	1.01105	1.06303	0.974243	0.995935	-0.00587696	0.933529	0.0298724	No	Not significant
N-acetylaspartylglutamate	0.634929	0.75155	1.37706	1.37754	1.40222	1.08093	0.919071	0.814309	1.01822	0.0260498	0.939502	0.0271024	No	Not significant
Uridine	1.09906	0.900942	1.33932	0.760339	0.682422	0.876941	1.41798	1.18593	1.01552	0.0222144	0.941077	0.0263749	No	Not significant
N-acetylaspartate	0.99672	0.888159	1.25685	1.00328	0.969201	0.771275	1.31429	1.12495	1.00837	0.0120283	0.952627	0.021077	No	Not significant
L-Methionine	0.884329	0.936442	1.39604	0.953813	1.04619	0.813954	1.17891	1.10308	0.99317	-0.00988812	0.961982	0.016833	No	Not significant
N-Acetylglutamic acid	0.888746	0.768744	1.15751	1.16386	1.03618	1.00871	0.991286	0.923158	0.995093	-0.00709708	0.964471	0.0157108	No	Not significant
Succinic acid	1.00878	0.964526	1.14249	0.991217	0.924244	0.868107	1.20037	1.09993	0.996503	-0.00505435	0.968703	0.0138093	No	Not significant
Thiamine	1.02387	1.10539	0.811665	0.976129	1.13646	1.0511	0.887937	0.82705	0.996295	-0.00535553	0.970664	0.0129311	No	Not significant
Spermine	1.18147	0.972255	1.02428	1.06551	1.05281	0.764746	0.975723	0.957581	0.883907	-0.178033	0.159563	0.797069	No	Not significant
Cytosine	0.929581	1.01601	1.38547	1.19743	0.875323	0.924957	1.08087	0.983988	0.853515	-0.228511	0.205877	0.686393	No	Not significant
L-Arginosuccinic Acid Lithium	1.04951	0.943816	1.00009	1.04993	1.03945	0.793113	0.999906	0.842656	0.908931	-0.137757	0.227712	0.642614	No	Not significant
L-Histidine	1.04385	0.718917	1.20179	0.630193	0.956148	0.843528	1.23208	1.60188	1.289	0.366251	0.276499	0.558306	No	Not significant
SAM	0.921784	0.962528	1.22797	1.17443	1.0936	1.03747	0.882911	0.876303	0.907521	-0.139996	0.335095	0.474832	No	Not significant
Proline	1.08822	0.992356	1.14477	0.999677	1.00032	0.832443	1.13143	0.955349	0.927697	-0.108274	0.337234	0.472068	No	Not significant
Serotonin	1.08217	0.884938	1.07867	0.764379	1.07328	0.920343	1.26942	0.926722	1.09963	0.137017	0.433456	0.363055	No	Not significant
Dihydrofolic Acid	0.936663	0.848917	1.23248	1.03084	0.969158	0.829436	1.56748	1.30983	1.15486	0.207715	0.44293	0.353664	No	Not significant
Tetrahydrofolic Acid	0.925867	0.74303	0.984092	1.09641	1.05831	1.17075	0.742054	1.01591	1.06337	0.0886501	0.630922	0.200024	No	Not significant
Folic Acid	0.967083	0.892908	1.37366	1.03292	0.95941	0.831421	1.56339	1.29687	1.09013	0.124495	0.645577	0.190052	No	Not significant
DL-Threonine	0.873397	1.21913	1.06669	0.933313	1.17569	0.679125	1.18103	0.784685	0.933539	-0.0992182	0.673037	0.171961	No	Not significant
DL-Phenylalanine	0.998525	0.943407	1.2461	1.00147	0.939826	0.882375	1.33369	1.18537	1.03622	0.0513356	0.774265	0.111111	No	Not significant
Trans-4-hydroxy-L-Proline	1.03485	0.979291	1.06091	0.964703	0.972838	0.882867	1.24657	1.02071	1.0206	0.029421	0.810866	0.0910511	No	Not significant
Glucosamine	1.04247	0.983895	0.664541	1.18544	1.0161	1.23094	0.806864	0.891516	1.01782	0.0254828	0.908251	0.0417942	No	Not significant
Nicotinamide	0.770609	1.05925	1.18718	0.975734	0.837916	0.97055	1.02427	1.18739	1.00685	0.00984965	0.953966	0.0204672	No	Not significant
Asn	0.998566	1.17281	0.818659	1.00143	1.02414	1.10164	0.880375	0.983653	0.999582	-0.000603012	0.996304	0.00160814	No	Not significant

## Sheet: Down_Pathway in FAOi
Pathway enrichment analysis by Metaboanalyst 5.0 for downregulated metabolites in the FAOi-treated naive ESCs relative to H2O control. P values were determined by the Fisher’s Exact Test function.
Pathway	Total	Expected	Hits	Log2 (fold change)	Raw p-value	[-]Log10(p_value)	Impact	Significance
Citrate cycle (TCA cycle)	20	0.1328	4	4.91267	4.53e-06	5.3439	0.24309	Yes
Alanine, aspartate and glutamate metabolism	28	0.18592	3	4.01221	0.00063378	3.19806	0.06971	Yes
Glyoxylate and dicarboxylate metabolism	32	0.21248	3	3.81956	0.00094613	3.02405	0.05556	Yes
Amino sugar and nucleotide sugar metabolism	37	0.24568	2	3.02515	0.023352	1.63168	0.07255	Yes
D-Glutamine and D-glutamate metabolism	6	0.039841	1	4.6496	0.039249	1.40617	0	Yes
Taurine and hypotaurine metabolism	8	0.053121	1	4.23457	0.052021	1.28382	0.42857	No
Purine metabolism	66	0.43825	2	2.19017	0.067836	1.16854	0	No
Arginine biosynthesis	14	0.092961	1	3.42723	0.089424	1.04855	0	No
Butanoate metabolism	15	0.099602	1	3.32768	0.095527	1.01987	0	No
Fructose and mannose metabolism	18	0.11952	1	3.06468	0.11362	0.944545	0.12422	No
Pyruvate metabolism	22	0.14608	1	2.77517	0.13723	0.862551	0.0311	No
Pyrimidine metabolism	39	0.25896	1	1.9492	0.23139	0.635655	0.03119	No
Primary bile acid biosynthesis	46	0.30544	1	1.71104	0.2674	0.572839	0.02239	No

## Sheet: Up_Pathway in FAOi
Pathway enrichment analysis by Metaboanalyst 5.0 for upregulated metabolites in the FAOi-treated naive ESCs relative to H2O control. P values were determined by the Fisher’s Exact Test function.
Pathway	Total	Expected	Hits	Log2 (fold change)	Raw p-value	[-]Log10(p_value)	Impact	Significance
Pentose phosphate pathway	22	0.18991	3	3.98157	0.00070482	3.15192	0.20122	Yes
Glutathione metabolism	28	0.2417	3	3.63367	0.0014548	2.8372	0.05007	Yes
Glycerolipid metabolism	16	0.13811	2	3.85611	0.0077135	2.11275	0.09346	Yes
Purine metabolism	66	0.56972	3	2.39664	0.016778	1.77526	0.08043	Yes
Alanine, aspartate and glutamate metabolism	28	0.2417	2	3.04871	0.022917	1.63984	0.19712	Yes
Glyoxylate and dicarboxylate metabolism	32	0.27623	2	2.85606	0.02949	1.53033	0.07937	Yes
Glycine, serine and threonine metabolism	34	0.29349	2	2.76862	0.033032	1.48107	0.02247	Yes
Glycerophospholipid metabolism	36	0.31076	2	2.68613	0.036736	1.43491	0.04319	Yes
Pyrimidine metabolism	39	0.33665	2	2.57068	0.042582	1.37077	0.06287	Yes
Nitrogen metabolism	6	0.051793	1	4.2711	0.05077	1.29439	0	No
D-Glutamine and D-glutamate metabolism	6	0.051793	1	4.2711	0.05077	1.29439	0.5	No
Thiamine metabolism	7	0.060425	1	4.04871	0.058997	1.22917	0	No
Aminoacyl-tRNA biosynthesis	48	0.41434	2	2.27111	0.062048	1.20727	0	No
Taurine and hypotaurine metabolism	8	0.069057	1	3.85607	0.067158	1.1729	0	No
Arginine biosynthesis	14	0.12085	1	3.04871	0.11477	0.940172	0.11675	No
Butanoate metabolism	15	0.12948	1	2.9492	0.12248	0.911935	0	No
Histidine metabolism	16	0.13811	1	2.85611	0.13013	0.885623	0	No
Fructose and mannose metabolism	18	0.15538	1	2.68613	0.14525	0.837884	0.00311	No
Pantothenate and CoA biosynthesis	19	0.16401	1	2.60814	0.15272	0.816104	0	No
Sphingolipid metabolism	21	0.18127	1	2.46379	0.16747	0.776063	0.0142	No
Glycolysis / Gluconeogenesis	26	0.22444	1	2.1556	0.20333	0.691799	0	No
Galactose metabolism	27	0.23307	1	2.10116	0.21032	0.677119	0.03235	No
Inositol phosphate metabolism	30	0.25896	1	1.9492	0.23098	0.636426	0	No
Porphyrin and chlorophyll metabolism	30	0.25896	1	1.9492	0.23098	0.636426	0	No
Cysteine and methionine metabolism	33	0.28486	1	1.81168	0.25113	0.600101	0.09592	No
Amino sugar and nucleotide sugar metabolism	37	0.31939	1	1.64661	0.27725	0.557128	0.03137	No
Arginine and proline metabolism	38	0.32802	1	1.60814	0.28364	0.547233	0.086	No

## Sheet: DMSO vs. MYCi
Normalized metabolite levels in DMSO- and MYCi-treated naive ESCs (4 biological replicates per condition). Metabolites with p < 0.05 were considered statistically significant. P values were determined by the two-sided Student’s t-test.
Metabolite (n=140)	DMSO_1	DMSO_2	DMSO_3	DMSO_4	MYCi_1	MYCi_2	MYCi_3	MYCi_4	Fold Change (MYCi/DMSO)	Log2(Fold Change)	P_value	[-]Log10(P-value)	Significance	Up/Down in MYCi
L-Dihydroorotic acid	0.312727	0.0465833	0.49691	0.212438	1.50309	2.12733	3.35355	3.47676	9.78865	3.29111	0.0144736	1.83942	Yes	Up
D-Fructose 1,6-biphosphate	0.677788	0.264895	0.467156	0.474717	1.32221	1.51071	2.73509	3.60147	4.86559	2.28262	0.0410263	1.38694	Yes	Up
N-Carbamoyl-DL-aspartic acid	0.315395	0.294473	0.432606	0.443758	1.58507	1.55624	1.62001	1.77656	4.39897	2.13716	1.6289e-06	5.78811	Yes	Up
Dihydroxyacetone phosphate	0.346982	0.507153	0.57759	0.477854	1.57368	1.42241	2.04529	2.11173	3.74591	1.90532	0.0030594	2.51436	Yes	Up
O-Phosphorylethanolamine	0.584254	0.570712	0.637976	0.566097	1.36202	1.64837	2.72982	1.75235	3.17611	1.66726	0.0226982	1.64401	Yes	Up
Arabinose-5-phosphate	0.482465	0.572118	0.746537	0.780851	1.21915	1.57077	1.90332	2.2021	2.67057	1.41715	0.0105536	1.9766	Yes	Up
G3P	0.640583	0.535532	0.621804	0.561662	1.35942	1.49305	1.58253	1.64994	2.57882	1.36671	0.000184154	3.73482	Yes	Up
D-Sedoheptulose-7-phosphate	0.528363	0.476125	0.727503	0.669819	1.2725	1.32591	1.56624	1.7694	2.47065	1.30489	0.0015609	2.80662	Yes	Up
Glutathione reduced	0.657179	0.585706	0.833783	0.554231	1.17915	1.16622	1.58238	2.02149	2.2613	1.17715	0.0215619	1.66631	Yes	Up
L-Glutathione (oxidized)	0.663759	0.587595	0.718155	0.604386	1.28185	1.35384	1.38123	1.35404	2.0867	1.06122	3.44058e-06	5.46337	Yes	Up
Phosphoenolpyruvic acid	0.582159	0.729128	0.983922	0.735905	1.01608	1.58519	1.1942	1.28405	1.67579	0.744845	0.0149131	1.82643	Yes	Up
Glyceric acid	0.733616	0.751836	0.771997	0.782705	1.24435	1.29032	1.24037	1.21729	1.64213	0.715568	6.71389e-07	6.17303	Yes	Up
D-Ribose 5-phosphate	0.974517	0.758289	0.937164	0.850819	1.02548	1.31948	1.37213	1.74945	1.55265	0.634732	0.040903	1.38824	Yes	Up
Galactonic acid	0.717783	0.933193	0.749629	0.894366	1.26093	1.3422	1.2872	1.06681	1.50445	0.589239	0.00211912	2.67384	Yes	Up
L-Cysteine	0.945073	0.818507	0.874058	0.857107	1.21162	1.34674	1.5808	1.05493	1.48626	0.571683	0.0283444	1.54753	Yes	Up
D-Gluconic acid	0.80557	0.977224	0.831277	0.7595	1.29597	1.23092	1.02278	1.17349	1.40005	0.485474	0.004552	2.3418	Yes	Up
5-Hydroxy-3-indoleacetic acid	0.875409	0.688324	0.903712	0.776317	1.1081	1.16556	1.16799	1.09629	1.39897	0.484369	0.0039897	2.39906	Yes	Up
D-pantothenic acid	0.886388	0.920617	0.862994	0.998252	1.32854	1.25987	1.13218	1.00175	1.28735	0.364408	0.0280445	1.55215	Yes	Up
Allantoin	1.12622	1.01865	1.09083	1.00877	0.824351	0.917332	0.881849	0.991235	0.851643	-0.231679	0.0137217	1.86259	Yes	Down
Uridine 5-monophosphate	1.04947	1.02845	1.06932	1.04512	0.971548	0.967961	0.82242	0.77653	0.844025	-0.244642	0.0449221	1.34754	Yes	Down
Cytidine-5-monophosphate	1.08219	1.23968	1.20356	1.00146	0.957457	0.774686	0.938968	0.99854	0.810634	-0.302877	0.0274982	1.5607	Yes	Down
L-Hydroxyglutaric acid	1.20284	1.2498	1.03913	1.13966	0.960873	0.929323	0.869124	0.686637	0.744037	-0.426554	0.00954722	2.02012	Yes	Down
cis-Aconitic acid	1.03796	1.13414	1.31922	1.22958	0.846381	0.908432	0.962035	0.752293	0.734845	-0.444488	0.00720213	2.14254	Yes	Down
2-Deoxyguanosine 5-diphosphate	1.43778	1.06734	1.14209	1.12338	0.89417	0.932664	0.791542	0.820147	0.720775	-0.472379	0.0213403	1.6708	Yes	Down
SAM	1.18231	1.09311	1.42176	1.24114	0.906887	0.815773	0.791718	0.808354	0.672845	-0.571653	0.00628115	2.20196	Yes	Down
Adenine	0.98803	1.56065	1.3269	1.31082	0.821322	0.768191	1.01197	0.873165	0.669953	-0.577867	0.0277686	1.55645	Yes	Down
3-Methylglutaric acid	1.18744	1.15242	1.3878	1.36268	0.847579	0.827286	0.829155	0.816433	0.652304	-0.616384	0.00482672	2.31635	Yes	Down
Adenosine 5-diphosphate	1.57543	1.09875	1.38423	1.34219	0.901252	0.851788	0.742508	0.8403	0.617682	-0.695064	0.00934765	2.0293	Yes	Down
N-Carbamyl-L-glutamic acid	1.20753	1.17633	1.24866	1.38847	0.816276	0.823672	0.816545	0.585576	0.60587	-0.722919	0.000693295	3.15908	Yes	Down
trans-Aconitic acid	1.07845	1.17813	1.32839	1.26001	0.874803	0.921551	0.350874	0.76945	0.601999	-0.732167	0.0266622	1.5741	Yes	Down
Inosine 5-diphosphate	1.32884	0.962455	1.46386	1.36955	0.810228	1.03755	0.746555	0.478322	0.599575	-0.737988	0.0180989	1.74235	Yes	Down
S-5-Adenosyl-L-homocysteine	1.39258	1.07556	1.19642	1.33824	0.744781	0.46381	0.7436	0.924443	0.575006	-0.798351	0.0050972	2.29267	Yes	Down
UDP-GlcNAc	1.27012	1.22033	1.2792	1.28321	0.769586	0.779673	0.672386	0.672874	0.572849	-0.803773	4.26394e-05	4.37019	Yes	Down
alpha-Ketoglutaric acid	1.2191	1.20913	1.47344	1.39862	0.664609	0.747909	0.790872	0.762651	0.559599	-0.837535	0.0012249	2.9119	Yes	Down
Cytidine 5-diphosphate	1.49907	0.973397	1.45351	1.29881	1.0266	0.842578	0.420417	0.588426	0.550841	-0.860292	0.0173465	1.76079	Yes	Down
N-Acetylglutamic acid	1.21932	1.14202	1.45571	1.49841	0.688484	0.627353	0.857977	0.714358	0.543354	-0.880037	0.00217966	2.66161	Yes	Down
2-Deoxycytidine 5-monophosphate	1.01219	1.64189	2.0242	1.4209	0.606318	0.687783	0.752881	0.987805	0.497572	-1.00702	0.0291555	1.53528	Yes	Down
Uridine 5-diphosphate	1.85072	0.971017	2.07656	1.68741	0.809377	1.02898	0.463669	0.811127	0.472714	-1.08096	0.0272894	1.56401	Yes	Down
Inosine 5-monophosphate	1.48189	1.22567	1.24933	1.36823	0.490639	0.435013	0.774331	0.676151	0.446213	-1.1642	0.000428159	3.36839	Yes	Down
Adenosine 3-5-cyclic monophosphate	1.39206	1.67554	1.47016	1.69174	0.565922	0.587433	0.519637	0.607938	0.366149	-1.4495	0.000551403	3.25853	Yes	Down
Adenylosuccinic acid	2.51412	1.66497	1.51857	1.37209	0.161668	0.127195	0.627915	0.265751	0.167266	-2.57978	0.00566828	2.24655	Yes	Down
L-Glutamic acid	0.961398	1.08338	1.21198	1.27475	0.888065	0.990978	0.905164	1.00902	0.837079	-0.256564	0.0705327	1.15161	No	Not significant
L-Isoleucine	0.944788	0.907651	0.891029	1.01059	1.19938	1.62892	0.989408	1.31177	1.36638	0.45036	0.079503	1.09962	No	Not significant
L-Methionine	0.866204	0.981833	0.853018	1.01817	1.22504	1.21214	1.30748	0.883183	1.24431	0.315341	0.0886896	1.05213	No	Not significant
Pyridoxine	0.9399	0.990888	0.724516	1.00911	1.39432	1.21032	1.18851	0.894076	1.27912	0.355153	0.0902943	1.04434	No	Not significant
2-3-Pyridinedicarboxylic acid	1.10715	0.788838	0.624374	0.867799	1.21203	1.15025	1.13478	0.892846	1.29566	0.373687	0.0925753	1.03351	No	Not significant
4-Pyridoxic acid	0.932542	1.00675	0.700748	0.993253	1.30438	1.16105	1.18352	0.887919	1.24869	0.320419	0.0947428	1.02345	No	Not significant
Malonic acid	0.803068	0.956706	0.867201	1.04329	1.23479	1.13889	1.05976	0.917457	1.18544	0.245426	0.0954227	1.02035	No	Not significant
NADH	0.35432	0.4527	0.984962	1.01504	0.799582	2.65894	2.07781	1.18421	2.39419	1.25954	0.0988814	1.00489	No	Not significant
5-Deoxy-5-(methylthio)adenosine	0.977739	1.05309	1.59182	1.48822	0.813884	1.02226	0.883968	0.971955	0.722395	-0.469139	0.100423	0.998166	No	Not significant
Homocitrate	1.00379	0.989655	0.827184	0.996211	1.28592	1.24664	1.15122	0.90295	1.20171	0.265087	0.109153	0.961963	No	Not significant
L-Phenylalanine	0.95601	0.983178	0.76697	1.01682	1.31577	1.17428	1.12277	0.880602	1.20694	0.271358	0.13039	0.884756	No	Not significant
Phenylpyruvic acid	0.831361	0.808391	0.963075	1.03692	1.26577	1.50213	1.11262	0.856674	1.30151	0.380191	0.134339	0.871797	No	Not significant
L-Malic acid	1.0124	1.00876	0.978522	1.09435	1.00223	0.997775	0.929421	0.83113	0.918545	-0.122578	0.136424	0.86511	No	Not significant
Hypoxanthine	0.93068	0.963898	0.772165	1.0361	1.35631	1.14049	1.15734	0.869625	1.2217	0.288889	0.136568	0.864651	No	Not significant
Creatinine	1.0034	0.996597	0.977042	0.919699	1.01704	1.14229	0.9866	1.01845	1.06868	0.095834	0.154476	0.81114	No	Not significant
beta-Nicotinamide adenine dinucleotide	1.02016	0.923432	1.12272	1.04377	0.89474	0.89168	0.994262	1.00574	0.92125	-0.118335	0.170149	0.76917	No	Not significant
L-Tyrosine	0.878631	0.950111	0.715579	1.04989	1.28413	1.25752	1.17474	0.768438	1.24779	0.319379	0.171925	0.764662	No	Not significant
Xanthine	0.920212	0.956026	0.766001	1.04397	1.31265	1.10065	1.14313	0.845999	1.1943	0.256163	0.17341	0.760926	No	Not significant
Ketovaleric acid	2.65301	0.969601	1.51586	1.06885	0.951381	0.773033	1.0304	0.715647	0.559091	-0.838845	0.173614	0.760414	No	Not significant
Riboflavin	1.00427	0.985538	0.710236	0.995733	1.2387	1.13975	1.07649	0.881497	1.17335	0.230633	0.173746	0.760086	No	Not significant
2-Deoxyadenosine 5-monophosphate	0.989993	1.45594	0.876387	1.27587	1.11841	1.01001	0.437286	0.852536	0.743389	-0.427811	0.190514	0.720074	No	Not significant
gamma-Glu-Cys	0.728645	0.246708	0.981128	1.01887	0.479375	3.59975	1.04675	2.69247	2.6277	1.3938	0.191988	0.716726	No	Not significant
Uracil	1.05332	0.898437	0.875889	0.946684	1.21446	1.1906	1.25586	0.806325	1.18359	0.24317	0.198395	0.70247	No	Not significant
Taurine	1.54096	0.953351	0.971608	0.74521	0.992793	1.00721	6.69185	4.2415	3.07123	1.61882	0.212948	0.671727	No	Not significant
2-Phosphoglyceric acid	1.18912	0.743551	0.946434	0.939295	1.18701	1.19587	0.970804	1.0292	1.14783	0.198913	0.245529	0.609897	No	Not significant
Lactic acid	1.00547	1.02743	0.951527	1.01113	0.937789	1.00577	0.994528	0.853862	0.949041	-0.0754579	0.251544	0.599386	No	Not significant
L-Aspartic Acid	0.835735	0.888706	1.12372	0.977045	1.10324	1.20221	1.02296	0.928652	1.1129	0.154319	0.254985	0.593486	No	Not significant
m-Hydroxybenzoic acid	0.609322	0.95236	0.833112	1.21912	1.3152	1.67397	1.04764	0.755392	1.32604	0.407126	0.260619	0.583995	No	Not significant
N-acetylaspartylglutamate	1.02933	0.970674	1.3915	1.16406	1.22552	0.853064	0.967128	0.895144	0.865065	-0.20912	0.266512	0.574283	No	Not significant
Guanosine 5-diphosphate	1.16942	0.778902	1.6789	1.17361	0.830582	0.633581	0.788988	1.36322	0.75328	-0.408742	0.270406	0.567984	No	Not significant
D-Xylulose-5-phosphate	1.00713	0.836142	1.47299	1.30853	0.559425	0.758643	1.29152	0.99287	0.778946	-0.360405	0.276418	0.558434	No	Not significant
L-Kynurenine	0.963616	0.959466	0.744603	1.03682	1.25308	1.03638	1.07846	0.841766	1.13637	0.184435	0.279423	0.553738	No	Not significant
2-Ketobutyrate	0.0423724	0.97217	0.946514	1.0818	1.08111	0.964223	1.24709	1.02783	1.4198	0.505691	0.280171	0.552576	No	Not significant
L-Sorbose	0.98199	1.15581	0.984981	1.04748	0.990818	1.02993	1.00918	0.626172	0.876709	-0.189831	0.285564	0.544296	No	Not significant
2-2-Dimethyl Succinic acid	0.852023	0.769695	1.13988	0.925324	1.21152	1.24754	0.777178	1.07468	1.16924	0.225577	0.2892	0.538802	No	Not significant
D-Fructose 6-phosphate	0.821025	1.00774	1.54131	1.0919	0.697971	0.992263	1.27657	0.218654	0.713914	-0.486178	0.29214	0.534409	No	Not significant
Uric acid	0.935829	1.01539	0.765642	0.98461	1.19822	1.12058	1.1249	0.775704	1.13993	0.188942	0.293249	0.532763	No	Not significant
3-Dehydroshikimic acid	0.871403	1.14208	0.727938	0.877637	1.19287	1.12236	1.22487	0.732349	1.18054	0.239452	0.299758	0.52323	No	Not significant
Thiamine	1.10614	1.05793	1.29217	0.746811	0.956831	0.640454	0.914184	1.04317	0.845726	-0.241738	0.3022	0.519705	No	Not significant
2-3-Dihydroxybenzoic acid	0.753308	1.59913	1.76491	0.884641	1.02759	0.97241	0.65745	1.09218	0.749628	-0.415754	0.313936	0.503159	No	Not significant
Uridine	0.940433	0.975682	0.838497	1.02432	1.06239	1.13882	1.24303	0.800655	1.12331	0.167752	0.318181	0.497326	No	Not significant
myo-Inositol	0.920994	0.978947	0.871411	1.05177	1.0277	1.04106	1.02105	0.927912	1.0509	0.0716278	0.342674	0.465119	No	Not significant
Inosine 5-triphosphate	0.308144	0.299463	4.84665	3.19798	0.848097	1.2739	1.1519	0.592655	0.446885	-1.16202	0.366848	0.435514	No	Not significant
Xanthosine	0.907791	1.03163	0.841617	0.984515	1.12228	1.01548	1.12046	0.822146	1.0836	0.115837	0.38255	0.417312	No	Not significant
Succinic acid	0.956237	0.985245	0.828236	1.01476	1.13684	1.0513	1.02139	0.849447	1.07253	0.101024	0.387752	0.411446	No	Not significant
L-Glutamine	1.17098	0.850187	1.14981	0.510043	0.777445	0.569267	2.14308	1.77108	1.42919	0.515196	0.391423	0.407354	No	Not significant
Isopentyl acetate	0.755951	1.07775	1.0532	0.794592	1.01938	1.0637	0.959194	0.980615	1.09273	0.127941	0.392177	0.406518	No	Not significant
2-Deoxyguanosine 5-monophosphate	1.15259	0.957306	1.0867	1.01204	0.980065	0.704548	1.15892	0.987959	0.910389	-0.135444	0.410562	0.386622	No	Not significant
Flavin adenine dinucleotide	0.745072	0.57454	1.00576	1.07639	0.994239	1.00777	0.747051	1.16913	1.15181	0.203902	0.411103	0.386049	No	Not significant
L-Arabinose	1.06433	1.19816	0.800925	1.01302	1.10507	0.986978	0.888183	0.662034	0.893492	-0.162473	0.419326	0.377448	No	Not significant
NADP+	0.972482	0.480254	1.25967	1.4099	1.05202	1.02752	0.420202	0.755429	0.789647	-0.34072	0.42622	0.370367	No	Not significant
D-erythro-Dihydrosphingosine	0.869393	1.13061	2.36472	0.767265	1.1756	1.24771	0.732337	0.556479	0.723333	-0.467268	0.428282	0.368271	No	Not significant
2-Methyl-1-butanol	0.999143	0.866546	0.762935	1.02538	1.01911	1.03456	1.00086	0.835008	1.06446	0.0901189	0.47341	0.324763	No	Not significant
Melibiose	1.0236	0.822903	0.490176	1.09842	1.07458	1.13819	0.976401	0.726895	1.14002	0.189056	0.493139	0.307031	No	Not significant
2-Isopropylmalic acid	0.732487	0.993193	0.807228	1.12476	1.11193	1.00681	1.04951	0.811502	1.08806	0.121752	0.494656	0.305696	No	Not significant
N-acetylaspartate	0.91096	0.849369	0.994568	1.27777	1.14665	1.00543	1.26019	0.951932	1.08221	0.113985	0.509537	0.292824	No	Not significant
L-Threonine	1.05818	0.88133	1.07717	0.855684	0.823889	0.941817	1.30688	1.133	1.08605	0.119094	0.524297	0.280423	No	Not significant
L-Arabitol	0.3692	1.05863	0.941372	1.83226	1.29057	0.757541	2.8319	0.811556	1.35467	0.437937	0.54256	0.265552	No	Not significant
4-Hydroxybenzoic acid	0.999361	0.792276	1.04093	1.00064	1.12222	1.01742	0.964758	0.91358	1.0482	0.0679174	0.544579	0.263939	No	Not significant
Orotic acid	0.942634	0.625347	1.0146	1.37225	1.28774	0.985403	1.27014	0.886776	1.12017	0.163712	0.545067	0.26355	No	Not significant
Adenosine 5-monophosphate	1.11509	0.953608	1.07967	0.972087	1.0079	0.683319	1.16479	0.992102	0.933903	-0.0986558	0.564343	0.248457	No	Not significant
Thymidine 5-diphosphate	0.569743	1.04289	0.92182	1.23757	0.768423	1.25057	1.24046	0.957107	1.11785	0.160729	0.566142	0.247075	No	Not significant
N-Acetyl-D-glucosamine 6-phosphate	0.97952	0.767385	1.50922	1.16753	0.0413124	0.269705	1.02048	2.02838	0.759526	-0.396829	0.607312	0.216588	No	Not significant
Pyruvic acid	1.04371	0.902219	0.811615	1.07914	1.09241	1.03305	0.966948	0.903036	1.04138	0.0584949	0.61644	0.210109	No	Not significant
DL-Isocitric acid	0.915237	0.911568	1.13545	1.10646	1.07259	1.0856	0.92741	0.802956	0.955722	-0.0653369	0.634599	0.1975	No	Not significant
Citric acid	0.83402	0.885396	1.1239	1.04239	1.06845	1.01293	0.949255	0.987073	1.03397	0.0481927	0.671334	0.173061	No	Not significant
D-Mannose	1.05351	1.03215	0.89361	0.974806	1.00651	0.993488	1.04333	0.977054	1.01677	0.0239932	0.688796	0.161909	No	Not significant
L-Tryptophan	1.02898	0.980796	0.924621	0.948509	1.07189	1.0192	1.19277	0.762083	1.04199	0.0593391	0.6893	0.161592	No	Not significant
CoA	0.501972	0.664774	1.88897	0.932581	0.917406	1.06742	1.28695	1.27047	1.1389	0.187638	0.692879	0.159343	No	Not significant
Itaconic acid	1.04205	0.960613	1.12417	0.978009	1.00669	0.993306	0.958922	1.07338	0.982329	-0.0257221	0.697738	0.156308	No	Not significant
6-Hydroxynicotinic acid	0.938162	1.06184	0.931399	1.93615	0.852086	0.70452	1.71301	1.08457	0.894532	-0.160795	0.709502	0.149047	No	Not significant
N-Acetyl-alpha-D-glucosamine 1-phosphate	1.12225	0.617411	0.87236	0.965934	0.294151	1.03407	1.09552	1.56607	1.11511	0.157183	0.734912	0.133765	No	Not significant
4-Methyl-2-oxovaleric acid	1.00152	1.00102	1.03857	0.980158	1.04449	0.997522	0.953482	0.998977	0.993336	-0.00964685	0.774594	0.110926	No	Not significant
D-Glucose 6-phosphate	0.68096	0.91866	1.32311	1.08134	0.534042	0.801483	1.10495	1.31252	0.937295	-0.0934252	0.783411	0.10601	No	Not significant
Taurocholic acid	0.977559	0.970005	0.991839	1.06693	1.21973	1.04039	1.00816	0.832403	1.02355	0.0335806	0.79095	0.101851	No	Not significant
Salicylic acid	0.945787	0.875862	1.28698	1.05421	1.38637	1.08946	0.919631	0.909797	1.03421	0.0485291	0.812121	0.0903793	No	Not significant
Adipic acid	0.957634	0.748422	1.24625	0.840545	1.14992	1.10164	0.652683	1.04237	1.04054	0.0573307	0.8145	0.0891087	No	Not significant
alpha-D(+)Mannose 1-phosphate	0.58131	0.957674	1.60204	1.04233	0.771971	0.862966	1.25582	1.55599	1.06296	0.0880928	0.820896	0.0857119	No	Not significant
Maleic acid	1.04582	0.82799	1.30964	0.954179	1.22712	0.93766	0.892418	1.19129	1.02679	0.0381421	0.84235	0.0745076	No	Not significant
Beta hydroxybutryic acid	0.881212	1.03225	1.02574	0.981679	0.992314	1.00769	1.18946	0.794821	1.01617	0.0231425	0.865435	0.0627656	No	Not significant
NADPH	1.88925	5.52953	0.0283066	0.110753	0.024635	0.00565201	4.27051	2.10844	0.848025	-0.237821	0.867099	0.0619315	No	Not significant
Uridine 5′-diphosphogalactose	0.974342	0.924615	1.02997	1.04231	0.932612	0.950376	1.02566	1.07517	1.00317	0.00456119	0.944036	0.0250114	No	Not significant
L-Arginine	1.018	0.928204	0.864624	1.22794	1.03848	1.09791	0.923348	0.982005	1.00074	0.00106484	0.993597	0.00278988	No	Not significant
L-Serine	0.98891	0.960579	1.38498	1.01109	0.740358	0.683848	1.55018	1.36322	0.99817	-0.00264262	0.99378	0.00270985	No	Not significant
Folic Acid	0.889716	0.973145	0.774422	1.02686	1.40721	1.24884	1.18562	0.843436	1.27864	0.354605	0.119144	0.923926	No	Not significant
DL-Threonine	0.885265	1.10988	0.830684	0.89719	1.15524	1.11307	0.912384	1.08762	1.14646	0.197192	0.146012	0.835611	No	Not significant
Dihydrofolic Acid	0.926899	0.951564	0.809123	1.04844	1.41191	1.23924	1.23448	0.819768	1.25947	0.332817	0.149194	0.82625	No	Not significant
Cytosine	1.50017	1.1762	0.897786	1.0734	0.999131	1.00087	0.869816	0.883716	0.807634	-0.308227	0.175139	0.756616	No	Not significant
Serotonin	0.929696	0.970404	0.978473	1.02153	1.24938	1.23324	1.23424	0.848419	1.17055	0.227191	0.186935	0.728309	No	Not significant
DL-Phenylalanine	0.921541	0.986588	0.822115	1.01341	1.21417	1.09809	1.06896	0.846123	1.1292	0.175304	0.231152	0.636102	No	Not significant
Proline	0.789141	0.957	0.98494	1.09963	1.10325	1.10934	1.01506	0.983182	1.09923	0.136493	0.248712	0.604303	No	Not significant
Trans-4-hydroxy-L-Proline	1.07365	0.902777	0.944847	0.966117	1.03388	1.12659	1.15494	0.88503	1.08053	0.111738	0.320587	0.494054	No	Not significant
L-Histidine	1.00304	1.60236	0.584672	1.17039	0.996959	0.540231	1.09058	0.694383	0.76188	-0.392364	0.341126	0.467085	No	Not significant
Asn	0.999292	1.02392	1.11057	0.848274	0.805615	1.00092	0.880537	1.00071	0.9261	-0.110761	0.351229	0.45441	No	Not significant
Tetrahydrofolic Acid	0.92117	1.16213	0.987824	1.08154	1.01218	0.965321	0.868323	1.09445	0.948854	-0.0757422	0.482103	0.31686	No	Not significant
Glucosamine	0.88674	0.925107	1.25269	1.09099	1.10138	0.877636	1.07489	0.781401	0.922941	-0.115689	0.509576	0.292791	No	Not significant
Nicotinamide	1.02802	1.04514	0.730369	0.971976	1.07148	1.02964	0.877241	0.931899	1.03569	0.0505941	0.709423	0.149095	No	Not significant
L-Arginosuccinic Acid Lithium	0.987255	0.909121	1.05733	1.01275	0.853601	1.09468	1.13741	0.954976	1.01871	0.0267435	0.808931	0.0920885	No	Not significant
Spermine	0.996024	0.888826	1.04298	1.00891	0.884043	1.10482	1.00398	0.9226	0.994587	-0.00783117	0.931515	0.0308104	No	Not significant

## Sheet: Down_Pathway in MYCi
Pathway enrichment analysis by Metaboanalyst 5.0 for downregulated metabolites in the MYCi-treated naive ESCs relative to DMSO control. P values were determined by the Fisher’s Exact Test function.
Pathway	Total	Expected	Hits	Log2 (fold change)	Raw p-value	[-]Log10(p_value)	Impact	Significance
Purine metabolism	66	0.5259	4	2.92714	0.0012786	2.89327	0.01296	Yes
Arginine biosynthesis	14	0.11155	2	4.16424	0.0050247	2.29889	0	Yes
Citrate cycle (TCA cycle)	20	0.15936	2	3.64964	0.010215	1.99076	0.10859	Yes
Alanine, aspartate and glutamate metabolism	28	0.22311	2	3.16417	0.019615	1.70741	0.06971	Yes
Cysteine and methionine metabolism	33	0.26295	2	2.92714	0.026798	1.5719	0.0793	Yes
Pyrimidine metabolism	39	0.31076	2	2.68613	0.036622	1.43626	0.03558	Yes
D-Glutamine and D-glutamate metabolism	6	0.047809	1	4.38657	0.046943	1.32843	0	Yes
Butanoate metabolism	15	0.11952	1	3.06468	0.11358	0.944698	0	No
Glyoxylate and dicarboxylate metabolism	32	0.25498	1	1.97154	0.22793	0.642199	0.02381	No
Amino sugar and nucleotide sugar metabolism	37	0.29482	1	1.76209	0.25889	0.586885	0.00882	No
Arginine and proline metabolism	38	0.30279	1	1.72361	0.26495	0.576836	0	No

## Sheet: Up_Pathway in MYCi
Pathway enrichment analysis by Metaboanalyst 5.0 for upregulated metabolites in the MYCi-treated naive ESCs relative to DMSO control. P values were determined by the Fisher’s Exact Test function.
Pathway	Total	Expected	Hits	Log2 (fold change)	Raw p-value	[-]Log10(p_value)	Impact	Significance
Pentose phosphate pathway	22	0.20452	5	4.61161	7.5477e-07	6.12219	0.24834	Yes
Glycolysis / Gluconeogenesis	26	0.2417	3	3.63367	0.0014674	2.83345	0.17752	Yes
Glycerolipid metabolism	16	0.14874	2	3.74914	0.0089434	2.0485	0.09346	Yes
Fructose and mannose metabolism	18	0.16733	2	3.57923	0.011282	1.94761	0.05452	Yes
Pantothenate and CoA biosynthesis	19	0.17663	2	3.5012	0.012543	1.9016	0.00714	Yes
Glutathione metabolism	28	0.26029	2	2.94181	0.026431	1.57789	0.03041	Yes
Glycine, serine and threonine metabolism	34	0.31607	2	2.66168	0.037999	1.42023	0.02247	Yes
Glycerophospholipid metabolism	36	0.33466	2	2.57923	0.042223	1.37445	0.04319	Yes
Pyrimidine metabolism	39	0.36255	2	2.46375	0.048879	1.31088	0.06287	Yes
Thiamine metabolism	7	0.065073	1	3.9418	0.063409	1.19785	0	No
Taurine and hypotaurine metabolism	8	0.074369	1	3.74915	0.072156	1.14173	0	No
Citrate cycle (TCA cycle)	20	0.18592	1	2.42725	0.17137	0.766065	0	No
Sphingolipid metabolism	21	0.19522	1	2.35683	0.17918	0.74671	0.0142	No
Pyruvate metabolism	22	0.20452	1	2.28969	0.18692	0.728344	0	No
Alanine, aspartate and glutamate metabolism	28	0.26029	1	1.94181	0.23195	0.634606	0	No
Inositol phosphate metabolism	30	0.27888	1	1.84228	0.24643	0.608306	0	No
Glyoxylate and dicarboxylate metabolism	32	0.29748	1	1.74914	0.26066	0.583926	0.07937	No
Cysteine and methionine metabolism	33	0.30677	1	1.70477	0.26769	0.572368	0.09592	No
Tryptophan metabolism	41	0.38114	1	1.39161	0.32167	0.492589	0.0139	No
Aminoacyl-tRNA biosynthesis	48	0.44622	1	1.16417	0.36586	0.436685	0	No
Purine metabolism	66	0.61355	1	0.704747	0.46751	0.330209	0.01334	No

## Sheet: Shared downregulated pathways
Name	Total	Pathway
FAOi, Low ΔΨm and MYCi	1	Citrate cycle (TCA cycle)
FAOi and Low ΔΨm	2	Glyoxylate and dicarboxylate metabolism
		Amino sugar and nucleotide sugar metabolism
Low ΔΨm and MYCi	3	Cysteine and methionine metabolism
		Purine metabolism
		Pyrimidine metabolism
FAOi MYCi	2	Alanine, aspartate and glutamate metabolism
		D-Glutamine and D-glutamate metabolism
Low ΔΨm	6	Pantothenate and CoA biosynthesis
		Pentose phosphate pathway
		Sphingolipid metabolism
		Glutathione metabolism
		Glycine, serine and threonine metabolism
		Taurine and hypotaurine metabolism
MYCi	1	Arginine biosynthesis

## Sheet: Shared upregulated pathways
Name	Total	Pathway
FAOi and MYCi	6	Glycerolipid metabolism
		Pentose phosphate pathway
		Glutathione metabolism
		Glycine, serine and threonine metabolism
		Glycerophospholipid metabolism
		Pyrimidine metabolism
FAOi	3	Alanine, aspartate and glutamate metabolism
		Glyoxylate and dicarboxylate metabolism
		Purine metabolism
MYCi	3	Pantothenate and CoA biosynthesis
		Glycolysis / Gluconeogenesis
		Fructose and mannose metabolism

## Sheet: DMSO vs. CCCP
Normalized metabolite levels in DMSO- and CCCP-treated naive ESCs (4 biological replicates per condition). Metabolites with p < 0.05 were considered statistically significant. P values were determined by the two-sided Student’s t-test.
Metabolite (n=140)	DMSO_1	DMSO_2	DMSO_3	DMSO_4	CCCP_1	CCCP_2	CCCP_3	CCCP_4	Fold Change (CCCP/DMSO)	Log2(Fold Change)	P_value	[-]Log10(P-value)	Significance	Up/Down in CCCP
2-Deoxycytidine 5-monophosphate	0.747249	0.394528	0.459834	0.941814	1.28213	1.05819	1.158	1.22239	1.85604	0.892229	0.0176378	1.75356	Yes	Up
D-Fructose 6-phosphate	0.681076	0.656601	0.70658	1.09753	0.940051	1.05995	1.18462	1.33756	1.43936	0.525432	0.0444992	1.35165	Yes	Up
G3P	0.796581	0.924249	0.811683	0.947486	1.06257	1.05251	1.29193	1.18591	1.3198	0.400323	0.00868036	2.06146	Yes	Up
3-Methylglutaric acid	0.934108	0.903711	0.962692	0.836517	1.08838	1.03731	1.13807	1.0387	1.18296	0.242402	0.00382806	2.41702	Yes	Up
alpha-Ketoglutaric acid	0.981557	0.900163	0.978055	0.821101	1.08811	1.04825	1.17252	1.01844	1.17563	0.23343	0.0191894	1.71694	Yes	Up
D-pantothenic acid	1.03571	1.01836	1.0002	1.00372	0.9998	0.951261	0.975021	0.973578	0.960983	-0.0574168	0.0224488	1.64881	Yes	Down
Uridine 5′-diphosphogalactose	1.04949	1.02869	1.02251	1.00326	0.977875	0.953527	0.975804	0.996744	0.951266	-0.07208	0.00858161	2.06643	Yes	Down
L-Hydroxyglutaric acid	1.13037	1.00248	1.04299	1.08552	0.975137	0.929912	0.99752	0.969364	0.908612	-0.138264	0.0296213	1.5284	Yes	Down
5-Deoxy-5-(methylthio)adenosine	1.1534	1.23923	1.01317	1.06686	0.936616	0.940652	0.986828	0.976272	0.858629	-0.219893	0.0458386	1.33877	Yes	Down
Xanthosine	1.16117	1.04109	1.03252	1.11886	0.967485	0.886178	0.936468	0.861895	0.838844	-0.253526	0.00492394	2.30769	Yes	Down
UDP-GlcNAc	1.07735	1.12883	1.07915	1.06786	0.932135	0.875553	0.897564	0.928183	0.834658	-0.260742	8.36178e-05	4.0777	Yes	Down
L-Serine	1.00075	1.04402	1.1151	1.12344	0.815095	0.753965	0.894327	0.999253	0.808404	-0.306851	0.0216265	1.66501	Yes	Down
L-Aspartic Acid	1.13613	1.08468	0.993481	1.11313	0.796552	0.796561	0.835244	1.00652	0.793744	-0.333254	0.0127758	1.89361	Yes	Down
Taurocholic acid	1.20059	1.0077	1.14524	1.2634	0.945178	0.911428	0.813736	0.992302	0.793306	-0.334051	0.0138966	1.85709	Yes	Down
SAM	1.33432	1.15666	1.04312	1.1347	0.935284	0.903319	0.877402	0.956881	0.786687	-0.346138	0.0221445	1.65473	Yes	Down
N-acetylaspartate	1.29092	1.20495	1.11472	1.088	0.895481	0.885757	0.865827	0.911999	0.757477	-0.400726	0.0071111	2.14806	Yes	Down
4-Hydroxybenzoic acid	1.3516	1.14495	1.03665	1.07474	0.839205	0.963354	0.898727	0.76417	0.752062	-0.411076	0.0180228	1.74418	Yes	Down
Flavin adenine dinucleotide	1.31686	1.32466	1.03659	1.25364	0.765385	0.860415	0.770307	0.963409	0.681201	-0.553848	0.00411417	2.38572	Yes	Down
NADP+	1.13236	1.25514	1.1696	1.13089	0.85462	0.612626	0.723684	0.869105	0.652738	-0.615423	0.00288524	2.53982	Yes	Down
Trans-4-hydroxy-L-Proline	1.20334	1.03075	1.02875	1.1955	0.463375	0.669176	0.714189	0.971248	0.63207	-0.661843	0.0212594	1.67245	Yes	Down
Melibiose	1.10701	1.00068	1.04956	0.999315	1.03895	0.785156	0.796568	0.811105	0.825627	-0.276438	0.0505648	1.29615	No	Not significant
Uridine	0.780792	1.02039	0.974904	0.86224	0.979614	1.35288	1.73941	1.4229	1.51026	0.594793	0.0525462	1.27946	No	Not significant
D-Glucose 6-phosphate	0.73772	0.659667	0.736352	1.11596	0.953004	1.047	1.21186	1.36451	1.40825	0.493899	0.0526877	1.27829	No	Not significant
NADPH	1.15166	0.453644	0.562442	0.648332	1.00484	0.995157	1.39662	1.26073	1.65384	0.725823	0.0528182	1.27722	No	Not significant
L-Threonine	0.996087	1.07007	1.03104	1.00391	0.944149	0.982938	0.909573	1.00455	0.936628	-0.0944519	0.0539804	1.26776	No	Not significant
Arabinose-5-phosphate	0.765117	0.533599	0.672288	1.11462	1.01204	0.987956	1.20636	1.44237	1.50658	0.591276	0.054194	1.26605	No	Not significant
L-Glutamic acid	1.046	1.01563	0.987165	1.01283	0.95182	0.94512	0.965647	1.01315	0.954231	-0.0675893	0.0569324	1.24464	No	Not significant
N-Acetyl-D-glucosamine 6-phosphate	0.59554	1.02901	0.947814	0.639934	1.26883	1.07031	1.11525	0.970988	1.37764	0.462194	0.0622628	1.20577	No	Not significant
N-acetylaspartylglutamate	1.28676	1.23824	1.02216	1.00881	0.966357	0.818206	0.991186	0.983935	0.825221	-0.277147	0.064029	1.19362	No	Not significant
L-Kynurenine	1.32733	1.06396	1.10775	0.997509	0.930403	0.8327	1.00249	0.994537	0.836226	-0.258035	0.077314	1.11174	No	Not significant
O-Phosphorylethanolamine	0.911497	1.04478	0.82975	0.956734	0.976677	1.10762	1.11369	1.02332	1.12786	0.173588	0.0799433	1.09722	No	Not significant
Pyridoxine	1.09923	0.991222	1.00878	1.04351	1.0507	0.894585	0.914335	0.908587	0.909593	-0.136707	0.0824241	1.08395	No	Not significant
cis-Aconitic acid	1.01253	0.735194	0.987471	0.745023	1.04164	1.04214	1.15967	0.982852	1.21438	0.280219	0.0844075	1.07362	No	Not significant
L-Dihydroorotic acid	1.30969	1.34139	1.19097	0.862229	1.03403	0.743061	0.965973	0.86909	0.767844	-0.381115	0.0855274	1.06789	No	Not significant
Thymidine 5-diphosphate	1.51071	1.16746	1.02443	1.05162	0.960193	0.975568	0.848555	0.968331	0.789329	-0.341301	0.107836	0.967236	No	Not significant
L-Malic acid	1.06321	1.13404	1.05054	0.978929	0.993614	0.960114	1.00639	0.989623	0.934469	-0.0977808	0.114123	0.942628	No	Not significant
L-Tyrosine	0.778431	1.06882	0.769313	0.843026	0.974621	1.02921	1.02538	1.03437	1.17459	0.232152	0.11779	0.928892	No	Not significant
Uridine 5-diphosphate	1.40508	2.04633	1.27377	0.857018	0.968207	0.930955	1.03179	0.627259	0.637421	-0.649681	0.12995	0.886223	No	Not significant
trans-Aconitic acid	1.01312	0.708444	0.996291	0.751515	1.03038	1.00371	1.12487	0.966177	1.18901	0.249766	0.130986	0.882776	No	Not significant
Adenosine 5-diphosphate	1.31115	1.64337	1.18309	0.854393	1.01643	0.903641	0.983566	0.765697	0.735044	-0.444098	0.133532	0.874414	No	Not significant
Creatinine	0.986744	1.02137	1.01326	1.53019	0.82147	1.07186	0.813691	0.764625	0.762737	-0.390743	0.133664	0.873984	No	Not significant
Allantoin	0.645079	1.12745	0.72983	0.906004	1.14102	1.094	0.895701	1.14665	1.25496	0.327643	0.138856	0.857436	No	Not significant
Orotic acid	1.25291	3.57227	1.5336	1.14486	0.832754	0.588664	0.734004	0.855144	0.401214	-1.31755	0.143537	0.843035	No	Not significant
Malonic acid	1.07767	1.03802	0.965648	1.03435	0.951819	0.879816	1.05361	0.937139	0.928737	-0.106659	0.147586	0.830956	No	Not significant
Inosine 5-diphosphate	1.28656	1.59038	1.18672	0.813781	1.00389	0.875914	0.996109	0.76901	0.747302	-0.420236	0.148786	0.827439	No	Not significant
4-Pyridoxic acid	1.31106	0.978375	1.02163	1.06226	1.08864	0.841985	0.813973	0.977717	0.851142	-0.232529	0.149242	0.826108	No	Not significant
2-Deoxyguanosine 5-diphosphate	1.29963	1.59438	1.21259	0.849253	1.00189	0.978938	0.998109	0.807667	0.764068	-0.388227	0.151476	0.819656	No	Not significant
Adenine	1.08988	1.14329	1.03226	0.934152	0.713969	0.85492	0.967741	1.06827	0.858395	-0.220287	0.154848	0.810094	No	Not significant
2-Methyl-1-butanol	1.07343	0.935524	1.04973	1.0333	1.01182	0.900792	0.769579	0.98818	0.896965	-0.156877	0.157227	0.803472	No	Not significant
Phosphoenolpyruvic acid	1.0033	0.560953	0.70186	1.06964	1.13276	0.901709	0.996702	1.22215	1.27507	0.350575	0.165273	0.781799	No	Not significant
L-Glutamine	1.06381	0.878347	0.745612	0.936191	1.25921	1.2221	1.40683	0.75232	1.2805	0.356702	0.17518	0.756516	No	Not significant
Riboflavin	1.25806	1.02069	1.04581	0.979306	1.03133	0.967962	0.926604	0.938975	0.897998	-0.155216	0.177219	0.751489	No	Not significant
Cytidine 5-diphosphate	1.20426	1.74198	1.24802	0.752322	0.84133	0.96713	1.03287	0.731492	0.72228	-0.46937	0.189091	0.723328	No	Not significant
Isopentyl acetate	0.560247	0.85118	1.25994	0.996102	0.962524	1.32934	1.58485	1.0039	1.33078	0.412275	0.192988	0.714469	No	Not significant
beta-Nicotinamide adenine dinucleotide	1.08248	0.98575	1.0952	1.00507	0.993534	0.993301	0.994931	1.00614	0.956678	-0.0638954	0.197599	0.704216	No	Not significant
N-Acetylglutamic acid	1.04526	1.01377	0.958143	1.02129	0.962389	0.939154	1.00332	0.996683	0.966095	-0.0497634	0.202071	0.694495	No	Not significant
2-Deoxyguanosine 5-monophosphate	1.32307	2.2982	1.3244	0.6783	0.953582	0.954716	1.04528	0.569162	0.626381	-0.674888	0.215974	0.665599	No	Not significant
Adenosine 5-monophosphate	1.29457	2.26484	1.31652	0.672996	0.963099	0.937562	1.0369	0.568183	0.631788	-0.662488	0.220018	0.657543	No	Not significant
NADH	0.82154	0.621812	0.661642	1.46368	1.61654	0.831418	1.33002	1.16858	1.3861	0.471035	0.226717	0.644516	No	Not significant
5-Hydroxy-3-indoleacetic acid	0.873221	0.686916	0.714569	1.63472	2.02256	1.12678	1.76368	0.830924	1.46925	0.555084	0.245523	0.609907	No	Not significant
L-Glutathione (oxidized)	1.01793	1.00417	1.02636	0.995832	1.03676	0.983054	0.960851	0.956592	0.973535	-0.038695	0.24816	0.605268	No	Not significant
m-Hydroxybenzoic acid	1.106	1.2007	0.979786	0.895983	0.480152	1.02021	0.880254	1.03147	0.815806	-0.293702	0.248514	0.60465	No	Not significant
2-3-Pyridinedicarboxylic acid	1.33445	0.929162	1.27953	0.95363	0.94661	0.863905	1.0479	1.04637	0.868354	-0.203644	0.267753	0.572265	No	Not significant
Inosine 5-monophosphate	1.08848	1.3337	1.22725	0.7125	0.869359	0.911518	1.09141	0.722406	0.824106	-0.279099	0.275198	0.560355	No	Not significant
Guanosine 5-diphosphate	1.13762	1.66818	1.3091	0.660334	0.881877	0.904757	1.09524	0.769217	0.76459	-0.387242	0.277295	0.557058	No	Not significant
CoA	0.982889	1.32552	1.03476	0.984891	0.869265	0.891408	1.01511	1.10051	0.89562	-0.159042	0.301029	0.521392	No	Not significant
Adenylosuccinic acid	1.71229	8.34455	1.33018	0.618913	0.882508	0.943801	1.0562	0.481095	0.280162	-1.83567	0.315346	0.501213	No	Not significant
6-Hydroxynicotinic acid	2.22768	6.16577	0.927283	0.819227	1.07272	1.70741	0.469442	0.836758	0.402992	-1.31118	0.315654	0.500789	No	Not significant
D-Gluconic acid	0.800318	1.11836	0.770844	0.98328	1.01672	0.93109	1.0582	1.06736	1.10907	0.149345	0.317663	0.498034	No	Not significant
Citric acid	0.526546	0.970426	1.07487	0.95718	1.00294	1.03768	0.997062	1.0498	1.15825	0.211945	0.334306	0.475856	No	Not significant
L-Arabinose	1.03264	0.887515	1.16583	1.13827	1.15281	0.850019	0.86859	0.967364	0.908748	-0.138048	0.343911	0.463553	No	Not significant
Taurine	1.01138	1.03386	0.750237	0.822575	0.98862	0.835389	1.11263	1.05647	1.10366	0.142299	0.348726	0.457515	No	Not significant
Uracil	0.778158	1.32579	1.0261	0.645155	0.973897	1.20115	1.84334	0.845968	1.2885	0.365692	0.353162	0.452026	No	Not significant
L-Phenylalanine	0.755895	1.17412	0.824192	0.953894	1.00686	1.01761	1.09603	0.993136	1.10937	0.149734	0.355665	0.448959	No	Not significant
D-Ribose 5-phosphate	0.776721	1.50373	0.568583	1.11243	0.887569	0.862053	1.78404	1.73888	1.33096	0.412462	0.357771	0.446395	No	Not significant
gamma-Glu-Cys	0.681003	1.48817	0.963059	0.668365	1.0222	1.12238	1.67171	0.977801	1.26141	0.335035	0.360247	0.443399	No	Not significant
Glyceric acid	0.908105	1.19218	0.873878	0.847327	1.12693	0.994236	1.04433	1.00576	1.09153	0.126345	0.365949	0.436579	No	Not significant
DL-Isocitric acid	0.586106	0.802184	1.05298	1.06023	0.977268	0.853293	1.16328	1.02273	1.1471	0.197993	0.37101	0.430614	No	Not significant
D-Sedoheptulose-7-phosphate	0.978798	1.17509	1.01654	1.00123	0.921141	0.95592	1.08269	0.998767	0.948909	-0.0756588	0.385729	0.413717	No	Not significant
Inosine 5-triphosphate	0.0148224	0.0973206	0.331674	2.51701	2.18331	1.66833	1.74679	0.115422	1.92981	0.948461	0.395525	0.402826	No	Not significant
Uridine 5-monophosphate	0.994143	1.6028	1.25173	0.611281	1.03342	1.00586	0.959963	0.59062	0.804908	-0.313104	0.399631	0.398341	No	Not significant
Pyruvic acid	1.08256	0.824258	1.03548	1.0055	1.00489	0.884951	0.795311	0.995108	0.932232	-0.101238	0.408797	0.388492	No	Not significant
Cytidine-5-monophosphate	0.977844	1.88462	1.34282	0.525735	1.0053	0.994699	1.09063	0.509975	0.761063	-0.393912	0.419744	0.377016	No	Not significant
alpha-D(+)Mannose 1-phosphate	0.927019	0.99348	0.768167	1.23969	0.781907	1.00652	1.34633	1.41022	1.15697	0.210347	0.422599	0.374072	No	Not significant
L-Methionine	0.955784	1.09686	0.796273	1.00032	1.07346	0.999684	1.04052	0.966779	1.06006	0.0841527	0.438438	0.358092	No	Not significant
N-Carbamoyl-DL-aspartic acid	1.01991	0.999725	0.933241	1.09185	0.844541	0.837596	1.00027	1.11263	0.938268	-0.0919282	0.441949	0.354628	No	Not significant
Glutathione red	0.975584	1.03878	1.02101	1.00155	1.01373	0.990857	0.986082	0.998453	0.988159	-0.0171849	0.464195	0.333299	No	Not significant
Dihydroxyacetone phosphate	1.05559	0.540336	0.846422	1.36044	0.876169	0.944409	1.16274	1.47951	1.17357	0.230901	0.482623	0.316392	No	Not significant
Lactic acid	0.859549	1.47707	0.92134	0.81458	1.00025	1.22568	1.37977	0.999755	1.13086	0.177415	0.493686	0.306549	No	Not significant
Succinic acid	1.04559	1.0658	1.01321	0.829339	1.00983	0.922756	0.990171	0.843607	0.952561	-0.0701166	0.506697	0.295252	No	Not significant
Maleic acid	1.88924	0.872428	1.00816	0.99184	1.23241	1.22892	0.759753	0.774361	0.839085	-0.253112	0.511783	0.290914	No	Not significant
3-Dehydroshikimic acid	0.998192	1.55721	0.870353	1.13766	1.00181	0.757299	0.847313	1.39209	0.876209	-0.190652	0.516128	0.287243	No	Not significant
Itaconic acid	1.30605	0.9314	0.999155	1.00084	0.994549	1.00349	0.954339	1.04015	0.9422	-0.0858941	0.522354	0.282035	No	Not significant
Hypoxanthine	0.875741	1.26344	1.0465	0.560215	0.953499	1.1366	1.65075	0.690219	1.18291	0.242344	0.523207	0.281326	No	Not significant
Galactonic acid	0.930249	1.14153	0.852366	0.922398	1.07223	0.856679	1.06975	1.06987	1.05771	0.0809458	0.525488	0.279437	No	Not significant
Uric acid	1.6392	0.689704	0.97942	1.11047	1.12063	1.02058	0.901064	0.80596	0.870878	-0.199457	0.537407	0.269697	No	Not significant
2-Phosphoglyceric acid	0.973704	0.887606	1.00124	1.20869	0.998756	0.930089	1.05126	1.43631	1.08478	0.117404	0.543627	0.264699	No	Not significant
2-Deoxyadenosine 5-monophosphate	0.968028	1.37589	1.1825	0.65133	1.03197	0.907522	1.19612	0.505229	0.871485	-0.198452	0.553792	0.256654	No	Not significant
N-Acetyl-alpha-D-glucosamine 1-phosphate	0.940512	1.11489	0.989261	0.822394	0.932913	1.01074	1.0474	1.04043	1.04252	0.0600724	0.566332	0.246929	No	Not significant
2-Ketobutyrate	1.03882	1.11126	0.957	0.962784	1.02824	1.00841	0.991594	0.942162	0.975562	-0.035695	0.571963	0.242632	No	Not significant
Beta hydroxybutryic acid	1.05804	1.02732	0.83849	0.980578	0.903138	0.964085	1.20706	1.01942	1.04848	0.0682963	0.585108	0.232764	No	Not significant
Homocitrate	1.15108	1.11992	1.00631	0.900092	0.993688	0.947466	0.962262	1.11457	0.961837	-0.0561351	0.585997	0.232105	No	Not significant
L-Isoleucine	1.19655	1.03627	0.887841	0.522387	0.824389	1.11743	1.10576	0.963731	1.10109	0.138933	0.592964	0.226972	No	Not significant
2-2-Dimethyl Succinic acid	1.02841	1.2864	0.817093	0.97159	1.11829	1.06566	0.886019	0.746685	0.930098	-0.104546	0.600324	0.221614	No	Not significant
D-Mannose	1.01978	0.908985	1.00677	1.0169	1.07074	0.983344	0.979979	0.993232	1.01894	0.0270688	0.604124	0.218874	No	Not significant
Adenosine 3-5-cyclic monophosphate	0.930175	1.19809	0.97694	1.20076	0.875055	0.863042	1.02306	1.28234	0.939045	-0.0907331	0.608844	0.215494	No	Not significant
2-3-Dihydroxybenzoic acid	0.74059	1.05745	0.942546	1.31619	0.713212	1.94021	1.17949	0.858238	1.15637	0.209606	0.623077	0.205458	No	Not significant
D-erythro-Dihydrosphingosine	0.635246	0.933796	1.23172	1.22104	0.536923	1.0662	0.874563	2.48829	1.23476	0.304235	0.631956	0.199313	No	Not significant
Xanthine	0.980362	1.13998	0.999363	0.988229	1.00064	0.95014	1.04239	1.02844	0.978983	-0.0306441	0.638746	0.194672	No	Not significant
4-Methyl-2-oxovaleric acid	1.21358	0.896444	0.990818	1.04895	0.986147	0.981807	1.06215	1.00918	0.97337	-0.0389397	0.712732	0.147074	No	Not significant
D-Fructose 1,6-biphosphate	0.906094	1.84722	0.839566	1.3904	0.821236	0.938962	1.06104	1.71521	0.910331	-0.135537	0.729989	0.136684	No	Not significant
Phenylpyruvic acid	1.03699	1.18055	1.3388	0.95354	2.50978	0.963007	0.84018	0.810906	1.13614	0.184143	0.736976	0.132547	No	Not significant
L-Sorbose	1.03836	0.626169	1.02588	0.739852	1.07865	1.03395	0.560064	0.974121	1.06312	0.088309	0.743476	0.128733	No	Not significant
Ketovaleric acid	1.09389	1.00327	1.31387	0.505996	0.889157	1.09691	0.996731	0.693032	0.938423	-0.091689	0.766901	0.115261	No	Not significant
Adipic acid	0.971704	1.02147	0.708441	1.10793	1.09783	0.978534	1.04997	0.804859	1.03193	0.0453503	0.787198	0.103916	No	Not significant
L-Arabitol	0.976204	2.35048	1.0238	0.813412	0.498411	0.784506	2.3664	2.04883	1.10346	0.14203	0.826595	0.0827073	No	Not significant
S-5-Adenosyl-L-homocysteine	0.675596	1.80458	0.721813	0.945721	0.705807	1.05428	1.46107	1.13574	1.05043	0.0709869	0.870749	0.0601071	No	Not significant
N-Carbamyl-L-glutamic acid	1.02306	1.12035	0.975612	0.920019	0.976944	0.876721	1.13036	1.10334	1.01197	0.0171636	0.873663	0.0586561	No	Not significant
Thiamine	1.19306	0.892164	1.21147	0.719229	0.975941	1.02406	0.759598	1.18705	0.982748	-0.025107	0.911444	0.0402702	No	Not significant
L-Tryptophan	1.02001	1.03124	0.938276	1.04386	1.10135	0.961799	0.973494	0.979991	0.995849	-0.00600147	0.921173	0.0356588	No	Not significant
2-Isopropylmalic acid	0.986373	0.744985	1.02135	1.07564	1.09093	1.01363	0.710257	0.976314	0.990279	-0.0140925	0.935586	0.0289162	No	Not significant
myo-Inositol	0.994693	0.917289	1.07682	1.00531	1.07112	1.03004	0.914921	0.984874	1.00171	0.00246965	0.971992	0.0123375	No	Not significant
Salicylic acid	0.951867	0.933028	1.20195	1.04813	0.923253	1.10225	1.34059	0.774013	1.00124	0.00178758	0.99292	0.00308558	No	Not significant
L-Arginine	0.83739	0.842376	1.20164	1.00919	0.995981	1.09383	1.00402	0.799466	1.00069	0.00100142	0.99515	0.00211132	No	Not significant
D-Xylulose-5-phosphate	0.617062	1.02886	1.10889	0.741773	0.452282	1.00625	1.04218	0.993745	0.999395	-0.000872723	0.997789	0.000961478	No	Not significant
Dihydrofolic Acid	1.13844	1.00478	1.11154	0.995217	1.04747	0.865393	0.794331	0.889606	0.84631	-0.240742	0.0502033	1.29927	No	Not significant
DL-Phenylalanine	1.12805	0.974165	1.08641	1.02584	1.04139	0.935714	0.894059	0.923314	0.900349	-0.151444	0.065394	1.18446	No	Not significant
Folic Acid	1.1779	0.956771	1.06048	1.04323	1.0892	0.897964	0.845153	0.881161	0.876157	-0.190739	0.116407	0.934021	No	Not significant
Proline	1.21852	1.12295	0.950799	1.01678	0.921958	0.983216	1.0476	0.886285	0.890928	-0.166619	0.149273	0.826018	No	Not significant
Spermine	1.29909	0.995909	1.00409	1.12163	0.972738	1.06742	0.914671	0.92528	0.877711	-0.188182	0.155477	0.808333	No	Not significant
Cytosine	1.07259	1.10552	0.940581	0.943193	1.02911	0.807292	0.982473	1.01753	0.944489	-0.0823946	0.434369	0.362141	No	Not significant
DL-Threonine	0.689113	1.16581	1.04472	1.05659	0.645644	0.955278	1.04713	0.91647	0.900988	-0.15042	0.495927	0.304583	No	Not significant
L-Histidine	1.23365	0.943803	0.890995	0.970755	1.09345	0.990467	1.00953	1.17957	1.05789	0.0811869	0.536786	0.270199	No	Not significant
L-Arginosuccinic Acid Lithium	1.06356	0.916396	1.00544	0.995281	1.00472	1.10535	0.811693	0.888026	0.957072	-0.0633001	0.57968	0.236811	No	Not significant
Asn	0.968598	1.22637	0.883811	0.926586	0.623071	1.32217	1.41524	1.0314	1.0965	0.132904	0.644196	0.190982	No	Not significant
Glucosamine	0.90414	1.06598	0.988699	1.02551	0.915375	1.0515	1.0113	0.945655	0.984818	-0.0220711	0.755077	0.122009	No	Not significant
Tetrahydrofolic Acid	0.712719	1.01136	0.98864	1.01734	0.685092	1.05737	0.728045	1.09417	0.955663	-0.0654261	0.762575	0.117717	No	Not significant
L-Cysteine	0.970277	0.84809	1.02697	1.14056	1.33072	1.14336	0.69539	0.973027	1.03929	0.0555943	0.803909	0.0947934	No	Not significant
Serotonin	1.42097	0.649202	0.505741	1.08117	1.12502	1.06526	0.934735	0.753834	1.06064	0.084935	0.817075	0.0877382	No	Not significant
Nicotinamide	1.08199	1.01067	1.00367	0.793827	1.09427	0.966958	0.996327	0.89447	1.0159	0.0227601	0.843746	0.0737881	No	Not significant
