# Supplementary material for: Quiescence enables unrestricted cell fate in naive embryonic stem cells
Source: Nat Commun. 2024 Feb 26;15:1721. doi: 10.1038/s41467-024-46121-1 (PMC10897426; doi:10.1038/s41467-024-46121-1)
Supplement: Supplementary file 10 — Supplementary Data 7 [file 41467_2024_46121_MOESM10_ESM.xlsx]

## Sheet: Description
Supplementary Data 7. Transcriptomic analysis in siMat2a vs. siControl and Eed-/- vs. Eedfl/- naive ESCs.
Sheet 1: List of differentially expressed genes in siMat2a vs. siControl naive ESCs
Sheet 2: List of differentially expressed genes in Eed-/- vs. Eedfl/- naive ESCs
Sheet 3: GO terms for upregulated genes in the Eed-/- naive ESCs
Sheet 4: List of differentially expressed genes EedKO vs. WT (Reanalysis of RNA-seq data from van Mierlo et al. Cell Stem Cell 2019)

## Sheet: siMat2a vs. siControl
Differential gene expression in siMat2a vs. siControl naive ESCs. Genes with [FDR] < 0.05 were selected. See Methods for details on statistical analysis.
Gene (n=2,237)	BaseMean	siControl_1(FPKM)	siControl_2(FPKM)	siMat2a_1(FPKM)	siMat2a_2(FPKM)	Log2(siMat2a/siControl)	FDR	Up/Down
H19	119.567	0.456954	0.567596	2.40484	0.00772203	12.2036	2.73281e-20	Up
Gm2099	79.7696	0	0.00921332	0.965806	0.756617	8.67675	6.12291e-07	Up
Kcnj15	65.6599	0	0.00795545	0.470612	0.273572	8.09972	6.01685e-06	Up
Ces2f	150.117	0.00229024	0.00939863	1.10947	1.09627	8.01046	7.7875e-11	Up
Wdr72	143.981	0.0120539	0.00315349	0.868869	0.505993	7.78804	0.00192065	Up
Krt15	127.354	0.051067	0.00877565	3.14516	2.00205	7.45546	5.03659e-10	Up
Ces2e	233.737	0.0668658	0.0343003	3.97551	2.1698	7.42721	3.84994e-18	Up
Rgs14	108.751	0	0.0291008	1.07845	0.750898	7.0985	1.45634e-07	Up
Mrvi1	62.2649	0.00439479	0.0152554	0.420631	0.219652	6.94046	8.00744e-05	Up
Cbln2	71.8124	0.0155901	0.0159946	1.06277	0.699635	6.8949	2.27939e-05	Up
Ptgs2	318.908	0.0689571	0.0808529	3.29146	1.57295	6.86354	3.7439e-23	Up
Pla2g2f	119.115	0.0366066	0.0375564	2.13259	1.28516	6.82971	7.98902e-09	Up
Chl1	82.2235	0.0119281	0.00564812	0.319981	0.144813	6.7229	2.89632e-06	Up
Pmaip1	345.987	0.18166	0.166634	5.96878	2.80002	6.5104	3.20778e-23	Up
Ube2dnl1	67.5505	0.0607236	0.186897	4.19588	2.0948	6.47273	9.79902e-05	Up
Clca2	81.7402	0.0242777	0.0149446	0.786967	0.443149	6.39899	1.18416e-05	Up
Vnn1	149.748	0.0233432	0.134113	2.73767	1.57724	6.33862	6.32872e-08	Up
Gm21936	90.2261	0.246332	0.457562	9.80879	4.35857	6.30165	3.16817e-06	Up
AU015228	96.7998	0.0939951	0.0789005	3.26323	1.85705	6.28888	1.75698e-06	Up
Atf3	253.198	0.136149	0.150426	5.23068	2.96256	6.28659	4.35903e-16	Up
Gm2035	134.847	0.384797	0.703901	14.4284	6.83204	6.23596	8.88889e-09	Up
Ces2g	326.716	0.0452565	0.112224	3.69878	2.76538	6.22095	3.22958e-17	Up
Shisa4	137.261	0.0932954	0.0670012	2.5764	1.35248	6.20662	5.43073e-09	Up
Cd44	622.481	0.121517	0.146871	4.14109	2.21422	6.16445	2.03489e-35	Up
Gm2022	183.117	0.640982	0.828932	19.5094	9.3212	6.14898	7.08571e-12	Up
Gm4027	1300.83	1.21488	1.21488	32.4576	15.7308	6.1062	1.39662e-66	Up
Gm18765	136.084	0.259085	0.406074	9.42498	4.73302	6.09511	1.09742e-08	Up
Lrrc3	61.9905	0.00525112	0.0278527	0.596597	0.416155	6.0064	0.00114142	Up
Gm28685	59.1964	0.0938415	0.048979	2.35124	1.38752	5.99031	0.000985444	Up
Usp17le	1977.22	1.24147	1.24247	42.4879	26.8979	5.98767	1.47629e-84	Up
BB287469	1093.06	1.07919	1.17846	27.1964	13.0481	5.98273	3.45655e-56	Up
Gm8038	708.313	0.536931	0.460505	15.2077	8.78493	5.96238	4.03314e-37	Up
Tshr	79.1757	0.0150092	0.0179779	0.562037	0.355382	5.93863	7.26836e-05	Up
Ntrk2	110.062	0.0105708	0.0117928	0.262052	0.126279	5.92973	5.72397e-07	Up
Usp17la	994.328	0.426121	0.562047	15.9008	10.1591	5.91101	1.60571e-46	Up
Fas	241.202	0.169574	0.263767	5.26239	2.71686	5.86109	1.06785e-13	Up
Gata6	125.611	0.0277306	0.0284501	0.832658	0.505704	5.85551	1.83215e-07	Up
Gm8332	1100.63	4.60822	4.98264	113.524	59.1169	5.80811	3.31713e-53	Up
Gm4782	582.311	0.467495	0.474421	12.4403	7.1481	5.79472	2.31802e-30	Up
Gm6189	58.8304	0.0352143	0.0472443	1.18075	0.77942	5.77846	0.0014979	Up
Taf7l	160.441	0.20097	0.128865	3.30616	1.50737	5.77804	3.89416e-09	Up
B020031M17Rik	66.2104	0.140231	0.125103	3.19185	1.69432	5.74354	0.000473421	Up
Shisal1	152.085	0.0235196	0.022964	0.899868	0.735787	5.74047	3.7323e-08	Up
Gm29125	63.0381	0.022769	0.0341412	0.822761	0.533705	5.73998	0.00101219	Up
Slc1a1	307.507	0.0683568	0.0868921	1.67272	0.853543	5.72545	1.18393e-16	Up
Gm8300	953.979	1.17034	1.1729	23.1207	11.1873	5.67496	4.16121e-46	Up
Fgfbp3	109.447	0.070019	0.12839	2.63745	1.61124	5.66753	4.64702e-06	Up
Rcsd1	78.8946	0.0063016	0.0148492	0.315591	0.227365	5.66484	0.00024967	Up
Ggt5	71.6305	0.02857	0.0260674	0.551156	0.262189	5.65061	0.000254315	Up
Sncaip	81.4801	0.0548755	0.0460631	0.829368	0.365574	5.56251	8.99392e-05	Up
Gm21542	131.991	0.159025	0.257545	5.49933	3.68856	5.54805	6.55678e-07	Up
Neurod1	698.002	0.58691	0.576695	11.3766	5.88234	5.53954	1.41744e-33	Up
Gm4971	598.665	1.08926	1.24285	23.5735	13.0176	5.47062	3.19191e-28	Up
Gm10482	98.4984	0.0859428	0.052427	1.70764	1.08011	5.4581	3.28185e-05	Up
Nckap5	116.222	0.0111862	0.0162583	0.379436	0.288548	5.42815	7.20919e-06	Up
Gm40968	147.634	0.0550611	0.0790363	1.62129	1.08366	5.41684	1.98319e-07	Up
Aox4	90.6375	0.0303697	0.0229076	0.475777	0.24903	5.41247	6.61538e-05	Up
Tmem35a	106.389	0.194067	0.168935	2.53355	1.0942	5.39696	7.39921e-06	Up
Ppargc1a	77.9863	0.0273772	0.0421313	0.530059	0.250777	5.39393	0.000292876	Up
Masp1	61.1537	0.00802969	0.016476	0.263316	0.15993	5.37524	0.00260091	Up
Gm5788	87.75	0.3542	0.674638	8.83986	4.62425	5.35702	0.000167029	Up
Gatm	105.032	0.105239	0.0655532	1.53339	0.823159	5.33536	2.56423e-05	Up
Galnt3	94.6126	0.0618898	0.0370391	0.938151	0.518817	5.3345	7.62764e-05	Up
Dsc2	161.545	0.0726739	0.153505	1.3887	0.582005	5.33219	2.81843e-07	Up
Anks1b	330.66	0.0451146	0.0311227	0.934154	0.637284	5.33085	5.25137e-15	Up
Ntm	277.634	0.07958	0.0386738	1.41984	0.944506	5.29829	0.00482555	Up
Gm364	127.165	0.177876	0.268369	2.67842	1.11059	5.28305	1.75883e-06	Up
Gm5039	1235.32	1.64986	1.73294	28.8733	15.684	5.26084	4.25756e-49	Up
Usp17ld	852.909	1.02485	0.847958	18.1826	10.9099	5.24822	4.22725e-34	Up
Trim52	100.246	0.0769488	0.0723665	1.24038	0.663906	5.24103	3.68011e-05	Up
Gria3	375.281	0.0766529	0.0704254	1.57175	1.02781	5.23249	8.34089e-17	Up
Ptprt	152.139	0.0169938	0.0165171	0.466207	0.372674	5.23248	3.87386e-07	Up
Tram1l1	107.535	0.0696081	0.119024	1.23067	0.566935	5.22066	2.79965e-05	Up
4430402I18Rik	93.2694	0.0499458	0.0427014	0.749368	0.395773	5.2134	9.02444e-05	Up
Nipal4	143.146	0.108078	0.0873617	1.77014	1.03874	5.21235	5.0802e-07	Up
Gm5301	115.283	0.129436	0.147859	2.37923	1.35529	5.19496	9.63075e-06	Up
Usp17lc	1479.92	1.42296	1.35751	25.5251	15.2024	5.19148	4.75189e-54	Up
Fos	194.576	0.134279	0.201724	3.38927	2.2513	5.19006	6.19245e-09	Up
Gm5662	1899.32	2.98169	2.84887	44.8666	23.6303	5.15977	1.69012e-64	Up
Hdc	74.2725	0.0332609	0.0223508	0.490803	0.294353	5.15801	0.00100866	Up
Gbp9	103.516	0.0524614	0.0525698	0.858801	0.476438	5.14296	3.8995e-05	Up
Abcb5	258.441	0.0944503	0.177096	2.44807	1.53944	5.13259	2.34719e-10	Up
Cdcp1	205.802	0.0898018	0.0579886	1.2916	0.753001	5.12142	3.91023e-09	Up
Hpcal4	74.6151	0.0676047	0.0325119	0.627506	0.273775	5.11279	0.00128528	Up
Gm11784	73.8047	0.118981	0.317377	5.62795	5.27544	5.10839	0.00284253	Up
Lamb3	359.671	0.0864209	0.122511	2.17985	1.54544	5.10795	7.18495e-15	Up
Limch1	881.422	0.169476	0.130187	3.06685	2.07399	5.10156	9.27983e-32	Up
Gsn	130.687	0.117903	0.102635	1.76455	1.00346	5.0991	2.90815e-06	Up
Adgrb3	58.8686	0.00729312	0.0087294	0.133381	0.0790652	5.08703	0.00495899	Up
Gprin3	93.0887	0.0419309	0.0175683	0.479531	0.264629	5.04907	0.00052634	Up
Nat8f2	93.0976	0.0751733	0.0677988	1.18843	0.700106	5.04642	0.000180343	Up
Sh3rf3	243.388	0.0576275	0.0974725	1.36834	0.904453	5.03434	6.2682e-10	Up
Lmx1a	94.0499	0.0730704	0.0885965	1.18291	0.651481	5.03431	0.000163369	Up
Gpnmb	1094.05	0.45367	0.415699	7.05547	4.18398	5.01914	7.82214e-40	Up
Tnfaip6	106.248	0.235219	0.162415	2.70711	1.36367	5.01812	5.98903e-05	Up
Apob	374.166	0.069616	0.099659	1.14644	0.617566	4.97845	6.46426e-15	Up
Neb	2419.98	0.146305	0.130145	3.39159	2.9059	4.95641	1.15788e-65	Up
Nkx2-9	136.368	0.240937	0.210568	4.35132	2.97873	4.94761	4.94228e-06	Up
Col6a4	217.662	0.0656974	0.0488616	1.03651	0.692864	4.93923	3.60201e-09	Up
Gm12800	798.661	1.09182	1.27778	21.8666	15.4343	4.92485	8.61036e-29	Up
Cd200	111.452	0.0747206	0.0662057	1.33957	0.938495	4.92306	5.98574e-05	Up
Cobll1	239.464	0.0919444	0.135946	1.24466	0.588834	4.90678	6.53194e-10	Up
Zscan4b	3285.87	5.71532	5.1635	77.0007	43.4815	4.9037	2.76949e-77	Up
Itga8	261.266	0.095924	0.143457	1.50876	0.803828	4.89735	1.76293e-10	Up
Zscan4c	4903.16	6.81047	6.44944	91.0769	50.8268	4.88811	8.03859e-98	Up
Cnga3	154.978	0.0693811	0.115516	1.57238	1.07103	4.88568	2.65344e-06	Up
Tmem229a	81.3387	0.0284337	0.0725694	0.653212	0.384172	4.8645	0.00259294	Up
Cryab	682.286	1.25835	1.00933	18.7318	12.3133	4.85886	5.5559e-24	Up
Gm20767	588.419	1.16604	1.15607	17.079	10.3334	4.84921	2.22686e-22	Up
Gm2016	2196.96	4.11718	4.10173	52.7399	28.6078	4.84816	2.20397e-64	Up
Gm21761	1331.74	2.84103	2.38044	39.9527	24.7439	4.84733	7.6369e-41	Up
Cntnap3	99.5181	0.0353255	0.10329	0.667146	0.314388	4.83995	0.0011514	Up
AF067061	90.0242	0.205986	0.18034	2.67693	1.54559	4.82363	0.00049935	Up
Plcxd3	66.9935	0.0313193	0.0642638	0.558652	0.29967	4.81709	0.00566045	Up
Zscan4-ps3	3398.16	5.02813	4.56896	62.8056	35.0711	4.81029	2.73541e-76	Up
Eva1c	71.5814	0.0533446	0.0395262	0.754629	0.515549	4.79682	0.00347968	Up
Abca12	116.886	0.0114257	0.014848	0.293717	0.250805	4.77532	0.000100034	Up
Zscan4f	5473.37	9.32201	8.35587	116.583	67.0269	4.76759	4.25401e-89	Up
Gm9732	178.678	0.190067	0.327636	2.83406	1.47605	4.76362	9.55962e-07	Up
Fam124b	104.744	0.0739193	0.130992	1.2878	0.750538	4.75129	0.000294264	Up
Gm45551	140.913	0.205898	0.23618	5.31095	5.28985	4.75117	1.99865e-05	Up
Slc25a31	96.5648	0.275625	0.282776	1.98179	0.70559	4.75076	0.000229697	Up
Dab2	176.281	0.0814232	0.0961449	1.01131	0.541481	4.73966	2.48947e-07	Up
Tap1	746.077	0.359763	0.323325	5.43281	3.72692	4.73589	1.2411e-25	Up
Nectin4	92.9787	0.0331216	0.0868059	0.971139	0.697407	4.72716	0.00138044	Up
Gm5989	221.06	0.321167	0.292505	4.3458	2.71515	4.72022	7.10371e-09	Up
Mesp2	106.167	0.145054	0.261919	2.28035	1.25511	4.715	0.00034088	Up
Zscan4e	4351.5	8.44541	8.12639	101.041	57.159	4.69357	1.42989e-87	Up
Zscan4d	2329.81	3.1212	3.14381	41.8815	25.7838	4.68213	3.4316e-62	Up
Fat2	88.3233	0.0248445	0.00955843	0.247889	0.155811	4.67001	0.00238327	Up
Gm21818	213.972	0.775428	0.671283	9.75821	6.04222	4.66016	2.157e-08	Up
Serpine2	2045.81	0.733632	0.837372	10.0899	6.13191	4.66011	7.88581e-54	Up
Usp17lb	1300.76	2.74073	2.33769	33.9909	21.0057	4.65482	1.1813e-37	Up
Cyp1b1	420.32	0.227906	0.210041	2.92748	1.82247	4.65376	1.81242e-15	Up
Cxcl17	94.4494	0.518764	0.364953	5.18601	2.83253	4.6436	0.000706333	Up
Casp14	404.358	0.588942	0.420539	6.8497	4.32144	4.625	6.95646e-14	Up
Gm7957	752.293	0.872009	1.28084	11.944	6.70826	4.6215	6.8149e-21	Up
Nrp1	86.5219	0.0292101	0.00827843	0.342387	0.257399	4.62051	0.00369592	Up
Zscan4-ps2	4504.74	6.41971	6.23062	80.4243	49.5476	4.60319	2.24191e-86	Up
Gm1995	533.12	0.628561	0.631527	8.26474	5.26094	4.59993	1.53494e-18	Up
Trpv3	103.535	0.0193306	0.0436308	0.63333	0.587755	4.59988	0.00099834	Up
AI593442	211.572	0.144	0.0781805	1.47947	0.917147	4.59624	3.60682e-07	Up
Gm12794	1245.27	2.18162	2.0589	33.2613	24.4899	4.59026	4.4731e-37	Up
Muc3	68.9558	0.0638567	0.148894	1.40526	0.942547	4.58113	0.00854705	Up
Krt7	77.2164	0.0544049	0.0262666	0.456737	0.251737	4.55821	0.00505753	Up
Pramel1	114.863	0.131849	0.157387	1.67086	1.00152	4.55801	0.000156491	Up
Atp12a	111.006	0.0870672	0.0749188	1.09993	0.727222	4.53794	0.000254315	Up
Arhgef28	168.81	0.0677258	0.0947495	0.934713	0.563471	4.53458	3.02179e-06	Up
Zfp560	197.542	0.128022	0.148375	1.57678	0.937051	4.52139	2.03461e-07	Up
Creb5	78.3584	0.00405718	0.00971238	0.113214	0.10047	4.50644	0.00724252	Up
Samd5	66.7947	0.022813	0.0395543	0.383573	0.249372	4.50065	0.0102352	Up
Ccser1	411.244	0.15392	0.165912	1.74308	1.01057	4.49875	1.56081e-14	Up
Egfr	889.491	0.291456	0.330365	3.21029	1.82126	4.46995	3.77975e-27	Up
Ppl	223.343	0.0744543	0.12759	1.27125	0.864303	4.46204	3.14833e-07	Up
Ankrd65	83.97	0.338382	0.166316	2.63904	1.42256	4.45458	0.00395655	Up
Fam124a	413.03	0.301211	0.323944	3.73575	2.39538	4.44867	3.69749e-14	Up
Nrcam	239.577	0.0759955	0.0971991	0.74243	0.373403	4.43464	1.56527e-08	Up
Dcc	76.9452	0.0234135	0.0263581	0.23908	0.130124	4.42029	0.00433002	Up
Pabpc6	125.751	0.223978	0.129257	1.62534	0.826458	4.42022	0.000239306	Up
Lrrfip1	494.273	0.31385	0.217059	3.07381	1.90257	4.41922	2.1853e-14	Up
Gm7104	165.936	0.173735	0.191954	2.52442	1.83967	4.41122	6.40315e-06	Up
Gm18983	354.455	0.384385	0.530051	5.1521	3.30537	4.40964	2.09511e-11	Up
Thsd7a	78.8225	0.0303806	0.0235872	0.237603	0.121583	4.40155	0.00404132	Up
Slc35f1	65.0541	0.0319595	0.046841	0.506554	0.363741	4.3968	0.0132238	Up
Fbp2	164.562	0.506768	0.362366	4.55059	2.65209	4.39153	9.66632e-06	Up
Arhgef33	223.702	0.164708	0.169773	1.89445	1.21933	4.37482	7.44708e-08	Up
Parm1	1433.67	1.04306	1.06555	11.3195	6.95785	4.37207	8.6578e-39	Up
Rln1	72.6583	0.0869878	0.046275	0.823956	0.536647	4.37162	0.00967265	Up
Gm21032	62.8508	0.120407	0.150194	1.01347	0.464088	4.37115	0.0125628	Up
Gpr75	189.901	0.304537	0.264979	2.65735	1.42965	4.36904	9.04377e-07	Up
Adgrl3	145.658	0.0276425	0.0255303	0.32239	0.215535	4.36741	3.23604e-05	Up
Wnt6	89.1311	0.0720401	0.20589	1.57851	1.0733	4.34336	0.00763536	Up
Cacna1e	174.37	0.00945168	0.0166875	0.240139	0.234853	4.34005	1.84476e-05	Up
Col5a2	672.564	0.329292	0.243724	2.83622	1.63846	4.32402	1.38547e-17	Up
Tmem130	75.0771	0.116563	0.111615	1.04688	0.583168	4.31491	0.00637226	Up
Ptpre	190.291	0.09361	0.0850804	0.758636	0.40366	4.27284	1.45144e-06	Up
Xirp2	88.4744	0.0193456	0.0252239	0.240292	0.159018	4.27218	0.00349616	Up
Smtnl1	69.2485	0.128102	0.105141	1.50148	1.10778	4.27001	0.0122406	Up
Fbln5	64.9926	0.0310098	0.0435355	0.373512	0.228783	4.26523	0.0151971	Up
Lrrc8c	61.7606	0.0378142	0.0448429	0.32768	0.168425	4.2612	0.0169258	Up
Gm9343	152.555	0.326407	0.319973	2.38394	1.17006	4.2196	2.86925e-05	Up
Adrb2	361.743	0.878574	0.847395	6.82992	3.57149	4.20955	1.29428e-11	Up
Gm7978	60.955	0.194788	0.210823	1.30409	0.59873	4.19265	0.0190899	Up
Cacna1b	110.922	0.0306775	0.0407385	0.42248	0.308538	4.18485	0.00107321	Up
Gm21036	80.8762	0.153618	0.193326	1.24827	0.621593	4.1807	0.00603292	Up
Samd12	374.095	0.186706	0.201947	1.61125	0.898589	4.17616	9.29021e-12	Up
Sox6	159.667	0.051454	0.0514938	0.429542	0.24158	4.15822	2.66277e-05	Up
BC061212	68.4588	0.204659	0.20277	1.45505	0.724952	4.15007	0.0132433	Up
Nefm	399.178	0.272446	0.293525	2.69631	1.71171	4.14876	3.60949e-12	Up
Slco1b2	61.6866	0.0503443	0.037564	0.481522	0.335018	4.14204	0.0239156	Up
Gm21033	124.436	0.248078	0.252296	1.91494	1.01511	4.14039	0.000331127	Up
Zscan4-ps1	1222.26	2.41822	2.14167	23.4573	15.741	4.13633	3.2519e-29	Up
Gm48799	203.61	0.202604	0.240102	2.15342	1.41359	4.12092	2.30165e-06	Up
Gm16411	96.6588	0.646003	0.494443	3.56638	1.56664	4.11874	0.00264124	Up
Glp1r	264.08	0.198647	0.177235	1.77371	1.12751	4.11856	3.85588e-08	Up
3830417A13Rik	81.6123	0.229801	0.235764	1.83829	1.01712	4.11504	0.00660767	Up
Synm	499.613	0.247627	0.288828	2.45429	1.54548	4.11286	2.98675e-14	Up
Bcl11b	58.8899	0.0533168	0.0309026	0.295036	0.143284	4.0969	0.0310903	Up
Nat1	64.7375	0.250306	0.1926	1.78467	1.00182	4.08381	0.0204573	Up
Ntng2	76.2518	0.0452307	0.0589914	0.683017	0.594891	4.0723	0.0133542	Up
Pdha2	95.567	0.201418	0.201724	1.60123	0.923732	4.06083	0.0031889	Up
Calhm3	198.327	0.605026	0.399037	6.81642	5.92718	4.05254	1.3041e-05	Up
Dlk2	63.7714	0.0907478	0.109532	1.11025	0.87479	4.05023	0.0259347	Up
Zscan4a	2530.09	4.69113	5.27623	43.135	26.8371	4.04995	9.57305e-47	Up
Hmgcll1	175.781	0.16767	0.162803	1.27238	0.720888	4.04822	1.65884e-05	Up
Anxa8	298.059	0.76796	0.664778	6.18501	3.79972	4.0367	9.72124e-09	Up
Mmp2	183.643	0.294449	0.226567	2.14131	1.25864	4.03008	1.79012e-05	Up
Foxn4	115.79	0.150571	0.099552	1.29796	0.936385	4.02678	0.00158675	Up
Tdrd1	70.3987	0.0759698	0.0892939	0.511729	0.251825	4.02263	0.0156173	Up
Vstm2a	219.276	0.194105	0.223427	1.78162	1.11482	4.02089	1.44389e-06	Up
Gm13128	194.379	0.79932	0.772576	4.44683	1.96699	4.02016	4.79646e-06	Up
Tmem72	299.771	0.0703412	0.0683127	0.665987	0.453131	4.01259	9.41226e-09	Up
Gm21312	466.045	1.84699	1.71564	14.1306	8.2654	4.00709	4.33874e-13	Up
Crybg1	382.536	0.240572	0.160249	1.88866	1.24691	4.00679	1.79514e-09	Up
Rhox6	75.9929	0.402039	0.4583	2.96751	1.57673	4.00584	0.0118362	Up
Gm21358	79.0078	0.101984	0.174383	1.70068	1.47072	4.00362	0.0141863	Up
Gabra1	83.3168	0.0923785	0.0468506	0.456603	0.220745	3.99066	0.0132433	Up
Anxa3	256.961	0.333336	0.465869	2.76215	1.50891	3.98678	4.12724e-07	Up
Gm21034	95.3971	0.215641	0.204818	1.44159	0.764495	3.98505	0.00390906	Up
Gm21304	465.161	1.87373	1.70973	14.0617	8.29421	3.9824	7.55891e-13	Up
Gm21293	481.787	1.73847	1.60095	13.1653	7.78695	3.97752	3.00374e-13	Up
Spesp1	261.772	0.400453	0.391822	3.32205	2.08029	3.97043	1.25213e-07	Up
Trim75	117.11	0.122954	0.126144	1.25442	0.919101	3.96615	0.0013307	Up
Hspa1a	301.371	0.560739	0.566864	3.98029	2.18528	3.96152	9.30885e-09	Up
Npnt	399.823	0.369532	0.51653	3.09876	1.73551	3.96131	4.43662e-10	Up
Gm48422	172.81	0.26302	0.278482	2.43807	1.61654	3.95965	3.87299e-05	Up
Gm20765	459.298	1.82201	1.68499	13.8191	8.28275	3.95901	1.29715e-12	Up
Gm8764	462.662	1.83703	1.72586	13.9224	8.31571	3.95366	1.08045e-12	Up
Gm44739	88.7223	0.2702	0.307236	2.38814	1.51384	3.95007	0.00706857	Up
Adcy2	171.191	0.162481	0.225341	1.55888	0.98258	3.94847	7.50381e-05	Up
Nefl	826.762	1.31762	1.40597	9.54717	5.31645	3.93889	2.11472e-20	Up
Perp	1502.11	3.65194	3.15386	29.4708	19.1768	3.93656	6.73186e-30	Up
Gm4340	466.913	1.85907	1.75029	13.8733	8.30137	3.92602	1.18222e-12	Up
Gm48829	178.307	0.272124	0.3099	2.50458	1.65995	3.92468	3.4994e-05	Up
Gm48113	67.469	0.338274	0.273987	2.50741	1.55998	3.92456	0.0241536	Up
Gm11543	194.273	2.41014	3.22454	20.3059	11.7396	3.9245	1.83846e-05	Up
Kif21a	321.323	0.2421	0.228725	1.90941	1.19177	3.92366	5.51144e-09	Up
Crhr2	441.207	0.385904	0.2285	3.22839	2.38914	3.9225	0.021993	Up
Gm8251	81.0763	0.0123851	0.0196372	0.150765	0.109571	3.92062	0.0144728	Up
Hdac9	92.0428	0.0288865	0.0350952	0.239357	0.143739	3.91706	0.00630696	Up
Gm47404	243.943	0.372533	0.400937	3.41367	2.3136	3.90918	7.02102e-07	Up
Gm15753	86.4568	0.368121	0.239723	3.02567	2.25454	3.8966	0.0109324	Up
Tmem132c	110.324	0.108128	0.0967702	0.728835	0.423596	3.87358	0.00242008	Up
Vdr	133.396	0.0778579	0.109904	0.875783	0.637864	3.87279	0.000929535	Up
Bhlhe41	126.035	0.074424	0.11424	0.712611	0.450394	3.87044	0.00159369	Up
Gm5363	69.7331	0.336699	0.222065	2.75748	2.0515	3.86675	0.0265593	Up
Gm6763	449.312	1.83092	1.73662	13.3571	8.11358	3.85931	7.70251e-12	Up
Slc7a8	123.768	0.137471	0.226586	0.953124	0.456817	3.85696	0.00220307	Up
Pramef17	114.023	0.497633	0.492853	2.53624	1.13503	3.85671	0.00180378	Up
Dmrtb1	90.7808	0.232844	0.199997	1.67618	1.02391	3.85615	0.00791928	Up
Gm50358	202.953	0.325831	0.316061	2.81552	1.95624	3.85281	1.20917e-05	Up
Ghr	67.2031	0.0473454	0.0587999	0.28687	0.138628	3.8513	0.0259794	Up
Sp110	74.2893	0.0270466	0.0386361	0.382825	0.347674	3.84867	0.0237753	Up
Trim66	194.727	0.070183	0.0815359	0.709823	0.524653	3.83799	2.59135e-05	Up
Rnf128	123.183	0.299569	0.267253	1.38166	0.598466	3.83786	0.00117741	Up
Zfp352	88.4105	0.178409	0.106772	1.42718	1.10201	3.83124	0.0130757	Up
Pak6	140.44	0.103898	0.122138	0.998257	0.714892	3.8213	0.000631235	Up
Synpo2	123.118	0.0541522	0.0368319	0.358667	0.228273	3.81909	0.00194159	Up
Gsto1	1437.67	3.62413	3.7677	27.0636	16.6932	3.81446	7.86815e-30	Up
Gm50216	193.96	0.296309	0.316489	2.66127	1.89094	3.79993	2.90126e-05	Up
C4b	114.338	0.0600909	0.0975345	0.728806	0.565453	3.79052	0.00444461	Up
Gm48492	200.061	0.404474	0.329323	2.80345	1.80031	3.7887	2.58055e-05	Up
Kndc1	432.288	0.162203	0.126797	1.46019	1.16876	3.7781	3.12964e-10	Up
Hdgfl3	116.681	0.0700914	0.0979668	0.466206	0.239094	3.76655	0.00291712	Up
Folh1	63.5337	0.139359	0.103319	0.762604	0.419315	3.76258	0.039424	Up
Gm50331	163.34	0.243268	0.274735	2.21899	1.62096	3.76051	0.000221167	Up
Rprm	96.3252	0.478989	0.174374	2.52578	1.5738	3.75004	0.0209025	Up
Gm47924	78.9497	0.314126	0.27837	2.27872	1.49054	3.74983	0.018276	Up
Nrg1	95.0167	0.037274	0.0207402	0.232844	0.152018	3.74836	0.0122643	Up
Gm48764	245.61	0.313584	0.279927	2.47961	1.76281	3.73543	2.73712e-06	Up
Gm7971	79.0271	0.265994	0.331382	1.62915	0.84272	3.73308	0.0182167	Up
Obscn	81.8383	0.00613387	0.0117994	0.0960926	0.0875024	3.72582	0.0253229	Up
Gria4	152.264	0.100182	0.111958	0.886022	0.644972	3.72411	0.000472804	Up
Ret	73.8893	0.0333563	0.0290884	0.372405	0.359935	3.7233	0.0294624	Up
Tuft1	176.567	0.247879	0.428207	2.12198	1.27179	3.71681	0.000473986	Up
Gm47357	115.131	0.194148	0.169153	1.56201	1.14952	3.71373	0.00349786	Up
Tex19.2	80.0683	0.430007	0.373292	1.45723	0.533723	3.70199	0.017812	Up
Rtn1	78.9561	0.120042	0.151041	0.597905	0.268385	3.6998	0.0194565	Up
Mgll	119.305	0.121436	0.134479	0.880356	0.553401	3.69885	0.00274318	Up
MERVL	77.1842	0.00686029	0.00908086	0.060535	0.0423934	3.69623	0.0241583	Up
Dnaic1	95.8656	0.186504	0.311972	1.29451	0.670559	3.6932	0.0127358	Up
Stox1	130.402	0.202294	0.261	1.33681	0.738754	3.69256	0.00172993	Up
Slc25a24	113.877	0.256425	0.256333	1.26003	0.605051	3.69068	0.00324234	Up
Gm4840	294.266	0.934758	0.779996	6.09476	3.8964	3.67966	3.87386e-07	Up
Scn3b	431.919	0.381075	0.452542	2.9433	1.91814	3.67965	4.53338e-10	Up
Chrna4	539.243	0.72995	1.0254	4.03863	1.9011	3.67525	7.74142e-11	Up
Gm48271	198.908	0.289065	0.312648	2.12024	1.37593	3.66904	4.32562e-05	Up
Slc7a2	77.8801	0.0819131	0.0388396	0.327807	0.16499	3.66145	0.0362228	Up
Acot2	186.005	0.701933	0.688527	3.20244	1.48325	3.65607	7.56486e-05	Up
Sema6a	442.218	0.222093	0.333083	1.86528	1.2073	3.65593	1.10518e-08	Up
Fndc1	165.647	0.10137	0.100495	0.627223	0.374835	3.64023	0.000277346	Up
AI661453	246.294	0.263246	0.238033	1.80632	1.20213	3.63918	4.74305e-06	Up
Fmo1	132.77	0.104098	0.071738	0.765411	0.57934	3.63914	0.00234308	Up
Grip1	682.798	0.33273	0.412535	2.84024	2.02064	3.63731	5.52389e-14	Up
Apba2	74.9609	0.117986	0.172492	0.733841	0.383727	3.6365	0.0294402	Up
Tmem266	99.0532	0.104467	0.152199	0.781174	0.470128	3.63244	0.0107278	Up
Cyp1a1	443.214	0.72444	1.02974	5.86974	3.81818	3.6237	5.52217e-09	Up
Jun	516.372	0.824115	0.815234	5.96633	4.07105	3.62341	7.88252e-12	Up
Gm49858	74.4957	0.292603	0.243406	2.10305	1.49296	3.6188	0.030183	Up
Abca13	68.3851	0.0240024	0.0386967	0.128004	0.0570564	3.61654	0.0440761	Up
Col4a1	241.933	0.213076	0.275968	1.21306	0.623307	3.61512	1.01493e-05	Up
Gm47739	179.029	0.28455	0.342242	2.4008	1.74523	3.60655	0.000226306	Up
Itpkb	170.808	0.134387	0.119072	0.615159	0.301687	3.60573	0.000253393	Up
Fez1	66.1707	0.0989422	0.076132	0.598699	0.381106	3.6055	0.0449092	Up
1700001F09Rik	116	0.332513	0.293752	4.18768	4.71804	3.60514	0.00651487	Up
Gm50210	145.835	0.271457	0.267548	1.97581	1.3676	3.60183	0.00101522	Up
Ly6c1	104.334	0.426425	0.610276	2.31572	1.10589	3.59511	0.00879745	Up
Dmrtc1c1	285.531	0.902629	1.20881	6.46566	3.95205	3.593	2.10652e-06	Up
Ceacam10	102.452	0.452383	0.526003	2.56118	1.37754	3.58925	0.00835716	Up
Chrnb4	116.641	0.137365	0.230012	1.151	0.73175	3.58187	0.00732663	Up
Cpne2	476.707	0.764885	1.05472	5.49957	3.39294	3.58038	2.03603e-09	Up
Slc26a9	131.09	0.133816	0.119574	0.920324	0.636658	3.57707	0.00240605	Up
9530053A07Rik	551.966	0.260961	0.260208	1.71924	1.11427	3.57178	3.03803e-12	Up
Dmrtc1c2	292.132	0.992203	1.16809	6.59382	4.06928	3.5633	9.77543e-07	Up
Ddit4l	2135.09	4.54372	4.76614	27.201	16.1191	3.56269	1.72024e-34	Up
Gm49015	197.519	0.367165	0.363852	2.65633	1.87275	3.55444	9.52737e-05	Up
Gm6494	322.311	0.80664	0.745285	5.16581	3.38328	3.55289	2.06118e-07	Up
Sowahb	524.845	0.893677	0.887192	5.00335	2.8802	3.55014	1.12558e-11	Up
Dapk1	2438.85	1.71219	1.59353	10.0174	6.1403	3.53684	2.62418e-35	Up
Gm21037	120.444	0.252057	0.444868	1.69556	0.922079	3.53455	0.00832187	Up
Cacna1s	318.808	0.200894	0.166673	1.69417	1.46035	3.53004	5.72397e-07	Up
Pramef8	992.326	1.50084	1.56012	8.76147	5.25291	3.50893	7.08203e-19	Up
Tex13b	78.9879	0.120851	0.154322	1.00693	0.748188	3.49997	0.0327428	Up
Ripk4	891.753	1.67102	1.8175	9.15916	5.18225	3.49481	4.02231e-17	Up
Svop	95.6431	0.0949194	0.115162	0.749712	0.551346	3.48164	0.0168775	Up
Atxn1	613.017	0.237246	0.251452	1.59732	1.08791	3.47723	1.28023e-12	Up
Ly6a	3105.82	17.9883	19.379	94.747	52.8843	3.46806	1.30662e-40	Up
Ltb4r2	398.389	0.705153	0.542587	3.92618	2.55638	3.45779	6.97415e-08	Up
Slc9a9	98.9677	0.0794465	0.0815078	0.616187	0.480717	3.45704	0.0150244	Up
F8a	239.716	0.835983	1.03174	3.45269	1.51893	3.45599	2.49677e-05	Up
Gm4779	180.643	0.400028	0.530337	2.76801	1.79887	3.4529	0.000516588	Up
Slc5a1	155.399	0.310569	0.338365	1.38414	0.680447	3.45007	0.00106004	Up
Gm18336	125.584	0.388939	0.302143	2.00815	1.22991	3.44849	0.00530222	Up
Ppp2r2c	1133.89	1.66276	1.36524	9.29886	6.01383	3.44402	1.39507e-17	Up
Dazl	2397.87	5.30505	4.78435	23.0766	11.8358	3.44244	4.21997e-31	Up
Mov10l1	82.208	0.110556	0.17152	0.710888	0.418777	3.43732	0.0355819	Up
Traf1	96.2106	0.0268588	0.0354812	0.348307	0.379957	3.43535	0.0232122	Up
Ccn1	1136.74	3.03913	3.20969	20.2413	14.067	3.42594	9.03047e-20	Up
Slc5a8	79.5343	0.0888643	0.115048	0.543084	0.329663	3.42256	0.0350945	Up
Hormad1	392.454	2.45825	2.89576	7.88687	2.95118	3.41375	3.27861e-08	Up
Arhgef5	169.449	0.109278	0.129906	0.616153	0.365408	3.40549	0.000810622	Up
Dgat2	76.4966	0.230491	0.296527	0.872912	0.361579	3.40242	0.0399478	Up
Morc4	276.877	0.346715	0.379157	1.66438	0.891481	3.40067	5.15988e-06	Up
Gm47808	139.954	0.154134	0.170635	0.974609	0.652568	3.40045	0.00297382	Up
Gm45899	73.4586	0.337675	0.327029	2.06481	1.4134	3.38431	0.0474748	Up
Rassf4	98.4133	0.0759392	0.0464943	0.386806	0.26248	3.38082	0.0232995	Up
Gm47486	211.365	0.282616	0.28673	2.02739	1.56458	3.37833	0.000147227	Up
Hapln3	104.935	0.205489	0.149353	1.08098	0.712902	3.3782	0.0151971	Up
Pdgfra	303.346	0.150782	0.216272	1.08043	0.729852	3.37657	1.11e-05	Up
Smyd1	343.951	0.493754	0.521838	2.73558	1.68815	3.3684	3.62974e-07	Up
Faxc	95.3927	0.0566534	0.0885688	0.40722	0.267982	3.36658	0.0255089	Up
Ttc9	120.515	0.149527	0.213131	0.905889	0.540013	3.3596	0.00927455	Up
Ltb4r1	167.019	0.898146	0.43167	4.3376	2.96206	3.35553	0.00531591	Up
P2rx7	1736.54	1.75551	1.83467	10.4244	6.91691	3.34984	3.23052e-26	Up
Ankrd31	137.742	0.0853951	0.158445	0.775376	0.579614	3.3399	0.00874235	Up
Sh3rf2	149.113	0.174176	0.13967	0.94999	0.639514	3.33753	0.00289422	Up
Zim1	93.3891	0.0567179	0.0601072	0.403169	0.313705	3.33316	0.0247274	Up
Afap1l2	308.902	0.359749	0.322183	1.95309	1.28532	3.32867	2.92635e-06	Up
Gask1b	998.576	0.712937	0.842767	3.73336	2.17852	3.32336	4.96634e-16	Up
Dclk1	129.05	0.0317086	0.0506883	0.291866	0.233136	3.31991	0.00974093	Up
Ptpdc1	337.814	0.464228	0.370684	2.35792	1.52742	3.31921	1.93321e-06	Up
Sytl1	124.219	0.286689	0.165447	1.72002	1.38912	3.318	0.01212	Up
Gm6166	141.485	3.03358	2.06543	12.546	7.21712	3.30939	0.0057618	Up
Scn1b	309.666	1.38338	0.977307	6.01852	3.59789	3.29689	1.75003e-05	Up
Gpx6	414.554	1.94586	2.16553	10.8055	6.86822	3.29139	5.34305e-08	Up
Spopfm1	77.5742	0.590783	0.522188	2.23811	1.13658	3.28683	0.0462869	Up
Aspa	338.664	0.281625	0.356336	1.98939	1.47049	3.28518	2.83159e-06	Up
Fzd1	114.627	0.274124	0.215063	0.979585	0.489202	3.28368	0.0126175	Up
Col1a2	126.624	0.0617254	0.0847463	0.361804	0.222904	3.26939	0.00956388	Up
Cpeb2	1050.22	1.16084	1.1159	4.80003	2.5549	3.2691	4.19894e-17	Up
Cps1	89.4744	0.194928	0.166654	0.558614	0.228318	3.26819	0.0307751	Up
Gm16429	89.4548	0.255252	0.316103	1.70082	1.21671	3.26786	0.0332715	Up
Susd4	262.874	0.403463	0.365939	2.3957	1.74546	3.2659	3.31447e-05	Up
Ltbp2	134.95	0.0689114	0.0339357	0.530163	0.563606	3.25602	0.0125281	Up
Piwil2	340.88	0.471487	0.542817	2.29281	1.32317	3.25328	1.55218e-06	Up
Smarca2	870.174	0.366121	0.425447	2.15128	1.44451	3.24696	4.28201e-14	Up
Fbn1	355.827	0.221347	0.20419	1.04351	0.639495	3.22842	9.56229e-07	Up
Cysltr2	147.484	0.541978	0.300825	1.84403	0.996102	3.22257	0.0102905	Up
Lats2	445.931	0.387523	0.484994	2.24673	1.47932	3.21284	1.08333e-07	Up
Plxdc2	1431.94	1.64692	1.49336	7.31351	4.34905	3.20753	9.03047e-20	Up
Gas6	290.916	0.852862	0.667619	4.0431	2.64955	3.20241	2.79965e-05	Up
Samd9l	341.302	0.399051	0.37742	2.20331	1.55208	3.20144	2.22757e-06	Up
Rims1	424.73	0.285555	0.374343	1.88401	1.36799	3.1964	4.42896e-07	Up
Gm48754	308.726	0.492831	0.423182	2.90879	2.25707	3.17742	1.28891e-05	Up
Nt5e	299.521	0.21898	0.213011	1.21554	0.859099	3.1762	1.35094e-05	Up
Ccdc40	124.175	0.175832	0.143931	0.729095	0.428061	3.17618	0.0116354	Up
Gm16478	190.48	0.289396	0.332503	1.31601	0.75094	3.17475	0.000952561	Up
4933402E13Rik	326.465	1.52431	0.925765	5.73957	3.38721	3.17149	0.000105282	Up
Tbx4	275.395	0.643401	0.622666	2.85373	1.69236	3.16861	3.23361e-05	Up
Fgf13	83.7659	0.190844	0.190036	0.730135	0.38209	3.16755	0.0457594	Up
Cyyr1	448.748	0.397937	0.370686	1.77641	1.07928	3.16331	5.73749e-08	Up
Vmn1r47	346.306	0.212535	0.253931	1.69785	1.51969	3.15339	5.74727e-06	Up
Sgms2	195.44	0.311846	0.330492	1.08317	0.518641	3.15144	0.00077695	Up
Thbs1	105.996	0.075518	0.147371	0.597735	0.4358	3.14342	0.0413506	Up
Ano3	876.034	0.948546	0.942695	4.25383	2.56729	3.14285	4.6073e-14	Up
Itga4	190.868	0.106242	0.097557	0.478429	0.298591	3.13014	0.00114127	Up
Bche	623.441	1.00061	0.929851	3.18527	1.49899	3.12875	2.50716e-10	Up
Neu3	198.17	0.555902	0.583626	2.05406	1.05827	3.11622	0.000842467	Up
Tmem92	301.951	0.981779	1.04598	4.80061	3.0934	3.10998	1.9778e-05	Up
Rin3	104.52	0.0957141	0.0643363	0.521545	0.423545	3.10423	0.0320342	Up
Nedd9	158.388	0.206978	0.194199	0.867542	0.515281	3.10412	0.00408299	Up
4930447C04Rik	385.97	0.47211	0.370825	2.24388	1.55976	3.10326	2.80867e-06	Up
Crim1	475.131	0.673566	0.561057	2.76759	1.69311	3.09027	1.38934e-07	Up
Micall1	338.392	0.286685	0.271925	1.40596	0.954728	3.08829	6.39419e-06	Up
Sp6	239.165	0.46398	0.421788	2.15436	1.44048	3.06141	0.000292876	Up
Nek10	116.605	0.0656832	0.0822712	0.337732	0.222344	3.05151	0.022005	Up
Dscaml1	197.504	0.124075	0.106511	0.744179	0.626906	3.04881	0.00160777	Up
Gm11532	250.563	0.34018	0.337284	1.63656	1.09982	3.04818	0.000197372	Up
Ptk2b	729.364	0.734885	0.715378	3.39574	2.2396	3.0394	2.61199e-11	Up
Btg2	3987.64	12.4925	11.4497	50.1225	30.2869	3.02479	3.8574e-32	Up
Slc39a14	1357.57	0.83643	0.872391	4.38857	3.16684	3.02248	1.0966e-17	Up
Zfp750	1581.84	3.72723	3.92777	16.7966	10.7045	3.02007	7.85376e-20	Up
Tmod2	226.866	0.190677	0.161452	0.667883	0.370789	3.01503	0.000660124	Up
Mecom	155.996	0.0825965	0.0763587	0.426174	0.31778	3.00689	0.00685623	Up
Fkbp10	236.947	0.641793	0.421878	2.7695	1.97269	2.99452	0.00127149	Up
Ptges	324.452	0.733119	0.7595	2.81427	1.6096	2.99014	2.05712e-05	Up
Pramef25	99.6585	0.606838	0.503289	2.01919	1.1094	2.98615	0.0407507	Up
Zfp365	1994.15	3.1617	3.1926	13.0913	8.05498	2.9839	5.18654e-23	Up
Gm6645	337.538	1.31166	1.0358	4.22908	2.29919	2.97936	3.78657e-05	Up
Ace	106.893	0.16214	0.109439	0.692059	0.492327	2.97673	0.0394694	Up
Kctd12	265.522	0.452815	0.45119	1.47692	0.75589	2.9756	0.000170196	Up
Fgfbp1	901.294	2.96066	3.22668	13.5563	8.86423	2.97463	1.08666e-12	Up
Epha1	118.11	0.321613	0.265144	1.0247	0.544423	2.97149	0.0243761	Up
Pkp2	2439.91	3.92675	3.95665	15.4974	9.27717	2.96605	5.40198e-26	Up
Adgrb1	102.349	0.0874615	0.131392	0.479105	0.322096	2.96602	0.0477065	Up
Efnb2	442.367	0.518573	0.554548	2.18899	1.37119	2.94538	6.99727e-07	Up
Ddit4	1367.4	7.33965	5.65745	26.6452	16.3009	2.94211	0.000575348	Up
Prrg4	1523.04	4.02552	3.99139	16.3335	10.1948	2.93939	2.14788e-18	Up
Ptpn14	4700.69	2.73471	2.39729	11.8978	8.17796	2.9358	7.86815e-30	Up
P4ha2	426.937	0.297108	0.346216	2.19239	2.11431	2.93025	3.14055e-06	Up
Papolb	384.891	0.910017	1.12472	2.98552	1.47185	2.92182	1.02029e-05	Up
Gnal	729.827	0.480072	0.548109	2.20145	1.46344	2.91796	4.84933e-10	Up
Nr3c1	2209.69	2.94463	2.87645	9.62986	5.13753	2.91769	3.4333e-23	Up
Lix1	221.036	0.750538	0.650381	2.1405	1.06992	2.90202	0.0014017	Up
Ddx4	343.349	1.33227	1.27469	3.74079	1.79456	2.89388	2.55123e-05	Up
BC067074	687.749	0.67306	0.627177	2.69987	1.75374	2.88695	1.37572e-09	Up
Tspan7	180.14	0.234079	0.170298	0.863385	0.565497	2.88683	0.0067862	Up
Tec	255.799	0.539267	0.440938	2.30238	1.63555	2.88573	0.000642171	Up
Eid1	775.876	5.48069	5.52257	14.8646	6.88989	2.8801	8.63079e-11	Up
Vgll3	547.721	0.790702	0.701524	2.57558	1.45878	2.85842	1.49539e-07	Up
Ocln	193.416	0.499586	0.819528	1.38448	0.552314	2.85609	0.00921212	Up
Pxdn	123.163	0.0794984	0.111547	0.422342	0.305561	2.85494	0.0326786	Up
Ccn2	1275.84	3.37342	3.3248	14.8994	10.4764	2.85312	2.28599e-15	Up
Prdm11	449.898	0.350319	0.323022	1.47886	1.02745	2.84848	1.8306e-06	Up
Foxi3	217.099	1.44405	1.21051	5.68797	3.84493	2.8458	0.00220126	Up
Mapre3	262.865	0.600004	0.607743	2.53672	1.71496	2.84143	0.000473816	Up
Tenm1	660.501	0.319474	0.346569	1.23893	0.765507	2.84118	5.1893e-09	Up
Ptprv	2203.11	2.1526	1.90161	10.4262	8.2472	2.83732	5.06808e-20	Up
Tek	1523.63	2.7297	2.92656	10.7514	6.79956	2.8281	7.69536e-17	Up
Trpa1	475.417	1.11127	1.13739	3.68191	2.05326	2.82745	8.14877e-07	Up
Rnase4	202.925	1.10934	1.22295	4.10514	2.46678	2.81966	0.00321365	Up
9230114K14Rik	173.076	0.583818	0.683095	2.05275	1.16962	2.79644	0.00867557	Up
Nrk	175.654	0.350262	0.22051	0.576023	0.211295	2.79432	0.017677	Up
Nfatc2	260.251	0.170609	0.184882	0.810459	0.606493	2.79302	0.000740228	Up
Plk2	5575.38	11.0559	10.2476	41.1653	26.6809	2.78587	4.54091e-32	Up
Zbtb7c	143.657	0.194649	0.245381	0.996505	0.748796	2.78526	0.0213079	Up
Tbx20	131.747	0.170023	0.145169	0.33507	0.13385	2.77749	0.0276362	Up
Tmtc3	14966.1	18.5683	18.9126	54.1279	28.1267	2.77453	3.79673e-48	Up
Dio3	260.083	1.42243	1.1059	4.22835	2.42629	2.76911	0.0013114	Up
Mael	262.965	1.64017	1.32214	5.00733	2.90774	2.76886	0.00106718	Up
Dcbld1	519.129	0.801331	0.779724	2.30827	1.21112	2.76592	5.24241e-07	Up
Anxa2	290.848	0.810207	0.871549	2.52633	1.37295	2.76533	0.000317869	Up
Abhd5	511.068	0.902694	0.884692	2.79164	1.56383	2.74928	7.57062e-07	Up
Ahsg	320.124	1.3485	1.35546	4.76997	2.97665	2.73639	0.000169499	Up
Kitl	639.934	1.28422	1.11198	3.50025	1.8535	2.73241	1.15101e-07	Up
0610040J01Rik	124.513	0.544491	0.385254	1.71418	1.08164	2.72658	0.0432434	Up
Gm13693	790.833	3.67873	3.75412	10.1044	5.13603	2.72553	8.33883e-10	Up
Acpp	469.278	0.652452	0.631585	2.08156	1.22218	2.71413	3.53754e-06	Up
Gm13695	784.982	3.6837	3.80713	9.97342	5.04258	2.7082	1.28236e-09	Up
Fabp5	122.013	0.323615	0.22385	1.1262	0.789264	2.70515	0.0496522	Up
Gpx3	1653.47	7.49058	9.52101	29.5102	18.8871	2.7031	4.0948e-13	Up
Slc37a2	306.392	0.371849	0.37742	1.50236	1.06306	2.6946	0.000346078	Up
1500009L16Rik	172.61	0.470383	0.551051	1.60467	0.948734	2.69073	0.0125437	Up
Gprin2	171.171	0.143192	0.156084	0.52757	0.340081	2.69055	0.0124846	Up
Bin1	672.024	1.46164	1.50192	5.30469	3.44559	2.68824	2.85964e-08	Up
Sec14l5	195.226	0.208296	0.122978	1.06162	1.07176	2.68081	0.0148342	Up
Efemp1	297.832	1.5449	1.68156	4.66193	2.56872	2.67739	0.000484858	Up
Car12	147.582	0.161834	0.158417	0.629995	0.447692	2.66501	0.0239027	Up
D1Pas1	1765.41	6.13485	5.94333	17.5306	9.72644	2.65654	1.59013e-16	Up
Fam13c	239.861	0.180869	0.26959	0.928173	0.711021	2.65601	0.00602688	Up
C130073F10Rik	267.216	2.80441	3.19404	9.34425	5.60438	2.64284	0.00143184	Up
Slc4a8	782.953	0.493761	0.445606	1.94412	1.4424	2.64101	8.83283e-09	Up
Arfgef3	575.985	0.379287	0.358425	1.27565	0.821777	2.64038	6.17794e-07	Up
Gm13119	201.071	0.793437	0.865971	3.08685	2.1513	2.6259	0.00777828	Up
Golim4	240.51	0.268946	0.273833	0.672029	0.337489	2.61502	0.00289608	Up
Slco4a1	332.822	0.611096	0.60766	2.22677	1.53713	2.60571	0.000314492	Up
Plet1	166.307	0.944296	1.01634	2.67176	1.46104	2.60538	0.0180216	Up
Gm13697	792.64	3.71709	3.71392	9.9502	5.35075	2.6011	6.53218e-09	Up
Gm11620	274.967	0.874231	0.702478	4.60981	4.58901	2.59883	0.00208337	Up
Cpe	640.741	2.41239	2.23103	7.87508	5.10108	2.59758	2.77595e-07	Up
Gm13696	801.411	3.69701	3.78439	10.0545	5.44935	2.59501	5.73613e-09	Up
Gm281	136.851	0.24454	0.270485	1.42993	1.41097	2.59346	0.041052	Up
Otud6a	132.725	1.44707	1.74973	4.79929	2.8926	2.59213	0.0434669	Up
CN725425	312.897	1.6287	1.60298	4.85685	2.87113	2.58944	0.00056492	Up
Sycp3	149.267	1.40689	1.65854	3.58471	1.76312	2.58934	0.0291947	Up
Rab27a	291.854	0.875252	0.951183	2.32913	1.22553	2.58873	0.000972249	Up
Hspa1b	246.781	1.01406	0.933692	2.77603	1.5791	2.58077	0.00315706	Up
Alcam	161.126	0.25977	0.25351	0.708643	0.396151	2.57721	0.0219522	Up
Dnah7c	167.491	0.119175	0.116758	0.424282	0.2928	2.57509	0.0193721	Up
Gm13694	800.404	3.72741	3.7647	9.99231	5.47755	2.56223	9.92944e-09	Up
Gm13691	780.252	3.72026	3.63975	9.72857	5.2913	2.56004	1.77236e-08	Up
Qpct	466.244	2.15308	1.85499	5.78177	3.3572	2.55194	3.36724e-05	Up
Edn1	209.637	1.15832	1.07476	3.05918	1.72124	2.54106	0.00872568	Up
Cemip	373.907	0.263414	0.341845	0.959804	0.625846	2.53846	0.000459236	Up
Gm15270	214.974	0.887299	0.76467	3.32292	2.55696	2.52964	0.00884247	Up
Gm13698	752.429	3.71257	3.37043	9.35103	5.15487	2.52286	1.08591e-07	Up
Pld1	154.841	0.131635	0.177764	0.358698	0.183197	2.52219	0.0360377	Up
Dnmt3l	670.427	1.8497	1.94804	7.08716	5.24017	2.52115	3.51871e-07	Up
Ampd3	1163.03	2.08871	2.17445	6.48422	4.06473	2.51767	2.54176e-11	Up
Mmp15	221.805	0.407539	0.396671	1.29677	0.84622	2.51743	0.00726038	Up
Selenop	230.189	0.750109	0.802145	2.55275	1.71705	2.51443	0.00625016	Up
Ddr2	239.664	0.305971	0.253651	0.811688	0.480133	2.51259	0.00613475	Up
Igdcc4	976.55	0.981491	0.93841	3.25476	2.22264	2.51008	1.03922e-09	Up
Arhgef4	646.124	0.519121	0.501679	2.06368	1.631	2.50441	6.95947e-07	Up
Ank2	617.731	0.163267	0.155772	0.548329	0.381915	2.49487	1.39457e-06	Up
Col2a1	197.89	0.15376	0.171521	0.668903	0.548258	2.4866	0.0146393	Up
Zfhx4	220.257	0.113719	0.109081	0.440069	0.345745	2.48494	0.00879033	Up
Grhl2	277.206	0.391617	0.393663	0.982006	0.533777	2.4846	0.00242306	Up
Lamc2	1876.92	2.62004	2.73791	7.19004	4.15836	2.48134	2.33206e-15	Up
Nfia	339.339	0.261339	0.324073	0.972443	0.679667	2.47982	0.00104043	Up
Shisa2	301.579	0.681925	1.1608	2.50351	1.53184	2.47904	0.00895697	Up
Slc30a4	402.159	0.869638	0.854923	2.25371	1.27334	2.47631	0.000160371	Up
Zxdb	356.903	0.786889	0.951962	1.87109	0.921435	2.47533	0.000638396	Up
Scrn1	707.7	0.694287	0.859877	2.56236	1.78136	2.47521	1.57103e-06	Up
Wls	2261.57	2.96654	2.99457	7.90691	4.53644	2.47406	4.10742e-17	Up
Cd55b	251.919	1.38693	1.65684	4.67417	3.06037	2.47349	0.00552113	Up
Gm5617	158.973	2.50654	3.0654	9.35317	6.60862	2.471	0.0348905	Up
Kcnj3	212.481	0.384993	0.40976	1.27182	0.856492	2.47021	0.0107023	Up
Thsd1	191.272	0.54586	0.570491	1.30057	0.673958	2.46952	0.0162663	Up
Btla	495.238	1.60423	1.64585	4.4983	2.68296	2.4675	2.22766e-05	Up
Ccdc112	198.733	0.599621	0.463555	1.36286	0.748253	2.46414	0.0183428	Up
Scamp1	2088	5.87194	6.10259	13.6061	6.95261	2.46164	3.51307e-16	Up
Bbs7	227.394	0.481311	0.459448	1.30136	0.778373	2.45119	0.00840454	Up
Map3k20	3269.21	3.7114	3.6769	9.84492	5.76228	2.44248	1.64934e-20	Up
Lama3	490.428	0.596943	0.417865	1.41854	0.837375	2.44167	0.000388754	Up
Pon2	399.647	0.544314	0.704573	1.65708	0.991307	2.43935	0.000551036	Up
Rnf144b	230.558	0.536229	0.58845	1.4147	0.799658	2.43722	0.00853621	Up
Creb3l1	256.124	0.879647	1.24034	3.0082	1.91076	2.43589	0.00923183	Up
Zfp423	332.099	0.66172	0.672699	1.81606	1.09024	2.43241	0.000997177	Up
Nlrp4c	282.405	0.845914	1.05358	2.07061	1.06069	2.42996	0.00402891	Up
Nudt18	184.116	0.462354	0.43437	1.28	0.797605	2.42455	0.0220829	Up
Cdc14a	1943.08	1.57526	1.62195	4.82277	3.16542	2.42262	5.18504e-15	Up
Neto2	275.319	0.425118	0.470775	1.38704	0.935386	2.41906	0.00391239	Up
Gramd2	209.002	0.282996	0.250106	1.05713	0.86174	2.41673	0.0149919	Up
Kcnb1	171.12	0.189653	0.155288	0.456119	0.264373	2.41636	0.0323901	Up
Itm2a	935.098	7.0367	6.84106	15.989	8.42687	2.41541	1.06636e-08	Up
Slc5a3	2136.66	2.3488	2.1814	5.97289	3.50997	2.40948	6.49182e-15	Up
Map3k6	236.501	0.545498	0.574733	1.57636	0.989083	2.40859	0.00835246	Up
Clvs2	271.126	0.398315	0.517563	1.11799	0.638042	2.40567	0.0063918	Up
Fgfr4	152.538	0.433089	0.346313	1.34237	0.97307	2.40115	0.0484775	Up
Rtp2	173.698	0.634161	0.608724	2.01285	1.4123	2.4008	0.0290257	Up
Pitpnm2	960.906	0.705677	0.624421	2.32384	1.7246	2.39407	2.6448e-08	Up
Cd80	1664.76	4.93589	5.09727	13.7008	8.46026	2.38853	3.03892e-13	Up
Nuak2	176.583	0.614325	0.433952	1.37706	0.794594	2.38831	0.0388874	Up
Edil3	412.325	0.33016	0.451528	0.886795	0.484108	2.38729	0.000942461	Up
Man2b2	1244.4	3.72464	4.09352	10.7149	6.73051	2.37343	2.87568e-10	Up
Gm15163	719.664	7.78817	6.25709	16.5176	8.94621	2.36364	9.15158e-06	Up
Rpl39l	434.664	6.36588	6.21076	15.7109	9.14377	2.35865	0.000214687	Up
Rgs12	931.038	1.04108	0.971034	3.3785	2.49169	2.35408	4.0314e-08	Up
Mgat4c	194.954	0.196596	0.220444	0.5492	0.339408	2.34639	0.0238102	Up
Cyp2b23	240.476	0.958415	0.893412	3.37404	2.68094	2.34586	0.0104648	Up
Cep170b	3792.89	4.97016	4.55632	14.5295	9.95629	2.34363	1.11663e-18	Up
Gpc4	2835.13	12.692	12.6765	32.0944	19.0563	2.34269	1.66114e-17	Up
Stox2	885.895	0.484651	0.431752	1.44915	1.02973	2.32793	2.01141e-07	Up
Jag2	758.484	1.08827	0.860636	3.35357	2.52732	2.32613	6.45706e-06	Up
Vopp1	162.265	0.207304	0.173988	0.497717	0.304035	2.32103	0.048365	Up
Cdkn1c	217.504	1.49725	2.15755	2.78039	1.14877	2.31839	0.0268574	Up
Arhgdib	164.391	1.09358	1.05525	2.90565	1.83919	2.31526	0.0441859	Up
Gm6937	266.678	11.9114	12.0528	5.92149	0.959121	2.31129	0.0153239	Up
Inka2	509.447	0.917075	0.982694	3.24423	2.51879	2.30743	9.42274e-05	Up
Ndn	163.523	0.46107	0.454237	1.34236	0.919174	2.30131	0.0468605	Up
Colec12	207.971	0.341291	0.248232	0.710755	0.404388	2.29719	0.0301853	Up
Txlnb	319.623	0.739802	0.541726	1.76336	1.1191	2.29608	0.00627505	Up
Rnf144a	327.464	0.569103	0.573874	1.30875	0.737405	2.29331	0.0025774	Up
Cnppd1	817.93	1.6507	1.75583	4.31822	2.66223	2.28921	5.24241e-07	Up
Gyg	710.358	3.71489	3.76191	8.95063	5.24588	2.28865	2.74726e-06	Up
Prnp	206.531	1.10243	0.959844	2.64012	1.61861	2.28747	0.0241865	Up
Htra1	250.387	0.814907	1.16565	2.5781	1.66733	2.28712	0.0186269	Up
Gm44660	180.441	0.815321	0.816288	2.19912	1.41474	2.28578	0.0357036	Up
Tanc2	737.898	0.506973	0.525116	1.32255	0.826437	2.27794	2.04094e-06	Up
Trio	1967.2	0.876829	0.831072	2.54452	1.78148	2.27791	3.67338e-13	Up
Otud1	870.389	3.9556	4.36609	8.84573	4.77672	2.27634	3.39663e-07	Up
Mdga1	316.065	0.220491	0.278508	0.993637	0.904283	2.26878	0.0059333	Up
Nudt11	351.953	1.39566	1.49797	3.39839	1.99729	2.26875	0.0019804	Up
Gm42559	170.285	0.571763	0.477888	1.45471	0.950157	2.26849	0.0490745	Up
Efna5	417.195	1.33999	1.47136	2.97016	1.60547	2.26423	0.000664412	Up
D630023F18Rik	442.629	2.06667	1.89032	4.92226	2.99869	2.26183	0.000473379	Up
Lpp	3922.91	2.37724	2.34352	5.15243	2.83852	2.26138	3.95543e-19	Up
Hivep2	502.852	0.392971	0.381794	1.10161	0.753011	2.25721	0.000148165	Up
Stk31	493.7	1.91008	1.9078	4.46756	2.61947	2.25528	0.000169633	Up
Eif4a3l1	605.027	4.58677	4.0731	11.5022	7.38924	2.25368	4.02248e-05	Up
Snx25	250.306	0.751961	0.781479	1.61427	0.875975	2.24567	0.0125994	Up
1700029P11Rik	1081.98	11.4006	12.3857	31.3535	20.5394	2.23933	2.91481e-08	Up
4932438A13Rik	3878.61	1.34625	1.42241	3.55545	2.28026	2.23647	1.55413e-18	Up
Naa11	964.734	3.8773	3.75822	8.08663	4.40348	2.23489	1.34379e-07	Up
C330018D20Rik	304.362	1.28333	1.13523	2.74045	1.56421	2.23379	0.00622167	Up
Fam13a	187.965	0.204007	0.229128	0.524567	0.322863	2.2337	0.0381071	Up
Prex2	2262.41	1.60283	1.52653	4.04071	2.58654	2.23114	9.49974e-14	Up
Fam83h	947.991	1.69667	1.74736	5.46	4.15867	2.22894	1.75339e-07	Up
Rbm43	414.797	2.12908	2.47439	4.38638	2.24359	2.22661	0.00109746	Up
Cacna2d1	229.496	0.215305	0.193247	0.551257	0.365774	2.22397	0.0199989	Up
Sord	727.391	3.53441	3.40471	9.17925	6.04377	2.21878	5.51514e-06	Up
Ccdc71l	361.698	1.17317	1.36829	2.35259	1.18533	2.21276	0.00284518	Up
Eppk1	1722.32	1.3616	1.42288	4.1688	3.07456	2.20693	1.89582e-11	Up
Pabpc4l	277.265	1.02224	0.86801	1.23214	0.454503	2.20091	0.0139155	Up
Arhgap29	688.437	1.22583	1.26945	2.09346	0.971034	2.19691	1.27022e-05	Up
Taf9b	215.915	0.928641	0.963728	1.93293	1.05357	2.19384	0.0265021	Up
Rab15	297.085	0.756215	0.948037	1.83424	1.05927	2.19065	0.0101061	Up
Ptp4a3	1564.79	1.40887	1.29969	4.99295	4.3538	2.18968	2.70504e-10	Up
Shroom4	197.961	0.256785	0.262144	0.653835	0.422501	2.1871	0.0360009	Up
Tsnax	1486.15	5.17275	5.02234	10.8299	6.07952	2.18542	4.4657e-10	Up
Il1rap	188.85	0.298209	0.2652	0.433507	0.185915	2.18497	0.0460542	Up
Gpc6	316.833	0.579332	0.470087	1.46907	1.01976	2.18429	0.00787337	Up
Tfap2a	760.931	1.59734	1.58879	4.61246	3.33946	2.18331	4.87069e-06	Up
Gm29397	249.474	11.7536	13.3444	19.509	8.64224	2.18169	0.0176514	Up
Gm650	427.401	3.78162	3.53653	7.89155	4.48105	2.18153	0.00104884	Up
Scml2	269.251	0.773531	0.604996	1.12116	0.499631	2.17617	0.0188491	Up
Slc35d1	2062.31	3.10033	3.33953	6.8864	3.94996	2.174	2.06291e-12	Up
Arc	1162	3.77825	3.70215	11.2981	8.51913	2.16955	2.46412e-08	Up
Zyx	432.268	0.987734	0.886691	2.35285	1.52017	2.16617	0.00119811	Up
Abcb1b	4377.55	6.20328	6.40064	16.0391	10.6	2.1658	1.07627e-18	Up
Fam214a	1210.37	1.91327	1.94729	5.38812	3.83379	2.16547	1.3564e-08	Up
Galnt6	815.259	2.11544	2.38156	6.19875	4.41047	2.16264	5.13008e-06	Up
Nefh	448.626	1.45441	1.45737	3.21876	1.89393	2.16117	0.000780417	Up
App	528.668	0.551699	0.553992	1.15195	0.648135	2.16036	0.000221512	Up
Adamts7	661.902	1.02075	1.23421	3.09307	2.20818	2.15964	8.09709e-05	Up
Cd55	2632.75	6.5052	6.24887	15.8385	10.2619	2.1546	4.09201e-14	Up
Irf6	379.415	0.713241	0.759575	1.51098	0.8456	2.15438	0.00252762	Up
Elovl4	254.371	1.11579	0.962401	2.43818	1.49547	2.14883	0.0192579	Up
Wdr35	4960.52	8.06423	7.66697	19.9338	13.1963	2.14318	1.51206e-18	Up
Sult4a1	213.118	1.02377	0.912129	2.48936	1.6596	2.14125	0.034453	Up
Lactb	270.273	1.90576	1.887	3.69179	1.98894	2.13655	0.0144574	Up
Akap11	5725.97	7.408	7.44945	14.4406	7.80025	2.13243	2.04618e-20	Up
Rb1	2740.78	6.23914	6.25288	12.8076	7.24259	2.12652	2.32884e-14	Up
Hmga2	1088.04	2.13836	2.15454	4.54594	2.64288	2.12629	1.23588e-07	Up
Gm13340	289.107	4.07563	4.67077	3.52254	0.951448	2.12562	0.0149369	Up
Zbbx	261.633	0.847629	1.026	2.51104	1.79772	2.12532	0.0201204	Up
Ahnak2	4161.65	3.38284	2.95064	8.64402	6.09925	2.12284	1.43561e-14	Up
Nhs	268.783	0.454123	0.404345	0.853359	0.467013	2.12109	0.0171122	Up
Dcaf12l1	471.809	2.06997	1.96637	3.63304	1.85395	2.11361	0.000877211	Up
Rhod	342.32	2.47107	1.77227	5.89789	4.19208	2.10619	0.0122138	Up
Pclo	403.614	0.150851	0.165864	0.526865	0.449832	2.10491	0.00276314	Up
Gm13241	200.911	3.31875	3.44432	7.29238	4.36522	2.10025	0.0453269	Up
Calhm5	798.71	2.15574	2.13558	4.14877	2.2698	2.09848	8.57633e-06	Up
Arrdc4	2504.96	9.06486	9.5178	16.8401	8.80088	2.09698	2.9652e-13	Up
Mab21l3	287.672	1.14981	0.820623	2.30308	1.43211	2.09693	0.0234694	Up
Pm20d1	1159.03	1.90344	2.05656	4.73481	3.11242	2.09372	1.30169e-07	Up
Clca3b	506.153	1.9527	1.97906	4.26034	2.5804	2.08625	0.000587332	Up
Efs	584.968	2.177	1.97959	5.86367	4.36944	2.07959	0.000249524	Up
Wscd2	260.792	0.203533	0.164796	0.497239	0.355316	2.07932	0.0247712	Up
Hoxa1	506.53	3.06243	3.51974	6.12645	3.33982	2.07535	0.000829728	Up
S100a10	305.371	4.05296	3.85736	6.71314	3.32943	2.07392	0.0120032	Up
Dgkh	1451.88	0.986303	1.06438	2.44771	1.62527	2.07251	8.57832e-09	Up
Syne1	1710.58	0.423977	0.405301	1.23478	0.971489	2.06987	5.64659e-10	Up
Gadd45a	336.515	2.31049	2.42174	5.42861	3.47891	2.06746	0.00776312	Up
Asxl3	428.916	0.431063	0.320192	0.767301	0.435201	2.06709	0.00612002	Up
Mlana	224.915	2.23027	1.82832	6.23525	4.9996	2.0596	0.0406675	Up
Ms4a10	344.427	3.54783	4.25797	9.76291	6.84073	2.05937	0.00917722	Up
Arap2	2677.89	2.69612	2.69218	6.10876	3.89237	2.05885	2.4553e-13	Up
Plec	6967.99	4.88216	4.26709	11.0641	7.34153	2.05647	0.00013773	Up
Rnf227	245.732	1.92601	1.99444	3.05018	1.43851	2.05443	0.0281439	Up
Gja1	4634.92	6.12814	5.83662	12.684	7.65475	2.05097	1.82335e-16	Up
Bst1	265.527	1.13971	1.08499	2.21557	1.27295	2.04331	0.02254	Up
Slc35e4	216.252	0.74386	0.793384	2.03387	1.49289	2.03947	0.044819	Up
Anxa1	257.277	1.30192	1.50218	2.31974	1.17325	2.03891	0.0271399	Up
Tnik	299.63	0.239838	0.198745	0.429021	0.242165	2.0316	0.018616	Up
Dpp4	1106.15	2.42939	2.61391	4.76796	2.68277	2.03153	5.83771e-07	Up
Zfp248	350.131	1.0517	1.05194	1.86231	0.98808	2.02701	0.00791319	Up
Zfp869	246.37	0.390082	0.472796	0.837906	0.488609	2.02538	0.0347833	Up
Mdm2	12452.3	31.5563	31.7733	68.6292	43.254	2.01468	1.34145e-23	Up
Lrp2	1856.37	1.3467	1.43568	3.12867	2.04238	2.01444	6.17793e-10	Up
Cgref1	241.173	1.31376	1.33396	3.30875	2.35203	2.01089	0.034453	Up
Dynlt3	766.019	4.86906	5.04032	7.60845	3.6452	2.00961	3.83995e-05	Up
Slc7a7	720.148	2.91142	2.72808	6.07465	3.82254	1.99587	9.27488e-05	Up
Endod1	355.836	1.14615	0.98157	2.11142	1.23545	1.99562	0.0105934	Up
Rapgef5	329.581	0.366129	0.399162	0.69142	0.382576	1.99466	0.0123331	Up
Zfp874a	300.591	0.650866	0.642006	1.20905	0.684086	1.99243	0.0173835	Up
Cpd	3054.22	5.67626	5.53626	9.74114	5.1869	1.99073	4.12776e-13	Up
Pi4k2b	443.555	2.06587	2.03022	2.94468	1.35002	1.98863	0.00308471	Up
Gm6652	570.596	7.04173	7.30014	14.7168	9.03438	1.98789	0.000564755	Up
Atp2b4	2345.26	2.45532	2.48348	5.34279	3.41537	1.98738	1.6865e-11	Up
Ephx1	2096.16	14.3133	14.8419	29.5916	18.0862	1.98011	1.3941e-10	Up
Rap2b	1294.98	2.67913	2.66517	5.20104	3.06868	1.97524	1.7254e-07	Up
AC154607.1	583.342	2.26423	2.00664	3.97571	2.23905	1.97319	0.000829026	Up
Fsd1l	3566.56	5.91612	6.04466	9.41562	4.70122	1.971	2.86023e-14	Up
Slc29a4	480.741	2.13213	2.03785	4.71529	3.14381	1.96931	0.0021034	Up
B430305J03Rik	443.412	1.60721	1.42178	3.35501	2.18773	1.96739	0.004102	Up
Fyn	755.895	2.47925	2.31017	4.74574	2.83527	1.96702	8.88696e-05	Up
Exph5	999.577	1.39398	1.32288	2.57705	1.49106	1.96606	5.65479e-06	Up
Celf5	578.598	0.919468	0.893579	2.46194	1.91708	1.96022	0.000658244	Up
Tlr2	1464.17	6.98321	6.76125	13.1982	7.75566	1.95875	5.78568e-08	Up
Plce1	795.103	0.635491	0.554805	1.40316	0.965805	1.957	9.70469e-05	Up
Gca	1374.32	6.14482	6.87963	10.3697	5.31487	1.95629	2.29048e-07	Up
Cep126	406.507	0.950397	0.916712	1.954	1.23367	1.95363	0.00584926	Up
Pde3b	285.989	0.445112	0.528196	0.819985	0.442655	1.95053	0.0275998	Up
Cacng7	308.467	1.59418	1.6071	3.51564	2.32336	1.94957	0.0186347	Up
Steap3	257.951	0.705896	0.633092	1.20951	0.674735	1.94695	0.0371763	Up
Gulp1	268.534	1.26361	1.45652	1.66053	0.694666	1.94286	0.0343389	Up
Pgbd5	603.218	1.89291	1.66536	4.02553	2.70709	1.94121	0.000813919	Up
Suclg2	1176.84	3.83544	3.35923	6.91598	4.07215	1.94064	4.42211e-06	Up
Nab1	511.733	1.98534	2.05097	3.20857	1.6489	1.93528	0.00181945	Up
Trp53i11	585.587	1.98536	1.75306	4.47445	3.15509	1.93472	0.000998839	Up
Maml2	917.283	2.31527	2.06371	3.62613	1.90761	1.92969	4.32562e-05	Up
Grid2	563.148	0.379471	0.366586	0.815214	0.540904	1.92861	0.00102854	Up
Tex15	3596.53	5.8554	5.62728	9.82588	5.34445	1.92783	3.73821e-13	Up
Il34	591.173	4.16953	3.84164	8.30445	5.26378	1.9267	0.000869682	Up
Tbx18	385.272	1.24757	1.28931	2.13003	1.15486	1.91626	0.00904196	Up
St14	6261.82	10.521	10.1967	22.7222	15.2469	1.91354	1.05928e-16	Up
Fam199x	1040.33	2.22604	2.21895	3.05763	1.41028	1.91256	6.97991e-06	Up
Sox21	945.997	3.94189	3.03341	6.77208	4.04516	1.90791	0.000282208	Up
Slco5a1	434.719	0.52833	0.541157	0.847098	0.440513	1.90542	0.00555531	Up
Urah	254.5	2.4029	2.22197	4.91545	3.22437	1.90427	0.0432434	Up
Pknox2	440.999	0.614447	0.722204	1.10282	0.602042	1.90109	0.00656993	Up
Gm15441	695.484	5.76637	5.81586	11.1946	6.87398	1.89796	0.000285123	Up
Arhgap10	304.692	1.16181	1.08066	2.77532	2.0704	1.89139	0.0253731	Up
Pfn2	498.081	2.30621	2.16016	3.62942	1.93223	1.88712	0.00336089	Up
En2	697.689	2.60284	2.56685	5.39768	3.54308	1.8863	0.000314967	Up
Thap2	474.899	1.45082	1.44706	2.3089	1.219	1.88609	0.0039688	Up
Syce1	537.281	4.81307	4.45445	10.1658	6.90032	1.88531	0.00213952	Up
Lyn	785.815	3.05178	3.06942	4.96775	2.66478	1.88388	0.00012698	Up
Trp53inp1	30655.9	72.6226	72.8805	123.464	68.6789	1.88338	7.66442e-24	Up
1700007K13Rik	738.007	10.1573	9.70135	20.9688	13.9034	1.88063	0.0002327	Up
Txnip	4577.01	20.349	20.1501	39.5562	24.6845	1.87939	1.47833e-14	Up
Scube3	2103.65	2.78116	2.71682	6.63979	4.91792	1.87855	1.71855e-09	Up
Pdzd2	459.698	0.300678	0.291931	0.694458	0.501526	1.87796	0.00492971	Up
Zfp362	350.041	1.652	1.54319	3.08751	1.91011	1.86602	0.0175585	Up
Dusp3	384.605	1.06444	0.908316	2.28158	1.6294	1.85979	0.0144574	Up
Simc1	427.517	1.20975	1.08074	1.97106	1.11479	1.85745	0.00915608	Up
Ddx3y	417.843	1.48288	1.56622	1.85374	0.803139	1.8553	0.00921716	Up
Cdc42ep3	610.408	4.67004	4.12294	6.64877	3.39264	1.84755	0.00190131	Up
Acad11	2298.34	3.12665	3.25638	6.31346	4.07106	1.84726	1.06531e-09	Up
Cald1	3837.32	5.21926	5.3441	7.98862	4.14308	1.84562	4.92671e-13	Up
Insyn2a	447.437	0.686316	0.743606	1.93595	1.61989	1.84503	0.00737741	Up
Gm28438	11328.7	556.824	602.375	793.17	382.89	1.8389	3.02476e-18	Up
Pcx	2520.14	7.3606	6.73761	14.3742	9.45201	1.83507	2.20282e-09	Up
Gm7072	725.625	3.4398	3.2132	5.3409	2.89809	1.83475	0.000505729	Up
Camk2d	360.451	0.181199	0.169437	0.44626	0.35244	1.83229	0.0180466	Up
Fitm2	478.047	2.02114	1.84943	3.06828	1.65257	1.83089	0.00626918	Up
Ccdc15	285.696	0.656172	0.684863	1.33033	0.867614	1.82945	0.0389508	Up
Ddah1	2298.09	8.69107	9.0996	14.8846	8.47531	1.82887	1.66861e-09	Up
Hipk3	3175.36	6.4854	6.77729	9.90273	5.14404	1.82775	1.54571e-11	Up
Pmepa1	424.405	1.2206	1.17063	2.31404	1.47328	1.82476	0.00974373	Up
Zfp518a	5527.16	13.8813	13.668	19.9254	10.0481	1.82429	1.5728e-14	Up
Trim44	1519.07	4.77252	3.88949	6.86039	3.66084	1.82215	1.75912e-05	Up
Peli2	1028.65	1.60329	1.66704	2.98313	1.8271	1.82211	2.38308e-05	Up
Smpdl3b	412.737	2.88823	3.22472	5.35845	3.20382	1.81778	0.0121838	Up
Kdm7a	1858.75	3.33362	3.26209	4.43323	2.11544	1.81587	5.62304e-08	Up
Pter	388.554	1.14432	1.21025	2.19555	1.3751	1.81426	0.0146367	Up
Irak1bp1	564.397	4.37827	4.59022	6.40385	3.23554	1.81382	0.00253866	Up
Ap4s1	352.055	5.94883	5.67408	7.17666	3.19309	1.81351	0.0226788	Up
Peg10	11707.3	26.6777	25.5295	45.914	27.2283	1.8128	2.4612e-17	Up
Ctsd	9568.48	58.524	55.3352	108.445	68.5696	1.8117	2.82693e-16	Up
Col11a1	408.406	0.485022	0.450388	0.843669	0.509678	1.81133	0.012785	Up
Prickle1	809.142	2.40385	2.28512	5.0778	3.56826	1.8107	0.000236855	Up
Patj	578.03	0.536325	0.521279	1.2059	0.88503	1.81047	0.00221234	Up
Pdp1	326.815	1.2338	1.35055	1.73563	0.84044	1.80681	0.0289852	Up
Cadps2	546.171	0.817716	0.669985	1.55157	1.0461	1.80582	0.00562661	Up
Fam122b	2850.77	10.9034	10.136	16.3013	8.73589	1.80541	1.14741e-09	Up
Car2	2869.83	17.802	19.2239	30.2654	17.1957	1.80447	2.55862e-10	Up
Fat1	44652.3	39.1906	36.8679	76.8364	51.1392	1.80432	4.27637e-20	Up
Tasor2	4311.89	5.31321	5.18686	8.96978	5.2356	1.80299	7.18757e-13	Up
Heca	810.47	2.10468	1.97838	3.31701	1.85242	1.80188	0.000297179	Up
Tcaf1	292.183	0.40949	0.455487	0.797221	0.501063	1.80109	0.0422026	Up
Gm20008	511.478	3.46959	3.47797	5.44971	2.98125	1.79897	0.00475116	Up
Laptm4b	1839.88	13.8732	13.9465	24.8397	15.1192	1.79699	5.78376e-08	Up
Dcxr	1253.3	12.7254	13.6306	29.865	22.2975	1.78693	7.42311e-06	Up
Klhdc7a	1538.17	2.7912	2.60343	5.25755	3.43548	1.7851	1.12046e-06	Up
Elovl2	856.834	3.42421	3.22711	5.55612	3.20799	1.7844	0.000229517	Up
Ssh2	1532.88	1.34645	1.24975	2.11117	1.19591	1.77751	1.72332e-06	Up
Rap2a	1968.1	7.3985	7.35576	11.946	6.79214	1.77552	4.35023e-08	Up
Fam234b	392.315	0.832249	0.714883	1.51579	0.994536	1.77368	0.0199294	Up
Ahnak	20194.7	14.0495	13.2135	27.0837	18.103	1.77261	7.25607e-18	Up
Fbxw7	3433.52	7.3176	7.69117	12.4535	7.29433	1.76714	3.58305e-11	Up
Zfp703	301.825	1.26807	1.46241	2.27299	1.34447	1.76646	0.0450792	Up
Azin2	334.952	0.998834	1.08894	2.24107	1.63481	1.75717	0.0323162	Up
1110012L19Rik	349.249	5.86653	5.19368	7.73845	3.91989	1.75409	0.0316355	Up
Gm49369	4094.16	58.1262	56.7857	104.752	66.2538	1.75381	5.67944e-12	Up
Pros1	3471.27	13.9838	13.7942	21.1495	11.581	1.7525	5.60853e-11	Up
Tshz1	495.544	1.29034	1.38714	2.13861	1.22931	1.75149	0.00764327	Up
Tpk1	952.003	3.34981	3.51189	5.10733	2.76162	1.75112	0.000119696	Up
Trafd1	590.704	1.76508	1.60879	3.54257	2.51048	1.74528	0.00363942	Up
Lamb1	2675.16	4.2504	3.6053	7.04668	4.36956	1.74163	2.18501e-07	Up
Sall2	511.743	1.2768	1.4292	2.44927	1.56817	1.74162	0.00763224	Up
Il13ra1	409.977	2.3276	2.22588	2.34197	0.936167	1.73766	0.0195184	Up
Klhl9	4186.02	16.6246	16.6262	24.7411	13.4543	1.7338	6.43186e-12	Up
Camk2a	566.309	1.23295	1.33315	1.84773	0.987405	1.73089	0.0047265	Up
Ptpn3	948.736	2.06639	1.96946	3.34073	1.97597	1.73051	0.000179155	Up
Trp73	761.97	1.99948	1.97536	3.58226	2.2843	1.7257	0.000793102	Up
Arrdc3	8180.4	22.0143	23.2233	31.368	16.3053	1.72186	3.50621e-15	Up
Plekhg1	12973.4	21.5053	21.4688	37.0755	22.8965	1.72025	3.77472e-17	Up
Tmx1	1785.35	9.8229	9.51302	12.8	6.36502	1.71904	6.54777e-07	Up
Tgm1	1291.41	5.68965	5.02115	10.8993	7.62378	1.71638	3.37596e-05	Up
Emp1	1025.8	2.48014	2.86816	4.35597	2.62222	1.70885	0.000221046	Up
Gpr182	355.214	1.36118	1.0409	2.39441	1.63044	1.70826	0.045994	Up
Gm2027	851.032	8.9079	9.53683	12.3831	6.34037	1.70631	0.000498648	Up
Zfp995	448.084	2.00551	2.19778	3.62111	2.27129	1.70587	0.0151707	Up
Bbc3	524.139	4.02087	3.2635	6.37338	3.95944	1.69658	0.0132048	Up
Dok1	891.725	6.81786	6.49721	11.5964	7.29465	1.69271	0.000421578	Up
Snx20	517.664	1.04288	0.868651	2.17425	1.67913	1.69207	0.0118985	Up
Col18a1	4016.12	8.2463	7.56198	15.0044	10.0971	1.6911	4.46139e-10	Up
Fzd3	434.179	0.599032	0.591076	0.806822	0.416362	1.68761	0.0181486	Up
Pik3r3	678.428	1.96679	2.03712	3.21267	1.91741	1.68408	0.0023675	Up
Tubb6	1504.49	8.40129	8.55678	16.1412	11.0436	1.6829	4.56298e-06	Up
Plod2	4350.47	13.8535	13.4532	19.5656	10.5946	1.68182	4.5829e-11	Up
Cyp4f39	477.366	2.36899	2.4196	4.31987	2.8308	1.68032	0.0127369	Up
Cdh3	856.416	3.18005	2.7745	4.96701	3.01974	1.67757	0.00111339	Up
Gm13230	549.212	4.73177	4.89686	9.09292	6.22055	1.67757	0.00726038	Up
Spry4	655.985	2.32942	2.30468	3.35127	1.83841	1.6775	0.0030751	Up
Klhl26	982.92	3.99634	3.62794	8.22504	6.19304	1.67499	0.00030517	Up
Itpripl1	579.175	2.64635	2.76566	3.67953	1.93943	1.66648	0.00628655	Up
Tagln2	922.553	6.6853	7.32564	11.0153	6.56803	1.66585	0.000481791	Up
Kctd1	436.121	0.845336	0.646557	1.45203	0.99652	1.66438	0.0319921	Up
Gm2366	803.622	2.83447	2.75155	5.25522	3.59371	1.66157	0.00104768	Up
Casz1	391.919	0.439811	0.465377	0.801267	0.52883	1.65203	0.0297492	Up
Pag1	585.882	1.05337	1.05412	1.4611	0.787224	1.64949	0.00664048	Up
Retreg2	1402.76	6.72477	7.12691	11.8885	7.65665	1.6473	1.8564e-05	Up
Foxp1	624.936	0.683737	0.631999	1.16607	0.764408	1.64006	0.0057087	Up
Crebzf	1882.98	7.52954	7.50033	10.9366	6.17644	1.63381	1.24048e-06	Up
Dsp	2040.74	3.50952	3.29546	5.20926	3.05302	1.63046	1.19529e-06	Up
Srgap1	1024.75	1.8554	1.83447	2.73619	1.57144	1.62843	0.000287218	Up
Kalrn	656.806	0.343701	0.37635	0.712615	0.522492	1.62731	0.00498108	Up
Eda2r	6379.01	18.5316	18.7413	25.7749	14.0544	1.62507	1.33291e-12	Up
Tmem185b	631.174	3.9049	3.82321	5.31218	2.87729	1.62402	0.00573952	Up
Mybl1	1913.92	5.69537	5.67678	8.71772	5.173	1.62036	1.308e-06	Up
Icam1	2436.58	9.21709	9.32252	13.5407	7.74614	1.61873	1.03148e-07	Up
Lpar6	448.928	1.1429	1.27794	2.1111	1.40772	1.61519	0.0241546	Up
Flnb	12253.3	21.3352	19.2893	33.5009	20.9834	1.61276	3.65537e-12	Up
Snx16	1214.31	7.99673	8.25037	10.8166	5.77249	1.61145	9.52737e-05	Up
Ap1m2	493.339	2.34691	2.21366	4.00757	2.65928	1.61013	0.017031	Up
Tarsl2	468.177	1.04077	1.0712	1.73891	1.10611	1.60403	0.0203367	Up
Fndc10	976.283	6.34599	6.06182	11.8167	8.4196	1.60277	0.000559414	Up
Baz1a	983.481	2.14276	2.05772	3.43932	2.16833	1.60169	0.000552567	Up
44990	3955.6	27.7754	26.1605	39.967	23.1932	1.6015	3.41788e-09	Up
Itga6	4891.55	9.01075	9.4335	12.6666	6.9855	1.60088	6.65112e-11	Up
Dnajb5	953.945	2.1928	2.16976	4.15829	2.97916	1.59846	0.000629967	Up
Ccdc160	365.175	4.33259	4.36213	5.43501	2.76969	1.59828	0.0469009	Up
Ccng1	12509.8	62.1383	63.2541	83.3433	44.7803	1.59537	7.14918e-15	Up
Arhgef26	1555	2.40427	2.33706	3.8289	2.40052	1.59307	1.68056e-05	Up
Exoc6	1200	5.58587	5.56212	7.14462	3.72636	1.59155	0.000144977	Up
Reep1	2409.21	9.72043	9.67528	14.1554	8.20618	1.59105	2.30551e-07	Up
Tpbg	1636.47	7.15518	6.13972	10.6513	6.56753	1.59057	6.86696e-05	Up
Gm13147	484.999	6.14354	6.5902	7.70205	3.87824	1.58597	0.0206687	Up
Tmem18	583.227	2.88825	3.219	4.24461	2.39932	1.58484	0.0110909	Up
Lipo3	970.342	3.43248	3.4547	4.50431	2.40019	1.58368	0.000690764	Up
Bbx	3076.96	3.75345	3.64718	5.14885	2.87904	1.58235	3.19332e-08	Up
Tex19.1	1303.86	10.6709	11.2321	17.1506	10.6367	1.58217	8.31691e-05	Up
Pid1	2387.42	4.49087	4.57482	7.2362	4.54756	1.5802	2.84648e-07	Up
Cln8	2497.56	5.62734	5.01214	8.02071	4.75851	1.57812	1.96868e-06	Up
Vwa5a	2602.38	8.82659	9.25009	12.6123	7.14117	1.57716	1.43056e-07	Up
Tnfrsf10b	2203.93	6.53569	6.30916	9.93119	6.06604	1.57642	9.81361e-07	Up
Ackr4	520.482	1.37324	1.37123	2.46537	1.70502	1.57534	0.0161333	Up
Eogt	1202.56	4.14037	4.51391	5.70678	3.10277	1.57431	0.000206554	Up
Scn3a	530.689	0.645118	0.556591	1.06222	0.718107	1.57005	0.0193614	Up
Elmsan1	2420.6	5.22573	4.97464	7.76768	4.71516	1.56334	6.58635e-07	Up
Zfp800	651.066	2.50253	2.18818	3.17079	1.73492	1.55998	0.0104793	Up
Itgb4	628.745	1.18663	1.08215	2.34095	1.81421	1.55841	0.00938265	Up
Rab23	3748.7	7.06104	6.80169	11.237	7.2022	1.55829	7.14862e-09	Up
Cyld	1329.86	1.81264	1.76549	2.51588	1.44139	1.55442	0.000111184	Up
Rab30	677.925	1.10841	1.10315	1.72512	1.07857	1.55218	0.00645807	Up
Ldlrap1	1092.76	2.39667	2.36338	3.86611	2.50176	1.54726	0.000457794	Up
Tmem43	5288.75	20.7816	18.7382	33.4004	22.1893	1.54317	6.23252e-09	Up
Crip2	1865.45	12.8485	12.3972	22.5425	15.7596	1.54309	7.62954e-06	Up
Myo5a	1300.01	1.51124	1.35944	2.12348	1.267	1.54114	0.000298322	Up
Zfhx3	3739.84	2.80259	2.66545	4.41229	2.84886	1.53652	1.77964e-08	Up
Enc1	5846.31	20.4992	19.6263	29.8338	18.0518	1.5349	2.6633e-10	Up
Tmem19	3115.22	15.0866	14.3829	19.8278	11.0608	1.53466	1.36683e-07	Up
Ogfrl1	476.344	1.03124	1.1608	1.30752	0.673787	1.53292	0.030052	Up
Prtg	2053.96	3.84508	3.93422	5.23941	2.95004	1.53218	3.38083e-06	Up
Slc26a2	3834.72	5.42765	5.05743	7.35773	4.24721	1.53057	4.311e-08	Up
Ddr1	492.232	1.63025	1.4859	2.56385	1.68575	1.52524	0.0274504	Up
Sohlh2	1154.85	8.61702	7.95947	11.5633	6.66908	1.52239	0.000629967	Up
Fam222a	540.244	2.79382	2.38368	4.28312	2.82654	1.51536	0.025009	Up
Gm26811	938.694	2.57837	2.18884	4.35598	3.11865	1.51434	0.00327859	Up
Tns1	668.563	0.676582	0.65895	1.01216	0.631151	1.51397	0.00898166	Up
Abcb1a	1876.83	5.55915	5.73016	8.18149	4.94458	1.51288	1.08119e-05	Up
Spin4	425.105	1.78487	1.85796	2.33079	1.27523	1.51273	0.0430865	Up
Mios	896.372	2.38489	2.43734	3.15621	1.75868	1.50906	0.00227606	Up
St8sia6	2061.35	4.75101	4.85012	6.16058	3.37991	1.50833	5.16643e-06	Up
Foxo1	1735.84	3.53373	3.39216	4.67864	2.66324	1.5065	3.18607e-05	Up
Bloc1s6	816.546	3.36687	3.83312	4.87617	2.83303	1.50314	0.00517151	Up
Mmrn2	1790	6.94249	6.37425	11.2258	7.64819	1.49864	3.99384e-05	Up
Plbd1	470.559	2.40753	1.98655	4.65058	3.77581	1.49763	0.0419078	Up
Taf7	3815.63	22.2878	19.3843	26.3886	14.1877	1.49692	1.73479e-06	Up
Tmem70	783.293	7.58696	8.0904	9.70553	5.2323	1.49663	0.00531591	Up
Pdrg1	762.191	4.86792	4.39502	7.76522	5.2655	1.49645	0.00696922	Up
Wnk3	1284.21	2.04093	2.02103	2.86986	1.71035	1.49494	0.000286167	Up
Plxna1	12733.6	21.4723	20.25	34.9634	23.8068	1.49466	4.33408e-12	Up
Sdc1	1247.93	5.96201	5.3288	7.66682	4.38096	1.49404	0.000747229	Up
Ptar1	6204.11	8.24104	7.99846	11.4571	6.82068	1.49051	4.09847e-10	Up
Lpl	835.42	1.37467	1.36119	1.86341	1.08255	1.48745	0.00401518	Up
Csrnp3	1735.43	2.41845	2.56062	3.22476	1.81007	1.48712	3.57241e-05	Up
Abhd6	510.587	3.53806	3.61597	5.12012	3.10828	1.48643	0.0273231	Up
Flrt2	787.852	1.84362	1.88996	2.29456	1.23237	1.48581	0.00543256	Up
Dyrk2	1428.02	4.41361	4.65585	4.82904	2.3183	1.4827	0.000171504	Up
Slc5a11	632.887	3.29082	3.33568	5.71713	4.057	1.47538	0.0138276	Up
Lrrc57	987.639	7.8654	7.25481	10.3933	6.0914	1.47232	0.00247436	Up
Map10	1730.94	9.26683	8.73622	10.9384	5.82236	1.4691	7.75427e-05	Up
Stk17b	801.209	3.11516	3.02748	3.26552	1.56749	1.46709	0.00643521	Up
Cpeb4	1826.94	5.28402	5.11075	6.48065	3.53746	1.46539	4.00184e-05	Up
Zfp462	7813.86	11.2561	11.3095	17.7741	11.7851	1.46346	5.12376e-11	Up
Satb2	1590.37	3.75179	4.00283	5.53314	3.41237	1.46101	0.000109923	Up
Mme	5276.76	8.16752	8.86237	10.1018	5.37195	1.46076	5.66775e-09	Up
Utf1	1468.97	20.5364	18.919	28.449	17.475	1.45687	0.000298994	Up
Zscan12	492.374	1.65446	1.6434	2.31344	1.40358	1.45569	0.0355993	Up
Ccdc50	3209.19	6.45987	6.66157	7.71332	4.06369	1.45503	2.77595e-07	Up
Gm14121	598.28	8.1408	7.53023	9.80378	5.3839	1.45247	0.021993	Up
Prr23a3	567.842	5.9532	5.48352	7.01263	3.78748	1.45219	0.0263378	Up
Nrip1	3638.84	5.93096	5.73638	7.09797	3.82938	1.45116	1.88117e-07	Up
Asb7	2159.92	5.95149	5.63236	7.68398	4.44195	1.44915	1.81575e-05	Up
Sntb1	1286.24	4.14186	4.08848	5.62857	3.35544	1.44715	0.000520854	Up
Zswim6	588.106	1.60623	1.92522	2.47869	1.53921	1.44467	0.0287605	Up
Mycbp2	6474.84	5.56699	5.34838	7.94911	4.98335	1.44239	1.64058e-09	Up
Usp27x	508.861	2.0139	2.06794	2.75346	1.63665	1.43857	0.0350588	Up
Lnpep	14608	19.3031	19.2639	22.7643	12.1117	1.43804	2.23871e-12	Up
Siva1	1058.15	7.27569	6.67861	10.4965	6.76072	1.43555	0.00240697	Up
Mpp7	2964.18	2.43901	2.50067	3.43746	2.09945	1.43431	8.62145e-07	Up
Eng	5393.08	20.6023	19.3511	32.6767	22.5606	1.43409	1.53056e-08	Up
Serinc3	5358.6	25.4217	24.6293	31.5691	17.7127	1.43384	9.83154e-09	Up
Mb21d2	2529.05	12.6392	13.9859	17.9087	10.7295	1.43273	8.6135e-06	Up
Slc19a2	8340.75	36.9652	37.9906	50.1365	29.7081	1.43168	9.56672e-11	Up
Syde2	823.77	2.76543	2.51656	3.18881	1.72045	1.43065	0.00871073	Up
Lif	509.184	1.54282	1.59349	2.94451	2.29591	1.42892	0.0363692	Up
Plcd4	622.235	1.31927	1.29601	2.16876	1.52932	1.42663	0.0194565	Up
Agtpbp1	1341.15	0.971992	0.963635	1.47666	0.973627	1.42582	0.000493471	Up
Sgsm2	1740.29	3.70192	3.47239	6.28824	4.61839	1.42454	0.000109923	Up
Dzip3	2860.36	5.77055	5.97761	6.92672	3.72558	1.42355	1.57219e-06	Up
Tulp4	5820.97	5.12207	5.38644	7.61985	4.86505	1.41927	4.61174e-09	Up
Svil	1111.52	1.5456	1.58641	2.52784	1.75888	1.41606	0.00167237	Up
Susd6	6965.6	15.7216	15.241	21.2888	12.9404	1.41599	1.66861e-09	Up
Ric3	1455.89	2.87112	3.28827	3.79364	2.14501	1.41584	0.000663241	Up
Clcn4	603.4	1.27571	1.28047	1.57363	0.877723	1.41556	0.0235228	Up
Cd109	3063.01	8.12608	7.37033	10.1881	5.93654	1.41522	6.75724e-06	Up
Irs2	2210.74	5.4848	6.15298	8.16245	5.12111	1.41329	4.16727e-05	Up
Lclat1	1138.01	4.38671	4.51627	5.01132	2.61073	1.41283	0.00159551	Up
Rnd3	1325.87	5.04586	5.01056	6.97326	4.29256	1.41141	0.000639888	Up
Vps13c	6605.93	7.05941	6.68452	9.4203	5.72197	1.40884	7.58876e-09	Up
Epm2aip1	3485.96	8.97445	8.79464	10.8393	6.01041	1.40866	5.36397e-07	Up
Gnai1	1538.66	9.03073	9.05463	10.8559	5.97594	1.40305	0.000281725	Up
Rev1	5825.85	15.2188	14.0045	22.815	15.4156	1.40235	5.14308e-08	Up
Eps8	1914.81	2.54635	2.63755	3.61035	2.25244	1.40018	6.05805e-05	Up
Ece1	1398.72	4.43656	4.20961	6.22353	3.95602	1.39969	0.000634141	Up
Lin28b	595.259	1.19369	1.20041	1.46101	0.817103	1.39877	0.0267867	Up
Gng12	592.32	2.37223	2.33561	2.7368	1.46809	1.398	0.0278024	Up
Wdr54	1149.39	2.66832	2.12914	4.39411	3.34875	1.39707	0.00620951	Up
Gm13363	723.703	28.9406	29.1722	27.5967	12.6199	1.39551	0.0150786	Up
Ryr2	924.455	0.426259	0.44375	0.800682	0.628243	1.39375	0.00541223	Up
Spint1	3858.57	24.7682	24.0615	31.7499	18.7418	1.38769	4.06613e-07	Up
Ranbp6	554.902	2.49419	2.16179	2.61363	1.35547	1.38712	0.0457227	Up
Bend4	3932.73	7.21919	7.05175	8.92691	5.11965	1.38424	3.60682e-07	Up
Dnajb9	1620.24	12.1025	13.4863	13.0726	6.4528	1.38359	0.000392234	Up
Spta1	776.291	1.3932	1.36964	1.83703	1.10745	1.38291	0.0118985	Up
Flvcr2	1493.15	7.08073	6.81642	10.0352	6.46334	1.38287	0.000484858	Up
Tsku	2592.77	13.8003	13.0556	20.2896	13.5362	1.38249	1.28554e-05	Up
Nedd4l	936.531	0.747116	0.760535	1.15399	0.784714	1.38082	0.00549913	Up
Pard6g	1552.5	9.50109	8.88611	10.817	5.8938	1.37907	0.000568368	Up
Igf2r	11125.6	20.7351	19.2356	27.8526	17.4023	1.37855	2.36626e-09	Up
Reep5	975.206	5.76321	5.69238	6.8052	3.75796	1.37817	0.00495899	Up
Tmem64	9713.19	41.4295	41.8585	43.0759	21.3307	1.37767	2.64298e-10	Up
Phlda3	1706.44	18.4493	14.9791	26.5426	18.2408	1.37604	0.00169282	Up
Fam126a	553.783	1.08145	1.05536	1.15813	0.594777	1.37586	0.0389879	Up
Mrs2	1139.96	2.30937	2.28702	3.59511	2.4924	1.37177	0.00227606	Up
Psap	10203.6	65.413	61.2257	85.7687	52.6263	1.37133	2.95578e-09	Up
Cdh2	938.966	2.11716	2.16271	2.56382	1.43762	1.3709	0.00603936	Up
Aldh4a1	3109.88	10.0663	9.35566	15.268	10.5789	1.36864	5.86238e-06	Up
Sdc4	6754.92	44.6157	44.97	61.2284	38.2266	1.36663	4.48791e-09	Up
Lrrc28	1753.86	3.39996	3.35694	4.69404	2.96947	1.36363	0.000199846	Up
Tgfbr2	892.487	1.83099	1.75787	2.54954	1.63833	1.36325	0.00812289	Up
Vegfc	959.034	6.21773	6.58696	9.15637	5.96849	1.36324	0.00602958	Up
Zfyve16	749.182	1.82548	1.72496	2.45248	1.53925	1.36276	0.0162301	Up
Fam107b	952.828	4.22099	3.59271	4.97332	2.89038	1.36246	0.011294	Up
Avpi1	986.337	13.7525	13.3603	18.3709	11.3796	1.36163	0.00538986	Up
Carhsp1	1582.93	9.74679	9.78645	12.4956	7.41351	1.3613	0.000397357	Up
Nsun3	626.195	1.95343	1.72356	2.31422	1.33882	1.35974	0.0345417	Up
Kbtbd11	1208.32	2.87635	2.69425	3.95964	2.54556	1.35901	0.00235646	Up
Oser1	1610.96	10.8564	11.1114	13.9145	8.24466	1.35265	0.0003959	Up
Tmem229b	573.862	2.19295	2.14225	2.71262	1.58774	1.35016	0.0387996	Up
Snap91	829.028	1.62982	1.46288	2.09162	1.29234	1.34933	0.0145732	Up
Ston2	2072.93	3.34559	3.32046	3.43743	1.72224	1.34909	9.24194e-05	Up
Ggta1	2083.74	7.97392	8.48469	9.62993	5.38595	1.34804	8.87335e-05	Up
Sh3bgrl2	2488.52	5.66885	6.15019	6.86081	3.82034	1.34772	3.15333e-05	Up
Rpe	2640.09	15.7457	15.9796	18.4102	10.185	1.34703	1.40038e-05	Up
Gtf3c1	10263.2	14.0362	13.0398	20.2391	13.6505	1.34403	6.86369e-09	Up
Acvr2a	1858.75	6.56194	6.49029	6.7568	3.40703	1.34222	0.000216188	Up
Cstf2t	3832.93	17.1523	16.7908	19.6327	10.8308	1.34127	1.24048e-06	Up
Zfp820	841.166	4.21683	4.35269	4.86344	2.65629	1.34047	0.011822	Up
Impad1	5117.9	16.2195	16.3403	15.5609	7.3773	1.34011	1.16993e-07	Up
Wdr91	1321.19	4.5171	4.7732	6.61144	4.35567	1.33708	0.00161997	Up
Ikzf5	1086.65	3.56379	3.70966	4.04581	2.18121	1.33615	0.00428786	Up
Socs4	2566.95	7.45973	7.28197	7.77529	3.99993	1.33231	3.15333e-05	Up
Ptp4a1	4647.98	22.7946	23.6014	22.38	10.7927	1.32866	2.76075e-07	Up
Traf4	3346.24	16.5548	15.7341	23.9909	16.2804	1.32851	5.35453e-06	Up
Bmp4	730.441	5.93574	5.98504	7.12264	4.07753	1.32514	0.0210441	Up
Bmi1	4294.59	20.4329	22.2065	22.4265	11.687	1.32403	1.03936e-06	Up
Scoc	1080.8	5.27462	5.26771	5.00026	2.37899	1.32309	0.00528073	Up
Zhx1	1018.59	3.1466	3.42565	3.54118	1.88623	1.32001	0.00719275	Up
Gm44503	974.125	4.03002	3.86924	4.96485	2.96234	1.3192	0.00822559	Up
Tmem184c	2469.21	16.4925	16.5431	19.938	11.5612	1.31778	3.87867e-05	Up
Cyb5d1	755.825	9.26247	7.75076	10.4646	6.05602	1.31732	0.0311675	Up
Acad9	2556.64	5.20588	5.37047	7.12964	4.54102	1.3154	3.12435e-05	Up
Inf2	614.325	1.82934	1.68675	3.09428	2.41814	1.31473	0.0389931	Up
Notch3	2922.57	5.43869	5.49969	8.63719	6.2427	1.31457	1.14403e-05	Up
Nanos1	641.987	3.22285	2.99513	3.49887	1.90742	1.31379	0.0368624	Up
Uhmk1	5004.25	12.0693	11.6761	13.1059	7.06471	1.31258	4.91061e-07	Up
Zfp850	1747.34	5.64157	5.54426	5.89479	3.06646	1.31239	0.00049044	Up
Gaa	5317.82	17.6089	16.8504	26.3957	18.554	1.31112	2.59317e-07	Up
Gusb	1323.56	4.98412	4.80093	6.68096	4.2873	1.30826	0.00223613	Up
Mtpn	8727.93	47.1713	45.9658	43.0554	20.1609	1.30825	1.92084e-08	Up
Spint2	988.229	3.83282	3.42809	4.99821	3.21158	1.30572	0.010817	Up
Lpin1	3967.84	6.28717	5.83887	9.55219	6.875	1.30441	4.23534e-06	Up
Tgfbr1	5481.96	16.6452	16.6237	17.3365	8.99531	1.30325	1.85034e-07	Up
Fam49a	1557.66	2.19571	2.17146	2.7638	1.67669	1.30232	0.000940919	Up
Bmp7	1124.57	4.6027	4.31037	6.57094	4.49403	1.30159	0.00553144	Up
Ccpg1	1115.04	2.69635	2.53841	3.33353	2.02648	1.30092	0.0059333	Up
Zfp422	715.565	3.93214	3.6818	4.17084	2.24493	1.30084	0.0287152	Up
Col5a1	705.219	1.4729	1.44714	1.83738	1.11105	1.29922	0.0273266	Up
Pigf	760.292	15.2884	14.7794	16.0851	8.51844	1.29876	0.0230615	Up
F2r	2725.03	15.5768	15.2964	17.4834	9.73204	1.29502	3.51857e-05	Up
Smpd1	772.134	4.40935	3.95559	5.11311	3.00252	1.29402	0.0259588	Up
Mex3c	4162.86	23.0748	23.4506	21.9198	10.5635	1.29259	1.61848e-06	Up
Zbtb33	2262.58	8.57152	8.49189	9.30332	5.03383	1.29259	0.00012148	Up
Dusp6	1209.81	7.4872	6.96467	8.33953	4.69235	1.29253	0.00506131	Up
Cfap97	1141.16	4.42655	4.60535	4.44867	2.22817	1.29233	0.00522189	Up
Pam	1470.9	2.21789	1.95528	2.83487	1.81269	1.29212	0.00295759	Up
Fem1a	2770.57	6.99082	6.5052	9.39615	6.16513	1.29068	5.71266e-05	Up
Sh3glb1	3748.87	9.82891	10.1403	10.3179	5.37291	1.29042	3.34142e-06	Up
Fbxo28	1695.17	6.19753	5.38565	7.01613	4.09503	1.28725	0.00225214	Up
Gpr160	737.198	2.9406	2.88368	3.99696	2.6132	1.28653	0.0253731	Up
Btbd1	1796.8	10.0034	10.1718	10.8102	5.8011	1.28639	0.000515842	Up
Adrb3	985.66	4.30181	3.78272	7.14523	5.67569	1.28638	0.0124061	Up
Gm9030	1372.81	11.0949	12.0631	11.4661	5.817	1.28556	0.00260319	Up
Creb3	898.5	6.27691	6.0527	8.78212	5.91685	1.28441	0.0137124	Up
Blzf1	2104.17	7.6429	7.56218	8.30429	4.51859	1.28424	0.000219744	Up
Sirpa	868.894	3.14046	3.21723	3.8985	2.3363	1.28424	0.0151846	Up
Ccdc117	2570.59	14.0385	13.737	16.6829	9.81114	1.28212	6.38629e-05	Up
Tgoln1	5723.46	22.3128	21.7044	24.0572	13.0942	1.28178	3.776e-07	Up
Map3k9	1730.25	4.69114	4.56189	6.87512	4.80607	1.28015	0.000693055	Up
Mettl18	614.311	8.42415	9.14752	7.6749	3.53353	1.27655	0.0495896	Up
Ptp4a1	4737.35	17.3452	18.0025	16.9455	8.38198	1.2751	9.09882e-07	Up
Abca3	599.71	1.07591	1.02936	1.47437	0.984625	1.27504	0.0499362	Up
Rnf19a	1600.78	7.22452	7.72776	7.1391	3.52998	1.27484	0.00126703	Up
Cemip2	3270.28	6.99027	6.56973	8.54942	5.23489	1.2729	2.71751e-05	Up
Slc33a1	982.556	5.27729	5.2544	5.87788	3.27867	1.27186	0.0108792	Up
Ppm1l	964.174	1.70528	1.62732	2.01433	1.19483	1.2716	0.0124061	Up
Ncoa4	3941.28	8.34104	8.13072	8.75216	4.68491	1.27114	5.54497e-06	Up
Ptgr1	876.74	7.04964	6.23964	8.58074	5.33573	1.27038	0.0213642	Up
Ppm1d	2699.52	15.198	15.6495	18.6008	11.1043	1.26859	4.95802e-05	Up
Tmppe	2093.84	11.9088	11.7424	16.471	11.0148	1.26786	0.000259825	Up
Upf2	4149.95	13.5391	12.6928	17.0597	10.741	1.26741	7.23319e-06	Up
Dennd1b	3503.34	3.39642	3.45052	3.8336	2.15561	1.26618	8.88224e-06	Up
Pcyox1l	1211.98	7.80962	7.19848	10.58	7.10525	1.26549	0.00602688	Up
Arhgap28	950.957	3.21022	3.33655	3.81357	2.22426	1.26413	0.0128484	Up
Tef	2154.6	4.30903	4.16709	6.45042	4.6384	1.2632	0.000249524	Up
Grhl3	1679.9	10.7982	10.0037	13.5484	8.57711	1.25774	0.00155352	Up
Zfp398	896.683	1.33586	1.32702	1.7016	1.06949	1.25483	0.0165839	Up
Smim10l1	1375.28	8.50111	8.32849	9.58105	5.48015	1.25375	0.00324412	Up
Pafah2	798.784	3.47385	3.47226	5.15837	3.67028	1.25284	0.0239027	Up
Glrx2	831.376	1.21672	1.03753	2.36102	2.19235	1.25053	0.0276662	Up
Limk2	4626.76	12.4332	11.7938	17.6349	12.3	1.24987	3.47105e-06	Up
Phf20l1	1853.95	1.68606	1.74443	2.45277	1.70046	1.24936	0.000690737	Up
Apaf1	6412.73	12.8322	12.4518	15.6802	9.62827	1.24923	3.6186e-07	Up
Tspyl1	3491.17	21.1348	22.1129	23.8034	13.3857	1.24671	1.47987e-05	Up
Satb1	643.654	0.541035	0.544611	0.782805	0.546718	1.24451	0.0468605	Up
Fbxl20	1875.96	2.69538	2.57455	3.50109	2.27786	1.24344	0.000816999	Up
Arhgap35	18375.7	36.8048	36.0587	43.8114	26.3486	1.24327	1.74301e-09	Up
Soga1	802.643	1.59641	1.55232	2.34805	1.6807	1.24282	0.0252075	Up
Agpat4	939.708	5.51376	5.4911	8.09393	5.74295	1.24176	0.0151971	Up
Gm10324	970.225	9.01832	9.81296	9.41689	4.93792	1.24104	0.015412	Up
Noct	1534.43	2.6708	2.71625	3.07208	1.78092	1.23909	0.00210604	Up
Arl8a	2902.17	22.2841	22.0124	28.0123	17.624	1.23719	5.74692e-05	Up
Glce	2649.8	7.53474	7.87148	7.92283	4.23951	1.23656	0.00010518	Up
Klhl42	1790.55	4.94622	5.06558	6.05941	3.69581	1.2352	0.000984154	Up
Ascc3	6828.5	8.06831	8.09583	8.39676	4.51868	1.23435	2.48947e-07	Up
Foxo3	8803.15	20.5064	20.0454	25.8793	16.424	1.23307	7.20585e-08	Up
Dipk2a	4100.14	21.151	21.1012	20.7638	10.6862	1.23282	7.60504e-06	Up
Bet1l	851.693	3.69753	3.31969	4.96382	3.39816	1.23163	0.0268207	Up
Phldb2	1497.14	3.54543	3.77897	4.23039	2.50284	1.2298	0.00286479	Up
Pus7l	680.732	4.06313	4.31447	4.14273	2.16083	1.22936	0.045994	Up
Ppp1r2-ps4	692.37	23.8935	24.5057	20.0719	9.06098	1.22921	0.0449305	Up
Eif5a2	1941.44	8.17068	8.05924	7.49641	3.67701	1.22754	0.000860614	Up
Ptprf	9129.96	17.2056	16.4288	22.5864	14.9539	1.22719	1.29369e-07	Up
Lratd2	768.12	2.42997	2.715	2.63828	1.42619	1.22625	0.0359367	Up
Mfsd1	7987.34	49.6116	48.7812	55.9332	32.4721	1.22578	1.5786e-07	Up
Tvp23b	782.83	7.04522	6.49278	7.31945	4.05249	1.22571	0.0350588	Up
Arhgap23	3871.75	9.66974	9.1392	13.4485	9.38473	1.22238	1.97833e-05	Up
Mapk4	1213.75	3.91793	4.55275	4.74356	2.77079	1.22215	0.0109964	Up
Mgat2	2893.3	22.7494	22.9124	21.8242	11.0776	1.21921	8.62155e-05	Up
Bmp2k	694.81	1.5734	1.70928	1.65362	0.883746	1.21832	0.0471672	Up
Polr2b	15872.9	62.9217	63.1542	72.821	43.1244	1.21713	4.37131e-09	Up
Gne	1193.59	3.4721	3.20727	4.12971	2.56375	1.21636	0.00980038	Up
Cyp4f17	1091.8	4.89621	4.49538	8.24917	6.81594	1.21479	0.0124061	Up
Ckap2	7260.41	43.5857	44.8029	46.4864	25.6128	1.2145	2.56856e-07	Up
Phax	1298.77	12.5157	10.4477	12.0649	6.50619	1.21369	0.0157265	Up
Smarca5-ps	2107.43	13.3596	13.9371	12.7757	6.41729	1.2136	0.000591566	Up
Gm21969	1070.57	3.94042	3.69128	5.65844	4.08178	1.21358	0.0130168	Up
Zbtb20	960.545	0.528793	0.51961	0.70626	0.474828	1.20941	0.0178884	Up
Exoc8	1751.32	7.38436	7.15354	7.99107	4.56028	1.20652	0.00185641	Up
Ppp1r13b	1290.7	4.50994	4.63163	5.74931	3.67872	1.20482	0.00643756	Up
Fam216a	770.687	10.0767	10.1381	11.9961	7.31563	1.20338	0.0359567	Up
Rnf17	2129.09	6.0075	6.32468	7.38884	4.56307	1.20337	0.000651475	Up
Xpr1	2845.63	3.30014	3.46669	3.03668	1.4848	1.20209	0.000129509	Up
Mtus1	2897.72	5.28436	5.21301	6.20311	3.7672	1.20197	0.000113021	Up
Ercc6	1065.07	1.30194	1.26852	1.92991	1.42168	1.20093	0.0134209	Up
Asb1	813.273	2.36391	2.28732	2.71578	1.63158	1.19929	0.0326147	Up
Chmp1b	1196.12	9.56927	9.60206	9.48113	5.00318	1.19847	0.00949431	Up
Dzip1	1972.31	2.88955	2.88735	4.35345	3.23024	1.19834	0.000920268	Up
St8sia1	2729.33	5.68989	5.36636	6.16477	3.56452	1.19823	0.000281725	Up
Igsf9b	9422.36	9.82154	9.20912	12.7245	8.52035	1.19752	4.91458e-07	Up
Dis3l	1364.93	5.1589	5.286	4.85574	2.44428	1.19678	0.00585583	Up
Acbd5	1599.05	3.16978	3.24103	3.3551	1.85824	1.19676	0.00281785	Up
Zxdc	2743.05	5.84059	5.73649	7.35521	4.75082	1.19648	0.0001688	Up
Ube2v2	2313.01	6.66716	7.0991	6.19033	3.04658	1.19553	0.000499707	Up
Fmn2	1286.87	2.79647	2.63957	3.64308	2.45052	1.19397	0.00798356	Up
Stk38l	1213.24	4.71979	4.63594	5.25533	3.07432	1.19394	0.00929288	Up
Smndc1	4459.2	34.4136	35.4855	37.1565	20.9087	1.19279	8.93874e-06	Up
Btg1	3447.56	12.8622	11.9011	13.7709	7.95433	1.19269	0.000131908	Up
D16Ertd472e	1432.36	4.57257	3.99728	4.50854	2.47604	1.19229	0.00991094	Up
Mynn	4401.85	12.0204	13.3696	13.3443	7.51351	1.189	3.21443e-05	Up
Prune2	2027.13	1.80249	1.82852	2.15315	1.32542	1.18767	0.000948308	Up
Samd8	2365.9	6.23845	5.78612	6.40847	3.5892	1.18719	0.00085121	Up
Arxes1	1030.13	13.0427	13.6845	12.8554	6.70439	1.18639	0.0175107	Up
Rnf169	5267.74	12.1204	11.5609	15.3566	10.1188	1.18541	7.07751e-06	Up
Zdhhc7	1023.33	5.63406	4.95047	5.85305	3.3663	1.18536	0.025273	Up
Clcn5	2845.24	4.79759	4.93015	5.08954	2.8391	1.18462	0.00015977	Up
Twsg1	3090.6	12.3301	11.7405	12.0738	6.46819	1.18302	0.000184533	Up
Fem1b	25617.2	75.6599	74.8736	76.3175	41.4005	1.18243	4.84506e-09	Up
Slk	4200.43	10.0888	10.4032	9.95824	5.24279	1.18242	1.66364e-05	Up
Liph	1168.13	4.60252	4.56978	5.87828	3.86488	1.17885	0.0115276	Up
Dusp16	2723.23	6.76794	6.67197	7.24937	4.14272	1.17804	0.000254315	Up
Vcan	10934.7	13.562	12.3662	16.8575	11.1283	1.17782	1.62238e-06	Up
Herc3	1112.82	2.38021	2.29785	2.53769	1.45546	1.17666	0.0150416	Up
Dolk	998.488	8.57214	8.03005	10.4601	6.75524	1.17413	0.022103	Up
Arfgef1	5927.55	10.474	10.4482	10.5524	5.73522	1.17334	2.99994e-06	Up
Aldh6a1	2186.05	7.44972	8.34093	7.29235	3.73527	1.17296	0.00134196	Up
Smad5	2896.37	7.57788	7.70328	7.98596	4.47743	1.17217	0.000177806	Up
Usp24	12310.3	18.4034	17.2739	21.6868	13.6402	1.17177	4.12724e-07	Up
Ptpn4	3986.83	6.79678	7.03667	7.17838	4.01555	1.16977	2.91321e-05	Up
Trim32	1190.29	6.7942	6.16771	8.10359	5.21015	1.1697	0.0150786	Up
Smim15	1826.11	17.5747	18.2045	15.4261	7.43607	1.16849	0.00221824	Up
Gm15801	3403.05	137.385	144.644	121.573	58.6643	1.16823	8.41761e-05	Up
Gm9029	1449.17	12.19	12.1559	11.967	6.39429	1.16623	0.00614894	Up
Zbtb10	5314.21	14.6176	14.2702	14.3254	7.70668	1.163	9.9848e-06	Up
Usp47	4476.11	6.17231	6.30806	6.74722	3.91274	1.16203	1.69221e-05	Up
Elmod2	1039.76	2.0865	2.10363	1.67009	0.75556	1.1608	0.0212019	Up
Tdrd3	1352.51	4.22358	4.10827	4.70413	2.81424	1.16038	0.00842842	Up
Prmt6	1282.99	5.75661	5.31775	6.59474	4.10377	1.15943	0.0121651	Up
Amotl2	7634.93	21.9239	20.3195	26.773	17.5237	1.15914	5.12252e-06	Up
Rxra	1207.93	3.79978	3.10949	4.16097	2.58282	1.15792	0.0280354	Up
Ube2d1	1305.52	6.03066	5.90914	6.00283	3.28115	1.15531	0.0101598	Up
Slc4a11	1315.14	3.75227	3.90288	6.18279	4.98782	1.15525	0.00942006	Up
Rmnd5a	11150.5	33.2208	33.6983	32.4907	17.3313	1.15441	1.61518e-07	Up
Lrp1	5282.16	4.92323	4.57017	6.82879	4.97129	1.15281	2.26053e-05	Up
Gpcpd1	1436.46	3.63266	3.9874	4.04519	2.34306	1.15066	0.00832776	Up
Cpox	2554.09	7.76615	7.85754	7.56861	4.03908	1.15063	0.000518509	Up
Plekhm3	1155.04	1.86046	1.74589	2.35119	1.58426	1.14962	0.016611	Up
D5Ertd579e	1302.24	1.32909	1.24116	1.51899	0.945592	1.14925	0.0119546	Up
Gm8783	3266.8	132.763	138.757	116.044	56.1516	1.14918	0.000147019	Up
H3f3b	7645.08	51.4545	51.7749	51.3052	27.9531	1.14911	1.26064e-06	Up
Tmem106b	3162.91	9.60702	9.71379	8.68786	4.36852	1.14794	0.00017902	Up
Kmt2c	11547.3	10.1768	9.91336	12.4061	8.05334	1.14473	2.81843e-07	Up
Bcap29	1114.12	3.13366	3.07268	2.79986	1.40963	1.14408	0.019122	Up
Shld2	875.941	2.81968	2.90698	3.2145	1.94217	1.14406	0.0358213	Up
Slc30a1	4129.57	15.312	15.7946	15.921	8.9316	1.14405	3.9461e-05	Up
Amd-ps3	3335.7	71.6244	75.0646	60.217	28.3097	1.14369	0.00014711	Up
Oip5os1	2494.99	6.26139	6.08847	5.88376	3.0977	1.14276	0.000808253	Up
Zdhhc21	3263.25	5.16596	5.06568	4.97129	2.66291	1.14222	0.000195536	Up
Spata13	1357.41	2.83658	2.78347	3.12336	1.86771	1.14169	0.00958394	Up
Mbnl2	1742.41	2.62399	2.61842	3.12487	1.97945	1.14121	0.0034675	Up
Rchy1	1990.56	9.16069	9.61785	11.4133	7.38842	1.13923	0.00208457	Up
Mapkapk3	1712.87	4.86562	5.55355	6.8517	4.76728	1.13882	0.0068733	Up
Rbm15	7625.87	20.4057	21.0037	20.4155	11.1519	1.13703	1.61586e-06	Up
Dop1a	3350.84	2.77157	2.70991	3.65485	2.53723	1.13655	0.000153768	Up
Atp2a3	904.598	3.25076	3.35702	3.52113	2.05163	1.13563	0.0347797	Up
Myo6	1638.86	2.55198	2.85454	2.71408	1.51864	1.13549	0.00671168	Up
Depdc7	903.024	8.32148	8.09934	8.94904	5.27324	1.13515	0.0357024	Up
Snrnp200	32275.5	77.5359	74.1002	87.8755	54.3726	1.13504	4.51033e-08	Up
Gm11841	929.69	9.31014	8.60294	9.89367	5.88856	1.13051	0.0375941	Up
Ppp3ca	2059.26	4.17568	4.16499	4.08927	2.22519	1.13043	0.00200813	Up
Rin2	1303.25	2.23351	2.02554	2.45813	1.51603	1.12743	0.016275	Up
Gm13034	5562.93	35.9939	37.5878	33.4407	17.2279	1.12611	1.2131e-05	Up
Tjp1	8432.01	22.4804	20.6251	21.6605	11.9515	1.12594	1.78078e-05	Up
Tmem30a	2853.55	11.3424	10.8261	9.25634	4.41208	1.12557	0.000762587	Up
Epcam	889.781	8.29045	8.16814	7.99916	4.32886	1.12554	0.0399478	Up
B2m	967.52	21.6014	24.4359	21.9506	11.8644	1.1238	0.0365893	Up
Bmt2	1491.78	5.63018	5.98378	4.83305	2.32676	1.1238	0.00841346	Up
Rab21	3529.65	14.3099	14.6651	13.5384	7.13161	1.12313	0.000145253	Up
Arl1	2384.41	23.0802	22.2575	17.8481	8.13749	1.12117	0.00167611	Up
Dip2b	5437.9	10.0317	9.64959	11.1866	6.87268	1.12072	2.40131e-05	Up
Med7	1556.83	10.7569	9.79857	11.299	6.72949	1.1186	0.0101232	Up
Yod1	902.824	2.77505	2.54019	3.16632	2.01133	1.11858	0.043799	Up
Pakap	3251.25	7.3973	6.76744	8.15899	5.04983	1.11854	0.000629967	Up
Gm11839	959.949	9.53304	8.76088	10.3612	6.33468	1.118	0.0376274	Up
Zfp809	3467.33	23.1659	21.3223	24.3615	14.4967	1.1162	0.000484858	Up
Sos2	1164.46	2.65579	2.39074	2.9017	1.79341	1.11613	0.0246884	Up
Ncoa1	2505.58	5.34115	5.27125	6.23644	3.95945	1.11522	0.000937953	Up
Sgsm3	1380.68	4.96032	4.18306	7.20345	5.72135	1.11416	0.019815	Up
Gng2	968.183	4.89804	4.71307	4.06088	1.9701	1.11403	0.0366817	Up
Gm12226	1537.63	33.6709	32.7611	36.5143	21.9286	1.11401	0.0080775	Up
Gmfb	5963.21	17.6421	18.3266	16.8891	9.00199	1.11209	1.1287e-05	Up
Spryd4	1568.26	17.8181	18.3706	21.0368	13.3187	1.11166	0.00721717	Up
Zfp600	9807.43	40.2261	42.6165	38.1115	20.0332	1.11091	1.31365e-06	Up
Serpinb6a	1289.81	5.15679	5.1959	4.40123	2.15897	1.11055	0.0151971	Up
Slc27a3	973.208	6.12557	6.19144	8.52147	6.20221	1.11049	0.0322506	Up
Gm18537	1172.79	16.2118	15.7207	14.8987	7.85657	1.11004	0.021128	Up
Celsr1	5787.77	9.58893	9.84157	11.0823	6.91468	1.10996	1.30419e-05	Up
Ccdc47	3035.57	9.60115	9.03657	9.56755	5.43875	1.10859	0.000716605	Up
Nsrp1	1316.73	7.50355	6.3522	7.5321	4.43595	1.10857	0.026899	Up
Gm6768	2817.12	30.5187	28.1466	30.4972	17.4912	1.10709	0.00127871	Up
Atp6v0d1	3209.28	35.002	32.9198	37.1647	22.272	1.10601	0.000555798	Up
Gdap2	900.906	4.24058	4.04482	3.41183	1.62692	1.10341	0.0484775	Up
F11r	2198.92	15.1719	14.8442	17.5808	11.2044	1.10267	0.00209447	Up
Osbpl8	1970.53	4.39467	4.53138	3.77304	1.85515	1.10192	0.00342273	Up
Slc25a40	869.261	1.59198	1.47053	2.4106	1.94229	1.10081	0.0495896	Up
Def6	1105.28	6.62328	6.74653	9.31064	6.85618	1.10039	0.0241607	Up
Brca2	10419.5	15.6397	15.3449	15.0317	8.2342	1.10012	1.75228e-06	Up
Casp3	2209.67	13.6	13.2106	12.9154	7.02818	1.10012	0.00242306	Up
Scrn3	918.442	3.81317	3.80929	3.80054	2.13247	1.09924	0.0422397	Up
Pstk	1288.77	3.26618	3.22246	3.25203	1.83105	1.09876	0.0163605	Up
Nbea	1169.99	0.647107	0.583035	0.835525	0.596931	1.09858	0.0257139	Up
Deptor	1188.76	2.7171	2.47528	2.73999	1.59544	1.09834	0.0257832	Up
Zfp980	9124.47	49.5264	48.8905	42.1898	20.9467	1.09783	3.37888e-06	Up
Rab40c	2282.68	13.1751	12.5796	16.0609	10.7714	1.09772	0.0020987	Up
Caap1	995.938	6.03234	5.99498	5.11523	2.52752	1.09736	0.0356328	Up
H1f0	2224.14	21.2031	19.8048	22.4614	13.5393	1.09694	0.00303458	Up
Zfp326	1240.7	3.38264	3.28119	3.50789	2.05501	1.09588	0.0189617	Up
C1d	1379.35	7.32527	7.94692	6.20906	2.98633	1.09542	0.0147025	Up
Resf1	14953.9	31.9147	32.9528	29.7053	15.6554	1.09495	2.88622e-07	Up
Robo1	5880.25	6.63174	6.14709	7.64431	4.95067	1.09444	6.22527e-05	Up
Zfp981	3021.81	20.8033	19.3314	18.2199	9.4377	1.09432	0.00119863	Up
Pakap	3252.45	7.46862	6.864	8.21057	5.13271	1.09331	0.00082997	Up
Pik3c2a	4422.52	8.30363	7.92555	7.77097	4.21655	1.09306	0.000154993	Up
Ddias	3444.56	18.3714	18.1927	18.7643	10.8141	1.09287	0.000297275	Up
Gm13231	3071.92	22.2358	23.535	20.2683	10.4341	1.09284	0.000543643	Up
Ckmt1	2854.57	19.4076	20.1723	24.917	17.0298	1.09162	0.000724601	Up
Alg2	2919.3	17.5446	17.5688	16.2947	8.66805	1.09149	0.000679137	Up
Dppa2	2180.47	17.4638	18.4781	17.555	9.7953	1.09128	0.00259139	Up
Tgfbr3	1758.84	5.12528	5.09825	5.54616	3.34688	1.09085	0.00589069	Up
Vps36	1910.99	9.9352	9.64341	10.6614	6.44767	1.08886	0.0046891	Up
Vma21	2400.99	7.33788	7.39804	5.82875	2.73237	1.08827	0.00185167	Up
Pdcd6ip	7801.5	21.4308	20.7316	23.6362	14.6419	1.08737	8.88224e-06	Up
Pard3	3734.54	4.69336	4.80032	5.20998	3.19076	1.08682	0.000198637	Up
Nt5c2	2307.58	4.04238	3.77855	4.36909	2.69061	1.0866	0.00289712	Up
Gm6736	1966.64	44.6739	40.3308	40.5068	21.864	1.08593	0.00770586	Up
Bscl2	2107.41	6.32795	5.91225	7.84512	5.40537	1.08572	0.00383306	Up
Zfp988	3683.71	27.9724	28.9964	24.2295	12.1004	1.08424	0.000240028	Up
Polk	1821.85	5.38682	5.15356	7.39225	5.50011	1.08305	0.00580671	Up
Zfp568	9352.43	25.6574	24.8564	25.4111	14.464	1.082	5.51514e-06	Up
Gpn3	3865.96	27.6618	26.1509	33.4817	22.5971	1.08137	0.000292876	Up
Mtcl1	4983.9	9.33389	8.33894	12.1084	8.78962	1.08132	0.000286563	Up
Mettl16	4107.18	5.75808	5.59898	6.11085	3.67677	1.08108	0.00017902	Up
Anapc10	1309.18	5.76241	5.91809	4.99849	2.51345	1.07954	0.0180434	Up
Fundc1	1151.06	9.96596	10.2311	9.43877	5.09447	1.07927	0.0258118	Up
Ro60	2640.68	5.88175	5.84525	5.21382	2.69818	1.07758	0.00138044	Up
Ranbp2	29045.7	53.0779	51.1626	47.0083	24.5414	1.07703	4.14689e-07	Up
Nfkb1	1330.11	2.05712	1.95619	2.33985	1.50208	1.07669	0.018274	Up
Gm7334	2812.06	71.4811	77.9966	73.2763	41.455	1.07627	0.00132087	Up
Ivns1abp	6102.02	22.7771	21.499	22.5538	12.9818	1.07551	6.40264e-05	Up
Nodal	2145.23	20.6098	19.5961	20.6244	11.9695	1.0733	0.00411664	Up
Edem3	4823.64	16.1093	15.6984	14.3362	7.50963	1.07231	0.000116612	Up
Bcl2l1	2802.59	11.0212	10.4719	13.2005	8.86731	1.07225	0.00128528	Up
Traf3	1409.96	3.61095	3.83005	3.88565	2.31523	1.07082	0.0155093	Up
Utp20	20162.3	38.9219	35.7994	40.9365	25.0301	1.06848	5.29206e-06	Up
Dock4	1487.87	1.17864	1.08949	1.40671	0.952295	1.06767	0.0154106	Up
Cc2d2a	1215.97	3.27333	2.97077	3.87058	2.61529	1.06766	0.0284549	Up
Slc38a4	7398.45	36.5114	35.3315	33.435	18.0173	1.06697	2.28457e-05	Up
Gramd1b	2794.4	4.39776	4.33233	5.96372	4.39393	1.06693	0.00107873	Up
Abhd4	3719.17	20.1119	20.7561	24.0932	15.8303	1.06616	0.000298559	Up
Mast4	3175.78	1.66552	1.65834	2.14924	1.51794	1.0649	0.000617756	Up
Dcun1d3	3010.83	7.62274	7.63349	7.64732	4.39852	1.06442	0.000842176	Up
Trip11	3393.57	6.78192	6.42866	6.69373	3.86488	1.0634	0.00079321	Up
Ppp4r2	4121.75	12.6464	13.0385	11.2374	5.81227	1.06172	0.000204738	Up
Cpped1	3238.6	12.3781	12.1249	12.4692	7.26024	1.06027	0.000726471	Up
Gm9788	1495.11	33.1929	34.9865	31.6988	17.28	1.06021	0.0140382	Up
Rbpj	9959.32	16.1381	17.031	14.6184	7.63309	1.06013	4.52941e-06	Up
Arxes2	1400.44	18.4689	20.3078	17.103	8.97954	1.06009	0.0190027	Up
Pigm	3111.02	8.40829	7.94983	8.20538	4.70899	1.05887	0.00125491	Up
Hoxc13	994.56	6.97573	7.18023	8.70153	5.9386	1.05858	0.0428865	Up
Arl5b	7777.81	15.2963	15.8848	14.1746	7.5844	1.05843	1.1445e-05	Up
Parvb	1463.86	6.37788	6.00615	6.90109	4.31455	1.0581	0.0166634	Up
Ehd4	1799.77	8.39834	8.31733	9.3559	5.89778	1.05756	0.00746094	Up
Mpp5	2461.27	5.92732	5.88336	5.29981	2.79423	1.05751	0.00242409	Up
Cggbp1	14080	67.504	66.3769	57.6436	29.3707	1.05714	2.19376e-06	Up
Epg5	3088.23	5.74627	5.34646	6.54317	4.28029	1.05708	0.00138044	Up
Lancl2	1144.47	8.19438	7.78624	7.16275	3.75713	1.05532	0.0346113	Up
Zfp281	8886.67	37.9823	39.1337	33.3827	17.1951	1.05421	7.01439e-06	Up
Cercam	1147.66	6.25039	5.92341	7.22637	4.77039	1.05351	0.0322506	Up
Rnf11	1451.5	7.60825	7.39168	6.13713	3.00072	1.05322	0.0179091	Up
Mfap1a	2104.15	10.8578	9.93345	9.62482	5.17626	1.05297	0.00779802	Up
Dact2	1524.07	8.4381	8.41326	9.36229	5.89283	1.05191	0.0134852	Up
Slmap	9213.28	23.5291	22.3723	22.5813	12.8142	1.05189	2.066e-05	Up
Ippk	1572.34	6.24522	6.27191	6.62227	4.01338	1.05066	0.0124061	Up
Stat1	1166.36	3.17084	2.9572	3.41356	2.14211	1.04952	0.0336624	Up
Lrig2	2767.24	4.59141	4.4951	4.78037	2.87737	1.04893	0.00164955	Up
Atxn7l3b	5629.96	32.5323	31.6914	30.6731	17.0704	1.04821	8.87281e-05	Up
Abhd13	2186.44	8.7328	8.83231	8.01782	4.31683	1.0478	0.0041434	Up
Zfp35	1342.98	8.83928	8.13341	9.0109	5.44707	1.04443	0.0258471	Up
Map4k5	2366.75	5.33519	4.89111	5.72623	3.61153	1.04435	0.00511311	Up
Sec62	2879.09	14.9392	14.1513	11.9976	5.92517	1.04344	0.00240391	Up
Degs1	8093.86	62.3757	64.4912	60.7953	34.2299	1.04275	1.38966e-05	Up
Pdcl	1972.9	11.7024	11.3592	9.5166	4.71911	1.0422	0.00763536	Up
Prkar2a	2565.01	8.48344	7.85714	7.85134	4.38496	1.0414	0.00409838	Up
Socs6	2981.5	5.32946	5.48972	5.05004	2.78621	1.04002	0.00125818	Up
Zfp991	1276.54	9.24711	9.16601	8.24626	4.40134	1.03243	0.0275998	Up
Zbtb18	1378	4.73743	4.76106	4.20559	2.22724	1.03226	0.0221185	Up
Scap	3487.72	8.18789	7.85383	10.186	7.19678	1.03154	0.000838189	Up
Spc25	2066.35	13.315	14.1656	12.0927	6.41447	1.0312	0.00653573	Up
Rbm47	1122.8	2.98304	3.1352	3.14056	1.88714	1.03075	0.0384343	Up
AI597479	1149.24	6.94444	7.08781	6.23734	3.32236	1.0301	0.0363158	Up
Man1a2	5726.67	15.017	14.2387	13.9648	7.83262	1.02869	0.000197489	Up
Notch1	7323.59	8.90919	8.4916	11.2443	8.06842	1.0281	4.78734e-05	Up
Rbpj-ps3	3420.52	50.7704	47.019	45.6809	25.1249	1.02803	0.00188183	Up
Apcdd1	1077.4	1.53191	1.50654	1.75933	1.15861	1.02708	0.0429221	Up
Marcks	2662.63	14.6464	14.6199	11.6682	5.69333	1.02616	0.00273644	Up
Aebp2	5358.2	10.252	9.73383	11.3768	7.37295	1.0259	0.000207459	Up
Als2	3144.71	6.46861	6.1573	6.76378	4.17497	1.02559	0.00167518	Up
Clp1	2059.32	15.2629	15.9123	15.0035	8.57094	1.02517	0.00662678	Up
Yipf6	1627.29	4.86897	5.02282	4.13904	2.10971	1.0243	0.0145197	Up
Atp6v1a	15317.5	51.7039	51.5229	49.1154	27.6865	1.02374	2.70199e-06	Up
Nol8	5730.23	13.1271	13.1981	12.0271	6.56748	1.02372	9.81514e-05	Up
Ccdc186	1781.45	5.06722	4.79109	5.26706	3.24604	1.02338	0.0124663	Up
Ccp110	3582.41	7.82769	7.78384	9.16921	6.13124	1.02308	0.000718534	Up
Epas1	1309.1	4.85511	4.68352	4.54199	2.55756	1.02118	0.0288731	Up
Trim23	1800.32	6.60926	6.69215	5.83457	3.09115	1.01961	0.0109232	Up
Cers4	1525.05	2.14432	2.44799	2.57377	1.68417	1.01835	0.025009	Up
Ercc4	2020.9	4.68188	4.591	6.7754	5.41649	1.01783	0.00720737	Up
Nceh1	2629.18	10.5515	10.8693	9.24406	4.84513	1.01765	0.00290184	Up
Lonp2	1627.84	5.78495	5.46234	6.33969	4.09407	1.01739	0.0167192	Up
Erbin	5463.54	15.5081	15.6801	11.9152	5.65549	1.01586	0.000155037	Up
Mef2a	1260.46	1.67562	1.5925	1.75262	1.08946	1.01549	0.0331418	Up
Ppard	2502.94	5.7643	5.75249	7.17549	5.05988	1.01464	0.00341887	Up
Mcm3ap	9076.16	23.658	21.9365	26.5983	17.6572	1.01422	7.33176e-05	Up
Gm13135	6239.19	42.9083	44.3066	36.1569	18.3942	1.01411	8.13347e-05	Up
Laptm4a	8899.66	101.992	103.676	96.5721	54.2773	1.01353	1.90134e-05	Up
Mbnl1	1813.92	1.8571	1.81873	1.97999	1.24	1.01314	0.0113313	Up
Tmem185a	1599.8	14.3495	13.9712	11.2835	5.52906	1.01246	0.0185784	Up
Sidt2	4929.8	18.2273	17.0724	19.9667	12.9562	1.01228	0.00046101	Up
Pwp1	3897.02	28.127	25.9579	25.636	14.3911	1.01196	0.0015787	Up
Cebpg	2097.83	7.56309	7.81111	7.13699	3.99233	1.00909	0.00726038	Up
Alg10b	6081.43	20.0341	19.6377	16.6876	8.57188	1.00878	0.00014846	Up
Fam83d	3050.95	14.1018	13.8666	15.966	10.5091	1.00874	0.00182274	Up
Zfp451	4946.62	6.00782	5.97392	6.32404	3.91267	1.00743	0.000249524	Up
Jmy	3173.52	7.21124	7.21544	6.98847	4.04024	1.00549	0.00163046	Up
Zfp385a	2201.39	15.7643	14.4386	18.8866	13.3379	1.00244	0.00906705	Up
Ctr9	5594.71	13.8098	13.2471	14.0817	8.60789	1.00235	0.000252081	Up
Cnnm2	2307.19	8.71298	8.03648	9.19298	5.84511	1.00225	0.00811569	Up
Srgap2	9149.9	13.3835	12.8994	15.3316	10.287	1.00195	3.51488e-05	Up
Ccdc43	3954.14	25.1032	24.1775	22.439	12.3175	1.00184	0.000998893	Up
Zfp715	1458.09	5.86922	6.14809	5.31908	2.87763	1.0012	0.0239245	Up
Usp38	3064.19	10.6862	10.8871	10.3836	5.99865	1.00116	0.00193553	Up
Tut4	5734.78	13.3866	13.8708	12.5915	7.04768	1.00099	0.000151573	Up
Pgm2l1	1141.77	2.44979	2.2984	2.34706	1.37385	1.00077	0.0494021	Up
Scyl2	3370.05	6.92596	6.74301	6.41687	3.61791	1.00019	0.00164889	Up
Amd2	5244.98	35.2352	37.9539	28.4213	13.884	0.999671	0.000296212	Up
Zfp212	1203.16	8.21346	8.30706	7.65523	4.2855	0.999326	0.0395438	Up
0610030E20Rik	1662.61	5.50769	5.49824	5.74011	3.53355	0.999178	0.0162822	Up
Ppil4	2753.96	9.05197	8.5784	8.157	4.53803	0.998279	0.00439571	Up
Hectd1	12193.7	16.8712	16.082	15.8753	9.1313	0.998052	2.88798e-05	Up
Atp11c	3160.93	9.61882	9.92798	7.48119	3.60057	0.997896	0.00191503	Up
Arl15	3277.84	20.1157	19.706	17.2318	9.12207	0.995758	0.00195666	Up
Zfp534	2727.56	20.2639	21.3413	16.8766	8.54301	0.99518	0.00353268	Up
Mreg	5255.68	46.9935	44.8552	45.2074	26.5067	0.995089	0.000416946	Up
Setx	24994.4	45.4423	43.7307	42.5391	24.3437	0.994563	4.89505e-06	Up
Klf11	1624.24	7.71367	7.9538	7.03792	3.86067	0.994485	0.0183428	Up
Naa30	2557.24	7.84352	7.88212	6.74697	3.55922	0.994415	0.00445084	Up
Leo1	2104.8	8.90916	8.0749	8.68053	5.22547	0.99399	0.013271	Up
Hspg2	26845.1	32.3114	29.406	39.5864	28.6638	0.993256	2.15713e-05	Up
Ei24	5238.65	20.4983	20.2841	21.9238	13.8808	0.992105	0.000267388	Up
Ankrd49	1494.32	5.89699	5.84974	5.44783	3.06249	0.991741	0.0240493	Up
Vcpip1	5551.23	12.2781	12.0955	10.4842	5.54669	0.989364	0.00027645	Up
Trim13	2141.29	26.3597	26.1108	25.1722	14.5617	0.988935	0.00848903	Up
Hsdl1	1443.85	8.41804	8.56726	9.05143	5.71853	0.988296	0.0258866	Up
Slc12a2	5628.99	11.4865	10.8759	9.37044	4.83627	0.988249	0.0005192	Up
Serinc5	1535.68	4.40943	4.10166	4.76078	3.09907	0.988021	0.0258265	Up
Atf6	1558.04	3.41095	3.48147	3.24205	1.85331	0.986064	0.0218902	Up
Klhl28	1706.95	4.59965	4.79234	4.6	2.72324	0.985813	0.0171404	Up
Top2b	4230.2	6.49481	6.42478	5.08777	2.51278	0.98504	0.00086312	Up
Urb1	7237.4	16.3763	16.1359	18.3226	12.0969	0.984782	8.87281e-05	Up
B3gnt7	4674.8	20.9784	21.6261	23.0294	14.7853	0.982068	0.000491527	Up
Phf6	2263.37	6.98752	7.1166	5.91332	3.0932	0.978606	0.0078994	Up
Prps1l3	5816.11	69.2538	68.8582	64.9322	37.1799	0.978309	0.000241942	Up
Esco1	2293.44	9.82561	9.63449	8.1738	4.26983	0.977671	0.0083523	Up
Peg3	8353.47	11.2677	10.822	12.8758	8.74932	0.977552	8.71795e-05	Up
Daam1	2095.12	5.15674	5.06184	5.10761	3.07135	0.976858	0.0103498	Up
Ankrd13a	7483.35	25.5639	24.4926	24.446	14.3992	0.976294	0.000166852	Up
Bmpr2	3515.5	4.05816	4.18147	3.64254	1.99361	0.975928	0.00166507	Up
Hook1	1754.56	4.20899	4.26197	4.10318	2.41445	0.975511	0.0170493	Up
Myorg	2315.06	10.4696	10.1969	9.2302	5.06603	0.975476	0.00832072	Up
Dstn	9741.73	110.988	108.59	93.0913	49.0251	0.975281	5.83376e-05	Up
L3mbtl3	1579.13	3.43406	3.38715	3.04508	1.6739	0.975088	0.023991	Up
Gm12263	1457.2	19.6374	19.3872	19.3212	11.5617	0.974402	0.0288495	Up
Rex2	8040.89	36.9817	42.6972	33.5562	17.8856	0.974162	0.000555798	Up
Itm2b	2733.55	21.6739	20.3189	18.7736	10.2862	0.973599	0.00667851	Up
Pten	11645.2	22.2033	21.8519	18.266	9.46262	0.973263	3.26611e-05	Up
D030056L22Rik	1408.83	18.2587	17.886	15.3552	8.10899	0.972931	0.0334605	Up
Etv1	2227.46	3.38031	3.28902	3.28432	1.95486	0.972713	0.00924681	Up
Kpna1	8745.4	21.8515	22.498	18.797	9.96639	0.971949	5.47754e-05	Up
Cth	3066.98	23.3691	23.0819	20.4287	11.1238	0.970184	0.00327859	Up
Celf2	1413.19	1.11498	1.08386	1.06018	0.621431	0.969995	0.0332398	Up
Gtf2e1	4457.06	14.7727	14.6573	13.4106	7.52072	0.96995	0.000797283	Up
Ctsc	2645.22	9.89279	9.70316	8.3193	4.4001	0.96954	0.00583686	Up
Aftph	3126.61	9.13473	9.48724	8.4445	4.7412	0.969207	0.00286158	Up
Phf3	19443.2	26.9765	26.1256	27.3967	16.9687	0.967886	1.12038e-05	Up
Purb	7868.59	20.9641	20.6643	16.8496	8.59563	0.966483	0.000130654	Up
Fam126b	1985.23	3.51188	3.47917	3.05283	1.65907	0.965279	0.0137971	Up
Sepsecs	1310.88	3.82227	4.02586	3.51696	1.96507	0.963856	0.041413	Up
Mars2	2006.24	3.30778	3.30307	3.64309	2.39316	0.963747	0.0126175	Up
Cnst	2166.77	4.85859	4.93371	4.75937	2.83261	0.961507	0.0103593	Up
Tiparp	3272.96	15.6871	16.4031	13.7664	7.43411	0.959539	0.00283834	Up
Usp31	3018.84	5.86703	5.7806	5.73565	3.44299	0.959079	0.00385075	Up
Zfp978	4273.36	67.7697	73.0799	61.2286	33.5379	0.958871	0.00134608	Up
Ldah	2374.48	6.11348	6.45606	6.49333	4.07901	0.958695	0.00855935	Up
Pom121	8743.11	29.629	29.4555	31.8385	20.5964	0.957896	7.76612e-05	Up
Lrp6	7569.4	11.5668	11.4609	10.4287	5.8596	0.957321	0.000150659	Up
Mfap1b	2169.65	14.2229	12.506	12.2496	6.8644	0.957164	0.0223922	Up
Pex13	1319.26	6.11576	6.21338	5.12705	2.69391	0.957124	0.0425914	Up
Cab39	6936.63	21.5099	21.7408	17.3681	8.8799	0.9554	0.000195081	Up
Fbxo15	7385.93	44.622	44.7396	42.2129	24.6051	0.955131	0.000150414	Up
Prdx6	5269.41	22.0556	23.6684	20.5525	11.5928	0.953862	0.000685129	Up
Pramef12	2221.9	18.1152	17.7667	16.2795	9.16673	0.953675	0.0112271	Up
Aqp3	4392.84	45.8011	47.3164	47.7847	29.9264	0.952164	0.00103167	Up
Pja2	2434.01	7.72744	7.55826	6.85123	3.82754	0.949954	0.00905256	Up
Ago3	2048.98	2.25426	2.24012	2.56594	1.74768	0.949833	0.0134866	Up
Azin1	6247.58	21.5413	21.664	18.067	9.57246	0.949461	0.000317869	Up
Nifk	6230.25	66.7772	66.4054	59.0974	32.8185	0.949355	0.000337559	Up
Sec24a	8131.94	15.3624	15.5882	14.5959	8.53481	0.949024	0.00011599	Up
Zfp317	3396.54	13.0755	13.5978	14.1547	9.13155	0.948563	0.00283483	Up
Zfp936	2748.7	16.0671	16.3559	16.7484	10.5469	0.948281	0.00564596	Up
Lypla1	8971.77	27.5313	28.9191	21.7176	10.8167	0.947522	9.6133e-05	Up
Hs2st1	3435.12	8.78486	8.83001	7.77864	4.31232	0.947226	0.00279113	Up
Smc5	3164.08	10.0459	9.40386	8.75107	4.90122	0.943841	0.00613671	Up
Gm12138	1846.01	41.5453	38.7373	36.7418	20.861	0.943839	0.0245376	Up
Fuca1	1622.79	10.2488	9.7223	9.58001	5.65856	0.943752	0.0305977	Up
Frmd6	2062.8	6.32791	6.00086	6.49519	4.14341	0.942795	0.0164948	Up
Fetub	3436.59	33.9811	34.868	34.457	21.2421	0.942486	0.00285206	Up
Itgb5	2084.22	12.3345	11.7023	11.1864	6.45319	0.942064	0.0169719	Up
Ythdc2	1806.02	3.97747	4.54123	3.78143	2.13991	0.940808	0.0296681	Up
Hccs	2162.89	9.59769	9.83996	6.99608	3.30362	0.940743	0.0136245	Up
Cops2	9678.5	61.8048	64.8001	45.2184	21.287	0.940114	8.79754e-05	Up
Kank1	2123.26	7.01138	6.54372	6.78571	4.15323	0.939407	0.0174181	Up
Gpalpp1	3938.89	15.0623	16.1366	13.3584	7.30539	0.939036	0.00227606	Up
Fam118a	1417.3	5.95282	5.77903	5.4332	3.13753	0.936922	0.0424057	Up
Ssbp3	3082.17	8.54038	8.28551	9.76839	6.77711	0.936264	0.00481371	Up
Rab5a	6515.65	27.1941	27.0479	21.9978	11.4436	0.935952	0.000400327	Up
Lrrc58	14575	36.4642	36.2825	30.8313	16.6246	0.935693	3.49044e-05	Up
Plekhb2	3907.29	9.92086	9.3664	9.61626	5.88687	0.935299	0.00309923	Up
Plcl2	1714.42	4.85383	4.46075	5.39962	3.72514	0.935272	0.0303872	Up
Gli3	3141.08	6.50586	6.72795	6.29683	3.74549	0.935195	0.00437721	Up
Ptprj	6459.91	15.5024	15.5096	14.9753	8.98899	0.933926	0.000365162	Up
Frs2	6483.25	15.5967	15.3507	13.8649	7.81766	0.933905	0.000436884	Up
Tut7	3338.5	4.08979	3.86638	4.78695	3.4155	0.933693	0.00447444	Up
E2f6	1653.72	5.93349	6.09901	5.5184	3.18738	0.933435	0.0281375	Up
Mapk9	3648.65	10.8294	11.1485	10.2378	5.99013	0.932847	0.00268181	Up
Adam9	2683.97	13.2058	12.5202	12.8092	7.84892	0.932389	0.00919039	Up
Prpf8	58658.7	156.124	146.022	157.345	99.9673	0.929898	2.47772e-05	Up
Eif2ak3	2032.17	7.00237	6.75293	6.44004	3.76931	0.927984	0.018839	Up
Plin2	2022.46	11.022	11.8736	11.1834	6.85024	0.927413	0.0193614	Up
Tmco1	3025.38	13.2635	14.0181	11.5165	6.25556	0.927341	0.00585583	Up
Nedd1	1669.09	9.12792	9.06774	7.11693	3.61602	0.925543	0.0309777	Up
Exoc4	10079.2	15.7487	15.2251	15.8104	9.94147	0.925326	0.000155504	Up
Lin7c	5188.28	25.739	25.5979	19.9399	10.08	0.924941	0.00106423	Up
Kif1c	2507.28	6.6724	6.2576	7.00168	4.60525	0.924881	0.0122161	Up
Flcn	2887.77	12.7874	11.5368	13.8365	9.45172	0.922793	0.0113945	Up
Fndc3a	6954.38	14.6621	14.626	13.017	7.35167	0.922348	0.000381189	Up
Atrn	1795.23	2.58658	2.55833	2.74009	1.79064	0.922048	0.024807	Up
Pik3r1	3510.92	7.36015	7.63357	6.30391	3.4181	0.921729	0.00366753	Up
Errfi1	1571.43	8.28795	8.78081	8.65428	5.47631	0.921696	0.0360013	Up
Tcn2	2991.94	27.2353	26.0611	27.2485	17.18	0.920865	0.0071944	Up
Clptm1l	4035.8	25.7108	25.7643	25.8883	16.1856	0.920551	0.0022594	Up
Elf1	2043.12	6.5585	6.42786	5.52553	3.0109	0.919768	0.0195973	Up
Zfp654	6532.81	22.3781	24.2208	18.0983	9.25658	0.919145	0.000669189	Up
Atp6ap2	5493.68	45.2613	45.0639	38.0014	20.5644	0.918754	0.000917234	Up
Kif1b	6170.74	6.75874	6.84854	6.79733	4.23494	0.918745	0.000543643	Up
Mapre1	10191.9	28.2373	28.3865	23.4251	12.5188	0.918657	0.000123893	Up
Magt1	4091.78	19.8322	19.0643	15.3485	7.86156	0.918142	0.00339071	Up
Aqr	16362.4	28.5603	28.6705	26.1054	15.1104	0.917097	3.52227e-05	Up
Mmut	2781.74	15.8079	14.9078	13.7129	7.75207	0.916674	0.0107145	Up
Alkbh8	2385.8	5.97378	5.65538	5.00278	2.74666	0.916233	0.0158461	Up
Rlim	16519.3	40.4513	40.6593	32.9301	17.3556	0.916117	3.78657e-05	Up
Vezf1	2440.69	10.7442	10.4101	10.2931	6.26434	0.914743	0.0127693	Up
Itgav	6220.07	12.472	12.2992	10.5435	5.77123	0.913585	0.000726471	Up
Kifap3	4027.74	22.1709	21.6789	17.8997	9.46779	0.912544	0.00319272	Up
Fbxo33	2015.88	9.44329	9.9172	8.17807	4.48295	0.911755	0.0209202	Up
Sh3bp4	2259.46	9.53852	8.52512	8.42312	4.92092	0.911348	0.0257923	Up
Nectin1	3810.13	11.8716	11.5236	11.1664	6.70892	0.910837	0.00373789	Up
Gm28437	153400	4133.93	4749.45	3325.41	1669.29	0.910326	9.02822e-05	Up
Ankib1	2845.28	6.42328	6.66603	6.51645	4.08155	0.908615	0.00815416	Up
Thumpd1	2788.34	18.7027	18.3616	17.9722	10.9578	0.908572	0.00897475	Up
Otud4	15747.5	41.9557	41.0754	35.4917	19.536	0.908487	7.50381e-05	Up
Arpp19	5961.49	25.8192	25.4058	21.989	12.1527	0.908266	0.000918833	Up
Cenpf	10493.9	14.9418	13.82	12.54	6.97672	0.907677	0.000674161	Up
Ireb2	17119.3	39.3349	39.8229	32.0165	16.9166	0.907582	4.02965e-05	Up
Katnbl1	3270.18	18.1396	19.2092	13.3822	6.44259	0.907478	0.00595398	Up
Rnf14	3061.97	12.8201	13.5338	12.0712	7.09209	0.906052	0.00720737	Up
Jmjd1c	13051.7	14.9842	15.2053	13.7798	8.04854	0.903896	7.99849e-05	Up
Qsox2	1884.75	8.35269	8.73846	7.48109	4.23703	0.903489	0.026274	Up
Slu7	1801.6	8.8801	9.48052	8.34391	4.88609	0.90254	0.0307345	Up
Sap30bp	3003.81	14.8945	14.4615	16.721	11.6488	0.902066	0.00773784	Up
Amotl1	3174.27	5.99125	5.9911	6.3172	4.14769	0.901191	0.00627033	Up
Ak1	3992.22	28.5516	26.5805	32.0281	22.5858	0.901162	0.00474568	Up
Gm13136	3503.69	26.5742	27.4976	20.1034	9.97866	0.900982	0.00497859	Up
Nkapd1	2279.58	8.95506	8.9835	7.94688	4.5362	0.900221	0.0165777	Up
Tns3	11154.5	19.332	18.5097	18.2558	11.1114	0.900193	0.000261154	Up
Ppm1f	2910.78	11.2947	11.0219	11.9008	7.88298	0.897831	0.00881595	Up
Taok1	13416.2	23.7294	23.0507	19.3899	10.4687	0.897002	0.000167634	Up
Spty2d1	1610.41	4.8543	4.90296	4.468	2.62534	0.896943	0.0397692	Up
Zfp992	1875.13	8.61316	8.32329	7.78088	4.56499	0.896802	0.0296614	Up
Brox	2080.85	8.35298	8.50101	7.90814	4.75158	0.893999	0.0216428	Up
Cep350	3612.35	4.56901	4.33812	4.15922	2.47324	0.893401	0.00654603	Up
Tmem59	3916.25	40.4773	40.0773	34.9763	19.6937	0.892815	0.00407165	Up
Hmox1	3751.53	43.256	44.1625	40.5878	24.2105	0.891967	0.00430256	Up
Thap12	4010.79	21.7039	20.9326	17.2086	9.12341	0.890131	0.00495899	Up
Nf1	6692.72	8.3731	8.60592	8.09114	4.93938	0.889673	0.000730956	Up
Bnc2	1995.75	4.58587	4.68461	4.88034	3.22738	0.889643	0.0246375	Up
Traf6	3287.14	8.71461	8.59671	7.78796	4.52012	0.889378	0.00710708	Up
Klf6	4635.08	22.9142	22.2569	19.1639	10.5866	0.889336	0.00298634	Up
Anxa6	2422.04	16.9268	16.4523	15.8161	9.5613	0.888899	0.0166054	Up
Ajuba	4162.47	22.0113	20.8473	23.037	15.3897	0.888791	0.00442818	Up
Zfp607b	1754.67	6.07815	5.76477	6.46807	4.37728	0.888195	0.0370093	Up
Shprh	3864.94	5.3415	5.23376	5.44682	3.52923	0.886995	0.00447371	Up
Ctnnd2	1708.82	3.12344	2.94612	3.39239	2.34066	0.886829	0.0403031	Up
Bsdc1	1709.07	5.83116	5.44278	6.16728	4.1811	0.886467	0.0421036	Up
Galnt7	1702.39	7.31704	7.5183	5.43555	2.68909	0.885373	0.0395171	Up
Twistnb	3201.94	14.1153	14.5029	10.3343	5.05389	0.884043	0.00797043	Up
Bcl10	2001.3	9.33691	9.89356	7.73085	4.13601	0.883599	0.0274907	Up
Gm10053	4192.04	105.391	104.882	70.805	32.6207	0.883327	0.00426333	Up
Yme1l1	10935.7	29.6831	31.0216	23.712	12.3877	0.883214	0.000219744	Up
Sesn3	6137.94	8.37406	7.9487	7.65444	4.59287	0.883153	0.00184671	Up
Brix1	7255.56	57.3464	57.0213	47.8576	26.3104	0.88277	0.000744468	Up
Rbm38	4073.36	26.4162	26.2795	28.7774	19.6316	0.882122	0.00378314	Up
Sde2	3367.45	21.7063	20.7842	17.1802	9.15277	0.882089	0.00900227	Up
Acvr1b	2816.05	12.9457	12.8145	12.1666	7.37776	0.881519	0.011405	Up
Frrs1	6699.04	19.3151	19.4334	17.0172	9.75162	0.88067	0.000877211	Up
Ube2o	4087.52	16.1146	14.6642	14.9665	9.22566	0.880583	0.00832072	Up
Tmem168	3059.42	11.719	11.5661	9.162	4.79766	0.879065	0.0101348	Up
Nomo1	7198.39	24.5484	22.321	23.9898	15.4361	0.877678	0.00259796	Up
Dync1li2	2827.47	10.2562	9.28722	8.73972	5.04547	0.875597	0.020552	Up
Fndc3b	2778.64	4.90087	4.93398	4.58857	2.7706	0.875061	0.0123424	Up
Srp72	10243	38.2028	37.1205	33.0111	18.8891	0.874066	0.000459696	Up
Rap1b	3169.77	25.9034	23.9179	18.6992	9.38975	0.873487	0.0159607	Up
Haus3	1764.61	9.91767	10.746	7.71529	3.92291	0.872635	0.0426185	Up
Papolg	2504.83	10.1037	10.1502	7.93142	4.16488	0.870712	0.0176293	Up
Rxylt1	1656.91	6.15036	5.9626	5.55374	3.30334	0.870386	0.0477675	Up
Amd1	5641.07	35.4169	35.9093	27.3555	14.1536	0.868315	0.00186956	Up
Lcor	5172.05	8.15273	7.74992	7.90359	5.01574	0.867381	0.00336089	Up
Zfp36l1	4983.56	33.0737	33.9647	31.8175	19.605	0.867361	0.00258513	Up
4930453N24Rik	3373.12	12.0939	12.3643	10.1601	5.61844	0.86645	0.00815416	Up
Polr3b	5504.88	21.8275	21.1755	19.6491	11.6801	0.866406	0.00248634	Up
Utrn	16665.1	19.8741	18.9669	18.7675	11.6549	0.866051	0.000256239	Up
Gtf2a1	7064.98	25.0053	24.5883	19.9744	10.7352	0.865835	0.00123393	Up
Cltc	42302.3	106.97	103.627	91.0179	51.774	0.863887	6.74354e-05	Up
Isoc1	1763.75	10.9648	11.1973	9.50621	5.4068	0.863419	0.0417662	Up
B3gnt5	3001.05	13.8499	14.5373	8.68341	3.76648	0.862649	0.0125655	Up
Dnajb1	4218.62	27.7022	26.5175	24.6841	14.6465	0.861707	0.00607676	Up
Ints2	4915.46	9.74725	9.57239	8.58201	5.0048	0.861539	0.00335527	Up
Trappc10	2058	4.59567	4.44964	5.23068	3.77346	0.860846	0.0298856	Up
Zzef1	4104.15	4.65569	4.63537	5.02763	3.44862	0.859627	0.00504722	Up
Fam102a	4278.47	13.2476	13.1411	14.1735	9.66338	0.859482	0.00452742	Up
Cd24a	7597.9	64.2664	61.2109	53.4716	30.1084	0.858857	0.00169282	Up
Sesn2	6587.87	37.5304	33.5607	38.1656	25.7606	0.858655	0.00506131	Up
Bach1	5086.24	17.6837	16.5528	15.297	8.94083	0.857212	0.0052917	Up
Tbc1d8	2829.54	9.49856	9.68316	11.1645	8.15632	0.856172	0.0140047	Up
Tnks	9300.85	13.0718	12.7092	11.6717	6.92814	0.855806	0.000769413	Up
Akap13	4036.25	3.6264	3.69636	3.80384	2.53665	0.855	0.00562213	Up
Adam10	5507.7	25.0498	25.2334	19.2102	9.98117	0.853962	0.00256655	Up
Zmpste24	4332.88	13.2803	13.9405	10.3664	5.39774	0.853563	0.00510487	Up
Arl5a	6321.07	27.0391	26.6381	19.4548	9.6691	0.853184	0.00216399	Up
Bcl9l	2720.5	6.30494	6.48169	6.79857	4.63235	0.851953	0.016342	Up
Bag4	2842.31	8.78835	8.67737	7.22205	3.99895	0.851531	0.0158892	Up
Zbtb44	11575.8	27.0407	25.9583	22.3883	12.5799	0.851229	0.000699325	Up
Camsap2	4146.23	9.63312	9.23291	8.31931	4.84215	0.850591	0.00729509	Up
Zfp62	2528.19	9.01568	8.64147	7.60966	4.35258	0.848257	0.0236008	Up
Aasdhppt	2735.94	20.9834	20.9486	16.9703	9.27169	0.846179	0.0178884	Up
Manea	1976.71	9.43387	9.99487	6.36345	2.95067	0.845508	0.0396476	Up
Zbtb21	3171.3	9.82814	9.53155	9.82412	6.43636	0.844116	0.0130168	Up
Lyst	2470.34	2.84683	2.81607	2.70522	1.69179	0.843643	0.0226933	Up
Zfyve26	7764.23	7.80307	7.30402	8.29435	5.777	0.842884	0.00210661	Up
Csnk1g1	6285.18	8.00545	7.76229	7.82066	5.03388	0.842825	0.00240676	Up
Eea1	2434.21	5.57426	5.58818	4.43997	2.39765	0.842797	0.0241865	Up
Rab2a	4399.79	47.4902	47.4683	34.1695	17.0131	0.842725	0.00595316	Up
Zfp987	2606.07	18.493	20.0816	14.5808	7.621	0.842373	0.0231458	Up
Fnip1	6300.07	19.6504	19.3339	15.4646	8.32178	0.842024	0.00245692	Up
Usp34	25044.2	29.2176	28.6744	24.5274	13.9225	0.841312	0.00015559	Up
Rad50	2321.07	9.52646	8.49121	7.99492	4.66568	0.84082	0.044019	Up
Rb1cc1	3459.46	5.21049	4.89994	4.23404	2.37211	0.840774	0.0146063	Up
Tm9sf3	7076.61	19.2843	20.2123	14.7963	7.65601	0.840695	0.00161697	Up
Haus2	1910.64	12.8988	12.8733	10.5321	5.82092	0.839762	0.0428725	Up
Lifr	10511.5	20.7164	20.4806	17.7892	10.2728	0.839394	0.000673142	Up
Ptp4a2	9012.26	45.892	45.9913	35.4183	18.6908	0.838494	0.000929535	Up
Zfp955b	1977.27	7.02851	7.36186	6.23398	3.63262	0.838376	0.0399478	Up
Serinc1	5681	22.9472	24.0976	19.8847	11.3621	0.838295	0.00304292	Up
Rab6a	6394.45	39.8215	38.9833	28.4901	14.2453	0.83739	0.00286738	Up
Pcyt1a	2205.71	6.38386	6.54949	5.26209	2.91203	0.835932	0.0314401	Up
Slx4	3370.23	8.17365	7.99883	8.91033	6.27626	0.835916	0.0115668	Up
Cdkn1a	6985.84	38.0107	33.9038	40.0248	28.1794	0.834922	0.00620951	Up
Gm13910	3163.89	49.3435	51.3652	37.2027	19.0897	0.834748	0.0140448	Up
Herpud2	1892.61	6.78587	7.09992	5.77723	3.26728	0.832866	0.045994	Up
Pik3cb	4335.51	12.9108	12.6451	10.9424	6.29316	0.832728	0.00713932	Up
Noa1	1978.91	10.6315	10.3729	8.84036	5.01752	0.831272	0.0438847	Up
Pura	2046.39	7.71117	7.4353	5.99153	3.2312	0.829769	0.0436018	Up
Atf7ip	12794	11.9829	11.8072	12.1075	8.02998	0.82963	0.000498648	Up
Csrnp2	2375.13	11.3061	10.697	10.2665	6.32058	0.829164	0.0324622	Up
Tle3	9104.21	16.6702	15.9333	14.3989	8.4934	0.828285	0.00172993	Up
Eif5b	10555.2	23.516	23.6132	19.096	10.5565	0.82826	0.000752409	Up
Ergic2	3906.15	12.0027	11.4213	11.0169	6.83746	0.827712	0.0109473	Up
Zmiz1	2447.14	4.11874	4.23854	3.5096	2.00384	0.827193	0.026719	Up
Sacs	5341.71	5.55398	5.21217	4.88528	2.94348	0.82629	0.00672882	Up
Yipf5	2987.59	16.6153	17.6593	13.5131	7.35583	0.826152	0.018274	Up
Palld	3003.26	5.76359	5.64735	5.66304	3.68472	0.825982	0.0173131	Up
Pcsk6	3949.69	14.7112	15.6743	14.4965	9.21385	0.825873	0.00990001	Up
Ercc6l2	3521.14	4.71775	4.90437	4.27258	2.55873	0.82345	0.0120488	Up
Zbtb11	3066.12	8.87535	8.65541	7.44974	4.27914	0.823391	0.0180466	Up
Ppp4r3b	6242.5	24.6814	24.8001	18.5638	9.66842	0.823233	0.00300659	Up
Kbtbd8	3707.3	17.0039	15.6347	12.4605	6.52391	0.822949	0.0192055	Up
Pnpla8	2165.65	3.50491	3.32706	2.62065	1.38226	0.822715	0.0439211	Up
Ythdf3	10852.4	44.2512	45.0252	35.162	19.0804	0.822643	0.000752479	Up
Zfp24	2586.32	9.46457	8.96277	7.08157	3.74026	0.82244	0.0311681	Up
Gna13	10407.6	35.4268	34.8633	28.7159	16.0105	0.821082	0.00106004	Up
Golgb1	6145.29	10.785	9.89541	9.91187	6.24942	0.820671	0.00697192	Up
Phf8	5307.05	11.7152	11.6379	10.6329	6.48198	0.820345	0.00461187	Up
Znrf2	4359.93	15.5253	15.5368	12.3047	6.70876	0.820013	0.00768834	Up
Ube3a	5761.15	6.13101	6.20976	4.84405	2.62471	0.819624	0.0037414	Up
Rybp	11495.4	54.838	54.6857	41.0171	21.3723	0.818674	0.000833148	Up
Gm8935	3075.67	24.4599	25.6186	18.3643	9.45012	0.818601	0.0178833	Up
Acap2	5076.3	15.5904	15.1625	12.473	6.91885	0.818084	0.00636454	Up
Vps50	4243.37	7.62612	7.93411	7.46069	4.76991	0.818071	0.00821998	Up
Smc3	6767.85	27.7205	25.9531	21.357	11.6244	0.81697	0.00552113	Up
Zfp871	5800.93	11.1515	10.952	9.46004	5.48999	0.816541	0.00430256	Up
Nr1d2	2234.26	8.68601	9.07251	7.36349	4.19158	0.816261	0.0363692	Up
Dld	2223.95	13.7979	12.8624	10.5015	5.66997	0.815972	0.0472721	Up
Prkar1a	8056.03	40.5062	39.9718	33.1565	18.6747	0.815751	0.00197766	Up
Plcb4	2735.15	6.19362	6.0135	5.80448	3.66701	0.815156	0.0244454	Up
Nbeal1	6632.06	4.96474	4.85068	4.25159	2.49255	0.81515	0.00327859	Up
Slc39a10	7417.54	26.7159	25.8902	21.6239	12.1395	0.815035	0.00289422	Up
Ubl3	4086.59	10.5282	10.0487	9.47052	5.82022	0.814189	0.0114392	Up
Trpm7	12235	21.8529	22.479	20.1459	12.3506	0.81368	0.000693055	Up
Tcea1	9100.76	71.1044	78.9404	44.072	19.131	0.813323	0.00242306	Up
Setd2	16459.6	32.7181	31.7836	27.8729	16.3152	0.813316	0.000617298	Up
Prpf39	2082.31	3.24046	3.26749	3.46734	2.41553	0.811753	0.0423098	Up
Ddx42	7440.03	36.6839	35.2535	32.9262	20.1963	0.811338	0.00307778	Up
Nol11	6270.06	25.9726	24.9252	20.6597	11.499	0.810613	0.00504648	Up
Tug1	8618.84	18.7091	19.2118	15.8331	9.08898	0.808459	0.00163661	Up
Jarid2	13631.6	30.2421	28.5214	25.7059	15.1967	0.808128	0.00157105	Up
Mfsd14b	3170.75	12.6066	12.6314	9.96747	5.45525	0.808036	0.018328	Up
Parg	6542.58	24.538	23.1675	20.6254	12.0886	0.806594	0.0056354	Up
Ghitm	3754.14	22.2475	22.3921	17.0928	9.13919	0.806024	0.0127763	Up
Eri1	2866.29	7.41786	7.38347	5.3631	2.74027	0.805946	0.0243761	Up
Gpbp1	7712.49	43.1239	44.914	33.8076	18.1872	0.80568	0.00231608	Up
Dbr1	2114.72	18.1144	18.9725	14.89	8.31255	0.805242	0.0453415	Up
Dmxl2	2161.01	3.36255	3.3485	3.0133	1.83354	0.804399	0.0427524	Up
Prep	11982.2	22.8616	20.4321	21.0983	13.575	0.803795	0.00511391	Up
Kidins220	2859.9	6.56501	6.35202	6.37574	4.17786	0.803498	0.0247274	Up
Gbf1	6160.15	11.3116	10.8525	10.9882	7.22444	0.802597	0.00508605	Up
Fam8a1	4995.02	29.1088	31.074	21.4038	10.8729	0.801886	0.00758736	Up
Pafah1b1	12016.4	27.8656	27.2259	21.6708	11.8422	0.801002	0.00131207	Up
Prps2	6035.84	36.1419	36.6847	25.1344	12.411	0.799834	0.00466072	Up
Car13	3311.66	31.698	33.8849	23.9988	12.4938	0.79964	0.0192579	Up
Dek	8627.01	65.3717	63.1588	42.8152	20.4428	0.799142	0.00343482	Up
Cdc42bpg	3103.23	7.79147	6.90264	11.2669	10.4958	0.798963	0.0297492	Up
Atp6v1b2	9475.13	37.4918	37.3897	32.5796	19.3851	0.798566	0.00166631	Up
Suco	4520.49	11.4394	10.6143	8.91496	4.96339	0.797711	0.0153813	Up
Oxct1	5319.1	32.1627	30.593	25.2131	14.0084	0.79735	0.00906223	Up
Plpp3	2279.34	15.0369	14.9019	13.2831	8.03402	0.796599	0.041119	Up
Cd38	2987.63	16.8831	16.8866	13.3487	7.36691	0.795042	0.0238096	Up
Vps35	11584.2	29.0205	29.6807	21.9591	11.6163	0.794624	0.00113133	Up
Smarca5	9216.75	27.2636	27.4871	19.4037	9.81055	0.794561	0.00196887	Up
Tmem87a	2417.65	6.63184	6.13344	6.13574	3.93999	0.793854	0.0459918	Up
Zfp655	4694.02	17.3462	18.0973	15.1453	8.94672	0.793716	0.00879762	Up
Qk	19753.9	30.4228	30.8973	23.937	13.1143	0.792376	0.000475482	Up
Fancm	9493.14	17.9206	16.378	18.0237	12.4369	0.792091	0.00494141	Up
Ermp1	4383.29	10.0288	10.3977	8.23366	4.64333	0.791144	0.0104312	Up
Camsap1	5545.38	12.9372	12.9928	12.767	8.44558	0.789556	0.00606691	Up
Peli1	2314.69	7.85858	7.66674	6.14073	3.39234	0.78905	0.0451292	Up
Nhlrc2	3725.95	8.96047	8.83191	7.83463	4.73164	0.787797	0.0160554	Up
Nexmif	5991.45	11.5531	12.0524	8.66882	4.54607	0.787241	0.00561006	Up
Gcc2	4427.55	10.5251	10.0784	7.82186	4.17673	0.787093	0.0142223	Up
Yeats2	5129.51	8.2416	7.6965	9.0045	6.62418	0.786888	0.0104337	Up
Hivep1	3179.59	7.29308	7.05834	6.23135	3.71516	0.786849	0.0241917	Up
Rapgef2	2733.36	4.19316	4.17169	3.45656	1.98498	0.786802	0.0307861	Up
Pdia3	18887.4	133.932	130.796	104.436	57.6859	0.786016	0.000863666	Up
Tpp2	10264.3	22.8291	22.2267	17.572	9.61685	0.785353	0.00242306	Up
Stag2	5302.13	15.3344	14.9133	10.1868	4.95028	0.785246	0.00973034	Up
Cnot6	6179.09	20.4409	20.3243	16.3651	9.19663	0.784091	0.00566045	Up
Lrba	6004.28	6.76508	6.43099	5.59462	3.27159	0.783809	0.00822559	Up
Unc5b	2510.99	8.0405	7.89715	7.64166	4.958	0.782693	0.0376274	Up
Mrps2	6285.41	45.3984	44.6536	39.2857	23.6092	0.782649	0.00569332	Up
Nipbl	12691.9	30.1251	29.3091	23.2931	12.8197	0.782219	0.00179331	Up
Agpat5	4071.02	8.16589	7.88285	6.78805	3.97076	0.782178	0.0158157	Up
Tab3	4816.07	16.1203	16.4906	12.2593	6.55929	0.781982	0.00944894	Up
Thoc2	9917.23	17.5884	18.1965	12.9611	6.73839	0.781266	0.00200773	Up
Esf1	3332.63	16.7051	15.8496	13.0437	7.29305	0.780886	0.026586	Up
Cbll1	3580.19	19.3873	20.7827	15.0681	8.09238	0.780242	0.0202007	Up
Cul4b	17698.5	105.291	106.896	74.1182	37.4064	0.778207	0.000781719	Up
Col4a3bp	3235.96	8.96949	8.84485	6.57456	3.45961	0.777977	0.0250007	Up
Cstf3	4050.47	15.2513	14.5079	12.1871	6.95562	0.777027	0.0186867	Up
Stard3nl	2581.42	9.6006	9.63375	8.41486	5.09369	0.777023	0.0368078	Up
Slf2	6255.69	18.7287	18.1376	14.4781	8.00594	0.776287	0.00742083	Up
Apc	22085.6	29.9883	29.2066	24.2187	13.85	0.776246	0.000869601	Up
Ppp6c	7289.96	37.1395	38.9368	26.6128	13.511	0.776016	0.00437137	Up
Riok3	4242.72	8.12355	7.99198	7.08	4.29609	0.775297	0.0140487	Up
Dck	3356.29	19.1212	20.9711	14.8662	7.95186	0.774977	0.026899	Up
Las1l	2769.08	7.29947	6.80303	6.25283	3.80533	0.774094	0.0419492	Up
Laptm5	12466	66.1572	70.578	60.115	36.8882	0.770927	0.00213893	Up
Camsap3	7556.72	22.3978	23.1397	24.6267	17.8152	0.77072	0.00434927	Up
Kbtbd2	3920.08	21.1776	21.9708	16.1955	8.71997	0.770678	0.0169531	Up
Hacd2	2977.36	16.2061	17.0628	14.405	8.72313	0.770536	0.0304228	Up
Tcf12	4496.66	6.01123	5.9207	5.34142	3.30105	0.769902	0.0130746	Up
Mrpl16	2380.29	15.0938	15.6826	13.8987	8.69903	0.769613	0.0468227	Up
Atmin	11668.1	51.911	49.6537	42.9904	25.3338	0.768664	0.00305901	Up
Efr3a	8772.29	16.7628	17.2229	13.2424	7.35318	0.768054	0.00316503	Up
Rab14	8032.11	12.8688	13.0992	10.2304	5.73143	0.766215	0.00392716	Up
Trim33	11364.4	25.7927	26.0418	19.6655	10.682	0.765465	0.00208757	Up
Zfp990	4891.01	30.3126	32.2249	23.6802	12.9153	0.76497	0.0123331	Up
Frmd8	2654.33	10.1415	9.85707	10.1848	6.99818	0.764496	0.0399078	Up
Wdr3	4325.7	18.0061	17.5011	14.747	8.59608	0.763867	0.0165571	Up
AW549877	7676.9	30.9759	33.4104	25.7017	14.6623	0.763178	0.00605227	Up
Vps13d	8661.3	6.80517	6.47774	6.85446	4.76004	0.761627	0.00502101	Up
Cers6	6263.36	14.8218	15.3029	12.5671	7.40611	0.761626	0.00706144	Up
Lmbrd2	3799.72	10.4555	10.2377	7.09562	3.54797	0.761526	0.0227368	Up
Fyttd1	7986.11	27.642	28.7502	19.2325	9.63777	0.760903	0.00446794	Up
Spred1	4028.58	13.8565	12.97	9.97292	5.30435	0.759952	0.0263135	Up
Prdm2	4511.68	12.1206	11.7337	11.6496	7.7554	0.759842	0.0152357	Up
Kctd3	3126.65	8.04961	7.47383	7.21973	4.60572	0.758498	0.0386834	Up
1700017B05Rik	2644.02	10.1806	9.52955	9.72098	6.51063	0.758257	0.048591	Up
Fam168a	3002.12	8.24959	8.10246	7.88441	5.20947	0.75809	0.0326041	Up
Atp13a3	14085	32.1551	31.6196	23.8673	12.8466	0.757318	0.00212921	Up
Sec24b	4448.09	14.4721	13.6923	14.4417	10.0014	0.756156	0.018137	Up
Usp32	6223.71	18.3971	18.344	13.5167	7.18908	0.756135	0.00823834	Up
Ubxn4	3822.71	18.2728	17.2202	14.4453	8.30375	0.753853	0.0276712	Up
Hspb8	4579.59	48.2739	48.2695	43.2799	27.0607	0.753849	0.0145197	Up
Exoc5	3350.69	4.02652	4.14273	3.22279	1.82161	0.7538	0.0271399	Up
Arhgap11a	4058.23	16.3289	15.1314	13.993	8.63219	0.753513	0.0269872	Up
2900097C17Rik	4234.66	19.7107	19.1935	14.4453	7.73683	0.753371	0.0198479	Up
Ythdc1	5912.68	8.46722	8.83046	8.15927	5.34068	0.753337	0.00918391	Up
Mga	26177.3	36.7545	36.3853	30.2681	17.7329	0.752726	0.000905195	Up
1810013L24Rik	5066.1	22.1897	20.8663	18.4371	11.0524	0.752282	0.0174588	Up
Tcf20	9083.77	22.5896	21.8413	20.6447	13.2586	0.752133	0.00485072	Up
Osbp	3562.32	16.6845	16.4041	14.4549	8.84657	0.752054	0.0252995	Up
Gtpbp4	7157.45	16.9917	16.1345	12.8423	7.11021	0.751887	0.00976445	Up
Rasa1	3462.25	10.4866	10.5324	8.06968	4.45636	0.751808	0.0264209	Up
Spag9	4183	8.22418	7.84962	6.59388	3.82413	0.75176	0.0222132	Up
Rab18	4499.1	14.7504	15.1436	10.8815	5.77632	0.749972	0.0159944	Up
Ddx24	7889.97	19.6913	18.988	17.9026	11.4797	0.748821	0.00662949	Up
Cycs	3548.62	23.6475	25.456	16.4751	8.23512	0.748555	0.0284549	Up
Naa25	7330.01	18.9662	17.5914	16.2125	10.0059	0.748406	0.0115956	Up
Pgrmc1	4667.23	58.3833	56.7947	41.3497	21.6024	0.748012	0.0180466	Up
Hnrnpul2	8507.97	26.5437	24.5941	21.3288	12.5279	0.747607	0.0101991	Up
Secisbp2l	3995.17	10.4014	9.57208	8.97016	5.59433	0.746537	0.030985	Up
Epc2	5630.72	26.4455	28.536	19.627	10.329	0.746342	0.0127247	Up
Ankrd13c	5319.88	9.98239	9.57436	8.29987	4.96509	0.746205	0.0147576	Up
Wdr37	2740.46	5.47897	5.2961	4.42937	2.58528	0.745401	0.047612	Up
Fam129a	2756.06	8.32812	8.25647	6.37214	3.53117	0.745167	0.044819	Up
Cdc42	14767.1	115.676	114.178	81.0557	41.8808	0.74507	0.00246968	Up
Ppp3r1	6514.61	48.1239	48.8497	31.0207	14.8565	0.744452	0.00865572	Up
Mrtfb	4323.2	9.68411	10.1383	8.81321	5.532	0.74331	0.0189421	Up
Pmm1	5702.51	39.211	35.1567	39.3544	28.026	0.743065	0.0220446	Up
Map2k4	4924.19	22.4383	23.2004	18.5123	10.7779	0.742729	0.0144574	Up
Tacc1	4515.3	8.15203	8.38429	6.57401	3.76422	0.742311	0.0170871	Up
Gm7993	7492.71	124.084	118.917	91.3026	49.6057	0.741647	0.00958566	Up
Snu13	6219.66	47.3068	49.4168	35.2174	18.8186	0.741561	0.0095826	Up
Dcp2	12979.4	34.0845	33.1621	25.0103	13.499	0.741318	0.0036236	Up
Ado	3114.42	14.8124	13.7423	12.4191	7.57416	0.741217	0.0466869	Up
Dyrk3	3145.45	21.0149	20.2202	18.0152	11.0779	0.739582	0.0387602	Up
Mcl1	8373.27	55.1944	50.93	42.9965	24.775	0.739038	0.0124663	Up
Stag1	8501.54	16.1082	16.1395	12.2078	6.72057	0.73724	0.00585456	Up
Itprid2	3184.67	11.8005	12.188	10.2059	6.19538	0.737127	0.0350452	Up
Sec16a	18400.3	40.0305	38.4113	38.2688	25.7678	0.736956	0.00240968	Up
Neo1	12921.2	31.7498	32.119	26.0754	15.2786	0.736735	0.00271751	Up
Dnaja2	6273.48	48.8484	47.1155	34.9445	18.5836	0.735869	0.0131232	Up
Nxt2	3114.4	23.0596	24.015	15.0621	7.27052	0.735171	0.0387996	Up
Tmem184b	3557.49	15.4298	14.9422	14.1869	9.24246	0.734813	0.030841	Up
Rnf7	4721.64	78.6642	78.643	60.8067	34.0935	0.734415	0.0176591	Up
Fam117b	2780.38	8.50604	8.54215	6.44379	3.55183	0.733616	0.0478607	Up
Dync1h1	38164.5	49.2534	44.6339	47.1936	32.4432	0.733112	0.00447444	Up
Gtse1	10237.4	76.531	71.8928	70.587	46.5663	0.732801	0.00730017	Up
Rab10	5084.15	32.3741	33.0199	24.1329	13.0709	0.732764	0.0153253	Up
Hsph1	5928.03	18.4125	17.1574	14.2019	8.13645	0.730193	0.0194627	Up
Akap9	5306.54	5.10222	4.89592	4.36445	2.69612	0.729683	0.0175107	Up
Sptbn1	18401.5	23.0059	21.5844	18.8265	11.2977	0.729329	0.004627	Up
Ubqln1	8553.29	41.718	41.4224	34.3262	20.3479	0.72883	0.00658353	Up
Rragc	4092.17	26.0271	25.3863	22.0844	13.4986	0.728162	0.0255728	Up
Tnrc6c	5755.53	8.92476	8.24903	8.69396	6.03912	0.728063	0.0193293	Up
2610021A01Rik	3649.93	16.9087	16.2423	12.8985	7.26754	0.727657	0.0348538	Up
Virma	6631.2	19.8362	19.5097	16.6055	10.0217	0.727259	0.0107023	Up
Tln1	14236.5	29.9695	27.4866	27.5614	18.3273	0.726892	0.00776918	Up
Hmgxb4	4325.91	18.209	17.2718	14.6343	8.64462	0.726003	0.0279241	Up
Stx12	2888.38	20.2746	20.6516	15.0965	8.20653	0.72516	0.047651	Up
Sec23a	10197.8	46.8387	48.67	34.9352	18.9066	0.724448	0.00507236	Up
Itsn2	3550.51	5.70402	5.32215	4.6989	2.84793	0.723985	0.0427524	Up
Pkp4	7514.8	27.4142	26.7791	24.1451	15.2442	0.723746	0.00924681	Up
Naa15	15831.7	23.7232	23.5231	16.7116	8.76637	0.723168	0.00311698	Up
Zbtb34	4835.57	16.4018	15.7834	12.6062	7.16016	0.723059	0.0225436	Up
Epha4	8344.34	21.607	19.999	19.4137	12.6632	0.722892	0.0130168	Up
Uqcrfs1	3389.54	56.215	54.1658	42.3568	23.6777	0.722558	0.0412367	Up
Map3k7	5462.46	17.7302	17.0581	15.6756	9.98918	0.720905	0.017782	Up
Gm17067	3164.46	19.5489	20.8497	13.6483	6.96118	0.720528	0.0445222	Up
Bod1l	6697.4	12.077	11.2534	10.1131	6.22778	0.720001	0.0176002	Up
Sirt1	5268.39	21.5928	23.2161	16.3489	8.88301	0.719954	0.0189873	Up
Mtr	6392.19	15.5074	15.0351	13.8639	8.90238	0.719244	0.0132818	Up
Zmynd8	7518.7	14.277	13.2215	12.7171	8.25312	0.719208	0.0154874	Up
Ildr1	5865.9	28.2589	30.1737	24.0622	14.4199	0.718885	0.0159462	Up
Alg11	3102.16	14.5215	14.4029	10.117	5.27239	0.718815	0.0465186	Up
Ric1	5129.51	9.87314	9.99148	8.67893	5.42803	0.718485	0.0173432	Up
Tgs1	3830.24	15.3495	15.8627	12.5658	7.37459	0.717365	0.0301767	Up
Ncoa2	7631.68	10.5114	9.98937	8.78206	5.3766	0.716896	0.0125928	Up
Wasl	6359.64	23.2885	23.9513	16.8756	8.9908	0.716532	0.012419	Up
45176	6893.71	13.8921	14.3096	9.20294	4.5571	0.716287	0.0109232	Up
Zbtb43	3220.36	13.4583	12.7603	10.9644	6.58514	0.716032	0.0496467	Up
Chd9	5820.48	5.19509	5.05827	4.64035	2.98029	0.715145	0.0159511	Up
Cndp2	4175.15	21.1775	19.6572	17.871	11.1184	0.71512	0.0366505	Up
Diaph2	4388.45	8.47543	8.66694	6.32589	3.4637	0.713487	0.0246489	Up
Ankfy1	8930.85	16.8865	16.6188	14.0054	8.45175	0.713356	0.0079688	Up
Txnrd1	12877.1	40.8174	39.3248	31.1215	17.6708	0.711694	0.00632931	Up
Khdrbs1	8081.45	29.2951	27.6319	20.9588	11.3875	0.709226	0.015333	Up
Tmed10	4344.01	16.5258	16.4922	12.759	7.25265	0.709142	0.0267895	Up
Hdac2	8883.72	44.5416	41.7133	34.5726	20.1145	0.709064	0.0138787	Up
Mphosph8	4033.02	25.8825	25.2655	18.567	10.0152	0.708331	0.0336785	Up
Prpf3	4558.45	16.35	15.2822	15.2996	10.3674	0.708312	0.0312928	Up
Atp1b3	5315.31	48.5706	49.239	38.136	21.8925	0.707131	0.0187018	Up
Pdzd8	5111.17	19.0215	18.8889	14.5094	8.18767	0.707115	0.0210832	Up
Dst	38835.3	16.9896	14.9363	19.2201	15.4794	0.706681	0.00955666	Up
Ubr4	39952.7	45.0494	41.6808	42.341	28.9233	0.705865	0.00448944	Up
Abca1	11076.1	23.287	22.833	18.6979	11.0499	0.705789	0.00681277	Up
Klf9	11092.4	50.282	49.5223	40.1312	23.5762	0.705346	0.00662454	Up
Rlf	12009.9	27.0347	27.8861	21.9606	12.908	0.704772	0.00531591	Up
Shroom2	6147.34	15.4522	15.6938	13.0355	7.93894	0.704415	0.0149618	Up
Tpp1	10858.3	43.9098	42.7551	38.3838	24.3803	0.703943	0.0072319	Up
Tmem209	5955.28	13.3899	12.8205	10.5188	6.15788	0.703769	0.0203875	Up
Fam91a1	8389.56	28.4025	27.3181	21.6998	12.4043	0.703472	0.0123965	Up
Cdk11b	3908.05	21.0382	21.2679	19.2212	12.5144	0.703257	0.03267	Up
Togaram1	7536.71	13.1613	13.0334	10.5073	6.17249	0.702931	0.0116819	Up
Golph3	6835.01	46.8377	49.0495	34.3325	18.5042	0.702645	0.0134838	Up
Kat6a	12052	28.78	28.8171	21.7868	12.2298	0.701269	0.00585168	Up
Cacul1	5637.14	19.1371	19.26	13.4702	7.1197	0.700358	0.0189421	Up
Inpp5d	9782.43	25.9523	25.3062	24.1315	16.1398	0.700187	0.00838326	Up
Fgfr1	3808.73	7.41682	7.40125	7.41486	5.2225	0.699961	0.0351516	Up
Rabep1	3882.45	12.423	12.0641	9.84466	5.79376	0.699805	0.0383845	Up
Csnk1a1	22119.4	46.4089	48.4454	35.0571	19.4114	0.699566	0.00285262	Up
Htt	7519.9	6.10263	5.8909	5.86246	4.04367	0.69805	0.0132957	Up
Gtf2h1	4747.83	36.367	34.6037	26.8559	15.0332	0.697467	0.0325825	Up
Uspl1	9291.72	18.8547	18.6766	16.4942	10.4665	0.697352	0.00882438	Up
Trim6	8969.53	40.2717	40.5022	31.2887	17.9617	0.696264	0.00928916	Up
Ppp1r2	4515.79	22.6474	23.3646	16.8359	9.25699	0.696033	0.0281439	Up
Rab1a	11806.2	68.2159	72.1972	51.4714	28.4135	0.695582	0.00705941	Up
Zfp217	6769.76	24.3184	22.9333	19.4209	11.6288	0.695444	0.0208459	Up
Hipk1	7801.03	15.1162	15.057	12.743	7.85012	0.693806	0.0119865	Up
Tbx3	11104	34.8178	33.6891	30.7779	19.8778	0.69369	0.00844002	Up
Dicer1	13107.9	17.1885	16.742	13.5976	8.01703	0.692064	0.007188	Up
Aen	5743.58	19.6594	18.4154	19.0361	13.3828	0.691369	0.025684	Up
Kpna6	9932.61	32.0296	31.6253	25.7745	15.3548	0.69093	0.00922576	Up
D10Wsu102e	9272.88	1.24992	1.20172	1.57193	1.35684	0.689441	0.0101232	Up
Umps	3438.43	21.2021	21.4136	17.1882	10.247	0.687761	0.0482897	Up
Wdtc1	5591.98	24.5883	23.8043	21.0685	13.3186	0.686797	0.0242035	Up
Tax1bp1	4170.68	9.48363	9.01085	7.08859	4.03375	0.686333	0.0441671	Up
Rhot1	4095.57	12.2503	12.093	9.42232	5.42695	0.686288	0.0381916	Up
Arih2	6890.21	17.7949	17.9933	16.7693	11.3159	0.684105	0.0157775	Up
Rsf1	5171.42	5.94943	5.71593	4.76131	2.85893	0.683859	0.0299925	Up
1110004F10Rik	3579.32	32.6318	33.2755	23.3669	12.5978	0.682822	0.0479569	Up
Casp8ap2	7209.17	24.6062	23.2927	17.4426	9.54107	0.682243	0.0230981	Up
Atf2	5680.84	15.5723	14.7875	11.9348	6.95055	0.681819	0.0293822	Up
Lamp1	19884.2	155.899	153.276	134.107	84.8797	0.681743	0.00473408	Up
Kdm5a	6419.56	9.98812	8.97635	8.16388	5.0916	0.681367	0.03891	Up
Cnot7	4114.14	15.9059	17.1904	11.1483	5.80668	0.681242	0.0433743	Up
Rc3h2	7738.27	8.6417	8.25438	6.92513	4.17929	0.679588	0.0187242	Up
Tmed7	6519.12	17.494	17.9852	11.2061	5.52078	0.67817	0.0192055	Up
Knop1	8776.45	31.741	31.4774	26.4598	16.3281	0.677091	0.012736	Up
Arhgap32	4925.58	5.92635	6.19414	5.08195	3.15746	0.67669	0.0306037	Up
Cand1	26389	69.7215	69.7915	53.6045	30.8964	0.676647	0.0037181	Up
Sp1	23092.3	63.6841	61.6164	46.7203	26.2098	0.675409	0.00613096	Up
Luzp1	9099.49	25.0848	24.8237	18.8964	10.7639	0.674248	0.0131646	Up
Hspa9	28138.7	147.469	139.897	111.45	64.4664	0.67418	0.00709128	Up
Myof	9755.24	16.0523	15.9047	14.0317	9.01868	0.673537	0.0114266	Up
Wwp1	4260.61	14.28	14.6304	11.3028	6.63414	0.673266	0.0387996	Up
Ak4	6919.62	31.8888	29.7829	26.9815	17.1961	0.672413	0.0270907	Up
Btaf1	9410.17	20.0614	19.9181	15.7917	9.32742	0.671546	0.012624	Up
Clptm1	10679.8	36.3551	35.8672	30.7048	19.2407	0.67118	0.0107986	Up
S100pbp	5721.41	13.4814	13.6156	10.1223	5.72763	0.670897	0.0251349	Up
Dlg5	9632.02	24.442	23.3804	20.1937	12.5642	0.668598	0.016019	Up
Zmat3	12785.9	23.9136	22.405	20.2325	12.9148	0.668331	0.0145972	Up
Rnf38	5180.67	12.6859	13.7277	10.9328	6.77757	0.668171	0.0362219	Up
Tm9sf2	9899.08	71.5932	72.6616	52.4962	29.1373	0.667882	0.0118875	Up
Vps41	8955.01	28.6861	29.6921	22.7159	13.339	0.667829	0.0136789	Up
Gm12183	11428.2	135.512	130.292	108.033	65.2348	0.667763	0.0130168	Up
Stam	3801.41	9.46317	9.77057	7.99885	4.95592	0.667713	0.0495716	Up
Ski	7612.25	29.66	28.7568	24.0669	14.7051	0.667613	0.0196212	Up
Med13l	12403.8	16.8422	16.2695	14.6051	9.42961	0.667254	0.0109232	Up
Itgb1	5639.85	32.5263	31.305	22.249	11.8646	0.667065	0.0333963	Up
Rrp12	5488.46	27.2447	24.9795	22.9566	14.709	0.666817	0.0440371	Up
Gsk3b	11259.9	26.0436	26.4223	18.5937	10.1179	0.664825	0.0105056	Up
Top3b	5483.72	12.3525	12.5454	12.5238	9.06131	0.662931	0.0283606	Up
Sash1	10562.4	26.1679	24.3403	22.4998	14.6334	0.662061	0.019942	Up
Ptbp3	13547.5	42.7971	43.3527	27.931	14.1647	0.661729	0.0090707	Up
Cebpz	5841.9	28.2695	26.9964	21.3275	12.4022	0.658739	0.0347854	Up
Gm49336	5179.73	9.12656	8.98587	6.81506	3.89427	0.658714	0.0354198	Up
Helb	5893.66	26.5662	25.8049	19.7523	11.3097	0.65657	0.032041	Up
Eif2s1	10921.4	50.7554	52.4837	34.7527	18.2625	0.656317	0.0123454	Up
Tsr1	6259.15	35.7501	33.8995	28.6432	17.5531	0.656002	0.0333058	Up
Plaa	8834.26	32.8692	31.52	21.569	11.2104	0.654834	0.0232027	Up
Pds5b	10505.7	24.7213	24.9719	16.9583	8.99946	0.654337	0.0135071	Up
Nup50	9323.79	40.8869	40.8128	33.2449	20.3242	0.654031	0.0156026	Up
Glmp	5759.09	19.1436	18.0608	16.7858	11.1025	0.653299	0.0377515	Up
Aff1	27791.2	63.9353	61.1391	51.7125	31.9039	0.653167	0.00814132	Up
Usp9x	55320.8	84.8634	83.8936	59.4293	32.3355	0.65123	0.00446884	Up
Ube2l3	5816.84	23.278	22.5742	16.0545	8.67925	0.650861	0.0359674	Up
Cpne3	5052.16	17.1525	17.4547	10.4697	5.05461	0.650203	0.0393137	Up
Cbfb	5231.32	35.1347	36.1289	23.2469	11.9453	0.649856	0.0363637	Up
Orc2	5089.46	30.3233	30.4263	21.2355	11.526	0.647835	0.0394328	Up
Ppm1a	5810.9	9.96148	9.40495	7.93327	4.86754	0.647409	0.041349	Up
Rnf111	7814.01	18.7434	19.1601	15.3634	9.42419	0.646858	0.0209025	Up
Rreb1	8516.17	12.7542	12.1772	11.0696	7.26098	0.646759	0.0234829	Up
Arf4	6878.84	44.0574	46.5206	29.4446	15.1571	0.646619	0.0265641	Up
Vkorc1l1	6197.45	27.0455	26.5804	19.2294	10.644	0.645495	0.0323901	Up
Ryk	4590.96	22.4921	23.6348	16.4812	9.16219	0.64488	0.0477604	Up
Ptk7	15235.7	61.0839	56.6409	50.8325	32.555	0.643907	0.0193699	Up
Golga7	4553.81	14.5272	14.9397	11.6038	6.9773	0.641668	0.0479957	Up
Shoc2	6360.43	25.4933	27.1583	18.222	9.90203	0.641527	0.0325106	Up
Gab1	14568.7	63.469	61.619	49.1006	29.2813	0.641459	0.0135042	Up
Rfx7	8263.14	11.9007	11.5574	9.29167	5.58284	0.641353	0.0242006	Up
Kansl1	6593.96	19.7278	19.3867	17.4816	11.603	0.640321	0.0294082	Up
Herc2	8948.31	11.3758	10.6048	10.3051	7.07463	0.63986	0.0283505	Up
Ppig	6041.5	17.346	17.1118	11.87	6.3845	0.639563	0.0355781	Up
Dnajc13	17507.3	32.8052	31.6729	24.912	14.6813	0.638605	0.0127926	Up
Clasp2	7072.2	9.81088	9.87716	8.01567	4.95021	0.638254	0.0264209	Up
Btbd7	5628.19	7.63092	7.44453	5.79097	3.40166	0.637981	0.0403447	Up
Rai14	7382.29	19.1	19.1681	14.8307	8.80601	0.636723	0.0257794	Up
Agps	8334.18	20.9128	20.934	13.7052	7.10226	0.635549	0.0237217	Up
Arl8b	5838.17	29.3721	30.6319	20.9172	11.4497	0.635481	0.0363692	Up
Pcgf3	6140.4	14.5625	14.4364	10.6133	6.01275	0.635353	0.0350588	Up
Lims1	5300.49	24.7311	25.1535	15.4662	7.68079	0.634926	0.0426458	Up
Cul3	11013.5	52.3252	54.2513	35.1154	18.3716	0.63385	0.0165969	Up
Selenot	7324.77	49.8404	50.4734	33.2497	17.4385	0.633318	0.0274879	Up
N4bp2l2	4875.3	6.01077	6.09093	4.7968	2.9092	0.632831	0.0471672	Up
Crebbp	24411	37.7406	37.0597	32.3385	20.9838	0.632398	0.00882448	Up
Mob1a	5632.22	27.4801	26.5171	18.9282	10.3507	0.631504	0.0470391	Up
Fbxo38	6542.48	26.0549	25.3519	19.3213	11.1903	0.63101	0.0362228	Up
Zfp638	12465.5	17.7934	17.754	12.9906	7.37411	0.630907	0.0155939	Up
Ltn1	7585.91	20.9969	21.2818	16.4779	9.87236	0.630511	0.0263717	Up
Thrap3	13035.8	29.6707	27.5118	25.8706	17.3442	0.629903	0.0247773	Up
Tlk2	5492.45	14.7939	15.0658	11.5498	6.88502	0.629449	0.0412893	Up
Rock1	5827.53	7.57966	7.54043	5.03837	2.65598	0.629037	0.0410377	Up
Eif1a	11814.7	66.0798	67.1342	44.2465	23.3286	0.62772	0.0166825	Up
Fem1c	6353.15	25.444	26.25	17.5138	9.39984	0.627643	0.0349292	Up
Ubr2	5675.59	12.5149	12.4102	10.0007	6.13375	0.62716	0.0415445	Up
Atxn10	9374.65	107.313	108.612	80.6226	46.7394	0.627066	0.0214022	Up
Zfr	8449.83	32.1485	29.9919	24.557	14.7864	0.626667	0.0377624	Up
Odc1	8569.55	56.4578	54.5495	42.525	25.0594	0.626482	0.0287743	Up
Kpna4	9804.39	25.0731	25.7675	17.4219	9.44584	0.625357	0.0208067	Up
Arcn1	12271.7	18.9625	18.8145	13.2479	7.29443	0.624634	0.0179031	Up
Bmpr1a	5985.07	22.2917	21.7193	14.8492	7.91032	0.624301	0.045202	Up
Zfp706	7237.24	32.8808	32.7625	23.8546	13.5334	0.623636	0.0316683	Up
Copb1	9566.03	39.8417	39.3257	27.3777	14.9107	0.623113	0.0243761	Up
Rock2	6627.72	10.8375	10.6853	7.84232	4.45585	0.622729	0.0370093	Up
Ppp1cb	14463.9	31.9396	31.5769	20.1184	10.2098	0.622277	0.0169617	Up
Zfp704	11571.3	16.0858	15.6284	13.4946	8.68736	0.621727	0.0205698	Up
Gm3608	6401.09	52.1407	52.8965	35.0239	18.5951	0.620817	0.0375484	Up
Nbr1	7257.64	22.5907	22.7834	18.2948	11.3231	0.620707	0.0311681	Up
Eif3j2	5737.97	58.1935	59.3739	35.6111	17.5055	0.620501	0.0442596	Up
Tpr	26614.1	58.808	54.8565	42.0822	24.1261	0.619955	0.0197607	Up
Cd81	9801.79	73.6544	70.656	59.8229	37.7057	0.619655	0.0273704	Up
Nucks1	39935.4	139.119	139.177	91.2242	47.7317	0.619565	0.00809934	Up
Ppat	9780.73	52.8562	53.0781	33.5892	17.1164	0.619349	0.0238096	Up
Gm7935	6036.71	101.315	99.6333	82.6298	51.8823	0.619127	0.0424182	Up
Sparc	7049.46	39.3316	39.0959	32.8271	20.9483	0.617576	0.034079	Up
Ubr3	7399.06	16.5131	15.8243	13.3457	8.39301	0.617015	0.0382877	Up
Cldn4	5730.77	64.515	64.7424	57.0306	38.0335	0.6168	0.0440592	Up
Slc23a2	7046.47	19.2998	19.034	15.2473	9.33488	0.61665	0.0356328	Up
Trim59	10714.6	79.0318	81.9632	44.5486	20.4577	0.613974	0.0223124	Up
Heatr1	13898.6	39.7724	37.1697	30.5248	18.5935	0.612097	0.0289319	Up
Fbxw11	6644.28	34.3455	33.8686	25.6657	15.0579	0.611993	0.0411765	Up
Hif1a	9515.37	38.3099	38.1415	24.8688	12.9806	0.61195	0.0273266	Up
Rabgap1	5959.46	10.3749	10.4079	7.97052	4.76767	0.608594	0.0465725	Up
Trim24	12518.2	31.069	29.6557	26.3569	17.3455	0.608032	0.0255089	Up
Ythdf1	8773.06	60.9897	60.6207	42.4137	23.5017	0.605915	0.0314776	Up
Tra2b	8006.09	19.9999	20.3532	13.6613	7.41252	0.604673	0.033739	Up
Strbp	5929.67	7.27139	7.37016	5.102	2.83342	0.604381	0.0491668	Up
Uggt1	11632	19.7622	19.012	15.6951	9.79951	0.60248	0.0281863	Up
Sf3b1	23883.4	46.511	44.3703	36.0886	22.1702	0.602164	0.0188333	Up
Crk	9262.25	45.1769	44.7591	31.4068	17.4666	0.600679	0.0319889	Up
Twf1	8015.73	62.0595	60.7812	41.0827	22.0392	0.600418	0.0403681	Up
Zfp91	6989.34	17.1528	17.0514	12.4798	7.20088	0.598971	0.0437143	Up
Ckap5	14337.1	35.8153	33.2007	24.5903	13.8476	0.595217	0.0400056	Up
Ppp2r5d	8826.15	55.263	55.7576	44.8959	28.3143	0.591491	0.0346426	Up
Ythdf2	8795.5	43.9293	41.6437	32.0411	18.8897	0.589421	0.0487023	Up
Copb2	10458.9	38.0714	37.0524	26.5988	15.0396	0.587715	0.0359567	Up
Ctcf	9499.31	45.2077	44.5431	31.301	17.5046	0.587678	0.036996	Up
Brd1	8761.91	21.0215	20.0101	19.3595	13.8123	0.584255	0.045182	Up
Etnk1	10637.3	15.0079	14.7326	13.8867	9.86182	0.582822	0.03267	Up
44991	7213.31	17.3349	17.9922	12.8925	7.5397	0.582748	0.0491417	Up
Wapl	18804.4	68.6001	66.8724	43.1402	22.4661	0.581496	0.0258636	Up
Glud1	15668	84.4219	78.4752	63.0239	38.2642	0.580951	0.0409446	Up
Med13	9119.91	18.906	18.9181	13.7953	8.04904	0.579813	0.0395301	Up
Abce1	23436.4	89.77	90.4719	61.9357	34.4766	0.578641	0.0185684	Up
Fermt2	8450.36	37.4942	39.2078	25.1047	13.4921	0.577918	0.0441417	Up
Tor1aip2	11389.5	28.1731	27.9247	20.0263	11.4888	0.577149	0.0340967	Up
Gm28635	9333.76	44.1701	43.2993	32.802	19.6215	0.571845	0.0451063	Up
Prrc2c	46298.8	64.0557	60.4071	49.2178	30.6149	0.571808	0.0247475	Up
Ap1g1	8897.16	25.7758	26.3934	18.9165	11.0628	0.571218	0.0437746	Up
Prr14l	10617	22.9758	22.3758	16.9474	10.1191	0.568631	0.0430966	Up
Naa50	16827.4	89.2185	88.2548	52.6342	26.1055	0.568294	0.0303002	Up
Psme4	21929.6	61.6039	60.653	40.8306	22.2972	0.567556	0.0254449	Up
[truncated: 239 more rows]

## Sheet: EedKO vs. Het
Differential gene expression in EedKO (Eed-/-) vs. Het (Eedfl/-) naive ESCs. Genes with [FDR] < 0.05 were selected. See Methods for details on statistical analysis.
Gene (n=3321)	BaseMean	Het_1(FPKM)	Het_2(FPKM)	EedKO_1(FPKM)	EedKO_2(FPKM)	log2FoldChange	FDR	Up/Down
Tmem171	117.318	0.0425059	0	1.955	2.52195	11.7609	4.13695e-09	Up
Gm41	105.575	0.164435	0	2.96814	3.14367	11.7591	3.52007e-09	Up
Crtam	113.813	0.00327845	0	0.615152	0.733044	11.0099	2.96305e-06	Up
Gm773	75.0539	0.0353769	0.00883824	2.41233	2.34	10.5216	1.00741e-05	Up
Rps15a-ps8	90.5409	0.0143441	0	5.40798	8.90404	10.3165	0.000384473	Up
4930550L24Rik	147.85	0.0998913	0.00998239	2.21718	3.0358	9.32343	4.35914e-11	Up
Lrrc37a	232.031	0.0073344	0.00169271	0.698182	0.713268	9.25757	1.03153e-12	Up
Gm6268	171.635	0.0231544	0.0115694	3.23195	3.93058	8.72055	2.51383e-08	Up
Gm19784	92.955	0.0295661	0.00326414	0.90551	0.948869	8.12361	1.16954e-06	Up
Gsc	78.6648	0.0663316	0.0132574	1.45711	2.26077	8.09825	5.69535e-06	Up
Pdzk1ip1	74.577	0.0473051	0.00945464	1.09544	1.40647	7.91922	1.07327e-05	Up
Serpinb9c	161.698	0.0924731	0.0252029	2.38785	2.40706	7.18687	5.20687e-10	Up
AV320801	676.341	0.0852912	0.0560042	5.32468	5.65376	6.8676	6.60697e-29	Up
Meltf	153.573	0.0684997	0.0176116	0.889126	1.29418	6.86286	1.0776e-09	Up
Gm5128	1011.41	0.137409	0.0966463	7.60103	8.16529	6.51695	5.34578e-37	Up
Gm6218	970.163	0.34822	0.482896	39.5078	53.9591	6.4837	2.2069e-28	Up
Gm7104	131.06	0.00664364	0.00995873	1.57039	1.55626	6.47986	9.46564e-05	Up
Gm7903	907.535	0.127958	0.0929438	7.38419	7.39011	6.47712	4.26715e-33	Up
Vsig1	178.352	0.0121544	0.0182193	2.00804	1.87096	6.44982	9.66026e-07	Up
Hoxc5	63.0671	0.0326741	0.013605	0.57196	0.622868	6.32909	0.000216588	Up
Gm1995	736.845	0.0905088	0.103369	8.18078	8.84464	6.28456	8.81911e-27	Up
Drd4	133.31	0.0348275	0.022374	0.938108	1.41859	6.24267	2.81778e-07	Up
Pramel3	953.065	0.156026	0.117054	7.42419	7.97244	6.14817	4.4032e-34	Up
Gm15017	67.0716	0.0798499	0.0614429	2.93319	3.40267	6.10876	0.0003588	Up
Slc22a15	66.0637	0.0216547	0.00374245	0.129401	0.12662	6.06773	0.000121517	Up
Gm15023	540.322	0.0724179	0.0676869	4.00767	4.74857	6.04676	1.82666e-21	Up
Xlr4d-ps	68.4598	0.325497	0.0715611	2.82243	3.2407	5.98449	0.000108078	Up
Colgalt2	310.992	0.0554779	0.0396003	2.04384	2.31718	5.9531	1.56167e-14	Up
BC051665	279.332	0.024958	0.0748235	5.2332	7.31903	5.94582	1.03207e-07	Up
BC053393	1011.43	0.387232	0.27321	14.2789	15.5172	5.91891	9.16874e-35	Up
Cdh5	129.485	0.0200115	0.0159984	0.926813	0.90764	5.91514	1.10484e-06	Up
Rnasel	89.7577	0.0295602	0.00885954	0.340047	0.442798	5.85462	1.27511e-05	Up
Krt14	176.632	0.0692771	0.0573732	2.48136	3.53296	5.84261	2.23197e-08	Up
Khdc1c	79.5187	0.0439128	0.0222871	1.0754	1.34329	5.82619	9.0394e-05	Up
Gm6215	149.188	0.085929	0.0574899	3.49694	2.87257	5.80999	4.03962e-07	Up
Gm8947	108.182	0.0471889	0.0433525	1.65578	2.18099	5.73026	8.95176e-06	Up
Susd3	95.3098	0.0434625	0.0237016	0.844844	1.13816	5.70407	1.8606e-05	Up
Gm4926	285.401	0.113155	0.102637	5.17333	5.38106	5.6862	1.36412e-12	Up
Atp1a2	309.876	0.0513877	0.0310506	1.20372	1.39274	5.65384	2.19447e-14	Up
Slc13a5	1354.94	0.180476	0.168444	7.5306	8.81778	5.61394	1.18449e-37	Up
Duoxa2	148.411	0.0475488	0.0527963	2.65479	2.9262	5.60395	8.53232e-07	Up
Gfra3	116.202	0.143199	0.0505068	1.49573	1.85474	5.59351	1.16621e-06	Up
Dmkn	918.5	0.241735	0.260744	10.5016	14.5715	5.58032	3.85714e-26	Up
Tnfaip2	272.897	0.0618663	0.0415874	1.36906	1.87088	5.55795	3.66171e-12	Up
Enpep	717.305	0.109023	0.100019	4.02097	5.06289	5.55205	1.67313e-24	Up
Adm	105.778	0.207804	0.062299	1.71181	1.99325	5.50893	3.34254e-06	Up
Entpd1	212.625	0.0211025	0.0225945	1.05427	1.22124	5.49658	3.1095e-09	Up
Havcr1	482.008	0.181974	0.160029	5.8318	6.51569	5.32744	1.39615e-18	Up
Tex13b	874.469	0.0991279	0.188096	9.02567	9.68425	5.29961	8.64839e-25	Up
1700018B24Rik	72.1295	0.19857	0.113392	2.94694	4.16093	5.28726	0.00037174	Up
Magea5	155.578	0.0332546	0.0639079	2.32394	3.36768	5.2499	4.48186e-06	Up
Syndig1l	73.653	0.0109232	0.0163737	0.664862	0.763308	5.24559	0.00116686	Up
Casr	372.189	0.135486	0.0748235	2.18052	2.40572	5.23174	8.81967e-16	Up
Slc34a2	1163.56	0.125836	0.165991	6.58786	7.23284	5.21307	2.51171e-31	Up
Duox2	331.299	0.0645938	0.0459299	1.25596	1.61856	5.2077	1.949e-13	Up
Asz1	847.218	0.273524	0.24957	8.5329	9.14919	5.17859	5.64063e-27	Up
Gm2022	275.997	1.01897	0.636474	15.5685	21.5181	5.17649	1.25982e-11	Up
Gm4513	116.092	0.0828217	0.0713095	2.23425	2.52508	5.15809	9.65313e-06	Up
Slc10a6	118.43	0.00791982	0.0316579	1.55853	1.79777	5.05394	0.000993421	Up
Gm6221	63.9117	0.0222105	0.0359009	1.26785	1.48373	5.03889	0.00321186	Up
1700080O16Rik	261.035	0.149907	0.149806	4.5426	5.26441	5.03238	1.40734e-10	Up
Cxcr2	115.44	0.00441515	0.0220608	1.06459	1.21309	5.00963	0.00118175	Up
Gm7905	62.5895	0.0237883	0.0399033	1.25196	1.4314	5.00133	0.00372485	Up
Mybpc3	394.778	0.0848561	0.0868178	2.27642	3.34046	4.98933	3.08664e-13	Up
Gm16559	150.739	0.188222	0.11103	2.64207	2.922	4.98437	3.69608e-07	Up
Dcaf8l	381.788	0.100536	0.0904214	2.67525	2.6764	4.96035	2.35655e-14	Up
Otx1	261.262	0.113241	0.0542569	1.42978	1.3233	4.94913	1.06293e-10	Up
Timd2	771.639	0.27124	0.222654	6.45642	6.54479	4.94697	4.74387e-24	Up
Enpp1	269.888	0.0396393	0.0278615	0.766808	0.763123	4.93099	5.24916e-11	Up
Hoxd9	117.29	0.0905663	0.0590251	1.25906	1.9374	4.90909	1.7145e-05	Up
Scnn1a	576.566	0.111955	0.132221	3.91627	4.32767	4.90564	4.64172e-19	Up
Slc28a3	778.106	0.0914741	0.0965818	2.62899	3.18112	4.90068	1.88201e-22	Up
Clec10a	112.626	0.042707	0.0430841	1.0304	1.25505	4.82214	3.1823e-05	Up
Plb1	286.892	0.0228377	0.0249848	0.748488	0.695875	4.8125	1.36316e-10	Up
Gm4565	119.84	0.108206	0.0938714	2.30299	2.56656	4.75447	1.58691e-05	Up
Slc6a12	125.713	0.0606287	0.0495718	1.08716	1.30837	4.70093	1.02051e-05	Up
Dhrs9	68.0949	0.0117882	0.0157069	0.496323	0.441666	4.69861	0.00300372	Up
Ccdc9b	83.4285	0.0475189	0.0246228	0.427431	0.56079	4.69547	0.000259758	Up
H2-Q7	73.0127	0.0984849	0.0259348	0.446237	0.465424	4.687	0.000551951	Up
Cd3g	98.8987	0.0102917	0.0257117	0.817175	0.986595	4.68611	0.000685847	Up
Pax2	64.3433	0.0259059	0.0155392	0.352968	0.327008	4.66076	0.00223878	Up
Aqp8	70.9734	0.0531996	0.0531636	1.0956	1.53963	4.65974	0.0016903	Up
Gm12173	64.7262	0.0819519	0.205049	7.26583	6.87838	4.64995	0.0142015	Up
Nlrp3	64.3799	0.00414634	0.0124306	0.48198	0.466052	4.64939	0.014238	Up
Gm14692	191.439	0.5324	0.317075	7.88289	6.07119	4.64451	2.84494e-07	Up
Gm1140	158.81	0.475826	0.279456	6.62338	4.91373	4.57983	3.03827e-06	Up
Slc15a2	618.104	0.0434197	0.0822133	2.41082	2.56713	4.57664	1.82878e-17	Up
Adh1	1288.79	0.837469	0.736478	15.438	18.1181	4.56493	6.04161e-29	Up
Adtrp	199.885	0.0733675	0.0821161	2.17307	1.90295	4.50755	2.92097e-07	Up
Pdlim4	171.377	0.0591388	0.0755152	1.81033	2.12695	4.4958	1.3265e-06	Up
Smpdl3a	180.868	0.203653	0.126179	2.40086	2.59115	4.47497	2.2615e-07	Up
Dppa1	597.439	0.571404	0.517652	10.4343	11.5447	4.47217	3.07162e-18	Up
Khdc1a	67.8655	0.0380965	0.0387475	0.865228	1.13971	4.47214	0.00329794	Up
Cckbr	67.3425	0.0235104	0.0293682	0.591771	0.790452	4.46363	0.00351279	Up
Tat	208.346	0.0967335	0.115331	2.11266	2.9649	4.45801	2.67283e-07	Up
Gm16270	104.851	0.166243	0.0571074	0.882059	0.854493	4.45626	6.22043e-05	Up
Sema6d	65.4867	0.0318623	0.0111443	0.158211	0.175917	4.43596	0.00188558	Up
Klk6	89.3368	0.122299	0.0888848	1.55698	1.82505	4.4101	0.000346864	Up
Hoxd8	162.808	0.140998	0.0918933	1.65246	1.72365	4.39917	1.09311e-06	Up
Chrdl2	79.9229	0.0229805	0.0275579	0.664671	0.609017	4.39629	0.00140899	Up
Itih5	316.412	0.0768262	0.059581	1.06033	1.24063	4.39596	4.02713e-11	Up
Mall	287.078	0.259957	0.209501	4.27902	3.92502	4.36931	9.10836e-10	Up
Hkdc1	62.3594	0.0131112	0.016378	0.285015	0.427139	4.36599	0.00653263	Up
Gm10439	424.35	0.366385	0.316735	6.18816	6.15923	4.34861	1.50289e-13	Up
Tmc3	186.206	0.0644394	0.0359969	0.53668	0.616775	4.33453	2.15784e-07	Up
Alox12	279.726	0.234721	0.119339	1.83525	1.96974	4.32913	3.02837e-10	Up
Ffar3	301.565	0.291127	0.245473	4.56741	4.80708	4.32536	1.76693e-10	Up
Hoxa10	97.1957	0.0180049	0.0359854	0.81104	0.941664	4.32015	0.000578934	Up
Aqp9	141.565	0.0852657	0.0588342	0.808602	1.13203	4.3187	9.39839e-06	Up
Bglap3	180.191	0.0824769	0.0943144	1.82185	2.17371	4.30654	1.04657e-06	Up
Flt3	169.062	0.0558363	0.0435501	0.667303	0.902733	4.3001	1.80596e-06	Up
Tuba3b	661.97	0.322219	0.483001	10.1229	11.7674	4.28902	3.8392e-17	Up
Spock1	119.101	0.0261425	0.0221056	0.417214	0.397713	4.26099	6.20233e-05	Up
Gpr50	241.809	0.158954	0.125982	2.2576	2.24032	4.25336	1.46937e-08	Up
Exoc3l4	281.534	0.0669891	0.0734002	1.1459	1.7613	4.24889	1.76604e-08	Up
Serpinb9e	754.441	0.916052	0.653444	10.5429	11.7331	4.24879	2.0888e-20	Up
Hoxc12	108.441	0.269213	0.179354	2.70303	3.25911	4.24648	0.000102911	Up
Rsad2	206.411	0.0601468	0.0678618	1.30349	1.46155	4.23798	2.31608e-07	Up
Fthl17d	139.533	0.377702	0.270811	4.21254	5.06001	4.23177	1.11885e-05	Up
Reps2	200.179	0.0875353	0.0442345	0.661324	0.672379	4.22801	1.52821e-07	Up
Fbln5	1199.1	0.365107	0.287024	4.57103	5.33365	4.22487	7.87799e-26	Up
Nxf2	487.318	0.268571	0.288028	4.97039	6.02844	4.21758	5.88428e-14	Up
Olr1	594.576	0.121642	0.210223	4.94728	4.82011	4.2169	1.15314e-15	Up
Vtcn1	169.883	0.0866106	0.096169	1.93781	1.80702	4.21325	2.92405e-06	Up
Tdrd9	314.976	0.125813	0.0993409	1.31079	2.01994	4.20244	2.17291e-09	Up
Gm12169	130.077	0.118463	0.176311	3.2793	3.84865	4.19619	5.09662e-05	Up
Gm47985	122.457	0.0877054	0.107539	1.69599	2.48875	4.19538	0.000117904	Up
Prom2	66.9823	0.0583749	0.0269964	0.314645	0.386606	4.17471	0.00286826	Up
Rhox13	133.474	0.246373	0.246206	3.44635	5.36857	4.17217	5.28591e-05	Up
Gm10668	68.4705	0.0984192	0.0772999	1.16133	1.30725	4.16907	0.00333609	Up
Gm11545	203.217	1.1506	0.953931	14.3281	16.5335	4.13814	2.62498e-07	Up
Csf3r	284.203	0.188772	0.142066	2.15585	2.3061	4.12897	1.46481e-09	Up
Cacng5	227.054	0.203273	0.115445	1.63044	1.64773	4.12004	4.85428e-08	Up
Dclk3	65.0377	0.100762	0.0419559	0.545677	0.625518	4.11949	0.0037583	Up
B020031M17Rik	387.836	0.904735	0.74965	10.3838	13.5085	4.10979	2.0139e-11	Up
Atp12a	643.101	0.356037	0.28673	4.15304	4.95248	4.10963	4.64276e-17	Up
Serpinb9d	238.243	0.262822	0.315228	4.61584	6.43089	4.10299	2.08477e-07	Up
Hoxc4	182.792	0.117909	0.117829	1.98756	2.10089	4.09993	1.33356e-06	Up
Foxq1	177.763	0.101875	0.0711567	0.902349	1.16247	4.09088	1.52828e-06	Up
Atp8b1	411.696	0.0575829	0.0913198	1.64227	1.93986	4.08105	1.94751e-11	Up
Gata6	1500.16	0.465259	0.402513	6.50563	6.62341	4.08063	1.39259e-27	Up
Gm17737	67.2464	0.0513304	0.0952635	1.56156	1.86918	4.07727	0.00666728	Up
Scn4b	73.6484	0.0574004	0.0309416	0.369313	0.440734	4.06338	0.00216751	Up
Gcnt4	694.166	0.294041	0.242886	3.85323	3.89436	4.06	9.51679e-18	Up
Gm15114	279.395	0.302688	0.25769	3.8914	4.1482	4.05379	3.63084e-09	Up
Scara5	73.3396	0.0414124	0.0248306	0.253531	0.416792	4.04258	0.00323578	Up
Postn	96.2805	0.0115985	0.017386	0.261863	0.385497	4.03864	0.00113194	Up
Cd82	449.91	0.179133	0.240547	3.70446	5.00939	4.03795	1.17663e-11	Up
Vax2	100.625	0.115124	0.135349	1.9277	2.76945	4.02663	0.000684976	Up
1700013H16Rik	1093.25	1.12007	1.4558	23.2587	28.5545	4.01893	1.8069e-21	Up
Gm13102	88.6284	0.0882816	0.0726914	0.927496	1.2227	4.00607	0.00102487	Up
Aldh3b2	117.52	0.166882	0.109872	1.39894	1.6623	4.00582	9.73544e-05	Up
Akr1cl	70.6979	0.0412849	0.0312723	0.447821	0.502785	3.99901	0.003806	Up
Sdk2	595.299	0.0601684	0.0673761	0.933871	1.28705	3.99019	7.02874e-14	Up
Tlx2	90.0099	0.116965	0.10626	1.41608	1.81905	3.98703	0.00100257	Up
Gm4567	68.2557	0.112251	0.0854871	1.14371	1.28614	3.98673	0.00449444	Up
Gm38246	65.0277	0.0828282	0.0726483	1.1222	1.34535	3.98265	0.00688136	Up
Sct	175.946	0.573764	0.521251	5.88015	9.71412	3.9802	9.84888e-06	Up
Gm6507	103.972	0.270902	0.286704	4.04615	5.141	3.97317	0.000448397	Up
45174	81.6814	0.0594238	0.0436682	0.452269	0.720185	3.9683	0.00215595	Up
Pramel4	114.679	0.0982955	0.0908704	1.20454	1.40673	3.96442	0.000162458	Up
Lipg	878.69	0.315135	0.338703	4.83457	5.86171	3.93728	1.29777e-18	Up
Ptpn20	315.807	0.209994	0.17878	2.74449	2.6002	3.93366	2.05248e-09	Up
Adra2b	602.685	0.189632	0.254752	3.93455	4.76385	3.93081	2.43838e-14	Up
C78283	99.7212	0.100772	0.184953	3.53146	3.33903	3.9275	0.00108443	Up
Fgf10	416.616	0.271173	0.189368	2.49642	2.5407	3.89092	7.39406e-12	Up
Dkkl1	809.35	1.00866	0.991981	13.0814	16.2016	3.88654	2.34426e-17	Up
Gm15109	85.1375	0.08826	0.079986	1.13113	1.24968	3.87962	0.00173396	Up
1110002E22Rik	121.452	0.0235551	0.0243799	0.313388	0.37823	3.87697	0.000151219	Up
Gm15093	182.915	0.179032	0.174422	2.66406	2.46395	3.8684	4.26027e-06	Up
Trpv5	307.875	0.238606	0.19568	2.33825	3.01262	3.86428	5.39413e-09	Up
Gm15085	172.736	0.171369	0.166943	2.44777	2.38355	3.8636	6.5625e-06	Up
Usp9y	796.47	0.262904	0.204574	2.85528	2.64566	3.85923	5.18746e-17	Up
D13Ertd608e	118.876	0.595962	0.38218	4.03932	4.97775	3.85016	0.000136137	Up
Gprin3	90.142	0.0554739	0.0268715	0.2591	0.316064	3.84822	0.00091972	Up
Il2rb	127.811	0.0117717	0.0392124	0.872737	0.886105	3.84771	0.000591528	Up
Gm21762	105.383	0.273606	0.265725	2.72987	4.49154	3.84414	0.000749043	Up
Tns4	1137.11	0.520343	0.452223	5.7799	6.63149	3.84158	3.85065e-22	Up
Mycbpap	151.481	0.095156	0.07728	0.906856	1.17388	3.84113	2.41862e-05	Up
Col23a1	143.348	0.0508229	0.0507886	0.628408	0.794927	3.83933	4.57186e-05	Up
Glis1	245.585	0.189215	0.149886	1.45942	2.31983	3.8262	5.20722e-07	Up
Fat2	214.408	0.0382101	0.0312417	0.382589	0.446163	3.82561	5.58288e-07	Up
Hoxb4	116.801	0.0950564	0.088441	1.17006	1.41753	3.81725	0.000244245	Up
Tap2	149.802	0.130489	0.0889201	0.992913	1.19885	3.81253	2.20533e-05	Up
Slc1a1	822.349	0.182682	0.196117	2.80031	2.86925	3.80549	5.0979e-18	Up
Rflnb	767.258	0.45182	0.444335	5.78568	6.60707	3.79504	3.52977e-17	Up
Magea10	68.3004	0.0184752	0.0553883	0.925838	1.28495	3.79333	0.0178692	Up
Cidea	421.501	1.20694	0.859363	8.80767	12.1754	3.79082	7.8048e-11	Up
Gm6176	63.863	0.0855449	0.0864441	0.954972	1.34071	3.76875	0.0112696	Up
Epn3	1776.08	0.708646	0.858373	10.8059	14.2498	3.76437	1.05018e-22	Up
Gm9	306.29	0.978006	0.823028	9.53585	11.4696	3.76368	7.01538e-09	Up
Tmem117	329.679	0.118681	0.13407	1.81676	2.03309	3.76207	2.92227e-09	Up
Krt80	124.201	0.0263127	0.0368129	0.506965	0.614497	3.75482	0.000251502	Up
Hoxa13	71.8887	0.0952685	0.068003	0.688247	0.921888	3.74574	0.00557794	Up
Nlrp4e	68.8174	0.0296854	0.0376749	0.50977	0.650697	3.73847	0.00938811	Up
Fthl17e	179.147	0.681669	0.508108	4.74555	7.08467	3.73774	1.03952e-05	Up
Car12	896.268	0.219211	0.240173	3.25285	3.45518	3.73178	1.42042e-18	Up
Serpinb9f	295.632	0.429253	0.338844	4.57346	4.01864	3.73171	4.13289e-08	Up
Fhdc1	406.762	0.197407	0.151481	1.663	1.93507	3.71864	5.59618e-11	Up
Magea8	175.812	0	0.0791495	2.30251	4.16391	3.70607	0.0451316	Up
Shroom1	124.162	0.0767947	0.0612116	0.678363	0.825498	3.70385	0.000179885	Up
Acer1	80.8422	0.144255	0.0795879	0.874747	0.916157	3.70376	0.00287254	Up
Ott	179.149	0.1797	0.171447	2.31189	2.24639	3.70062	8.77743e-06	Up
Gm6902	142.12	0.223651	0.201065	2.25304	2.79708	3.69517	6.98692e-05	Up
Hoxc10	81.5079	0.00881179	0.0572379	1.16343	1.37676	3.69425	0.0265573	Up
Cdx2	564.409	0.662155	0.574942	5.80189	8.19127	3.69339	3.393e-12	Up
Lcp1	1368.42	0.287477	0.308649	3.84859	4.31108	3.68006	1.05312e-22	Up
Atoh8	73.7318	0.174457	0.0826771	0.586516	0.95104	3.67515	0.00566768	Up
Sox17	113.615	0.0705017	0.0563633	0.576477	0.746733	3.67189	0.000414989	Up
Clec2g	133.782	0.12603	0.105515	1.39956	1.21335	3.66419	0.000167477	Up
Fank1	119.54	0.153656	0.124304	1.24567	1.64366	3.65369	0.000314208	Up
Pitx1	229.003	0.0918354	0.161394	1.90141	3.12032	3.64757	9.14776e-06	Up
Ctsh	75.07	0.0562718	0.0396812	0.403247	0.515977	3.64462	0.00536436	Up
Exph5	216.758	0.0983492	0.0540635	0.502054	0.597755	3.64315	8.42687e-07	Up
Isl2	90.7177	0.191766	0.107316	1.17951	1.02653	3.62803	0.00216436	Up
Gm10873	107.491	0.0808437	0.0838963	1.13413	1.11101	3.62515	0.000823357	Up
Tubb4a	412.244	0.694613	0.467792	4.8236	5.25774	3.61963	8.08966e-11	Up
Fthl17b	190.17	0.81871	0.585567	4.77009	7.62204	3.61725	1.33524e-05	Up
Hand1	783.12	0.913948	0.909122	9.8572	12.2057	3.59757	2.5689e-15	Up
Tbx15	330.293	0.145905	0.186183	2.29493	2.74206	3.59588	1.68294e-08	Up
Irx4	236.934	0.409735	0.24503	1.98735	2.89894	3.59581	9.72793e-07	Up
Syna	394.463	0.38675	0.432124	5.53001	5.46449	3.59571	6.23467e-10	Up
Lims2	262.122	0.246443	0.206943	2.16949	2.58728	3.59206	1.92439e-07	Up
Olfr316	72.2435	0.0278403	0.0525516	0.764461	0.77627	3.58033	0.0123514	Up
4430402I18Rik	256.972	0.0987887	0.109577	1.20283	1.47665	3.57779	4.11254e-07	Up
Gm7982	170.13	0.335165	0.265899	3.13611	2.7401	3.56837	3.10023e-05	Up
Tbx1	69.9822	0.131532	0.0565443	0.496883	0.516073	3.56741	0.00775929	Up
Xlr5e-ps	65.3066	0.586512	0.269533	2.60317	2.10265	3.56479	0.013464	Up
Gjb2	2484.73	1.81082	2.2812	27.8126	30.8927	3.55587	2.41317e-27	Up
Otud6a	742.113	2.02323	2.02186	21.6755	26.0154	3.55426	6.24423e-15	Up
Fam90a1b	298.723	0.195771	0.222506	2.88285	2.69258	3.54906	8.88403e-08	Up
Ptprtos	72.0281	0.407192	0.293514	3.14046	3.11846	3.54884	0.0081915	Up
Osgin1	73.421	0.0723446	0.0691525	0.561402	0.971146	3.54689	0.0107046	Up
Gpnmb	917.029	0.211756	0.300645	3.9918	4.04439	3.54672	3.59535e-17	Up
BC147527	136.231	0.367124	0.233026	2.08509	2.51215	3.54346	0.000124446	Up
Ppp1r14d	193.173	0.414619	0.522857	5.71055	7.17607	3.54234	1.13655e-05	Up
Stc1	62.334	0.0701405	0.0420559	0.467737	0.314878	3.54096	0.0222704	Up
Slc30a10	75.6283	0.0463191	0.0297048	0.299277	0.330864	3.5395	0.00609715	Up
Six2	76.196	0.127016	0.0951978	0.781103	1.18971	3.53795	0.00716781	Up
Cryge	200.14	0.717307	0.667531	7.38877	8.03281	3.53665	4.7656e-06	Up
Gm6201	93.8256	0.146977	0.127925	1.33008	1.60655	3.53316	0.00211731	Up
Fcgr3	65.562	0.123837	0.0927667	1.0658	1.00151	3.52371	0.0137986	Up
Gm14400	129.684	0.202964	0.156135	1.60935	1.7201	3.5213	0.000219231	Up
Scube2	200.676	0.0526564	0.0971462	1.30437	1.486	3.521	1.14778e-05	Up
Gja3	71.4577	0.1249	0.068081	0.633956	0.638128	3.51425	0.00839129	Up
Gm20412	339.278	1.22243	1.29251	12.8346	17.3144	3.50763	4.25899e-08	Up
Gm7682	154.473	0.291562	0.243548	2.9214	2.46382	3.50504	0.000104231	Up
Ggt1	373.603	0.405624	0.298161	2.52176	3.45269	3.50258	5.44045e-09	Up
Fthl17c	192.194	0.837523	0.60893	4.97371	7.36948	3.50133	1.44296e-05	Up
Tgm2	2865.62	1.32635	1.48904	14.7566	20.3562	3.50054	2.79753e-22	Up
Il1r1	300.633	0.118965	0.116243	1.29093	1.34284	3.49541	5.9881e-08	Up
Tmem63c	172.248	0.0843348	0.100722	1.12021	1.25975	3.4883	3.20866e-05	Up
Slc6a14	207.993	0.134711	0.14441	1.64402	1.74976	3.47964	4.76207e-06	Up
Gm3183	66.502	0.0658392	0.0587928	0.643274	0.626666	3.47727	0.0145011	Up
Sbsn	272.603	0.234344	0.199776	1.6296	2.52854	3.47652	1.04714e-06	Up
Gm6351	170.384	0.328318	0.277223	3.15856	2.70972	3.47551	4.86413e-05	Up
Fgl2	78.5948	0.062171	0.0532535	0.590712	0.553805	3.47451	0.006846	Up
Nxf7	2846.6	2.60749	2.62582	29.5915	28.9168	3.45348	5.53426e-27	Up
Adgrf5	570.117	0.126994	0.152375	1.57143	2.00231	3.44992	2.14083e-11	Up
D430019H16Rik	68.6453	0.10321	0.0382634	0.277201	0.301235	3.44781	0.0104225	Up
Hpse	743.673	0.590051	0.54385	5.77525	5.93377	3.44555	8.38442e-15	Up
Gm15107	104.594	0.0772239	0.114224	1.34927	1.59946	3.43639	0.00200586	Up
Hoxa7	69.0829	0.119436	0.0696729	0.596493	0.677983	3.43593	0.0112175	Up
Stxbp5l	327.279	0.15122	0.107854	0.900445	1.179	3.43473	4.19292e-08	Up
C430049B03Rik	268.043	0.388362	0.415873	4.36246	4.96276	3.43039	4.28048e-07	Up
Eva1a	419.116	0.470768	0.403508	3.93472	4.27243	3.41814	5.58003e-10	Up
Gm7792	67.1951	0.0636681	0.0674317	0.727317	0.793131	3.41723	0.0159139	Up
Tspan8	290.312	0.291563	0.404949	4.35878	5.32241	3.41714	3.42126e-07	Up
Gm15127	1082.3	1.04128	1.27458	15.584	14.1607	3.41351	7.20302e-17	Up
Elf5	125.359	0.0186049	0.0415324	0.514799	0.728983	3.40886	0.00155012	Up
Gm21032	2145.82	1.85124	2.08069	22.9722	23.6399	3.40738	1.03626e-24	Up
Luzp4	1429.69	1.40085	1.65504	19.6759	18.2595	3.40685	1.40313e-19	Up
Atp2b2	207.661	0.0466825	0.0435453	0.400632	0.511675	3.40576	8.27936e-06	Up
Saxo1	70.1629	0.195423	0.0995601	0.763387	0.879941	3.39395	0.0109461	Up
Fgd3	167.88	0.0307782	0.0619902	0.616129	0.998523	3.39137	0.000243902	Up
Srgn	122.251	0.095752	0.130135	1.62192	1.53643	3.3901	0.000825574	Up
Lgals3bp	75.6423	0.112263	0.0767595	0.703051	0.720608	3.39002	0.008659	Up
Unc93a2	251.803	0.238188	0.225926	2.20182	2.53136	3.38967	9.36841e-07	Up
Gm47995	84.0649	0.0683673	0.181507	2.54619	2.8661	3.38098	0.010248	Up
Adora1	67.4226	0.0508867	0.0363231	0.26128	0.361978	3.3759	0.0151068	Up
Gja4	153.313	0.449244	0.279341	1.82751	3.00109	3.37356	0.000194696	Up
AA467197	283.277	0.220234	0.510039	5.39464	8.26344	3.37242	4.30132e-06	Up
Chst13	143.097	0.152647	0.213562	1.9933	2.92502	3.37022	0.000451987	Up
Itga11	266.788	0.162283	0.145792	1.29257	1.56298	3.36974	5.97215e-07	Up
Rftn1	587.501	0.328666	0.345239	3.40822	3.85082	3.36826	3.45935e-12	Up
Slc13a4	376.034	0.377708	0.24874	1.97333	2.45442	3.3668	5.93686e-09	Up
Cxcl10	64.4194	0.100841	0.0802447	0.700787	0.856832	3.36447	0.0185861	Up
Dnase1l3	193.359	0.054962	0.0886696	0.973457	1.16687	3.36224	2.86065e-05	Up
Fthl17-ps1	93.6842	0.814679	0.557087	3.52844	6.20909	3.35866	0.00461658	Up
Gm15262	1180.91	0.391214	0.476275	5.58153	5.08541	3.35133	3.52492e-17	Up
Gm7971	560.964	0.722478	0.791305	8.49991	8.41475	3.34511	1.44933e-11	Up
Gm21036	2094.83	1.53373	2.0025	21.845	23.3738	3.34298	9.59452e-24	Up
Serpinb9g	204.316	0.262583	0.277759	2.9838	2.91252	3.34186	1.23299e-05	Up
Arhgef38	159.863	0.0575101	0.0537151	0.548476	0.524013	3.34148	0.000103641	Up
Fbp2	909.821	1.95242	1.75084	14.1286	19.9408	3.34108	1.2877e-13	Up
Gm21035	1951.03	1.54117	1.90309	20.5158	21.4801	3.33888	3.96762e-23	Up
Rab20	166.884	0.366525	0.334154	2.75052	3.85522	3.33349	0.00010071	Up
Slc22a3	337.128	0.24228	0.212318	1.85935	2.23241	3.33031	4.41414e-08	Up
Calr4	87.4977	0.168951	0.106648	0.839926	0.995203	3.32935	0.00455911	Up
Gm4840	668.247	1.16172	1.04949	8.65964	11.6287	3.32689	5.09532e-12	Up
Sel1l3	330.674	0.157116	0.104668	0.703408	1.08466	3.32493	2.92872e-07	Up
Osr2	517.824	0.64306	0.43847	3.38917	4.23014	3.32158	6.78795e-11	Up
Slit1	184.207	0.106538	0.0894318	0.708602	0.991394	3.32075	4.47314e-05	Up
Plac1	854.66	1.35056	1.61476	15.5624	18.7595	3.31155	2.50274e-14	Up
Mal	121.764	0.076721	0.108922	1.25813	1.21155	3.30897	0.00103217	Up
Gm15128	156.426	0.113627	0.177237	2.37712	1.96763	3.30438	0.000286515	Up
Pparg	303.944	0.395905	0.310248	2.56005	2.99396	3.30117	1.66197e-07	Up
Gm16429	578.354	0.856469	0.860347	8.89991	8.35852	3.2878	3.11317e-11	Up
Entpd3	131.698	0.0403183	0.0805822	0.928729	1.08681	3.28285	0.000884118	Up
Gm21034	2092.78	1.75112	2.12985	21.6743	23.2071	3.28163	3.9299e-23	Up
Tnfrsf11a	202.46	0.142415	0.10485	0.848098	0.959484	3.27651	1.23759e-05	Up
Ptpn18	94.8836	0.073148	0.0455215	0.342112	0.42826	3.27284	0.00348197	Up
Gm15097	737.837	0.730202	0.94738	9.86947	10.3694	3.27049	1.73142e-13	Up
Cadm4	634.204	0.844588	0.844018	7.17829	9.00611	3.26544	1.19259e-11	Up
Tmem132c	591.109	0.452777	0.316494	2.45191	2.92459	3.26516	8.25991e-12	Up
Gm16513	71.2923	0.0663318	0.066632	0.672215	0.665829	3.25815	0.0165261	Up
Slc43a3	1323.73	0.838447	0.841647	7.89645	8.43809	3.25505	7.35702e-19	Up
Pax8	85.1775	0.0083262	0.0263485	0.393316	0.42417	3.25149	0.0153818	Up
Psmb9	215.368	0.193036	0.174534	1.45344	1.75636	3.24935	1.02051e-05	Up
Gng12	2007.82	1.42346	1.25475	11.7127	11.3745	3.24388	1.50045e-21	Up
Slc7a8	2137.07	1.49059	1.28246	11.0977	12.0669	3.23784	4.25896e-23	Up
Mylk	169.75	0.0385781	0.043537	0.343356	0.494191	3.2299	0.000172641	Up
Usp26	3392.78	2.38845	2.36854	23.672	21.3184	3.22659	3.9299e-23	Up
Lepr	290.705	0.0723794	0.106266	1.11631	1.21068	3.21569	8.10617e-07	Up
Gm15091	378.153	0.357274	0.499996	5.01323	5.47089	3.21159	3.14629e-08	Up
Slc39a2	114.741	0.170803	0.111776	0.674476	1.07453	3.19477	0.00207133	Up
Trim47	207.368	0.207088	0.226371	1.54998	2.65043	3.18747	9.52816e-05	Up
Hnf1b	129.923	0.0526007	0.0998738	1.13382	1.17987	3.18495	0.00117148	Up
Vsx2	81.9663	0.0395894	0.0656851	0.565383	0.832734	3.182	0.0150027	Up
Card14	174.503	0.0767114	0.105863	0.872653	1.25665	3.17794	0.00021357	Up
Fam25c	288.529	3.25013	2.3485	15.2206	22.3104	3.17459	1.86428e-06	Up
Card19	410.077	0.833341	0.836534	6.62032	8.61713	3.17123	3.04931e-08	Up
Gm15080	459.317	0.48351	0.633308	6.2466	6.38981	3.16719	2.56039e-09	Up
Gm8332	603.664	4.39569	4.28103	31.3886	44.5434	3.16528	5.61043e-10	Up
Crygd	159.191	0.114545	0.339968	3.79513	5.1943	3.16503	0.000847762	Up
Fut2	87.3129	0.0565266	0.0500503	0.455724	0.411607	3.16283	0.0086541	Up
Slc30a3	134.773	0.225556	0.160155	1.01595	1.4987	3.15921	0.000816666	Up
Atp2c2	135.595	0.11486	0.122608	1.07997	1.23734	3.15747	0.000672183	Up
Gm3176	366.732	0.907348	0.889239	8.1592	7.86037	3.15572	7.30444e-08	Up
Klk7	221.236	0.319568	0.354836	2.41311	4.0496	3.15499	6.44807e-05	Up
A430089I19Rik	557.741	1.09032	0.941579	8.27504	7.99565	3.15452	1.56131e-10	Up
Pygl	175.572	0.0512336	0.0702889	0.684806	0.739567	3.15231	0.000116631	Up
Prokr1	92.3046	0.0596514	0.0615982	0.677023	0.519086	3.15227	0.00916734	Up
A2m	446.001	0.376158	0.219677	1.55799	1.7036	3.15096	2.00896e-09	Up
Ndufa4l2	101.421	1.06	0.353094	1.85605	2.3597	3.14184	0.00305883	Up
S100a1	104.783	0.456416	0.469914	4.10212	4.14229	3.14164	0.00340027	Up
Prdm6	111.946	0.0886549	0.0950717	0.814906	0.959194	3.13773	0.00244044	Up
Pkd2l1	177.359	0.121517	0.147626	1.32958	1.45138	3.1316	0.000105852	Up
Cldn3	133.737	0.211507	0.302693	2.14222	3.83819	3.13019	0.00226658	Up
Myo5b	777.515	0.175693	0.228935	2.0724	2.3654	3.12941	8.33741e-13	Up
Gm6348	313.015	0.595113	0.652959	5.91374	6.00958	3.12315	4.95703e-07	Up
Tmem200b	121.616	0.21654	0.256255	1.93503	2.61837	3.11524	0.00191334	Up
Fhl2	228.062	0.416774	0.389908	2.64595	3.88164	3.10991	2.62522e-05	Up
BC061212	222.53	0.389285	0.371919	2.99341	3.37235	3.1099	1.42141e-05	Up
Serpinb6b	214.579	0.104113	0.234096	2.26324	3.18666	3.10842	0.00011375	Up
Dgat2	1099.43	1.23857	1.14504	8.81873	10.4877	3.10802	1.88097e-15	Up
Tuba3a	2561.57	4.35871	5.11328	44.0133	49.7168	3.10126	2.90959e-22	Up
Hoxa3	72.7078	0.046152	0.0377352	0.326088	0.323762	3.10053	0.0200002	Up
Gata4	493.585	0.208979	0.346627	3.372	3.76281	3.09758	2.88696e-09	Up
Slc41a2	215.891	0.108497	0.121874	1.062	1.16099	3.09668	2.27481e-05	Up
BC080696	148.75	0.408665	0.381614	3.49601	3.09206	3.09664	0.000542634	Up
Xlr4a	524.94	1.42837	1.1339	8.92985	9.27225	3.09565	4.15308e-10	Up
Gm7978	220.436	0.346543	0.361551	2.93668	3.42233	3.09563	1.86957e-05	Up
Rspo4	68.5813	0.195106	0.10635	0.636393	0.818505	3.09515	0.0225336	Up
Gm9343	2347.69	2.50669	2.75718	24.2341	25.1406	3.09501	4.60877e-22	Up
Runx3	92.5789	0.110957	0.0688811	0.385705	0.565406	3.08846	0.00725581	Up
Cbln1	306.909	0.224326	0.2989	2.43855	3.20053	3.0859	1.94732e-06	Up
Sh2d4a	266.068	0.39228	0.327194	2.42289	2.79785	3.08368	2.69192e-06	Up
Krt7	1575.1	0.627622	0.700721	5.21672	7.0753	3.0746	1.71412e-15	Up
Rhbdl3	94.2486	0.106601	0.0710196	0.456961	0.578607	3.07166	0.00629356	Up
Gch1	262.125	0.139934	0.136021	0.956297	1.32402	3.07068	7.77974e-06	Up
Gm21033	2112.61	2.19985	2.49848	21.8789	22.604	3.06781	6.72548e-21	Up
Hc	65.5961	0.0881495	0.0402482	0.215039	0.291763	3.06744	0.0277325	Up
Fam129a	3176.2	1.31177	1.37239	10.7809	12.7121	3.06637	7.4844e-23	Up
Guca1a	98.9315	0.799657	0.414	2.58677	3.05922	3.06477	0.00460707	Up
Elovl7	1331.41	0.899854	1.03258	8.55657	9.68253	3.06453	7.45131e-17	Up
Adap2	388.852	0.688418	0.709801	5.12201	6.75476	3.05933	1.48585e-07	Up
Isl1	104.71	0.254939	0.10403	0.655308	0.591033	3.05854	0.00411506	Up
Kif26b	215.643	0.0389179	0.0455604	0.360928	0.447854	3.05812	3.57139e-05	Up
Psd4	683.411	0.209693	0.193976	1.35317	1.77432	3.05087	7.50414e-11	Up
Alppl2	130.941	0.14294	0.1801	1.40707	1.81139	3.05018	0.00148704	Up
Gm3147	452.351	0.802763	0.790031	6.7511	6.50324	3.04765	1.13405e-08	Up
Zfp36l3	941.963	0.924584	1.20924	10.6275	11.6282	3.04714	5.50804e-14	Up
Chst11	795.046	0.57167	0.486639	3.72685	3.94766	3.04674	6.26259e-13	Up
Mical2	403.414	0.0806929	0.0849244	0.688162	0.756893	3.04598	3.75681e-08	Up
Gm43225	85.2923	0.164476	0.189014	1.51924	1.73264	3.04345	0.0122725	Up
Myt1l	92.3761	0.0204001	0.0215855	0.14718	0.21267	3.04231	0.0098562	Up
Il10rb	248.35	0.254004	0.219974	1.72919	1.75118	3.03573	7.76453e-06	Up
Tspan18	204.259	0.109367	0.0856042	0.656968	0.663028	3.03479	4.38757e-05	Up
Cftr	95.5947	0.0537905	0.0425833	0.275616	0.377745	3.03419	0.00726564	Up
Mfsd7a	115.69	0.113405	0.0797389	0.487998	0.640662	3.029	0.00252283	Up
Trpm6	538.104	0.285483	0.239557	1.78506	1.92405	3.02807	5.57924e-10	Up
Coro2a	1094.47	0.655809	0.57721	4.21626	4.84997	3.0272	3.91626e-15	Up
Ccdc68	217.953	0.137331	0.249193	2.46728	2.57087	3.02316	4.3661e-05	Up
Adap2os	75.6924	0.319168	0.278976	1.62073	2.46529	3.00756	0.0226832	Up
Slc6a7	246.989	0.249102	0.244053	1.61836	2.26016	3.00705	1.89769e-05	Up
Gm2035	165.377	1.07968	1.25595	9.14854	11.694	3.00663	0.000359226	Up
Ago4	293.162	0.210059	0.151842	1.04555	1.15367	3.00521	1.46922e-06	Up
Gm17121	66.0891	0.492338	0.29433	1.64857	2.3021	3.00154	0.0322541	Up
Brdt	962.071	0.500968	0.594294	5.32417	4.98363	2.99878	3.46649e-13	Up
Fes	83.602	0.0928277	0.0629477	0.276135	0.578083	2.99202	0.0223184	Up
Nrip3	345.132	0.229894	0.274446	2.21212	2.51304	2.9899	4.6565e-07	Up
Cebpa	285.299	0.422776	0.382123	2.19959	3.60483	2.98914	1.71578e-05	Up
S100a13	221.438	1.03118	1.05799	6.82628	9.97286	2.98775	6.3933e-05	Up
Dcc	275.567	0.0670518	0.0697761	0.526433	0.609164	2.97844	4.44249e-06	Up
Mageb4	252.626	0.307915	0.340249	2.59031	2.91534	2.97702	1.00606e-05	Up
Cubn	377.142	0.0799693	0.0844175	0.665635	0.702857	2.97463	1.6316e-07	Up
Dpep3	376.882	0.708334	0.749139	5.25804	6.78998	2.97353	3.64622e-07	Up
Xlr4c	286.295	0.438404	0.440443	3.28293	3.63561	2.97323	2.78524e-06	Up
Unc5a	101.515	0.110988	0.0867136	0.587354	0.693098	2.9668	0.0058977	Up
Gm2895	120.898	0.1422	0.129841	1.00026	1.02084	2.96279	0.00252166	Up
Ccbe1	136.328	0.0553993	0.0453977	0.348394	0.312793	2.95978	0.00141826	Up
Gm6346	333.813	0.704693	0.769222	6.37138	6.19387	2.95728	8.65089e-07	Up
Abcc8	232.793	0.137235	0.105974	0.698794	0.807729	2.9528	1.99517e-05	Up
Xlr3d-ps	85.7039	0.417475	0.444784	3.78134	3.25777	2.95197	0.0166107	Up
Wdr72	217.018	0.152802	0.110033	0.629714	0.874263	2.94541	6.0149e-05	Up
Nwd1	75.3975	0.0522341	0.0249362	0.151097	0.151957	2.9446	0.021871	Up
Lmx1a	279.141	0.232809	0.272252	2.23063	2.25481	2.93972	5.22781e-06	Up
Ceacam10	335.626	0.989512	0.810964	6.3939	5.386	2.93453	2.05209e-06	Up
St8sia5	167.967	0.123871	0.112956	0.752068	0.894189	2.93243	0.000334611	Up
Flrt1	559.178	0.307472	0.32779	2.49359	2.65751	2.93164	1.19154e-09	Up
Gm17035	354.564	3.06805	2.96568	22.0601	23.314	2.93095	4.1973e-07	Up
Irf8	124.352	0.0286124	0.0524206	0.454659	0.538367	2.92487	0.00340665	Up
Phactr1	293.313	0.102132	0.104338	0.761255	0.844863	2.92372	3.04543e-06	Up
Krt19	1374.08	2.77046	2.64462	18.0175	21.6187	2.92126	1.49106e-15	Up
Gm371	136.499	0.216183	0.337557	3.07936	3.01957	2.92012	0.0018265	Up
Rab3b	525.696	0.46064	0.508174	3.82771	4.26952	2.9196	3.67109e-09	Up
Slc9a7	82.2678	0.176143	0.0902126	0.481654	0.560285	2.91715	0.0157941	Up
Myzap	113.862	0.0880639	0.07458	0.509119	0.554321	2.91402	0.00384715	Up
Ecel1	235.686	0.326822	0.254557	1.60457	1.9082	2.90825	2.41862e-05	Up
Rhox9	630.932	0.848522	0.902002	4.9198	8.83199	2.90595	0.0138326	Up
Gm2075	103.864	0.781919	0.839744	4.893	8.07933	2.90357	0.010021	Up
Mogat2	141.946	0.275014	0.273271	1.97876	2.17211	2.90307	0.00116956	Up
Lonrf3	603.6	0.572212	0.56887	3.80207	4.69145	2.89943	1.40856e-09	Up
Gm2694	67.0757	0.0738878	0.0474108	0.244408	0.347572	2.89559	0.0382304	Up
Chdh	404.349	0.269223	0.24019	1.60977	1.83161	2.88771	1.34625e-07	Up
Arhgef6	808.487	0.224886	0.308943	2.64416	2.55671	2.88544	1.66257e-11	Up
Hydin	480.466	0.131341	0.101895	0.672801	0.711197	2.88505	1.30054e-08	Up
Hpse2	149.005	0.0836177	0.108993	0.784748	0.983849	2.88203	0.00118629	Up
Tns1	4332.2	0.833552	0.945338	6.79825	7.87762	2.88067	1.89555e-22	Up
Igsf11	190.219	0.197794	0.160246	1.03148	1.18226	2.88061	0.000155685	Up
MERVL	730.735	0.058425	0.055994	0.422577	0.405279	2.87844	8.63673e-11	Up
Gm42884	70.4745	0.228867	0.315165	2.29528	2.98739	2.877	0.0388874	Up
Stab2	99.2316	0.0387454	0.0406389	0.295382	0.314692	2.87694	0.00916064	Up
Nwd2	63.0919	0.0236646	0.0217625	0.138052	0.182731	2.87159	0.0498023	Up
Obox4-ps11	63.5928	0.352698	0.332724	2.16215	2.49393	2.87	0.047927	Up
Il4ra	328.177	0.180297	0.196055	1.28841	1.6675	2.86738	2.85232e-06	Up
Rtl5	75.5343	0.0335657	0.0529626	0.349266	0.53107	2.86535	0.036173	Up
Fam78b	78.8877	0.0549731	0.0465108	0.28318	0.373311	2.85884	0.0243186	Up
DXBay18	205.373	0.255676	0.263844	1.67337	2.17211	2.85253	0.000144293	Up
Plbd1	406.05	0.686796	0.587372	3.87698	4.21176	2.85225	1.59531e-07	Up
Gm6502	363.008	0.720601	0.832951	6.31219	6.50834	2.85145	6.65201e-07	Up
Pdgfrb	859.223	0.680177	0.593794	3.89325	4.35951	2.85074	3.7301e-12	Up
B020017C02Rik	87.7865	0.177884	0.187523	1.27398	1.51647	2.85064	0.016578	Up
Chst1	190.214	0.335806	0.275991	1.64309	2.06067	2.84918	0.00020397	Up
Mgll	954.316	0.634765	0.680691	4.5818	5.53386	2.84758	3.26889e-12	Up
Gm6509	117.743	0.249242	0.264163	2.03205	1.97145	2.84609	0.00459493	Up
Tbx20	2030.48	0.576287	0.614319	4.25187	4.84613	2.84555	6.89823e-18	Up
Ndrg1	3768.56	2.0855	2.09811	14.6156	15.9079	2.84546	3.50196e-22	Up
Slco2a1	2536.49	0.68864	0.689938	4.65534	5.35112	2.8451	2.95993e-19	Up
Nipal2	92.5155	0.0838411	0.044693	0.255834	0.27671	2.84508	0.01181	Up
Pde8a	1944.79	1.74526	1.7607	12.5741	13.108	2.84312	6.13993e-18	Up
Gm807	105.551	0.247246	0.218597	1.44077	1.51585	2.84071	0.00715101	Up
Crxos	317.227	0.245667	0.361115	2.42594	3.50987	2.83419	1.24651e-05	Up
Wdfy4	297.596	0.0781144	0.0987719	0.705493	0.832348	2.83288	6.55988e-06	Up
Dlx3	1267.59	1.54538	1.76035	11.5284	14.7712	2.83131	3.05067e-13	Up
Loxhd1	93.7543	0.0415864	0.0396693	0.261256	0.298044	2.83109	0.0128058	Up
Tgfb3	75.8805	0.0903489	0.0853188	0.570406	0.61899	2.83008	0.0291403	Up
Abcg4	111.393	0.101686	0.0822613	0.508204	0.603319	2.83003	0.00559576	Up
Gabrp	378.307	0.63262	0.445521	2.87009	2.84053	2.82997	4.85302e-07	Up
Gm4971	694.708	2.06476	2.29094	14.6742	19.1615	2.82958	1.23968e-09	Up
Shoc1	365.18	0.313039	0.246528	1.65474	1.61515	2.82715	7.68201e-07	Up
Gm50461	95.1332	0.72598	0.407366	2.04989	2.58827	2.82705	0.0111136	Up
Ccdc172	174	0.0765319	0.367105	4.4201	4.75469	2.82499	0.00169323	Up
Lad1	1057.43	1.14041	1.15695	7.83652	8.76989	2.82198	2.60743e-13	Up
Susd5	147.468	0.131838	0.135866	0.82961	1.10407	2.81714	0.00156755	Up
Slc22a21	236.716	0.166509	0.22483	1.59105	1.96959	2.81655	6.36667e-05	Up
Obox4-ps15	400.901	1.48134	1.33716	9.21215	9.31349	2.81572	2.92872e-07	Up
Copz2	200.519	0.342834	0.342602	2.18519	2.65512	2.81559	0.000172227	Up
Mir675	478.327	17.6728	20.9789	108.927	200.869	2.80618	0.0288884	Up
Rflna	91.7117	0.294813	0.199298	0.892856	1.50338	2.80441	0.0184596	Up
Cdx1	1044.38	2.07945	2.22213	14.9873	16.9979	2.80308	5.53347e-13	Up
Gm884	123.002	0.0234925	0.0375197	0.327517	0.290701	2.7963	0.00543225	Up
Barx1	112.747	0.20441	0.288383	1.60131	2.82986	2.79461	0.0117526	Up
Gm9124	123.636	0.946144	0.49846	2.48083	2.96463	2.793	0.00331049	Up
Xlr4b	183.874	0.288794	0.278618	1.83204	1.96233	2.79167	0.000322443	Up
Casq2	201.321	0.236709	0.273414	1.843	2.12185	2.79138	0.0001874	Up
Gm10424	575.518	0.98782	1.14107	8.37093	8.39657	2.79069	4.92632e-09	Up
Lyn	892.698	0.872143	0.839898	5.51975	6.08325	2.7885	5.62096e-12	Up
Il13ra1	441.587	0.638971	0.480037	3.20629	2.87994	2.78457	3.06984e-07	Up
Gm5788	113.827	0.715406	0.937128	6.83264	7.43996	2.78177	0.00671346	Up
Grik4	152.419	0.0648942	0.0902266	0.654222	0.745951	2.77516	0.00144041	Up
Nbl1	230.958	0.455088	0.446512	2.50242	3.52559	2.76943	0.000117116	Up
Wfdc15a	110.09	0.517061	0.792291	5.04813	7.41956	2.76918	0.0111992	Up
Prickle2	338.376	0.175116	0.156456	0.958095	1.09319	2.76914	2.03943e-06	Up
Xpnpep2	189.549	0.050003	0.115446	1.01137	1.18973	2.76865	0.000588018	Up
A530040E14Rik	73.3135	0.129983	0.126349	0.838241	0.82544	2.76238	0.0383901	Up
Tcstv3	164.928	0.659264	0.789158	4.79871	6.62997	2.75562	0.0012204	Up
Jakmip1	197.979	0.109715	0.093332	0.51884	0.681739	2.755	0.00027801	Up
Serpinb9h	128.87	0.23498	0.259016	1.777	1.92894	2.75318	0.00364926	Up
Fam160a1	388.856	0.400668	0.305065	1.79508	1.96111	2.74962	5.38819e-07	Up
Obox4-ps21	482.359	1.73928	1.6626	10.7988	11.4759	2.74764	5.69163e-08	Up
Gas7	689.017	0.231858	0.23517	1.62731	1.58981	2.73895	9.76786e-10	Up
Plpp7	66.2766	0.339996	0.145614	0.692782	0.752469	2.7389	0.0492836	Up
Cox7b2	139.658	1.13283	1.04925	4.99487	8.57969	2.73584	0.00460707	Up
Amn	121.958	0.231196	0.250833	1.57201	1.97663	2.73478	0.00554283	Up
Vmn2r-ps99	77.3087	0.13511	0.11794	0.960614	0.639882	2.73413	0.0472861	Up
Nxf3	477.037	0.460831	0.572202	4.55767	3.8827	2.734	3.43633e-07	Up
Gm21818	319.786	1.36813	1.41873	8.73313	10.2371	2.72721	5.57084e-06	Up
Obox4-ps16	377.469	1.40639	1.33123	8.29762	9.1309	2.72603	9.66026e-07	Up
Spesp1	287.236	0.489389	0.392352	2.32825	2.52512	2.72583	1.18511e-05	Up
Lim2	88.042	0.167214	0.163245	1.00411	1.11659	2.72415	0.0214091	Up
Wnk2	1937.7	0.860821	0.901864	5.28023	6.86958	2.72406	1.71636e-14	Up
Gm33700	102.575	0.850739	0.639131	3.39636	4.06512	2.72232	0.0110454	Up
Scml2	4128.39	2.76413	2.58183	17.7652	15.9844	2.71909	4.4687e-18	Up
Me3	141.814	0.0583882	0.0409798	0.24505	0.24285	2.71876	0.00227786	Up
Obox4-ps20	483.113	1.7592	1.69327	10.7934	11.4851	2.71753	7.64956e-08	Up
S1pr1	354.344	0.67099	0.496694	2.73463	3.16497	2.71746	1.76414e-06	Up
Sdc3	577.194	0.459037	0.397397	2.24782	2.75832	2.71629	1.47044e-08	Up
Hoxb13	241.865	0.480402	0.449597	2.42189	3.32788	2.71444	0.000100066	Up
Gm364	1951.54	3.68135	3.59832	24.317	23.2812	2.7124	8.0958e-16	Up
Slc25a31	641.203	1.69956	1.27381	7.95164	7.33006	2.7117	6.96772e-09	Up
Obox4-ps22	485.602	1.77079	1.70824	10.8799	11.5644	2.71146	7.64956e-08	Up
3110040M04Rik	182.477	0.270037	0.624028	4.56739	6.32458	2.7041	0.00143718	Up
Slc13a2	127.858	0.0697417	0.167267	1.37773	1.6084	2.70258	0.00670271	Up
Mafa	443.159	0.804543	0.68432	3.33626	5.03667	2.69568	1.87407e-06	Up
Hsf3	79.7689	0.160907	0.0964791	0.56807	0.494015	2.69498	0.0343646	Up
Elf4	2351.69	1.5669	1.54487	9.73362	10.378	2.69411	1.19934e-17	Up
Obox4-ps19	483.683	1.77587	1.73176	10.8048	11.4546	2.68675	1.02845e-07	Up
Gm14685	212.443	0.205572	0.282207	1.67822	2.35909	2.68553	0.000423171	Up
Zc3h6	235.646	0.159135	0.164693	1.10038	1.09512	2.68448	9.71527e-05	Up
Rassf6	128.508	0.20731	0.134167	0.701169	0.790067	2.68403	0.00406725	Up
Itpr2	386.785	0.143192	0.112807	0.614406	0.717788	2.68258	1.05119e-06	Up
Echdc3	100.047	0.144097	0.15026	0.930862	1.04217	2.67902	0.0147312	Up
Cited1	339.549	0.728877	0.776304	4.84552	5.41201	2.67894	4.13438e-06	Up
Aldh1a3	89.629	0.0543599	0.0728193	0.535237	0.51564	2.67605	0.0250868	Up
Hoxd13	411.39	0.846844	0.700713	4.1546	4.34932	2.6726	6.11151e-07	Up
Unc93a	194.243	0.282908	0.271267	1.52025	1.8736	2.67251	0.00042995	Up
Gm5540	1814.61	4.15991	4.0343	24.5366	26.9063	2.67198	8.81513e-16	Up
Gnal	980.725	0.364259	0.359499	2.30394	2.29679	2.66346	1.58537e-11	Up
Tdrd7	580.755	0.342129	0.533021	3.8343	4.206	2.66109	2.37832e-08	Up
Plekha6	1184.47	0.360358	0.384599	2.25909	2.74734	2.65825	3.26662e-12	Up
Obox4-ps14	431.042	1.55007	1.56872	9.95205	10.1489	2.65703	4.99139e-07	Up
Ppp2r2c	2644.48	2.53271	2.47244	14.4984	16.6172	2.65579	1.79617e-17	Up
Gm1043	122.746	0.0467027	0.0400377	0.182101	0.284895	2.65403	0.00831146	Up
Gm42662	155.703	0.430358	0.445809	2.73861	2.98	2.65354	0.00176425	Up
Ephx3	81.4259	0.177025	0.143311	0.802025	0.859863	2.65175	0.0324909	Up
Tfap2a	490.58	0.328509	0.39487	2.64368	2.70529	2.64936	1.53238e-07	Up
Sycp2	329.922	0.239625	0.230082	1.39511	1.49143	2.64621	6.33485e-06	Up
Lhx2	330.309	0.313995	0.315696	1.82252	2.12174	2.64253	7.2086e-06	Up
Xaf1	410.071	0.395807	0.367182	2.45039	2.08363	2.63863	2.69202e-06	Up
Cpxm2	96.7842	0.142559	0.0945627	0.527429	0.507044	2.6356	0.0184596	Up
Obox4-ps18	478.178	1.72019	1.75185	10.7713	11.3074	2.63529	1.9869e-07	Up
Zfr2	131.735	0.0749255	0.0741335	0.411679	0.511279	2.63466	0.00497298	Up
Bcl2l14	202.853	0.178779	0.202603	1.27647	1.35126	2.63455	0.000364016	Up
Kcnc4	101.381	0.157786	0.118259	0.603757	0.729577	2.63396	0.0148521	Up
Gm1527	79.8002	0.174565	0.154623	1.04582	0.902335	2.63275	0.0409835	Up
Gm6468	226.57	0.485533	0.617195	4.12662	4.29327	2.63208	0.00017693	Up
Mageb10-ps	121.66	0.281916	0.346482	2.16081	2.47068	2.63063	0.00749673	Up
Lingo1	184.119	0.181346	0.16846	0.931221	1.09367	2.62883	0.000687535	Up
Oaf	422.924	0.812612	0.703873	3.61395	4.65931	2.62847	1.20757e-06	Up
Tent5c	371.322	0.314997	0.268353	1.41122	1.71064	2.62194	2.9207e-06	Up
Arhgap31	579.541	0.232267	0.222559	1.17308	1.53754	2.62113	8.64034e-08	Up
Tmem45b	155.53	0.251044	0.153905	0.763485	0.834347	2.62111	0.00177765	Up
Gm7647	104.82	0.25941	0.299294	2.01954	2.00075	2.62002	0.0151068	Up
Ctcfl	379.226	0.537908	0.507916	2.76592	3.35638	2.61975	2.66767e-06	Up
0610040J01Rik	150.013	0.374516	0.28332	1.55057	1.5806	2.61928	0.00237742	Up
Tmem108	165.188	0.108418	0.0761798	0.365151	0.461139	2.6192	0.00137973	Up
Eomes	873.699	0.798252	0.871184	5.27371	5.83325	2.61624	1.29287e-10	Up
Sp140	85.6532	0.0913366	0.10461	0.587929	0.782635	2.61578	0.0333955	Up
Trim16	230.73	0.24183	0.218961	1.13926	1.47116	2.61156	0.000193887	Up
Trim43a	139.153	0.190516	0.272914	1.7638	2.04615	2.61043	0.00449444	Up
Tex101	210.624	0.350241	0.497107	3.02454	3.8683	2.60609	0.000480578	Up
Mfsd9	148.699	0.195296	0.134483	0.654417	0.777482	2.60129	0.00257076	Up
Rgs11	178.595	0.173296	0.180533	1.03169	1.1957	2.59937	0.000987398	Up
Obox4-ps13	361.171	1.40921	1.35695	8.2008	8.30265	2.59791	4.26027e-06	Up
Taf7l2	115.016	0.182845	0.207556	1.34568	1.3612	2.59705	0.0107592	Up
Ppp1r3b	433.92	0.199798	0.277198	1.74874	2.01894	2.59697	1.04585e-06	Up
Stard10	500.396	0.704648	0.855944	4.60135	6.44827	2.59566	1.07584e-06	Up
Ankrd31	587.544	0.376646	0.398514	2.45454	2.51307	2.59399	3.04931e-08	Up
Sp110	133.557	0.0852124	0.083717	0.492557	0.534412	2.59337	0.00505113	Up
Myom2	330.748	0.106406	0.148109	0.911408	1.1068	2.59286	1.51802e-05	Up
Flg	263.079	0.0938688	0.0655576	0.305254	0.385929	2.59002	6.92686e-05	Up
Obox4-ps23	592.289	2.13622	2.2093	13.8757	13.3736	2.58783	4.38442e-08	Up
Ckmt1	1751.83	2.24647	2.84887	17.527	20.0488	2.58629	3.12868e-14	Up
Adssl1	126.176	0.273655	0.265426	1.30394	1.83853	2.58593	0.00825421	Up
H2-D1	905.504	1.10825	1.434	8.00497	10.8445	2.58459	3.63084e-09	Up
Nlrp4c	1146.3	1.10564	1.20415	7.35978	7.68835	2.58361	4.45254e-12	Up
B3gnt3	411.432	0.500136	0.566764	3.23812	3.8889	2.58127	1.91755e-06	Up
Tnfrsf9	77.4828	0.0937492	0.116289	0.667459	0.854207	2.5769	0.0492177	Up
Radx	117.115	0.143929	0.132595	0.89952	0.717561	2.5768	0.0133061	Up
Kif17	81.3919	0.099124	0.0788787	0.412743	0.485671	2.57661	0.0382284	Up
Clic6	208.257	0.262168	0.236221	1.29421	1.44026	2.57366	0.000378804	Up
Osbp2	143.523	0.0819797	0.0942658	0.529678	0.665095	2.57305	0.00429492	Up
Tifab	137.948	0.182792	0.170651	0.986241	1.05441	2.57093	0.00458565	Up
Lbh	279.233	0.31161	0.366352	2.06922	2.53703	2.56887	6.15578e-05	Up
Egln3	769.375	1.50713	1.29456	7.29787	7.43714	2.56729	1.4413e-09	Up
Gm44739	166.614	0.649039	0.525294	2.91211	2.99341	2.56292	0.00165594	Up
Ahrr	106.096	0.104234	0.0543963	0.239457	0.284457	2.56263	0.0142662	Up
Chst3	816.459	0.454396	0.533393	3.01471	3.63995	2.55411	2.15023e-09	Up
Obox4-ps28	822.434	2.39456	2.584	16.2352	15.3972	2.55327	1.69816e-09	Up
Ppp1r3c	115.837	0.154328	0.178899	1.11874	1.12727	2.55262	0.0118713	Up
Smpd1	2059.05	2.64399	2.69676	15.2622	16.8803	2.55194	2.83154e-15	Up
Mlxipl	657.192	0.502707	0.522098	2.71718	3.4806	2.54794	4.25125e-08	Up
Obox4-ps12	383.818	1.17616	1.22412	7.3691	7.32767	2.54589	3.91373e-06	Up
Rnf213	10285.7	2.79867	2.70991	14.6882	16.8143	2.54389	3.64295e-21	Up
Gm27786	400.546	22.5891	25.1363	109.39	192.612	2.54353	6.18908e-05	Up
Ablim2	356.918	0.174256	0.215479	1.17837	1.51753	2.54088	1.42141e-05	Up
Gm9476	84.2977	0.627914	0.546819	2.7878	3.38901	2.53414	0.0382092	Up
Trnp1	96.6521	0.279684	0.269331	1.40563	1.59237	2.53328	0.0240005	Up
Ctsc	1439.48	0.974605	1.07091	6.49176	6.5001	2.53064	7.73598e-13	Up
Slc22a13b	201.02	0.550917	0.595741	3.55172	3.66671	2.52912	0.000648012	Up
H2-K1	404.193	0.589218	0.613194	3.1783	3.99326	2.52658	4.15005e-06	Up
Tmem266	316.933	0.258713	0.294199	1.59772	1.94392	2.52527	2.90884e-05	Up
Nrg2	161.759	0.243832	0.236973	1.12325	1.53265	2.52115	0.00300372	Up
Acvrl1	114.905	0.12424	0.121515	0.629157	0.762099	2.51896	0.0130246	Up
Lgals9	467.213	0.899335	0.963625	5.62283	5.79387	2.5182	7.31463e-07	Up
Trpv4	408.422	0.484924	0.451685	2.56676	2.56698	2.51708	2.62054e-06	Up
AA792892	246.77	0.436969	0.514596	3.07424	3.30396	2.51707	0.000170806	Up
Crym	91.5116	0.21331	0.133848	0.548628	0.747262	2.51599	0.0302057	Up
Maml3	426.427	0.190628	0.185161	0.87255	1.22922	2.51514	5.96601e-06	Up
Mid2	180.351	0.142012	0.105308	0.543025	0.558756	2.51297	0.00125528	Up
Marveld3	135.188	0.340634	0.207314	0.874393	1.08735	2.51256	0.00592002	Up
Smc1b	741.522	0.807084	0.823819	4.42083	5.08671	2.50999	5.65245e-09	Up
Nudt16	113.912	0.400229	0.222646	0.974181	1.06818	2.50981	0.0124706	Up
Gm21358	132.033	0.243048	0.333572	1.89235	2.37233	2.5076	0.00849439	Up
S1pr3	134.297	0.187817	0.143771	0.739413	0.755572	2.50677	0.00642539	Up
Foxo6	325.056	0.564991	0.56358	2.83107	3.6018	2.50471	2.99867e-05	Up
Fthl17a	182.092	0.584227	0.885814	5.6332	6.12915	2.5035	0.00152175	Up
Cd22	116.184	0.0697957	0.0952875	0.563165	0.672303	2.50295	0.0143282	Up
Il17re	116.154	0.0258002	0.0701863	0.51997	0.588685	2.49776	0.0185525	Up
Fmn1	940.07	0.271102	0.26567	1.46582	1.54631	2.4974	2.55629e-10	Up
Mmp9	196.158	0.299454	0.261251	1.24353	1.56623	2.49452	0.000931827	Up
Tcf24	298.883	0.218245	0.295354	1.97078	1.83574	2.4911	6.44283e-05	Up
Rnf182	108.409	0.144492	0.140156	0.656999	0.888026	2.48671	0.0194062	Up
Tmprss2	1058.18	0.736036	0.682198	3.09819	4.31095	2.48377	3.14962e-09	Up
Thy1	178.432	0.204051	0.257235	1.43517	1.72794	2.48308	0.00188558	Up
Pitx2	1652.81	1.55546	1.58642	9.01134	9.06102	2.47991	3.43986e-13	Up
Tmtc2	279.721	0.187766	0.16819	0.909815	0.913325	2.47229	8.54975e-05	Up
Tmem86a	268.418	0.864709	0.685955	3.42287	3.65539	2.47193	0.000104433	Up
Irx3	155.285	0.22431	0.255137	1.2027	1.74454	2.4701	0.00540938	Up
Pxdc1	124.826	0.180859	0.195159	0.931681	1.30616	2.46916	0.0128287	Up
Gm5891	107.306	0.179476	0.19721	1.04803	1.18772	2.46858	0.0198055	Up
Obox4-ps17	442.621	1.6224	1.76176	9.94049	10.3039	2.46529	1.8448e-06	Up
Dock8	510.502	0.146167	0.213393	1.30333	1.41612	2.46144	6.15046e-07	Up
Rassf4	512.322	0.112029	0.216313	1.52146	1.52814	2.46079	7.39013e-07	Up
Slc45a3	503.852	0.578349	0.644011	3.37494	4.00491	2.45995	7.91623e-07	Up
Il17rc	222.644	0.321193	0.377619	1.8158	2.56688	2.459	0.000806667	Up
Obox4-ps27	577.342	1.76653	1.91813	11.2987	10.7206	2.45845	2.56785e-07	Up
Myh13	349.517	0.183732	0.247313	1.2891	1.72524	2.45723	3.72472e-05	Up
Pth1r	356.513	0.634509	0.578563	2.75606	3.44334	2.45696	1.72337e-05	Up
Prelid2	143.77	0.622761	0.586574	2.59557	3.64616	2.45213	0.00710018	Up
H2-Q4	190.051	0.359697	0.346632	1.52319	2.22441	2.44912	0.00202109	Up
Catsperg1	385.975	0.203752	0.24521	1.30099	1.58382	2.44798	1.06909e-05	Up
B230206H07Rik	535.952	0.664267	0.666415	3.41477	3.92893	2.44684	4.01425e-07	Up
Dhrs3	429.732	0.708787	0.686312	3.61996	3.89984	2.4451	2.62171e-06	Up
Abcg1	860.933	0.659983	0.571248	2.75989	3.17723	2.44065	2.11142e-09	Up
Gm49030	130.877	0.736012	0.882169	4.76776	5.43274	2.43961	0.00988591	Up
Gm25939	133.438	1.79138	2.89208	17.296	20.471	2.43848	0.0103516	Up
Kcnd3	99.3471	0.0786604	0.0526036	0.239087	0.257696	2.43578	0.02673	Up
Kcnq4	178.011	0.250821	0.217231	0.939343	1.28285	2.43305	0.00252461	Up
Tacstd2	444.42	0.698076	1.09485	5.76826	8.05352	2.43135	1.22471e-05	Up
Pde1c	208.488	0.0508258	0.0479406	0.250498	0.267079	2.43053	0.000788373	Up
3830417A13Rik	643.341	1.84211	1.74097	8.73532	9.7988	2.42975	6.48169e-08	Up
Themis3	107.802	0.185145	0.194931	0.985481	1.20891	2.42814	0.022254	Up
Micall2	302.847	0.28618	0.334665	1.82243	2.00303	2.42722	6.41076e-05	Up
Cxcl14	315.21	0.902314	0.837297	3.75018	5.01167	2.42655	7.26087e-05	Up
Vgll1	276.998	0.541309	0.534096	2.80655	2.9655	2.42412	0.000118485	Up
Ppl	651.441	0.528347	0.466412	1.92767	2.83996	2.42367	8.33292e-07	Up
Zfp703	312.524	0.47197	0.438992	2.29985	2.37625	2.4225	4.85313e-05	Up
Klb	348.104	0.574393	0.391712	1.71094	1.96933	2.41889	1.86082e-05	Up
Gm36718	228.511	6.13924	4.7151	18.8342	26.8539	2.4185	0.000713271	Up
Xlr5b	323.798	1.0419	0.90317	4.55945	4.76165	2.4171	3.67596e-05	Up
Zbtb7c	483.566	0.614995	0.507401	2.29934	2.7892	2.41608	1.46625e-06	Up
Cyp26b1	96.6474	0.0408599	0.0753827	0.386934	0.601928	2.41369	0.0469386	Up
Acss1	577.56	0.676454	0.671925	3.26798	3.89062	2.40821	3.45042e-07	Up
Galnt12	329.341	0.878581	0.720023	3.29181	3.85241	2.40629	3.55519e-05	Up
Dmbx1	255.914	0.142192	0.195202	1.06484	1.25458	2.40376	0.000296014	Up
Emp2	1498.37	0.804694	0.826943	4.24689	4.64761	2.40011	3.82987e-12	Up
Gm5117	106.99	0.219611	0.20524	1.00613	1.11777	2.3986	0.0236343	Up
Tinagl1	2944.44	2.63184	3.15724	14.2854	21.131	2.39782	1.17654e-10	Up
Arhgef37	178.159	0.136121	0.146052	0.65902	0.906964	2.39446	0.00327592	Up
Zfp951	386.766	0.409376	0.397158	1.88766	2.27662	2.39402	1.27958e-05	Up
Gm7942	218.421	0.711844	0.672093	3.48824	3.56313	2.39236	0.000736409	Up
Serpinb1a	168.671	0.339064	0.350368	1.76545	1.99632	2.39207	0.00330649	Up
Tmem173	334.404	0.702694	0.605135	2.86945	3.2326	2.3906	3.39939e-05	Up
Rnf212	126.363	0.612441	0.397818	1.89498	1.73947	2.388	0.0137443	Up
Bhlhe41	284.243	0.209445	0.205126	1.0528	1.09684	2.38557	0.000125478	Up
Npr3	1422.26	0.719648	0.731981	3.6546	4.09437	2.38199	1.22119e-11	Up
Gm10662	106.271	0.180825	0.201455	1.03088	1.17536	2.38195	0.0261281	Up
Gm2a	3325.33	3.83451	3.89131	19.9355	21.2491	2.38087	7.12717e-16	Up
Tspan1	317.955	1.04368	0.715143	3.05259	3.48148	2.37581	5.21255e-05	Up
Sim2	108.335	0.0338746	0.0975725	0.572684	0.868302	2.37059	0.044114	Up
Gm38947	181.349	0.295555	0.322734	1.56606	1.86696	2.36973	0.0026006	Up
Gm29125	142.668	0.195487	0.216237	0.982766	1.30668	2.36805	0.00954785	Up
Gm11544	149.381	2.4528	1.97367	10.0414	9.21625	2.36681	0.00731481	Up
Pramel5	104.195	0.167339	0.212341	1.06244	1.31266	2.3634	0.0309097	Up
Neurl1b	495.264	0.285844	0.36576	1.79419	2.3142	2.35898	4.09798e-06	Up
2610528J11Rik	113.133	0.419843	0.461515	1.93421	2.92767	2.35846	0.0276713	Up
Caskin1	1173.37	0.743703	0.76653	3.28211	4.65778	2.35806	1.4465e-08	Up
Bhmt	295.58	0.201638	0.241499	1.25856	1.4162	2.35744	0.000123351	Up
Gm44732	149.586	1.03394	1.16031	4.1438	8.07076	2.35567	0.0173073	Up
Tmem147os	102.308	0.749968	1.04143	5.13531	6.76585	2.35526	0.0358031	Up
Muc5b	87.397	0.0500244	0.0314548	0.121413	0.152789	2.35271	0.0494527	Up
Spsb1	1404.13	1.95413	1.6322	7.62076	8.17674	2.35196	1.80629e-11	Up
Cdc42ep1	754.786	1.60772	1.49277	6.82933	7.98289	2.34307	4.11979e-08	Up
Runx1	606.176	0.226621	0.246976	1.13806	1.45494	2.34102	7.76453e-07	Up
Kcnj12	221.039	0.431247	0.409561	1.68245	2.38123	2.33639	0.00138814	Up
Sgpp1	1631.47	1.38716	1.42741	7.32045	7.38062	2.32886	8.10978e-12	Up
Rhox1	101.69	0.628671	0.586934	2.4804	3.30929	2.32868	0.0360977	Up
2510009E07Rik	741.615	0.634709	0.580064	2.62829	3.02272	2.32447	5.54277e-08	Up
Aph1b	313.614	0.295936	0.302801	1.4874	1.60014	2.32397	9.10238e-05	Up
Slc26a9	180.161	0.123926	0.159225	0.923131	0.884874	2.32306	0.00355879	Up
Acsf2	1298.82	1.61752	1.83219	10.1289	9.35001	2.32026	4.85453e-10	Up
45173	406.456	0.471485	0.393799	1.62131	2.06517	2.31917	1.80676e-05	Up
Stra6	239.918	0.151508	0.196106	0.961026	1.19699	2.31827	0.000792488	Up
Plet1	809.647	1.84244	2.05204	9.53495	11.8624	2.31801	6.20114e-08	Up
Dmrtc1c1	978.04	2.47907	2.90612	14.4475	16.4772	2.31718	3.74189e-09	Up
Foxr1	129.613	0.402766	0.302219	1.32567	1.40193	2.31664	0.0140236	Up
Obox4-ps29	413.608	1.59984	1.77205	9.66632	9.05717	2.31554	1.63852e-05	Up
Gm18765	141.174	0.881355	1.04428	5.13927	5.92418	2.31425	0.0108033	Up
Car8	219.307	0.329623	0.292316	1.44657	1.37815	2.31408	0.00117766	Up
Vwf	429.304	0.163013	0.140226	0.578358	0.744238	2.31271	1.32415e-05	Up
Abca16	123.746	0.0537344	0.0799708	0.427263	0.491606	2.31081	0.0196761	Up
Gm6189	134.728	0.292885	0.322319	1.43652	1.89263	2.31073	0.0144572	Up
Arsb	207.657	0.15487	0.170331	0.89731	0.862404	2.30414	0.00173644	Up
Epb41l1	4449.3	2.12676	1.92247	8.42121	9.99229	2.30128	2.96806e-15	Up
Coro6	200.996	0.343585	0.340562	1.59542	1.77032	2.30121	0.0018639	Up
Anxa9	213.732	0.521205	0.528476	2.29259	2.93063	2.29955	0.00159563	Up
Adam11	293.162	0.329372	0.275774	1.06919	1.47267	2.29816	0.000284301	Up
Pramef25	708.5	2.19122	2.14292	10.2749	10.9262	2.29789	1.06917e-07	Up
Slc17a7	219.462	0.256069	0.214089	0.934231	1.06741	2.29627	0.00111094	Up
Ppp3cc	206.31	0.389801	0.36138	1.54783	1.90741	2.294	0.00180393	Up
Tspan17	264.083	0.979659	0.852184	3.0106	4.88222	2.29296	0.00114387	Up
Proser2	1181.75	0.565391	0.620961	3.03827	3.27896	2.2836	5.35195e-10	Up
Dram1	129.789	0.174018	0.209784	1.09006	1.10896	2.28112	0.0169998	Up
Blnk	135.965	0.0645801	0.10382	0.584673	0.624115	2.28078	0.0150868	Up
Plat	631.515	0.4115	0.49965	2.39014	2.84761	2.27767	6.73412e-07	Up
Sh3tc1	1801.58	1.48075	1.60579	6.876	9.16235	2.27512	4.24861e-10	Up
Dmrtc1c2	983.067	2.58697	2.99598	14.7541	16.1253	2.27392	4.99974e-09	Up
Rgs3	607.825	0.261133	0.286372	1.31752	1.55514	2.27083	8.45516e-07	Up
Xlr5c	470.947	1.22531	1.42671	6.53694	8.01859	2.26956	9.08339e-06	Up
Sema3f	368.664	0.414312	0.378451	1.48478	2.04298	2.26811	8.4568e-05	Up
Emilin3	238.585	0.234688	0.32692	1.57093	1.95765	2.26219	0.00112633	Up
Osbpl5	571.867	0.491132	0.589987	2.59146	3.41243	2.25837	3.69277e-06	Up
Klhl6	119.896	0.26867	0.244842	1.06816	1.20927	2.25657	0.0233009	Up
Nos2	122.199	0.144002	0.142011	0.653818	0.731977	2.25397	0.0222412	Up
Hs3st1	193.802	0.535579	0.467373	1.98964	2.29002	2.25357	0.00280708	Up
Eps8l2	1971.33	1.62314	1.87162	8.09471	10.7283	2.25274	3.11174e-10	Up
Gm4782	790.968	1.65323	1.96293	8.62838	11.2873	2.25104	3.35639e-07	Up
Ank	2874.68	3.84546	4.11332	19.3054	21.093	2.24679	1.0017e-13	Up
Pramef17	331.832	0.914014	0.973331	4.58936	5.00865	2.24464	0.000105706	Up
Opn3	112.489	0.259404	0.298772	1.493	1.50431	2.24459	0.0316184	Up
Inafm2	265.625	0.503219	0.468025	1.86764	2.45972	2.24265	0.000658124	Up
Gm13128	628.014	1.74965	1.85684	9.06956	9.14626	2.24218	6.91894e-07	Up
Lrrc8e	97.1411	0.174972	0.129798	0.551216	0.568911	2.24042	0.0479646	Up
Crtc3	1078.66	0.627099	0.587543	2.43609	3.00972	2.24026	8.43392e-09	Up
Abcc3	119.972	0.0811858	0.106208	0.460715	0.634468	2.24003	0.0295492	Up
Pcnx2	222.722	0.0562246	0.106228	0.58485	0.666892	2.23715	0.00188118	Up
Flvcr2	1596.18	2.6644	2.44911	10.5955	11.9584	2.23601	5.23696e-11	Up
Sarm1	637.467	0.678367	0.612208	2.56841	3.02112	2.23448	6.94351e-07	Up
Crtac1	109.243	0.0938064	0.182461	0.858441	1.23524	2.23289	0.0462272	Up
Olfm1	437.476	0.871149	0.68604	2.60151	3.33133	2.23124	2.06203e-05	Up
Tle7	120.719	0.336981	0.345854	1.48383	1.80723	2.23109	0.0256021	Up
Gm5096	318.662	0.865425	0.899344	3.88774	4.73256	2.23064	0.000183443	Up
Sfrp5	105.938	0.385128	0.309664	1.22364	1.46499	2.22914	0.0379029	Up
9530059O14Rik	132.065	0.0952891	0.10495	0.485465	0.525029	2.22455	0.0184572	Up
Zfp385b	112.216	0.0951246	0.0756394	0.31082	0.34794	2.22306	0.031713	Up
Ifih1	106.468	0.0590665	0.0675914	0.296377	0.369195	2.22209	0.0407483	Up
Sema4c	635.182	0.836873	0.75824	2.9321	3.89009	2.21919	2.03531e-06	Up
Plxna2	1575.1	0.47843	0.485536	2.25439	2.34666	2.21875	7.51335e-11	Up
Mgarp	635.112	2.05083	1.70381	6.54755	8.37754	2.21798	1.38345e-06	Up
Gsn	1657.91	2.29653	2.72895	11.6195	15.3311	2.21359	2.01275e-09	Up
Trim52	220.086	0.478161	0.355989	1.39578	1.56849	2.21215	0.00163917	Up
Lrrc8c	1043.01	0.628935	0.707576	3.50445	3.42155	2.20863	1.10023e-08	Up
Ddr2	540.8	0.371025	0.321418	1.37579	1.47528	2.20813	2.80219e-06	Up
Sgms2	509.768	0.386978	0.431043	1.83446	2.32687	2.207	9.77897e-06	Up
Gstm3	127.413	0.951562	0.558293	2.15861	2.21208	2.20697	0.0213633	Up
Fthl17f	222.167	0.896297	1.28152	6.70679	7.03225	2.20517	0.00190688	Up
Kcp	152.111	0.155054	0.113059	0.391679	0.533492	2.20509	0.0121069	Up
Gm11546	174.34	2.26618	2.56191	12.6819	12.2972	2.20158	0.00662364	Up
Msln	609.931	0.98284	1.05888	4.5703	5.48869	2.2015	1.74806e-06	Up
Sord	1936.77	4.61309	4.48612	17.9002	23.0964	2.20046	2.85044e-10	Up
St3gal1	332.415	0.147322	0.235973	1.16172	1.40636	2.19867	0.000217285	Up
Clic5	128.182	0.0826384	0.0721511	0.320866	0.326299	2.19786	0.0222305	Up
8030474K03Rik	667.717	1.5879	1.7624	7.84431	9.05516	2.19714	7.20648e-07	Up
Pacsin1	289.928	0.282734	0.246036	0.98162	1.18743	2.19652	0.000388063	Up
Elmod1	114.573	0.174515	0.142171	0.616359	0.629009	2.19519	0.0326879	Up
Arhgef5	1179.62	0.544037	0.619204	2.90925	3.10279	2.19411	2.36e-09	Up
Mbp	2207.77	1.42415	1.41773	5.92007	7.08375	2.19099	1.66249e-11	Up
Pde3a	198.055	0.082319	0.0838075	0.340889	0.438524	2.18833	0.00408662	Up
Rhox6	1362.55	5.77934	7.08198	28.2402	41.1302	2.18802	1.2654e-07	Up
Aph1c	141.334	0.119028	0.141297	0.650245	0.737536	2.18741	0.0163808	Up
Gab2	787.057	0.645896	0.683179	3.04436	3.3723	2.18705	1.6144e-07	Up
Slc16a10	1077.09	0.599896	0.757174	3.5478	3.99276	2.18413	9.66679e-09	Up
Xlr3b	1014.05	1.53758	1.47259	6.49444	6.7708	2.1774	1.41133e-08	Up
Sohlh2	5485.8	13.303	12.7784	53.5502	61.3187	2.177	8.96205e-15	Up
Sox7	392.589	0.665424	0.64714	3.04529	2.85727	2.17589	6.91911e-05	Up
Myorg	1284.59	1.65079	1.52452	6.1132	7.3211	2.17287	2.89421e-09	Up
Atp6v1c2	139.125	0.162491	0.301565	1.66079	1.76495	2.16841	0.0205728	Up
Sema5a	4146.93	1.2721	1.22169	5.4883	5.47414	2.16676	8.17394e-14	Up
Fgf11	119.266	0.179159	0.207092	0.856941	1.14455	2.16508	0.0352722	Up
6430548M08Rik	168.625	0.111705	0.134462	0.614223	0.68591	2.16462	0.00859887	Up
Cystm1	1144.18	1.46137	1.4837	5.8441	7.55028	2.16248	3.72816e-08	Up
Xlr5a	927.2	2.41975	2.70534	11.8941	13.5377	2.16058	5.69238e-08	Up
Adgrg1	1416.62	1.24588	1.40009	6.45581	6.75343	2.15844	6.84369e-10	Up
Tex13c2	220.728	0.720013	0.673697	2.51017	3.42543	2.15763	0.00303963	Up
Prkch	932.166	0.66907	0.684246	2.81218	3.35952	2.15665	8.17235e-08	Up
Ubtfl1	285.179	0.369113	0.357182	1.55347	1.62578	2.15578	0.000513746	Up
Parp10	133.064	0.222991	0.1799	0.631791	0.858813	2.15331	0.0241609	Up
Gm20767	736.932	2.37307	2.79709	11.0789	15.205	2.15124	2.62171e-06	Up
Tbx18	159.869	0.128356	0.175479	0.869962	0.880843	2.14776	0.0119471	Up
Gm48271	328.159	0.643621	0.538392	2.14358	2.36943	2.14697	0.000206919	Up
Irf7	183.806	0.287341	0.278243	0.974533	1.43025	2.14641	0.00857103	Up
Tnfrsf23	108.766	0.154885	0.154356	0.666664	0.692664	2.13605	0.0456401	Up
Csf1r	498.649	0.404461	0.470189	1.88082	2.50078	2.13603	3.03484e-05	Up
Fzd4	624.331	0.551962	0.526574	2.11133	2.45555	2.13442	2.14411e-06	Up
Gm4027	1501.17	4.12286	4.51335	16.3039	24.5292	2.13333	2.48444e-07	Up
Il6ra	388.036	0.266516	0.253517	1.08164	1.12243	2.13333	7.62574e-05	Up
Slc22a18	124.439	0.336632	0.390823	1.77621	1.94019	2.13252	0.0306671	Up
Slc51a	469.528	0.768864	0.818282	3.1174	4.23027	2.13063	4.98497e-05	Up
Wfdc2	659.135	3.11349	3.26622	10.7395	18.1681	2.12896	6.29984e-05	Up
Gm8038	1053.75	2.14518	2.76334	11.4434	15.0284	2.12748	2.0414e-07	Up
Hcn2	1004.51	1.67864	1.76522	6.44102	9.26533	2.12727	8.67087e-07	Up
Ly6a	464.507	1.78729	2.05323	11.4876	7.94547	2.12633	0.000309064	Up
Nacad	251.024	0.404622	0.306105	1.02997	1.38053	2.1233	0.00167628	Up
Dmgdh	323.175	0.679963	0.553107	2.19858	2.31007	2.12321	0.000273672	Up
Ttc39a	276.487	0.334445	0.322221	1.21558	1.5558	2.12295	0.000957873	Up
Gpr157	406.429	0.41711	0.460569	1.91832	2.24564	2.12091	7.00154e-05	Up
Gm16478	1598.32	1.42164	1.69614	8.03372	7.90823	2.11996	7.0725e-10	Up
Tex19.2	237.69	0.435753	0.616215	2.46831	3.56102	2.11908	0.00353296	Up
Gm21936	176.159	2.64584	2.35422	8.45055	11.202	2.11509	0.00947106	Up
Klhl15	1207.24	0.750907	0.703373	3.1017	2.95341	2.11455	1.64814e-08	Up
Trank1	356.282	0.151681	0.153718	0.614594	0.729978	2.1124	0.000180967	Up
App	2505.95	0.939613	1.06509	4.5578	5.15034	2.11171	1.28987e-11	Up
Fam151a	237.432	0.597726	0.687712	2.43667	3.80944	2.11143	0.00446352	Up
Gm21037	1195.13	2.1845	2.50995	11.6244	11.4692	2.1108	1.17337e-08	Up
Qsox1	969.275	0.602505	0.657308	2.53499	3.32025	2.10829	3.50843e-07	Up
Rnf130	844.53	0.548253	0.578	2.32583	2.78227	2.10806	3.53632e-07	Up
Phf11a	184.277	0.497073	0.714005	3.02432	4.04851	2.10638	0.0096502	Up
Plekhh3	299.907	0.420308	0.471647	1.84186	2.36271	2.10581	0.000726343	Up
Gm21293	1285.18	5.10805	5.17587	18.0151	26.5839	2.10486	4.4846e-07	Up
Susd1	1518.28	2.07536	1.84646	7.47146	7.93239	2.10287	8.62593e-10	Up
Ccdc184	225.457	0.521716	0.446092	1.61881	2.01899	2.10163	0.00291673	Up
AA684185	340.045	2.59642	3.0384	10.0458	17.2908	2.10069	0.00163748	Up
Rnf144b	310.899	0.241386	0.334334	1.57705	1.66984	2.09922	0.000468038	Up
Trim12c	296.533	0.63927	0.476308	1.72164	1.97738	2.09726	0.000555132	Up
Gpr137b-ps	1098.98	1.17381	1.30344	5.44853	6.22928	2.0957	3.04931e-08	Up
Tec	337.594	0.447051	0.505118	2.17681	2.34637	2.09485	0.000264708	Up
Tesc	177.812	0.459927	0.611026	2.29762	3.44446	2.0947	0.0136609	Up
Fhod3	1069.86	0.781811	0.839242	3.13557	4.22493	2.09457	3.2332e-07	Up
Dio3	336.477	0.712644	0.902624	3.98952	4.46314	2.09246	0.000295199	Up
Klhl29	237.27	0.259218	0.202149	0.680447	0.909042	2.09204	0.0026601	Up
Vill	983.169	1.09118	1.25439	4.75394	6.47939	2.09022	7.3532e-07	Up
Atp2b4	1859.05	0.719441	0.840997	3.65508	3.99946	2.09012	1.95163e-10	Up
Rab15	1452.07	1.77397	1.808	7.08884	8.45458	2.08623	4.23594e-09	Up
Dpysl4	205.568	0.188601	0.198083	0.774601	0.92861	2.08465	0.0049521	Up
Fbxo32	231.09	0.131829	0.17873	0.822149	0.87909	2.08405	0.00277334	Up
Gm8764	1233.92	5.40822	5.55002	19.0167	28.2731	2.08223	8.11462e-07	Up
Cemip	567.866	0.19161	0.252636	1.08335	1.2947	2.08101	1.0986e-05	Up
C2cd2	1316.96	1.14191	1.00237	3.81584	4.33608	2.07938	5.7535e-09	Up
Gm21304	1221.69	5.43324	5.50692	19.0817	27.622	2.07917	5.54613e-07	Up
Wnt7b	1417.98	1.51371	1.65598	6.22464	8.2251	2.07824	4.43888e-08	Up
Gm21312	1221.33	5.41539	5.51226	19.0697	27.6327	2.07789	5.73862e-07	Up
Flt4	878.665	0.452625	0.586075	2.46233	2.98928	2.07767	4.89196e-07	Up
Sgcd	244.599	0.137862	0.164235	0.711848	0.78277	2.07674	0.0020705	Up
Muc1	427.152	1.31935	1.082	4.38048	4.25667	2.07661	7.13692e-05	Up
Tmem30b	401.861	0.50617	0.72502	2.9728	3.97274	2.07624	0.000214829	Up
Gpr161	896.662	0.836615	0.760184	2.80739	3.4252	2.07562	3.32571e-07	Up
Tdrkh	421.416	0.328382	0.386786	1.54545	1.91356	2.07536	0.000100792	Up
Met	1107.22	0.880253	0.840254	3.37134	3.65885	2.0731	2.78272e-08	Up
Gm48799	312.017	0.512279	0.496137	1.97345	2.1955	2.07292	0.000495097	Up
Grid2ip	169.331	0.128106	0.144376	0.497276	0.753855	2.07285	0.0169766	Up
Peg12	260.275	0.666942	0.594284	1.88961	2.85779	2.07266	0.00287944	Up
Snap91	529.833	0.3112	0.332486	1.39244	1.48857	2.07069	1.28885e-05	Up
Klhdc7a	532.304	0.305902	0.380111	1.49203	1.96976	2.06922	3.43778e-05	Up
Sptb	561.765	0.26866	0.271246	0.966499	1.30917	2.06299	2.72627e-05	Up
A930037H05Rik	554.538	0.388555	0.360195	1.3821	1.57647	2.062	1.03572e-05	Up
Esyt3	803.053	0.655735	0.659414	2.39123	3.13788	2.06196	1.88709e-06	Up
Frk	419.697	0.408061	0.454704	1.93975	2.04201	2.06162	7.82446e-05	Up
Slc41a3	309.329	0.72424	0.638112	2.35369	2.74096	2.06075	0.000574702	Up
Dnm1	400.082	0.523976	0.454766	1.78197	1.85812	2.05915	0.000106851	Up
Col9a2	427.771	0.850597	0.828296	2.55204	4.2083	2.05837	0.000547074	Up
Bhlhe40	2511.45	3.76477	3.18114	13.5937	11.7603	2.05551	2.41031e-09	Up
Duox1	154.38	0.143721	0.164369	0.71424	0.755868	2.0549	0.0183341	Up
Gm47808	289.376	0.307871	0.325629	1.27369	1.49635	2.05379	0.00094713	Up
Cldn7	760.895	1.60618	2.18474	7.55613	12.5014	2.05364	6.05762e-05	Up
Anxa1	764.314	1.61369	1.54521	6.05701	6.72353	2.05348	8.75884e-07	Up
Ninj1	684.654	2.93576	2.63216	8.83846	12.1314	2.04883	9.17792e-06	Up
Sema5b	692.689	0.599927	0.579339	2.18013	2.58757	2.04852	2.61571e-06	Up
Pgc	182.428	0.963491	0.799339	2.87304	3.34365	2.04821	0.00926284	Up
Phlda2	1279.95	8.35833	6.94308	24.6404	29.4255	2.04763	1.91174e-08	Up
Foxa1	179.011	0.207301	0.29053	1.31662	1.45161	2.04712	0.0110082	Up
Socs1	337.028	0.623757	0.674437	2.48493	3.2675	2.04587	0.000577971	Up
Plet1os	234.096	0.794876	1.04643	4.09234	5.50791	2.04586	0.00441256	Up
Gm48764	419.757	0.71802	0.680943	2.66147	2.89176	2.04573	8.44854e-05	Up
Elf3	5132.6	13.1797	13.5713	51.9599	61.9746	2.0443	1.60905e-12	Up
Tjp3	893.839	1.71809	1.46726	4.93813	6.51893	2.04389	1.05119e-06	Up
BC080695	1355.51	4.06039	3.75952	15.2038	15.3643	2.04329	9.1596e-09	Up
Gm40977	318.557	1.59012	1.59319	6.62141	6.64308	2.04184	0.000566102	Up
Rnf217	587.176	0.38823	0.322576	1.29064	1.22966	2.04118	1.14915e-05	Up
Mocos	307.828	0.581588	0.568163	2.09268	2.55834	2.04064	0.000766247	Up
Col5a3	477.842	0.410105	0.417234	1.42684	2.01954	2.0399	0.00012045	Up
Plekhh1	5944.43	4.64705	5.1226	20.4713	23.5111	2.03968	3.34696e-13	Up
Shtn1	646.515	0.516262	0.600564	2.51645	2.72769	2.03637	4.02945e-06	Up
Glp1r	178.71	0.217834	0.188469	0.626815	0.837395	2.03631	0.0122634	Up
Tmem159	316.863	1.05311	0.979575	3.31691	4.47839	2.03613	0.000882863	Up
Usp17lc	1136.71	2.59725	2.70631	11.217	11.5877	2.03524	4.25899e-08	Up
Chrna4	160.751	0.174179	0.187451	0.726612	0.855677	2.03194	0.0171791	Up
Gm6763	1172.36	5.30789	5.41277	18.6009	25.9678	2.02986	6.59816e-07	Up
Efhd2	1655.07	3.4795	4.04903	13.8599	20.9933	2.02959	6.77504e-07	Up
Apcdd1	1492.43	0.658911	0.686296	2.51455	3.18453	2.02745	2.66654e-08	Up
Cttnbp2	171.889	0.137809	0.118047	0.464171	0.460966	2.02659	0.013387	Up
Stk32c	148.369	0.22653	0.346868	1.48484	1.8595	2.026	0.0266133	Up
Eif4a3l1	1130.46	3.97101	4.26051	14.4506	21.104	2.02552	1.82323e-06	Up
Morc4	1538.48	1.74397	1.54846	5.65305	6.49503	2.02292	4.23594e-09	Up
Gm5763	238.481	0.997758	0.947642	3.30579	4.23288	2.02155	0.00359201	Up
Hic1	207.362	0.302791	0.333965	0.988804	1.75067	2.0212	0.0152371	Up
Tcstv1	298.91	1.03782	1.22747	5.23029	5.48212	2.0212	0.000924126	Up
Thnsl2	170.349	0.621874	0.489395	1.70048	1.96953	2.01963	0.0136278	Up
Tktl1	456.485	0.921691	1.06042	4.77531	4.42372	2.0193	9.01234e-05	Up
Thsd4	294.14	0.124882	0.126204	0.453923	0.574325	2.01689	0.00125832	Up
Usp17la	1442.96	3.63966	3.30384	12.2558	13.7835	2.01595	7.09099e-09	Up
Gm4312	191.318	1.23126	1.27604	3.8674	6.39664	2.01544	0.0164768	Up
Irx2	318.535	0.591989	0.583906	2.20491	2.51053	2.01148	0.000663567	Up
Pxylp1	627.349	0.659406	0.615213	2.47243	2.43779	2.01143	7.73167e-06	Up
Gm5637	564.554	3.17944	3.07213	10.698	13.7257	2.01117	2.64047e-05	Up
Heg1	1971.8	0.756303	0.894535	3.79673	3.95172	2.01073	5.30929e-10	Up
Gm7957	1237.36	2.46565	2.75904	12.3975	11.1787	2.00943	1.3567e-07	Up
Ptges	1939.6	2.45736	2.88761	10.8149	13.8587	2.00715	9.91328e-09	Up
Hspa1b	553.179	1.11673	1.18494	3.94396	5.77508	2.00571	9.67431e-05	Up
Spock2	703.307	0.917639	0.789415	2.69229	3.32306	2.00012	4.59751e-06	Up
Sgpp2	185.112	0.334164	0.283533	1.08301	1.09593	1.99836	0.0109769	Up
Strip2	549.334	0.385088	0.39508	1.54879	1.67173	1.99731	1.92833e-05	Up
Rab11fip4	4565.99	3.12345	3.61543	13.4523	17.0833	1.99708	9.71273e-11	Up
Gm49858	147.95	0.677541	0.693167	2.62613	2.94199	1.99621	0.0256846	Up
Tgfa	352.517	0.342577	0.328514	1.29907	1.32212	1.99599	0.000406344	Up
Ubash3b	399.845	0.373517	0.336161	1.28622	1.31417	1.99472	0.000180967	Up
Gm44660	213.992	0.57808	0.531861	2.0192	2.13563	1.99364	0.0058432	Up
Gm50216	333.008	0.746809	0.744067	2.79345	3.1906	1.99347	0.000578934	Up
Apobr	190.346	0.409525	0.318058	0.990057	1.34255	1.99248	0.0115484	Up
Clvs1	272.272	0.187805	0.21134	0.912799	0.869768	1.99024	0.00210255	Up
Spopfm3	188.91	0.995258	0.744277	2.68086	2.77232	1.98991	0.0102138	Up
Cbfa2t3	150.157	0.0843797	0.105403	0.416815	0.482985	1.98941	0.0260178	Up
Sox8	129.609	0.222113	0.249783	0.925043	1.13339	1.98835	0.0420104	Up
Gm45899	123.316	0.732983	0.609441	2.14542	2.37539	1.98766	0.0457967	Up
Tmem72	621.354	0.221413	0.220403	0.828086	0.926419	1.98409	9.2449e-06	Up
Rbm44	779.773	0.690366	0.717418	2.98542	2.85491	1.98408	2.47933e-06	Up
Xlr3c	849.786	3.36562	3.2795	12.2594	13.6638	1.98315	8.73769e-07	Up
Tmem102	260.443	1.07474	0.847909	2.96705	3.27868	1.98197	0.00229387	Up
Creb3l2	1062.9	0.913495	0.893259	3.29479	3.76149	1.98191	1.87796e-07	Up
Gm48829	241.542	0.596253	0.552846	1.95946	2.31594	1.98084	0.00363446	Up
Chrm4	181.383	0.712586	0.7588	2.91898	3.25756	1.97977	0.0128674	Up
Tap1	1087.57	1.25026	1.21924	4.47106	5.12087	1.97812	1.68219e-07	Up
Baiap2l1	937.538	1.87907	1.73048	6.18356	7.12372	1.97722	5.05949e-07	Up
Rgl1	303.954	0.210058	0.256767	1.03656	1.16807	1.97591	0.00114923	Up
Gjb5	1771.27	7.00334	6.37836	23.8243	25.2334	1.97485	2.3065e-09	Up
Gm4340	1165.75	5.26172	5.47671	18.2831	25.4406	1.97449	1.23679e-06	Up
Gm13119	847.511	2.39368	2.46463	9.50926	10.1927	1.9681	1.02196e-06	Up
Fndc1	280.314	0.192796	0.1771	0.636411	0.712575	1.96808	0.00173596	Up
Clip2	987.52	1.27588	1.19384	3.85855	5.26044	1.96764	2.16565e-06	Up
Atp2a3	886.731	0.820221	0.999517	3.62398	4.77307	1.9672	3.48385e-06	Up
Gm13101	340.402	0.853817	1.15108	5.58102	4.69397	1.96533	0.00112264	Up
Plxnd1	595.157	0.334844	0.469313	1.83787	2.3166	1.96491	3.30164e-05	Up
Tulp1	173.233	0.076561	0.141263	0.560098	0.808337	1.96357	0.024982	Up
Glrx	1676.85	1.74883	1.85064	7.3217	7.59153	1.96266	4.89826e-09	Up
Hspa1a	547.992	1.05999	1.1412	3.64464	5.41382	1.9596	0.000165993	Up
Cntln	243.11	0.273572	0.218165	0.796723	0.783593	1.95957	0.00402462	Up
Plcxd2	601.714	0.495156	0.518366	1.82648	2.28444	1.95947	2.50934e-05	Up
Cacna1h	188.523	0.132671	0.120529	0.454192	0.46287	1.95903	0.0119635	Up
9330182L06Rik	334.663	0.228383	0.255828	1.01763	1.06278	1.95751	0.000713465	Up
Gdpd5	515.348	0.390651	0.458985	1.74307	2.05505	1.95486	5.80712e-05	Up
Kng2	264.389	0.624507	0.60152	2.201	2.4391	1.95247	0.00259685	Up
Slc16a14	393.164	0.688375	0.719655	2.59601	3.12447	1.95211	0.000327611	Up
Rasd1	208.466	0.563856	0.761735	2.78117	3.77224	1.95187	0.0111926	Up
Myl4	182.467	0.191979	0.237455	0.714721	1.25895	1.94951	0.0293287	Up
Nfatc1	487.356	0.253373	0.373996	1.55483	1.78441	1.94604	9.23776e-05	Up
C130073F10Rik	1881.15	11.2698	12.5234	49.0657	52.1532	1.94466	2.56039e-09	Up
AA623943	199.905	2.60926	3.33215	14.2829	14.0198	1.94269	0.0108267	Up
Cgas	145.536	0.226681	0.217972	0.835965	0.855558	1.9419	0.0326231	Up
Gm47924	139.438	0.709302	0.666991	2.50346	2.60818	1.9405	0.0372931	Up
Gpx2	308.703	0.30892	0.529562	2.24917	2.73512	1.94025	0.00176948	Up
Hivep3	325.701	0.123899	0.116033	0.421454	0.459839	1.93936	0.000899352	Up
Timp3	1254.38	0.73343	0.913732	3.81485	3.87989	1.93908	8.76219e-08	Up
Gm30363	183.245	0.307069	0.224992	0.773895	0.784051	1.93722	0.0145011	Up
Sh3pxd2b	1250.78	0.819493	0.79992	2.91727	3.21459	1.937	8.11993e-08	Up
Trpv2	492.665	0.588216	0.674737	2.3008	3.12355	1.93691	0.000182503	Up
Ephb2	1702.38	0.761166	0.830651	3.06987	3.5401	1.93539	1.13318e-08	Up
P2ry14	210.716	0.153128	0.124645	0.358502	0.52227	1.93458	0.0114408	Up
Furin	3566.18	2.46088	2.4432	8.31282	10.4042	1.93401	5.17493e-10	Up
Lrrc15	324.045	0.421335	0.390437	1.28501	1.61436	1.93203	0.001205	Up
Anxa5	746.395	2.01633	2.53527	9.09122	11.9196	1.93025	1.43703e-05	Up
Krt8	4622.97	12.9746	14.6765	45.3497	70.9736	1.92707	0.0314969	Up
Zfp352	343.74	0.93495	0.938011	3.76126	3.52031	1.92698	0.000920535	Up
Creg1	913.27	1.96562	2.34149	9.21723	9.94554	1.92665	1.00811e-06	Up
Gm27483	2088.31	185.662	184.319	699.349	714.239	1.92567	2.01672e-09	Up
Trim75	156.128	0.184962	0.261221	1.12261	1.15104	1.92519	0.028697	Up
Gm20765	1229.47	5.42425	5.95068	19.1815	27.457	1.92362	2.77431e-06	Up
Gm48422	277.183	0.666092	0.647565	2.36727	2.53876	1.92344	0.00239744	Up
Dap	1150.35	3.70951	3.76814	12.5654	16.3002	1.92251	8.63154e-07	Up
Nptx1	174.423	0.238606	0.216952	0.676344	0.904107	1.92214	0.0210587	Up
Paqr7	158.752	0.317278	0.246689	0.779963	0.922603	1.92169	0.0256083	Up
Usp17le	2370.3	6.2689	7.29291	28.3803	30.4537	1.9177	7.87877e-10	Up
Chst15	782.489	0.821907	0.747505	2.43771	3.03646	1.91704	5.96601e-06	Up
Unc93b1	230.082	0.432891	0.471422	1.75593	1.94644	1.91653	0.00624202	Up
Fam189a2	336.339	0.658646	0.722274	2.72442	2.96836	1.91605	0.000903207	Up
Megf6	551.771	0.387068	0.437491	1.41419	2.02774	1.91553	0.000175202	Up
Slc15a1	453.07	0.48065	0.564359	2.31031	2.26634	1.91547	0.00017217	Up
Wipi1	652.199	0.81755	0.909779	3.59144	3.64958	1.91423	1.38102e-05	Up
Itpkb	1095.96	0.610938	0.659255	2.22523	2.876	1.91016	1.3265e-06	Up
Boc	596.279	0.750193	0.832775	3.14094	3.41083	1.91005	2.55809e-05	Up
Saa3	190.346	0.363093	0.454769	1.41454	2.22911	1.90928	0.0237085	Up
Tmem92	1273.56	4.01998	3.71034	14.1684	13.3664	1.90906	2.58918e-07	Up
Dnaja4	341.534	0.461671	0.580798	2.06885	2.68356	1.90866	0.00131998	Up
Sytl4	198.014	0.260942	0.250925	0.79763	1.03755	1.90668	0.0137805	Up
Hsd11b2	190.295	0.447969	0.621252	2.22166	2.9984	1.90595	0.0186009	Up
Esx1	986.523	3.45332	3.18846	11.7648	11.7157	1.90488	9.05402e-07	Up
B4galt4	335.259	0.683234	0.667077	2.17558	2.81985	1.90461	0.00133248	Up
Ildr1	3605.53	5.49693	5.35693	19.433	20.6267	1.89976	6.69609e-11	Up
Wscd2	951.907	0.367736	0.393254	1.30633	1.70921	1.89896	3.99127e-06	Up
Gm8300	483.265	1.97082	1.68839	5.64429	6.36019	1.89787	0.000111572	Up
Cyp2s1	1466.16	1.97752	1.90241	6.84301	7.28918	1.8961	4.18697e-08	Up
Vnn1	1650.8	4.22053	4.3336	15.7744	17.1408	1.89561	1.72833e-08	Up
Rab11fip5	2266.77	2.22747	2.35109	8.04788	9.87343	1.89553	8.46295e-09	Up
Helz2	208.487	0.113808	0.116647	0.349897	0.521823	1.89516	0.0155569	Up
Med12l	3437.15	1.52812	1.68877	6.25247	6.87895	1.8929	1.25103e-10	Up
Vdr	263.094	0.245627	0.289584	1.08208	1.21363	1.89225	0.00389598	Up
Serpinb9b	741.971	1.21351	1.38034	5.25238	5.58883	1.89209	6.54591e-06	Up
Grin1	141.646	0.129198	0.0961829	0.327508	0.333064	1.89053	0.0412109	Up
Gm50190	219.118	6.55499	5.88225	17.3139	24.4273	1.88918	0.0115173	Up
Usp17ld	889.298	2.81262	2.85234	10.507	10.9792	1.88892	1.83039e-06	Up
Dppa3	496.644	3.55481	3.59632	11.0672	15.6874	1.88841	0.000320152	Up
Adamts2	238.266	0.177172	0.165799	0.562653	0.644991	1.88767	0.00610213	Up
Igf2bp2	5591.5	4.56113	4.80403	17.0479	19.4598	1.88693	1.80454e-11	Up
Atp6v0a4	442.57	0.546866	0.568097	2.04651	2.23925	1.8829	0.000222979	Up
BB287469	1334.17	4.25405	4.56032	17.2237	17.6768	1.88183	1.23423e-07	Up
Stac2	537.306	1.15217	1.11123	3.63216	4.50772	1.88036	9.5644e-05	Up
Vav3	148.848	0.233907	0.169363	0.515364	0.585411	1.87504	0.036447	Up
Tsc22d3	412.581	0.451446	0.586677	2.0223	2.72621	1.87312	0.000773976	Up
Tgfb1	524.016	0.537147	0.647908	2.50304	2.61641	1.87127	8.78886e-05	Up
Sfrp1	4523.02	6.35816	6.6307	24.0615	25.726	1.87113	3.7716e-11	Up
Capn6	173.956	0.143508	0.142333	0.586639	0.478481	1.86796	0.0302057	Up
Cables1	515.893	0.78513	0.86228	2.83744	3.69151	1.86781	0.000185318	Up
Iqca	178.937	0.180879	0.251487	1.07551	1.02696	1.86773	0.0230041	Up
Slc22a5	992.047	2.16502	2.11336	6.88379	8.47282	1.8665	2.13239e-06	Up
Naga	1492.59	3.39979	3.69756	13.3644	14.6893	1.86553	6.63405e-08	Up
H19	26755.9	68.3418	70.0179	258.68	262.431	1.86451	4.15219e-13	Up
Prss50	170.72	0.889609	0.790871	2.31058	3.15322	1.86299	0.0287144	Up
Gm47739	276.174	0.591527	0.653459	2.31937	2.64215	1.86255	0.00362024	Up
St8sia6	369.542	0.21949	0.294466	1.21443	1.19604	1.86214	0.000857089	Up
Slc16a9	383.062	0.551042	0.628921	2.23343	2.5995	1.86115	0.000695514	Up
Fstl3	349.387	0.743045	0.901846	3.17382	3.8696	1.86111	0.00130167	Up
Gpr137b	2520.15	3.26718	3.25307	11.6634	12.2312	1.86097	1.62889e-09	Up
Arpin	399.553	1.15063	1.14188	3.91229	4.44046	1.86029	0.000504786	Up
B4galnt1	610.528	0.594166	1.03261	3.95989	5.17717	1.86009	0.000110685	Up
Slc46a1	1145.75	2.17415	2.38783	8.1812	9.85939	1.85828	8.68222e-07	Up
Pdgfb	304.706	0.414377	0.466617	1.60714	1.96465	1.85698	0.00262884	Up
Gm5301	450.541	0.814482	1.29312	4.8085	6.30437	1.85631	0.000544581	Up
Anxa4	1346.79	1.50533	1.82681	6.56607	7.71533	1.85629	2.82768e-07	Up
Popdc3	233.805	0.430839	0.671607	2.64399	3.07729	1.85424	0.00890782	Up
Gm5989	502.787	1.11702	1.50573	5.2086	6.89625	1.85324	0.000298203	Up
Phyhip	162.438	0.494246	0.384154	1.12963	1.37953	1.85001	0.0309778	Up
Epha8	185.424	0.249845	0.256203	0.882058	1.00001	1.84765	0.0200593	Up
Cbx4	421.875	0.425773	0.516248	1.73745	2.24522	1.84612	0.000659826	Up
Prss57	197.865	0.39939	0.444472	1.77635	1.59209	1.84541	0.0185872	Up
Pdgfra	531.341	0.161941	0.304662	1.20857	1.5514	1.84489	0.000247231	Up
4931428L18Rik	158.351	0.19508	0.262933	0.908867	1.20087	1.84395	0.0399115	Up
Hpcal4	204.114	0.24103	0.248739	0.892548	0.936767	1.84263	0.0143374	Up
Gm14403	613.089	2.38886	2.41639	8.8289	8.80878	1.84121	4.554e-05	Up
Syt7	914.297	0.783185	0.801741	2.69877	3.13244	1.84074	3.32875e-06	Up
Rin3	1496.82	1.19856	1.40312	5.15085	5.53802	1.83384	1.05229e-07	Up
Gm50331	266.988	0.616837	0.643205	2.23826	2.49136	1.83326	0.00486322	Up
Fgf1	217.317	0.266351	0.263094	0.831422	1.0576	1.83219	0.0131272	Up
Taf7l	409.169	1.25507	1.2093	4.01894	4.57206	1.83204	0.000542409	Up
Coro2b	1099.7	1.1668	1.21754	4.23661	4.65144	1.83098	8.72951e-07	Up
Ptpru	827.93	0.732133	0.768081	2.45412	3.12175	1.83088	1.4004e-05	Up
P2rx4	587.503	0.550746	0.555208	1.80231	2.17411	1.82799	7.97772e-05	Up
Sema7a	454.135	0.96911	0.925996	2.74276	3.73575	1.82675	0.000602486	Up
Frmpd1	915.552	1.33335	1.16826	3.63699	4.30404	1.82374	4.1581e-06	Up
Prlr	433.776	0.131621	0.176443	0.701133	0.706338	1.82298	0.000444705	Up
Gm13078	837.958	2.55664	2.62739	9.13968	9.82164	1.82224	5.92608e-06	Up
Gm13057	962.556	2.80383	3.00996	10.7065	11.3789	1.82107	2.32799e-06	Up
Gm6652	1399.17	7.71912	8.5937	27.2513	35.9823	1.8208	1.46558e-06	Up
Specc1	2014.05	0.910798	0.90112	3.13072	3.28708	1.82003	1.59132e-08	Up
Gm48492	259.506	0.654274	0.64277	2.16164	2.3653	1.81863	0.00588793	Up
Ampd3	314.475	0.290725	0.354759	1.3957	1.34638	1.81778	0.00273376	Up
Mbnl3	2465	1.61906	1.82899	6.81318	6.83221	1.81693	6.06204e-09	Up
Slc36a4	291.395	0.428696	0.30801	1.00899	0.949277	1.81525	0.00415542	Up
Il17ra	656.346	0.477735	0.505552	1.6007	2.02261	1.81122	6.36834e-05	Up
Extl1	494.808	0.526353	0.723547	2.58036	3.11278	1.81082	0.000293842	Up
Akr1b8	1572.6	7.28417	7.08165	22.4451	26.9303	1.80843	2.20015e-07	Up
Rnf128	1430.8	2.4912	2.72003	9.58523	10.2684	1.80802	2.08174e-07	Up
Hebp1	318.981	0.494089	0.568498	1.62639	2.54902	1.8063	0.00652456	Up
Scd1	6978.03	9.60323	9.5231	33.9947	33.3214	1.80539	8.87539e-11	Up
Mov10l1	1645.66	2.73056	2.65437	8.67014	9.82746	1.80472	1.01243e-07	Up
Retreg1	571.915	1.04171	0.939545	3.10761	3.28577	1.798	9.24237e-05	Up
Clu	1106.9	1.72769	2.10068	7.00629	8.7455	1.79703	3.56682e-06	Up
Tmc7	550.723	0.821674	0.662642	2.1173	2.19126	1.79666	0.000120474	Up
Pkp3	371.637	0.731902	0.700446	2.08926	2.7251	1.7964	0.00165145	Up
Sec31b	181.772	0.359133	0.3128	1.04464	1.07198	1.79632	0.0260994	Up
Aldh1b1	367.501	1.02116	1.07899	3.05859	4.57964	1.79594	0.0032526	Up
Scamp1	2876.59	4.40613	4.24845	14.5433	14.8644	1.79154	3.48344e-09	Up
Serinc2	524.593	1.11709	1.45704	5.197	5.97039	1.78971	0.000203187	Up
Tnik	764.28	0.280478	0.27055	0.860192	0.99564	1.78855	1.84953e-05	Up
Gm47404	283.916	0.658005	0.702554	2.38283	2.62288	1.78773	0.00470851	Up
Arhgef16	1196.4	1.39592	1.47318	4.59946	5.80342	1.78765	2.55524e-06	Up
Zdhhc14	157.644	0.322881	0.342269	1.11464	1.32945	1.78742	0.0430092	Up
Mdfi	396.89	0.96159	0.884826	2.62214	3.32741	1.78607	0.00114534	Up
Zxda	245.1	0.60888	0.635471	1.90895	2.53368	1.78512	0.0112351	Up
Usp2	1130.05	1.74907	1.61356	5.10143	5.77535	1.78407	1.39269e-06	Up
Anks6	164.829	0.130291	0.195054	0.694207	0.848586	1.78228	0.0411479	Up
Gm47486	312.401	0.545845	0.573349	1.93919	2.10971	1.78166	0.0031082	Up
Cnksr1	172.246	0.431941	0.41816	1.36452	1.51572	1.77886	0.0328972	Up
Gm47357	186.183	0.414044	0.457515	1.56968	1.7321	1.77874	0.0259739	Up
Zbp1	168.499	0.18471	0.294526	1.16128	1.25593	1.77867	0.0375905	Up
Emid1	205.054	0.551973	0.494887	1.45044	1.81662	1.77561	0.0198216	Up
Man2b2	1650.57	2.9705	3.15909	10.3671	11.91	1.77461	1.92439e-07	Up
Ace	192.514	0.232806	0.243777	0.860556	0.867323	1.7737	0.0240604	Up
Prxl2a	418.539	0.907276	0.962717	3.01789	3.73916	1.77282	0.000944953	Up
Gm13040	995.118	2.87648	3.168	10.819	11.838	1.77153	3.5636e-06	Up
Myof	5109.84	2.61164	2.74526	9.16035	10.0888	1.76981	2.81435e-10	Up
Fcgrt	292.471	0.808274	0.935685	2.89697	3.82226	1.76754	0.00622476	Up
Rasal1	258.204	0.503843	0.50507	1.48499	1.94696	1.76634	0.00984501	Up
Xlr3a	1492.66	2.00912	2.43632	8.70816	9.2351	1.76503	3.01196e-07	Up
Stard8	869.865	0.975071	1.07224	3.32492	4.24404	1.76473	2.31387e-05	Up
Nsmf	347.618	0.575497	0.501289	1.37112	1.8679	1.76471	0.00310789	Up
Nlrx1	306.602	0.384705	0.366904	1.16526	1.31644	1.76468	0.0037568	Up
Selenbp1	165.069	0.411625	0.489667	1.51184	2.00525	1.76392	0.045008	Up
Ssh3	386.332	0.358762	0.423023	1.46921	1.60584	1.76283	0.00122716	Up
Gm13043	955.901	2.86124	3.13114	10.854	11.3598	1.76221	5.1197e-06	Up
Gm48754	389.426	0.767568	0.735642	2.35255	2.60285	1.76204	0.00114387	Up
Nedd9	297.983	0.218529	0.299243	1.14503	1.17082	1.76193	0.0046125	Up
Lrp8	1360.78	0.836883	0.749212	2.27136	2.65301	1.76137	7.24915e-07	Up
Mdfic	501.006	0.44694	0.459857	1.58176	1.60189	1.75792	0.000312532	Up
Zdhhc23	1106.84	1.12221	1.27604	4.29132	4.82524	1.75714	2.36861e-06	Up
Grk3	410.208	0.28349	0.318435	1.04469	1.21934	1.75447	0.00103056	Up
Zxdb	845.268	0.977449	1.02789	3.34022	3.78804	1.75231	1.39569e-05	Up
Gstm5	203.341	1.37654	1.13121	3.32814	3.81948	1.75128	0.0209892	Up
Cacna1g	211.832	0.0929284	0.135153	0.4306	0.612623	1.7496	0.0264318	Up
Ablim1	739.947	0.404022	0.422685	1.48109	1.44627	1.74913	3.82588e-05	Up
Gm13083	180.48	0.399106	0.483775	1.81344	1.74836	1.74865	0.0338554	Up
Chst8	513.45	0.353727	0.506794	1.57473	2.27981	1.74808	0.00110153	Up
Krt18	6464.76	26.491	30.6844	89.1558	127.614	1.74441	2.28766e-07	Up
Gm49015	305.661	0.744161	0.776048	2.55186	2.78289	1.74421	0.0042991	Up
Mansc1	189.954	0.701471	0.572514	1.58167	2.00308	1.74401	0.0288785	Up
Nhsl2	958.977	0.432073	0.396082	1.28513	1.31669	1.74388	6.59282e-06	Up
Stk39	772.63	1.07506	1.07064	3.77127	3.52364	1.74386	4.07749e-05	Up
Lrrk1	491.426	0.256773	0.318038	1.08925	1.23229	1.7436	0.000413033	Up
Slc26a1	199.255	0.350265	0.338282	1.15396	1.13554	1.74251	0.0245425	Up
Epm2a	380.32	1.02097	0.822515	2.56457	2.59611	1.74246	0.00155133	Up
Fads3	212.044	0.332708	0.381247	1.18359	1.50075	1.74241	0.0215151	Up
Eno2	204.119	0.275297	0.295941	0.993184	1.06535	1.74209	0.0219448	Up
Sh2b2	272.859	0.488533	0.368484	0.931328	1.28158	1.74057	0.00939625	Up
Acaa1b	249.832	0.990268	0.906062	2.36406	3.48643	1.7392	0.0158887	Up
Gm50192	207.865	4.99317	5.7818	16.4464	24.1996	1.73594	0.0296532	Up
Egln1	1970.93	4.53774	3.91105	11.6076	13.2217	1.73187	1.05361e-07	Up
Efnb3	391.373	0.832365	0.858209	2.68465	3.09031	1.73136	0.00146886	Up
AF067061	182.396	0.620031	0.859674	2.78546	3.6357	1.72784	0.03897	Up
Afap1l2	1129.86	1.39909	1.40555	3.89283	5.4181	1.72732	2.30728e-05	Up
Dazl	7312.41	13.1572	13.2759	46.0158	43.4933	1.72586	1.31411e-09	Up
Oas1g	240.129	0.900896	0.740517	2.09897	2.4916	1.72516	0.0131608	Up
Vopp1	453.699	0.324581	0.323078	1.03733	1.11581	1.7223	0.000681395	Up
Col4a2	4254.83	4.04107	4.47032	12.926	17.679	1.72084	2.19563e-07	Up
Ceacam1	628.833	0.897235	0.774127	2.4384	2.4529	1.71985	0.000120231	Up
Unc119	834.603	2.70741	2.44121	6.85454	8.71206	1.71817	3.98793e-05	Up
Gm5698	184.249	0.996327	1.64399	5.09155	7.7488	1.71775	0.0496298	Up
Pld2	706.863	0.843722	0.803277	2.38685	2.83098	1.71447	7.10612e-05	Up
Arhgap22	287.473	0.513548	0.519013	1.64721	1.81965	1.71429	0.00666807	Up
4930502E18Rik	178.159	0.559938	0.830504	2.72978	3.47375	1.71425	0.0429144	Up
Cdkn1c	2487.51	8.9721	8.62225	27.3458	29.0463	1.71354	3.04101e-08	Up
Rapgef3	222.451	0.235414	0.247857	0.749258	0.901815	1.71131	0.0193827	Up
Scarb1	4125.57	3.4623	3.42569	10.758	11.8033	1.71067	2.55754e-09	Up
Gm4875	267.025	2.45284	2.42959	6.19007	9.61026	1.70908	0.0172062	Up
Sgsh	339.084	0.491618	0.536986	1.6377	1.99984	1.70824	0.00385899	Up
Dab2	4600.17	3.98394	4.34511	14.9087	14.7359	1.70455	3.17586e-09	Up
Parm1	1695.48	2.06454	2.31414	7.8356	8.073	1.70271	3.65663e-07	Up
Dkk3	318.139	0.478259	0.641435	2.10014	2.53386	1.69964	0.00555988	Up
Sez6	184.279	0.19066	0.220579	0.717807	0.806916	1.69907	0.036486	Up
Jak2	1485.74	1.83601	2.05283	6.81837	7.20932	1.69896	7.70422e-07	Up
Zfp970	741.262	2.23437	2.39037	7.93212	8.13965	1.69361	5.63741e-05	Up
Crybg2	653.127	0.500274	0.586132	1.68767	2.32176	1.69249	0.000376967	Up
Srgap1	1982.72	1.20272	1.48539	5.15539	5.32387	1.69084	1.85003e-07	Up
Pde10a	187.888	0.0835652	0.101393	0.298769	0.405789	1.68597	0.0426242	Up
Aqp3	7834.1	27.0942	30.1242	93.5229	109.385	1.68557	1.37244e-09	Up
Srcin1	956.001	0.636942	0.624004	1.88464	2.13798	1.68524	1.38262e-05	Up
Fbln2	325.206	0.354735	0.365051	1.09694	1.28552	1.68497	0.00488704	Up
Stom	283.848	0.767598	0.726466	2.14678	2.45693	1.68307	0.00840897	Up
Pogk	561.3	0.359001	0.412104	1.23865	1.54881	1.6821	0.000461708	Up
Lrrc8b	2460.39	2.70983	2.62052	8.47939	8.35522	1.68148	1.03207e-07	Up
Ldoc1	722.211	3.70101	3.56024	11.0173	11.7432	1.68045	7.02893e-05	Up
Gprc5b	1040.98	1.62647	1.6163	4.8474	5.55556	1.67928	9.52818e-06	Up
Gata2	2470.63	2.67221	3.21072	9.30854	12.6571	1.67773	1.74806e-06	Up
Sirpa	1287.61	1.57222	1.83473	5.87947	6.63112	1.67693	2.79704e-06	Up
Hoxc13	435.084	1.21894	1.26484	3.83932	4.41226	1.67654	0.00127788	Up
Mpzl3	381.635	0.422529	0.397582	1.14809	1.34768	1.67626	0.0024672	Up
Sobp	713.727	1.05244	0.938479	2.91052	2.91981	1.67277	9.26467e-05	Up
Phactr2	1539.81	0.929424	0.944007	2.9331	3.18356	1.67127	9.11344e-07	Up
Synpo	339.956	0.209985	0.252164	0.713602	0.99499	1.668	0.00719008	Up
Ccser1	524.56	0.354609	0.386036	1.2742	1.28733	1.66774	0.000522145	Up
Hk1	3358.8	2.53877	2.80304	8.40761	10.1674	1.66766	6.56582e-08	Up
Ccng2	738.01	1.11723	0.985582	3.12963	2.95897	1.66746	0.000108833	Up
Arpc1b	5122.48	6.96409	7.22161	20.738	25.9382	1.66643	3.11263e-08	Up
Vegfa	1914.57	3.27044	3.23818	9.5351	11.0835	1.66584	4.46096e-07	Up
Eif4e3	248.793	0.524516	0.673951	2.54779	2.24292	1.66304	0.0190625	Up
Gm49654	173.167	0.645702	0.575998	1.6611	1.84492	1.65475	0.049533	Up
Kcns3	230.223	0.51571	0.5313	1.44284	1.93822	1.65323	0.0255578	Up
Gm7694	293.843	0.589001	0.560052	1.65253	1.85599	1.6528	0.00853608	Up
Cbr3	313.099	1.50228	1.79002	4.61671	7.30152	1.64843	0.0159295	Up
Abtb2	651.098	0.807341	0.798435	2.03735	2.9259	1.64837	0.000690893	Up
Efna1	229.062	0.845681	0.909412	2.52407	3.33293	1.6483	0.0261281	Up
Gm16439	246.077	4.16307	3.25387	10.1037	8.87343	1.6474	0.0215411	Up
Phldb3	276.914	0.706893	0.682945	1.76876	2.45552	1.64595	0.0152881	Up
Marveld2	574.361	1.42502	1.26749	3.3583	4.27089	1.64407	0.000550612	Up
Zfp521	356.528	0.364909	0.367054	1.16188	1.18125	1.64344	0.00408772	Up
Dchs1	191.695	0.137487	0.127766	0.384265	0.402534	1.64131	0.0394949	Up
Smtnl2	2848.48	5.68587	5.50586	15.3901	18.7704	1.64066	2.05367e-07	Up
Syne2	3952.23	0.942125	1.06498	3.14046	3.83829	1.64042	7.73228e-08	Up
Zbtb42	189.767	0.453077	0.403785	1.16173	1.2795	1.63764	0.0408874	Up
Abca3	5071.07	3.84593	3.95459	11.6266	13.4157	1.63667	1.01383e-08	Up
B020004J07Rik	585.311	1.84613	2.11465	6.86623	7.13336	1.63533	0.000369327	Up
Galnt3	384.625	0.517265	0.624527	2.07508	2.11701	1.6345	0.00312152	Up
Mmp15	1197.51	1.34804	1.59164	4.72717	5.82012	1.63448	1.42088e-05	Up
Sox6	711.432	0.305086	0.343982	1.1014	1.15815	1.63312	0.000126856	Up
Rab43	287.369	0.430588	0.388986	1.03623	1.30522	1.63302	0.0117207	Up
Sycp1	1224.19	2.17608	2.46775	8.16291	8.05884	1.63024	7.49767e-06	Up
Krt8-ps	3300.15	22.3948	25.3536	71.5772	93.0331	1.62996	5.70733e-07	Up
Asap2	2040.08	2.06567	2.15381	6.05418	7.53121	1.62841	1.32724e-06	Up
Gm45551	218.77	1.22773	1.6564	5.473	5.95144	1.62797	0.0286885	Up
Arap1	1798.28	1.58947	1.57961	4.38218	5.40408	1.62794	1.95298e-06	Up
Reep5	2673.6	6.04321	6.23119	18.2382	20.9993	1.627	1.64353e-07	Up
Col4a1	7661.57	6.91626	7.48966	21.862	26.0771	1.62663	8.07601e-09	Up
Rab6b	1542.3	2.0814	2.23927	6.67265	7.62017	1.62432	2.19285e-06	Up
Dnah2	373.177	0.126803	0.174831	0.536265	0.67791	1.62229	0.00520305	Up
Itprip	530.129	1.27866	1.02671	2.54145	3.31025	1.62195	0.00103372	Up
Hspa12a	986.266	0.692523	0.783495	2.19795	2.85242	1.62186	6.77558e-05	Up
Scarf2	343.203	0.564506	0.645878	1.93782	2.27915	1.62175	0.00587778	Up
Trpc1	334.676	0.251739	0.29796	1.0207	0.955664	1.62016	0.00707563	Up
Atf3	496.313	1.8079	1.73254	4.39603	6.07249	1.61874	0.00202881	Up
Slc22a23	1514.74	1.75171	1.75843	5.0503	5.83856	1.61727	2.77921e-06	Up
Capg	654.328	1.6817	1.90218	5.07139	7.0893	1.61562	0.000787304	Up
Lgi2	255.134	0.234494	0.28025	0.906874	0.950037	1.61408	0.0180224	Up
Camk1	777.421	0.974307	0.975366	2.47849	3.48658	1.61107	0.000400619	Up
Gm44123	352.022	4.47014	4.535	12.5058	15.5417	1.6108	0.00611344	Up
Mfsd2b	295.024	0.466191	0.43159	1.21105	1.36806	1.61058	0.0105981	Up
Slc5a4b	251.196	0.710536	0.596762	1.55795	1.89905	1.61011	0.0198445	Up
St14	5076.69	4.75186	4.91614	14.5759	16.0926	1.60958	1.08653e-08	Up
Gm5039	1216.67	4.41234	4.80562	14.6283	15.9246	1.60784	8.29137e-06	Up
Elfn1	214.745	0.397842	0.3848	1.07302	1.2657	1.6033	0.0332641	Up
Fam131c	448.519	2.54732	2.3755	6.36609	7.73097	1.60187	0.0021368	Up
Hsf5	266.988	0.564365	0.483125	1.47684	1.35665	1.60134	0.0185858	Up
Myo1d	1358.42	1.49634	1.55687	4.68711	5.00417	1.6004	4.81904e-06	Up
P4ha2	824.08	0.960743	0.989787	2.66938	3.40858	1.59981	0.000160975	Up
Npr2	226.66	0.278728	0.34939	1.10245	1.21819	1.59912	0.0288068	Up
Gtsf1	287.796	0.919748	1.44121	4.4252	5.81205	1.59882	0.0170152	Up
Arhgap9	514.811	0.584873	0.94106	2.87717	3.86735	1.59792	0.00222972	Up
Hal	861.577	1.18128	1.17036	3.15922	3.92052	1.59724	0.000106623	Up
Brsk2	240.526	0.193322	0.277542	0.770513	1.12996	1.59636	0.0358387	Up
Pcbd1	221.326	2.55311	2.07814	5.67251	6.12166	1.59608	0.030175	Up
Pla2g15	2460.53	6.30046	6.14557	17.2543	19.8708	1.59475	3.80559e-07	Up
Hspa2	539.935	1.46121	1.52272	4.2895	5.11953	1.59457	0.000928264	Up
Usp46	1501.51	1.32975	1.41999	4.27384	4.59433	1.59394	3.05157e-06	Up
Ankrd44	1657.02	0.851077	0.872833	2.58153	2.78534	1.59168	1.88261e-06	Up
Gm50210	220.108	0.652471	0.614183	1.76577	1.90417	1.59076	0.03167	Up
Usp43	481.633	0.771778	0.768599	1.99399	2.63385	1.59052	0.00230305	Up
Atxn1	887.29	0.416589	0.470784	1.37851	1.60524	1.58925	7.43795e-05	Up
Gata3	1682.11	3.05269	3.17909	8.6077	10.8587	1.58786	6.36682e-06	Up
Paqr8	549.795	0.719551	0.748409	2.26337	2.34114	1.5863	0.000779024	Up
Mboat2	1000.09	0.719363	0.776868	2.34039	2.50538	1.58538	3.20644e-05	Up
Itgb3	591.943	0.777288	0.764399	1.99454	2.56129	1.58237	0.000882478	Up
Dsp	5073.34	3.859	3.96662	10.6806	13.4107	1.58117	1.74807e-07	Up
Lhfpl2	929.347	0.780775	0.826034	2.3908	2.70265	1.58115	5.49063e-05	Up
Tmem44	232.906	0.236295	0.203055	0.526327	0.624535	1.58051	0.0283581	Up
Rassf8	1027.04	1.56848	1.41272	4.01815	4.20173	1.57802	3.05383e-05	Up
Adcy7	596.552	0.603363	0.665373	1.82941	2.28638	1.57722	0.000815104	Up
Ctdspl	1157.96	1.62107	1.67673	4.88177	5.35547	1.57687	1.60113e-05	Up
Gm6494	1266.09	3.80157	4.10624	12.757	12.7303	1.57442	1.20777e-05	Up
Gm2016	1237.91	6.01533	5.41777	13.7697	17.3833	1.57219	2.75299e-05	Up
Cntn2	487.745	0.339996	0.391025	1.12984	1.32323	1.57087	0.00177171	Up
Arfgef3	968.18	0.497301	0.501093	1.52218	1.50318	1.56697	5.77183e-05	Up
Ier3	365.396	3.12339	2.52675	6.45277	7.49845	1.56447	0.00598097	Up
Cds1	766.271	1.36905	1.46949	4.19251	4.77457	1.5636	0.000185351	Up
Pak6	454.658	0.626254	0.664542	1.71173	2.30544	1.56355	0.00392462	Up
Galnt17	213.773	0.158687	0.170641	0.49151	0.558015	1.56124	0.0396605	Up
Arl4d	468.545	1.93535	2.49966	6.77928	9.42188	1.56058	0.00443189	Up
Gm9888	220.768	1.56067	1.73329	4.27457	6.34048	1.56008	0.0491752	Up
Nol4l	3123.19	2.46099	2.60013	7.58639	8.21017	1.55905	1.85831e-07	Up
Hspa4l	1632.04	1.01653	1.06967	3.26284	3.25049	1.55898	4.16077e-06	Up
Sorl1	3547.35	2.36181	2.39672	6.62626	7.63467	1.55375	1.88476e-07	Up
Gm5650	379.681	4.64144	4.83508	13.6944	15.3641	1.55313	0.00550685	Up
Ccdc158	253.137	0.330634	0.315516	0.878117	0.951377	1.55255	0.0241609	Up
Ccnd2	780.443	0.606468	0.63091	1.83598	1.95789	1.55187	0.000172227	Up
Gpr179	201.258	0.121059	0.155912	0.486221	0.517556	1.5516	0.0488986	Up
Faah	416.146	0.271264	0.385539	1.11306	1.46228	1.55153	0.00600512	Up
Tc2n	332.948	0.391209	0.414412	1.24783	1.25789	1.5501	0.00967296	Up
Aebp1	694.007	1.51304	1.3346	3.53683	3.99211	1.54951	0.000330468	Up
Gm45507	259.331	6.01757	3.95869	10.7018	9.52955	1.54908	0.0279964	Up
Tmem164	619.122	0.555109	0.672316	2.03482	2.22191	1.54847	0.000605801	Up
Slc16a3	1355.66	2.5727	2.032	4.37807	6.52748	1.54693	0.000157252	Up
Lefty2	3226.69	10.1173	9.60121	24.8449	30.5007	1.54605	6.5234e-07	Up
AU022751	1068.75	3.05328	3.65459	10.1066	12.6968	1.54546	8.37657e-05	Up
Ctif	805.581	0.958636	0.97914	2.48884	3.27805	1.54537	0.000378987	Up
Me1	1568.33	3.10611	3.12188	9.03482	9.44519	1.54474	4.99678e-06	Up
Vsig10	278.357	0.467171	0.412986	1.02864	1.28177	1.54471	0.0200237	Up
Plagl1	8666.01	8.40971	8.46935	25.6002	24.6529	1.54384	3.04101e-08	Up
Syn3	300.741	0.180338	0.189332	0.492254	0.626016	1.5389	0.0169164	Up
Cdk18	1071.47	1.82878	1.75079	4.61219	5.46371	1.53829	5.11069e-05	Up
Nrk	5239.24	4.39507	4.38268	12.5128	13.2025	1.53759	4.11979e-08	Up
Myo1g	275.251	0.244624	0.300035	0.767583	1.09708	1.53607	0.0292833	Up
Cx3cl1	303.388	0.436594	0.573177	1.68268	1.99499	1.53311	0.0158857	Up
Pqlc1	450.45	0.556783	0.571194	1.58697	1.76303	1.52957	0.0030958	Up
Tmem229b	771.034	1.22732	1.25758	3.53847	3.86019	1.52915	0.00023159	Up
Gm26642	511.548	1.34302	1.42755	3.57519	4.83851	1.52878	0.00326888	Up
Kdelr3	814.073	5.12043	4.53712	12.1996	13.116	1.5271	0.000175422	Up
Jcad	2690.66	2.77216	2.8435	7.9599	8.74986	1.52691	5.89613e-07	Up
Tuft1	890.27	2.04775	2.20325	5.78489	7.32282	1.52639	0.000227733	Up
Gm4779	806.601	2.54154	2.65773	6.42563	9.13393	1.52637	0.000822563	Up
Megf11	981.278	0.703093	0.685088	1.81977	2.11874	1.52436	8.54975e-05	Up
Lgals3	1341.08	5.42016	5.60649	14.8181	17.9905	1.52219	2.6968e-05	Up
Cadps2	248.201	0.205057	0.202722	0.564882	0.600942	1.52077	0.0297219	Up
Tnip2	559.909	1.61639	1.64034	3.8277	5.60467	1.51984	0.0037039	Up
Kcnk6	919.022	1.56291	1.70829	4.60558	5.56838	1.51967	0.00015698	Up
Dip2a	2606.92	2.44835	2.48046	6.53794	7.80196	1.51527	1.53251e-06	Up
Naaa	327.897	0.6721	0.692969	1.7234	2.27013	1.51464	0.0154671	Up
Mfsd6	288.968	0.308599	0.277756	0.733271	0.809952	1.51461	0.0186099	Up
Fabp5	796.169	1.34677	1.6907	4.68478	5.84299	1.51401	0.000417034	Up
Hid1	321.166	0.37707	0.520407	1.54973	1.80119	1.51269	0.0143961	Up
Capn5	2146.09	2.91505	3.04256	8.31644	9.47248	1.51241	2.25372e-06	Up
Crybg1	416.173	0.420597	0.417446	1.12563	1.27357	1.51138	0.00497021	Up
Irak2	592.089	1.08662	1.05796	2.65979	3.34904	1.51126	0.00144041	Up
Crb3	260.523	1.29605	1.30592	3.27163	4.25311	1.50931	0.0313739	Up
Gprin2	242.908	0.191604	0.182554	0.486385	0.540959	1.50837	0.0334265	Up
Slc7a2	2264.86	1.95286	1.93513	5.59347	5.53932	1.50771	2.13086e-06	Up
Pcsk6	8305.27	12.5107	12.6029	32.0418	40.0615	1.50477	2.28766e-07	Up
Kcnip3	211.72	0.635676	0.483546	1.14629	1.3557	1.50451	0.0499577	Up
Sema4g	1085.47	0.992152	0.985659	2.6411	2.98476	1.50336	5.93979e-05	Up
Elovl2	893.293	1.75279	1.75055	5.47779	4.64023	1.50137	0.000502222	Up
Casp6	766.209	1.10558	1.08527	2.87576	3.26094	1.49951	0.000341988	Up
Acaa2	3143.08	12.7697	15.8512	43.5334	53.8348	1.49871	2.12985e-06	Up
Gm13597	286.046	4.93437	5.89483	14.8836	20.7005	1.49572	0.0298051	Up
Ly75	2800.84	3.41996	3.21154	8.96716	8.97658	1.49551	1.06355e-06	Up
Acan	990.729	1.18466	1.06345	2.73758	3.06204	1.49187	0.000100066	Up
Parp12	1286.9	2.9482	2.57802	6.90833	7.08769	1.49049	2.98812e-05	Up
Rcsd1	326.849	0.246439	0.253872	0.695037	0.763222	1.49033	0.0140143	Up
Npl	1150.23	2.68051	3.02268	8.45239	9.41715	1.48973	5.20499e-05	Up
Snx1	2513.27	3.88431	4.51349	11.6455	15.171	1.48862	1.05175e-05	Up
Zfp469	394.293	0.205384	0.240768	0.612763	0.818174	1.48781	0.0106312	Up
Ttc9	453.398	0.949979	0.766985	1.98557	2.04612	1.48741	0.00409185	Up
Hdac7	514.79	0.575673	0.604102	1.46845	1.98726	1.48729	0.00427557	Up
Bnip3	1089.35	5.3089	3.88508	11.019	8.84512	1.48729	0.000558749	Up
Tktl2	867.337	1.29147	1.23923	3.4	3.51781	1.48507	0.000208369	Up
Myo6	1738.29	1.13997	1.14105	3.08061	3.36792	1.48282	7.33453e-06	Up
Fam114a1	238.32	0.864825	0.655242	1.54346	1.79423	1.48209	0.0395368	Up
Ube2l6	971.851	3.63192	3.82578	11.0273	11.0178	1.48077	0.000138964	Up
Psap	28223.5	75.8477	81.4259	212.678	254.656	1.47405	4.67271e-08	Up
Kcnh7	233.523	0.120236	0.121446	0.353926	0.3326	1.47038	0.0474144	Up
Alcam	305.764	0.326182	0.339158	0.960003	0.97682	1.46898	0.0201142	Up
C130074G19Rik	649.388	1.65723	1.71427	4.13543	5.49911	1.46752	0.00192935	Up
Mppe1	599.956	1.18269	1.31235	3.5192	4.07536	1.4669	0.00155392	Up
Spp1	3154.43	12.7858	14.9988	41.0729	47.3489	1.46581	1.31157e-06	Up
Prss8	1574.81	6.24456	6.75772	17.7163	20.9097	1.4657	2.2321e-05	Up
Gm6532	317.267	6.29445	4.67111	11.6793	11.7442	1.46485	0.0183755	Up
Pdcd4	1327.62	3.63639	3.42212	8.77692	9.85426	1.46404	3.5194e-05	Up
Tnfaip8	603.585	0.449534	0.464693	1.27152	1.35715	1.46338	0.00138601	Up
Syne3	334.628	0.519993	0.489342	1.15726	1.49513	1.46154	0.01813	Up
Nhsl1	2658.34	1.88777	1.88342	4.87822	5.56587	1.461	2.10042e-06	Up
Adamts9	2585.54	1.27633	1.36391	3.78027	3.99735	1.46053	1.85643e-06	Up
Tdrd1	360.195	0.612696	0.539179	1.31983	1.54231	1.45942	0.0121276	Up
Tes	1173.59	1.361	1.37606	3.68945	3.98425	1.45673	6.49843e-05	Up
L1cam	317.598	0.380463	0.349317	0.936404	0.952689	1.45544	0.0189897	Up
Slc39a11	674.001	1.36381	1.58895	4.0039	5.24079	1.45498	0.00178252	Up
Fzd3	1843.1	1.11442	1.14692	3.30547	3.14987	1.45401	1.52468e-05	Up
Bend7	331.381	0.464582	0.609926	1.79949	1.92053	1.45385	0.0166378	Up
Tmem8b	426.732	0.691782	0.620059	1.58901	1.7183	1.4522	0.00649533	Up
Zbtb4	296.795	0.277453	0.29139	0.811154	0.835004	1.45073	0.0241609	Up
Rgs9	557.115	0.682687	0.704167	1.71177	2.19999	1.45039	0.00334793	Up
Igsf8	753.702	1.19358	1.17717	2.77936	3.6301	1.45013	0.00111176	Up
Man1c1	979.319	1.42679	1.3891	3.48191	4.09091	1.44934	0.000205998	Up
Hap1	2802.27	5.27221	5.94866	14.7454	19.2674	1.44777	1.38579e-05	Up
Ano10	605.31	0.600543	0.796372	2.15587	2.66979	1.44753	0.00232091	Up
Scd4	561.748	1.166	1.19805	3.20313	3.47326	1.44557	0.00222725	Up
Siah2	623.617	1.65373	1.6858	4.11576	5.17438	1.44532	0.00203272	Up
Nacc2	655.665	0.58128	0.666391	1.809	2.03519	1.44322	0.00121715	Up
Zadh2	599.359	1.23787	1.35575	3.52156	4.16329	1.44225	0.0020297	Up
Tspan33	409.991	0.666489	0.640961	1.717	1.75896	1.44147	0.00837273	Up
Gpat2	820.056	2.05471	2.48509	6.23665	8.20535	1.43983	0.00102323	Up
Gpr160	854.883	1.59748	1.63681	4.21345	4.82463	1.43845	0.000396006	Up
Lpl	2955.57	2.09698	2.2625	6.20541	6.53833	1.43783	1.63757e-06	Up
Slit2	1124.66	0.306287	0.349539	1.04818	0.973692	1.43779	0.000170944	Up
Tfeb	2062.07	2.6675	2.93515	7.18712	9.31841	1.43682	3.43778e-05	Up
Cdo1	543.858	2.33294	2.64834	6.98195	8.11259	1.43541	0.00308978	Up
Rap1gap	846.985	1.01477	1.06944	2.69984	3.21613	1.43122	0.000520513	Up
Ceacam20	403.979	0.976626	1.11951	3.06993	3.317	1.431	0.00938811	Up
Pianp	1526.21	4.06146	4.33661	11.1626	12.9353	1.43031	3.57229e-05	Up
Slc30a4	1521.31	2.63075	2.2881	5.98467	5.90452	1.4297	3.79053e-05	Up
Ptprm	383.657	0.396819	0.357991	0.910414	0.969772	1.42947	0.0112101	Up
Stx17	656.696	0.768328	0.880879	2.5484	2.50847	1.42817	0.00146627	Up
Hdgfl3	1527.4	1.22	1.28675	3.60355	3.55467	1.4268	3.66688e-05	Up
Gm12794	2827.38	13.5776	15.5427	43.9142	45.0018	1.42675	2.45321e-06	Up
Sync	426.427	1.17035	1.21772	3.03622	3.62728	1.42511	0.00875406	Up
Ero1lb	463.895	0.592287	0.571875	1.51938	1.54129	1.42196	0.00605883	Up
Mboat1	800.023	1.83894	1.79787	4.57541	5.05329	1.42014	0.000586374	Up
Atp8a1	1661.83	0.976691	0.950812	2.62688	2.49214	1.4187	3.97402e-05	Up
Cdhr1	681.09	1.27755	1.28833	3.30541	3.66708	1.41793	0.00122978	Up
Sgcb	762.342	1.64398	1.55989	3.69466	4.52806	1.4173	0.00100265	Up
Sema4f	289.621	0.484395	0.451782	1.19382	1.18931	1.41519	0.0314527	Up
B2m	1839.05	16.9586	17.387	48.9878	46.1442	1.41428	3.02911e-05	Up
Sh3bp5	414.597	0.890065	1.04736	2.68022	3.26656	1.41423	0.0110852	Up
Fam81a	923.776	1.5239	1.69747	4.66306	4.85331	1.41297	0.000332231	Up
Prkcz	1003.34	1.22741	1.29975	3.31753	3.79524	1.4125	0.000254709	Up
Bmp6	263.052	0.478772	0.545991	1.38046	1.68809	1.4119	0.0438692	Up
Tcl1	1554.59	6.66942	6.90181	17.8155	19.7133	1.41044	3.43139e-05	Up
Cacna2d2	560.955	0.67435	0.590001	1.42628	1.58976	1.40957	0.00299477	Up
Syt13	793.617	1.64371	1.73646	4.3333	5.09808	1.4059	0.000838393	Up
Heca	1988.93	2.56979	2.61425	6.91144	7.20293	1.40517	1.27164e-05	Up
Fgfrl1	515.129	1.55549	1.54339	3.60663	4.54493	1.40239	0.00583211	Up
Bahd1	3110.23	4.92316	5.46318	13.3781	16.7505	1.40199	1.04541e-05	Up
Gm9046	1064.2	3.60218	3.65117	9.32347	10.2152	1.39952	0.000200586	Up
Gm7049	1098.46	4.98579	5.26305	13.9983	14.6603	1.39895	0.000175537	Up
Gm23119	312.009	16.7412	18.3317	43.441	56.9267	1.39857	0.0322861	Up
AI661453	1905.08	2.93671	3.10596	7.80118	9.02423	1.39767	2.21495e-05	Up
Stat5b	1203.49	1.72703	1.79311	4.5754	5.08364	1.39601	0.000125416	Up
Plin2	5383.97	12.0988	12.6245	33.0803	35.1421	1.39524	5.94605e-07	Up
Map6	1697.35	1.4571	1.53617	3.72779	4.54139	1.39373	5.53135e-05	Up
Gm16867	266.768	0.289455	0.28464	0.716244	0.786864	1.39344	0.0423094	Up
Neil3	367.637	0.667205	0.555816	1.41681	1.36748	1.39253	0.0178086	Up
Acss2	915.612	0.662076	0.739371	1.87807	2.18874	1.39204	0.000518924	Up
Gm1070	297.337	0.989168	0.874442	1.90719	2.51194	1.39185	0.0369562	Up
Gm6166	1039.63	15.1181	20.3861	50.8772	68.1824	1.39075	0.000871717	Up
Map3k9	2147.75	2.93804	3.02435	7.39188	8.73431	1.38927	1.85276e-05	Up
Fchsd1	295.078	0.4098	0.445614	1.13092	1.28581	1.3844	0.0340575	Up
Prkcd	2204.78	2.97159	3.29545	7.7632	10.1429	1.38337	6.32011e-05	Up
Khdc3	1090.09	3.75272	4.38709	10.1418	14.0711	1.38296	0.00099659	Up
Pramel1	651.178	1.71288	1.91327	5.10012	5.40388	1.38263	0.00203705	Up
Radil	1809.5	3.11592	3.14532	7.72751	8.86919	1.38242	3.1545e-05	Up
Cmtm7	2536.84	5.68812	6.10218	15.0187	17.7698	1.37929	1.27133e-05	Up
Tbc1d4	989.272	0.91439	1.05776	2.78811	3.05856	1.37642	0.000370162	Up
Ak3l2-ps	1948.63	22.7794	24.1899	58.6866	70.4155	1.37556	3.75126e-05	Up
Zscan4c	7121.6	27.1152	26.3019	65.2638	71.057	1.37463	4.87644e-07	Up
Zfpm1	1463.52	3.23901	3.48276	8.40311	10.248	1.37421	0.000123442	Up
Cyth1	466.774	0.898507	0.992607	2.41665	2.94917	1.37286	0.00954202	Up
Rhbdf1	665.109	1.07051	1.04659	2.05815	3.28029	1.37125	0.0100768	Up
Trpm4	774.746	0.620489	0.607647	1.33474	1.788	1.37112	0.00235679	Up
Fam102a	2525.11	3.1669	3.45989	8.7708	9.85877	1.37074	9.98509e-06	Up
Nid1	7892.07	9.41834	9.52013	24.6884	25.257	1.36732	5.32459e-07	Up
Mapre3	452.115	0.979929	1.08618	2.68334	3.17981	1.3672	0.0103975	Up
Gas6	643.079	1.90353	2.12056	4.69216	6.64774	1.36603	0.00636132	Up
Crabp1	610.164	6.58605	6.45584	14.6673	18.5011	1.36581	0.00419845	Up
Plekhg3	3764.95	2.52917	2.69988	6.23277	8.0484	1.36412	1.79463e-05	Up
Nfia	569.308	0.427331	0.439004	1.12497	1.17716	1.36299	0.00411866	Up
Glrb	589.405	1.02473	1.05275	2.95533	2.62307	1.36171	0.00564555	Up
Slc39a4	1802.02	4.41664	4.86288	11.5278	14.435	1.36155	9.15608e-05	Up
Dysf	1788.75	1.43075	1.76959	4.31155	5.54293	1.36155	0.000135367	Up
Isoc1	2708.21	6.48211	6.72921	16.9852	18.4395	1.36125	7.76221e-06	Up
Meis1	329.204	0.319568	0.269936	0.575538	0.73271	1.36108	0.0306911	Up
Oplah	736.371	0.970252	1.07279	2.09441	3.55182	1.35846	0.0128287	Up
Usp17lb	1446.98	6.42447	7.66653	19.3756	22.8154	1.3583	0.000127968	Up
Rnf103	648.59	0.796674	0.827098	2.05539	2.27981	1.35608	0.00263399	Up
Phf2	1491.25	2.34622	2.30409	5.53069	6.28456	1.35556	8.99288e-05	Up
Wfs1	1956.49	4.02664	4.33908	10.6298	12.3619	1.35457	3.846e-05	Up
Man2a2	1324.76	1.00955	1.08598	2.46365	3.24579	1.35443	0.000437292	Up
Slc26a2	4031.61	2.74073	2.75918	6.77226	7.49684	1.35324	2.71149e-06	Up
Eif4a3l2	1642.72	9.2013	10.2093	21.7452	32.2509	1.35242	0.000852749	Up
Unc13b	2563.08	0.910506	0.951027	2.32554	2.64971	1.35206	1.32289e-05	Up
Hdac1	1442.68	3.48314	3.5674	7.99302	10.4083	1.34972	0.000304865	Up
Bicc1	768.451	0.857181	0.867288	2.38087	2.14355	1.3497	0.00231106	Up
Gm7102	307.623	1.53539	1.60609	3.83896	4.51777	1.34841	0.0368046	Up
Fam83g	1354.42	1.60538	1.72546	3.82319	5.20922	1.34816	0.00059755	Up
P4ha1	1371.83	3.06871	2.86233	6.65798	7.64463	1.34635	0.000144106	Up
Ets2	2068.89	2.77063	3.01597	7.43956	8.49432	1.34527	3.22299e-05	Up
Hivep1	2849.59	2.5282	2.59884	6.4054	7.06313	1.34494	8.84699e-06	Up
Dusp10	338.396	0.764497	0.931145	2.21184	2.85868	1.34475	0.0335055	Up
Acat1	1246.59	2.78198	2.84707	5.9814	8.56653	1.34401	0.00121092	Up
Pdp2	1960.27	2.68219	2.90032	7.34581	7.95554	1.34395	3.24179e-05	Up
Mgat3	1179.22	2.37209	2.17471	4.96173	5.82807	1.34383	0.000298071	Up
Mgat4b	3176.56	10.0916	9.99922	22.8253	28.0256	1.34308	1.63226e-05	Up
Tshz1	498.765	0.730139	0.724385	1.85483	1.859	1.34167	0.00827016	Up
Ypel2	1051.05	1.69015	1.83814	4.33919	5.30044	1.33959	0.000642433	Up
Lrig1	1663.91	2.45473	2.53886	5.92831	7.16619	1.33916	0.000110527	Up
Kcng3	313.073	0.817026	0.798942	1.81142	2.23543	1.33913	0.038197	Up
Gm18983	1055.89	2.6413	3.23444	7.68769	9.95757	1.33859	0.000995237	Up
Phospho1	286.279	0.963787	1.1778	2.92403	3.50882	1.33829	0.0481884	Up
Rel	580.417	0.60203	0.654604	1.68233	1.77302	1.33801	0.00464687	Up
Mertk	439.514	0.633336	0.826444	2.43476	2.24341	1.33736	0.0151521	Up
Tagln2	2910.1	10.8064	11.9282	25.4321	36.8827	1.33549	0.00025344	Up
Coq2	623.745	2.39228	2.05433	4.91125	5.04326	1.33482	0.00371169	Up
Slc25a30	1192.93	2.80637	2.27431	5.16287	5.57249	1.33427	0.00025405	Up
Slc26a11	296.234	0.503253	0.669014	1.88801	1.9102	1.33385	0.0431544	Up
Foxj2	1592.4	2.16668	2.50118	6.44028	6.95776	1.33281	8.40002e-05	Up
M1ap	949.378	3.23772	3.61552	9.28597	9.8822	1.3321	0.000685534	Up
Ica1	457.637	1.27773	1.20819	3.105	2.95561	1.33197	0.0130271	Up
Stradb	851.147	1.04092	1.00547	2.48709	2.57574	1.33193	0.00109021	Up
Slco4a1	872.88	1.37932	1.54186	3.69546	4.4252	1.3319	0.00126375	Up
Cdcp1	839.032	1.19848	1.07454	2.50878	2.73871	1.33176	0.00112124	Up
Adcy3	1749.33	2.60343	2.42044	5.60278	6.36106	1.33158	6.53118e-05	Up
Sorbs3	832.486	1.48986	1.89637	5.03399	5.48827	1.33067	0.001225	Up
Slc37a2	552.993	0.469301	0.680284	1.68887	2.22346	1.3283	0.0101817	Up
Evpl	351.305	0.515586	0.482744	0.925714	1.42441	1.32828	0.0464438	Up
Atp10a	1237.59	1.79448	1.88353	4.81581	4.92782	1.32752	0.000254627	Up
Rims3	1500.02	1.53229	1.60698	3.89218	4.38453	1.32721	0.000123828	Up
Bcorl1	2677.43	2.29432	2.64907	6.69136	7.43884	1.32711	1.52009e-05	Up
St6galnac4	2651.44	3.31838	3.49643	8.3334	9.6767	1.32683	2.01925e-05	Up
Gjb3	6582.99	26.8611	28.6657	65.3346	82.5541	1.32664	8.38575e-06	Up
Gm48106	891.75	7.99031	7.98491	18.9203	21.4514	1.32616	0.000993525	Up
Prkaa2	2312.92	2.34432	2.46139	6.60838	6.155	1.32503	5.22407e-05	Up
Gm12800	1968.31	11.74	11.6256	28.5735	30.071	1.32298	4.23124e-05	Up
Kdf1	427.362	1.71116	1.56162	3.60165	4.02282	1.32128	0.0152151	Up
Pou2f3	474.941	1.27198	1.31195	3.45281	3.27695	1.31925	0.0125425	Up
Snx33	411.9	0.691857	0.772297	1.74145	2.27202	1.31736	0.0229197	Up
Sipa1l2	3761.68	2.97314	3.34127	7.6972	9.75051	1.31722	2.83382e-05	Up
Farp1	3356.14	4.89008	5.21747	12.1724	14.6058	1.31718	1.68028e-05	Up
Atp1b2	2299.54	4.83341	4.81883	12.814	11.5954	1.31692	8.54975e-05	Up
Fuca2	826.159	1.00204	1.14005	2.79627	3.19898	1.31535	0.00158057	Up
Lgals8	828.842	2.08447	1.95315	4.76141	4.82087	1.31093	0.00156265	Up
Tax1bp3	717.699	1.76715	2.04064	5.08677	5.66785	1.30964	0.00272264	Up
Trp53inp2	3752.11	5.9851	6.15798	15.0776	16.0486	1.30623	6.79924e-06	Up
Bspry	490.398	1.88937	1.82612	3.81104	5.14576	1.30568	0.0161219	Up
Bin2	1172.11	3.17584	3.71195	8.46995	10.987	1.3051	0.000984469	Up
Tmem181b-ps	1078.12	1.97417	2.20289	5.42713	6.01501	1.30484	0.000573273	Up
Hip1r	1263.54	1.42632	1.4934	3.14252	4.36228	1.3038	0.0013267	Up
Slfn9	2351.18	3.68002	3.42652	8.61442	8.13947	1.30362	6.17822e-05	Up
Ak4	11659	20.767	21.7492	49.4934	60.3581	1.30353	3.23556e-06	Up
Meioc	1984.43	3.626	3.70002	9.64525	9.05352	1.30329	0.000105548	Up
Snx25	914.313	1.43685	1.75267	4.12402	5.19949	1.30228	0.00193765	Up
Plcd1	1797.28	4.16872	4.95397	11.7977	14.3702	1.30219	0.000157492	Up
Acp5	781.651	3.44861	3.35793	7.67694	8.87712	1.30149	0.00220812	Up
Nxt2	501.818	1.46184	1.37087	3.54864	3.17568	1.30094	0.0140143	Up
Gm48795	636.764	4.13298	4.6888	11.7144	12.7365	1.30035	0.00447769	Up
Sh3rf2	531.241	0.790477	0.823003	1.74377	2.37418	1.30033	0.014054	Up
5031439G07Rik	2408.36	2.03192	2.17743	4.92666	6.09287	1.29585	7.85261e-05	Up
Kank4	1648.77	2.84162	2.98695	6.96308	8.07608	1.29482	0.000151205	Up
Smox	644.216	1.25204	1.43181	3.09269	4.2827	1.29411	0.00957475	Up
Shisa4	472.313	1.48355	1.672	4.42973	4.2488	1.29403	0.0146698	Up
Nab1	1226.35	2.30855	2.57416	6.30894	6.94946	1.29381	0.000388039	Up
Meis2	361.293	0.201028	0.253111	0.68229	0.681645	1.29372	0.0308651	Up
Neu1	1208.4	2.62523	2.81597	6.40949	7.80349	1.29251	0.000627738	Up
Abca5	621.672	0.49162	0.473282	1.20128	1.12452	1.29194	0.00658191	Up
Reep1	3485.35	7.17336	7.38723	17.1941	19.6677	1.29173	1.38667e-05	Up
Homer2	1367.79	0.805925	0.931129	2.25749	2.58208	1.2916	0.000300726	Up
Mmp28	326.605	0.623106	0.724658	1.75736	2.01046	1.29002	0.0410694	Up
Mael	1872.23	8.68264	9.36548	22.2467	25.2539	1.28942	9.48022e-05	Up
Clmn	1158.08	0.705701	0.807354	1.85349	2.30098	1.28738	0.000893212	Up
Des	643.304	1.44884	1.49565	3.50263	3.94909	1.28733	0.00491484	Up
Ripk4	915.828	1.91124	2.20018	5.27376	6.09293	1.28512	0.00148331	Up
Arid3a	2175.15	3.3974	3.43089	7.8276	9.07383	1.28426	6.74009e-05	Up
Bmp7	830.068	1.84093	1.81982	4.04524	4.83013	1.28315	0.00231106	Up
Iqsec1	6637.1	3.33599	3.61301	8.83377	9.46142	1.28295	2.79895e-06	Up
Tubb2a	5434.53	27.7009	29.6419	61.782	86.1402	1.28213	0.000111474	Up
Fgd5	625.865	0.776654	0.861623	2.14728	2.24453	1.28123	0.00556631	Up
Tlr2	470.592	1.45669	1.3832	3.00887	3.62784	1.2809	0.0159202	Up
Rnaset2a	410.091	1.18165	1.09918	1.9996	3.18506	1.27929	0.0468114	Up
Ttyh2	2629.35	5.80607	6.13935	14.5293	16.1759	1.27918	3.29528e-05	Up
Kalrn	1157.54	0.403525	0.423054	0.936344	1.15964	1.27816	0.000929206	Up
Mpc1-ps	723.348	20.4919	19.3548	45.129	47.8784	1.27755	0.00334175	Up
Grina	895.88	3.80055	3.82238	8.49171	10.1963	1.27749	0.00190914	Up
Shisa5	1527.26	4.25134	4.08317	9.58553	10.1542	1.27735	0.000195652	Up
Ifngr2	404.373	0.834298	0.937131	2.11448	2.63477	1.2755	0.0278295	Up
Txndc16	672.164	0.536317	0.513536	1.20198	1.26974	1.27544	0.00445825	Up
Mxd4	531.539	0.377264	0.529755	1.28897	1.6135	1.27454	0.0136889	Up
Lpcat3	3849.89	9.87699	10.3161	24.5595	26.6764	1.27412	1.10484e-05	Up
Fignl2	797.961	1.58555	1.59073	3.23447	4.46197	1.27328	0.005819	Up
Smarca2	808.644	0.457707	0.497654	1.10871	1.37788	1.27298	0.0033538	Up
Cd200	420.464	1.34482	1.13385	2.51282	2.67899	1.26808	0.0220348	Up
Adam15	2215.14	2.91192	3.16519	7.17807	8.62844	1.26791	0.000110359	Up
Dhcr7	2630.51	3.87593	3.97865	9.44163	10.1197	1.26772	3.53065e-05	Up
Zscan4f	7816.67	33.4889	34.9761	86.2733	87.0029	1.26688	3.60537e-06	Up
Atrnl1	1574.48	2.15487	2.11745	4.86692	5.35438	1.26525	0.000208326	Up
Slc17a5	491.752	1.2399	1.2011	2.84228	2.93157	1.26448	0.0142035	Up
Lrp10	3085.19	5.72533	6.095	13.7167	16.4269	1.26432	4.53276e-05	Up
Fry	4712.88	1.25351	1.38928	3.26802	3.70732	1.26179	1.07818e-05	Up
Btbd8	388.344	0.509351	0.446102	0.927521	1.12504	1.26147	0.0309302	Up
Fez2	1180.17	1.18617	1.33372	3.03872	3.67343	1.26127	0.000929628	Up
Gm14410	499.316	1.92629	1.84052	4.51143	4.31795	1.26085	0.015485	Up
Fbxo21	5506.86	8.75366	8.84376	19.1023	23.5979	1.25815	2.16473e-05	Up
Arvcf	3296.18	4.07453	4.36676	8.82633	12.591	1.25813	0.000410777	Up
Sema6c	977.556	1.57211	1.47852	3.12476	3.82328	1.25627	0.0018526	Up
Kif26a	1756.91	1.88691	2.22583	4.95204	6.36713	1.25579	0.000492164	Up
Ubtd1	451.917	2.44299	2.41144	4.65007	6.7839	1.25567	0.03368	Up
Gm26728	388.114	1.10706	1.15936	2.391	3.2532	1.25525	0.0404733	Up
Rasgef1b	334.467	0.200654	0.214315	0.490367	0.564319	1.25475	0.045496	Up
Ocln	894.604	1.94035	1.88529	4.36278	4.65568	1.25448	0.00188417	Up
Slc9a6	1521.47	2.76347	2.65279	6.47524	6.17562	1.25381	0.000414782	Up
Dennd3	680.656	0.935521	1.05267	2.27171	2.98445	1.25352	0.00864078	Up
Ulk2	998.234	1.43346	1.47164	3.76806	3.43491	1.25239	0.00216751	Up
Phf11d	2356.56	4.37892	4.63521	10.8684	11.8894	1.25186	6.47746e-05	Up
Entpd4	783.306	0.903693	0.866542	2.01451	2.09508	1.25058	0.00323848	Up
Tpcn1	2534.08	2.358	2.64164	6.06578	7.11006	1.2484	8.07289e-05	Up
Entpd4b	491.636	0.579384	0.54516	1.25768	1.30592	1.24647	0.0158857	Up
45177	2650.38	4.04232	3.90344	8.83871	9.61388	1.24476	4.87763e-05	Up
Gm49089	2466.31	7.13192	7.52433	18.1171	18.6554	1.24258	6.6057e-05	Up
Map3k5	1716.44	2.48851	2.53335	5.3355	6.7726	1.24168	0.000501323	Up
Rbm20	727.487	0.88444	0.955837	2.07388	2.59264	1.24157	0.00625927	Up
Vhl	897.184	2.44344	2.65869	6.06687	6.99834	1.24148	0.00239593	Up
Fmr1nb	540.149	5.02676	5.20277	10.0536	14.7822	1.24088	0.0257302	Up
Lyrm9	422.849	0.40904	0.45761	1.09989	1.18086	1.24075	0.0256919	Up
Jdp2	580.901	1.94217	2.37779	5.25176	6.86309	1.24043	0.0147574	Up
Grhl3	1700.64	5.38005	5.44573	12.6227	13.515	1.23953	0.000215934	Up
Khnyn	1936.35	2.48528	2.66577	5.64406	7.29802	1.23832	0.00046693	Up
Fam53b	2240	2.72005	2.89334	6.48606	7.56689	1.23649	0.000126955	Up
Nav1	5101.6	2.17621	2.40054	5.81435	6.04304	1.2356	1.11885e-05	Up
Gm20509	764.342	5.76309	6.68575	14.4118	18.8646	1.23534	0.00709961	Up
Slc5a3	2556.03	2.10047	2.10623	4.65022	5.35205	1.23496	7.92389e-05	Up
Ripor1	3993.78	8.65789	8.73389	19.4921	22.088	1.23411	2.32763e-05	Up
Apbb1	915.511	1.76021	1.86771	3.82824	5.16805	1.23404	0.00498633	Up
Atg16l2	649.516	0.667724	0.692243	1.38911	1.91318	1.2332	0.0135223	Up
Bmf	709.773	1.53871	1.23445	2.56614	2.85103	1.23247	0.00525495	Up
Akt3	2875.69	5.54624	5.06567	11.7924	11.5814	1.23239	6.7982e-05	Up
Ugp2	2628.44	7.61838	7.68121	17.8421	18.769	1.23209	6.08822e-05	Up
Tbc1d12	539.696	1.23763	1.1629	2.51858	2.85915	1.23045	0.0134544	Up
Rbm47	2845.53	3.24532	3.53707	8.35041	8.95108	1.23008	4.93546e-05	Up
Trim62	646.238	1.27322	1.17823	2.25067	3.12768	1.22767	0.0142597	Up
Htatip2	712.307	2.92967	3.16024	6.95671	8.33088	1.22744	0.00652865	Up
Pramel7	792.695	2.99441	3.33623	6.80144	9.44916	1.2263	0.00921328	Up
Gm5662	1440.64	7.07298	7.07852	15.3886	17.9573	1.22457	0.000576584	Up
Pgbd5	463.326	1.06413	1.00634	2.11795	2.5106	1.22335	0.0233009	Up
Rusc1	444.136	0.66809	0.712202	1.63284	1.79973	1.22236	0.0249885	Up
Cd47	685.428	1.02501	0.983228	2.412	2.18899	1.22175	0.00930401	Up
Zscan4-ps2	6211.26	22.2987	24.3242	59.4481	59.1668	1.22056	1.28796e-05	Up
Rnpep	2470.22	2.97465	3.20047	6.61209	8.72759	1.21942	0.000419506	Up
Rap1gap2	659.31	0.874663	0.841221	1.72043	2.15553	1.21928	0.0098425	Up
Stxbp5	1202.91	0.584395	0.651524	1.5178	1.66358	1.21724	0.000975913	Up
Slc44a4	591.271	1.55947	1.70966	3.87726	4.38487	1.21495	0.0114938	Up
Zscan4e	5328.63	26.4675	26.7916	64.7353	61.9257	1.21249	3.05966e-05	Up
Mep1b	961.548	3.14114	3.32044	7.19104	8.58227	1.21197	0.00280079	Up
Micall1	1328.71	1.43274	1.44638	3.1596	3.62462	1.21186	0.000816666	Up
Slc52a3	727.88	1.96669	2.3481	5.38888	6.26318	1.21183	0.0065494	Up
Syngr1	872.306	1.54933	1.64911	3.35339	4.47266	1.21035	0.00648258	Up
Bdh1	1277.56	2.82201	2.98007	6.45074	7.69368	1.20955	0.00113916	Up
Ctsb	7485.29	10.9091	11.2234	24.7584	28.1465	1.20938	1.13411e-05	Up
Dsc2	1646.32	2.87958	2.83463	6.46129	6.73108	1.20844	0.000369735	Up
Gca	3187.28	9.05194	8.48984	20.4643	18.5593	1.20844	0.000170412	Up
Tmcc3	1000.57	1.15744	1.26201	2.84381	3.22342	1.20781	0.00218313	Up
Fabp3	1351.34	13.3776	14.9108	29.7085	41.8689	1.20669	0.00339806	Up
Lpin2	1774.94	1.26682	1.31314	3.01483	3.19998	1.20658	0.000288158	Up
Gyg	1409.59	5.36084	5.45404	12.6413	12.9875	1.20615	0.000656519	Up
Tnfrsf1b	513.077	1.16294	1.21816	2.71694	3.0503	1.20421	0.018656	Up
Tgfbi	425.505	1.10405	1.04312	1.98566	2.72411	1.20384	0.0425241	Up
Rusc2	2526.6	2.43595	2.86219	6.40271	7.6595	1.20348	0.000184323	Up
Hipk2	3578.19	3.2729	3.64881	8.33181	9.30919	1.20343	4.68503e-05	Up
Gm9044	997.121	3.77549	3.78097	8.09908	9.45555	1.20321	0.00247698	Up
Mob3b	1267.55	1.93327	1.87083	4.06282	4.52794	1.2031	0.000959818	Up
Osbpl7	1770.93	2.48205	2.71158	5.88801	7.07554	1.20243	0.000491446	Up
Kank1	2835.48	4.21647	4.21085	8.76597	10.718	1.20181	0.000158915	Up
Hectd2	718.284	0.739257	0.720215	1.76297	1.57151	1.19906	0.0103686	Up
Letmd1	905.271	1.66385	1.69553	3.98795	3.96756	1.1988	0.00342933	Up
Gm9048	1398.36	5.06529	5.30136	11.445	13.4095	1.19402	0.000929628	Up
Unc13d	435.115	0.680058	0.840517	1.73445	2.40091	1.18917	0.0470133	Up
Rec8	1263.04	4.12851	3.96632	8.64965	9.3452	1.18829	0.00110716	Up
Msi1	2466.6	3.85377	3.89803	8.66448	9.36327	1.18808	0.000135613	Up
Mex3b	917.451	2.4844	2.52531	5.13992	6.45155	1.18436	0.00510365	Up
Ckb	5851.11	16.8376	18.5791	37.2466	50.1718	1.17955	0.00024671	Up
Gss	1855.31	2.79078	2.89124	6.13223	7.22073	1.1791	0.000490421	Up
Atp7b	483.364	0.611581	0.680942	1.39726	1.82582	1.17906	0.0336267	Up
Slc40a1	696.52	0.659785	0.706968	1.66457	1.65727	1.17851	0.00938811	Up
Spats2l	493.385	0.628288	0.574554	1.07452	1.45039	1.17846	0.0336572	Up
Zmiz1	12743.8	8.96417	9.34157	20.9355	22.4459	1.17806	8.0644e-06	Up
Rin2	485.283	0.368642	0.394001	0.907293	0.939214	1.1774	0.0257687	Up
Serpinb6c	472.507	2.41841	3.06755	6.62506	8.52239	1.17646	0.0354811	Up
Lamb2	2850.57	4.00029	4.34078	8.2275	11.9411	1.17506	0.00160871	Up
Camk2n1	510.907	1.07248	1.05791	2.43016	2.40203	1.17462	0.0238851	Up
Cstb	1446.96	19.1511	21.9956	45.4117	59.2808	1.17442	0.00221844	Up
St3gal4	559.834	1.67239	1.76897	3.60153	4.58239	1.17427	0.0223815	Up
Gm11543	503.669	9.47517	12.0721	32.6171	28.1618	1.1729	0.0326267	Up
Mospd1	503.744	2.45936	2.23735	5.0486	4.86931	1.1725	0.0262736	Up
Cldn4	7665.11	36.0796	38.8045	85.0555	96.0794	1.17199	2.04245e-05	Up
Ralb	1976.17	3.56166	3.71413	7.62058	9.4415	1.17087	0.00066316	Up
Ankrd33b	929.799	0.788187	0.961783	2.21685	2.47272	1.1696	0.00398718	Up
Igsf3	3780.9	3.82616	4.11337	8.73859	10.3834	1.16903	0.000109127	Up
Pfkp	4983.84	3.59484	3.46803	7.07674	8.42538	1.16843	6.36865e-05	Up
Arhgap44	1980.53	3.39478	3.18065	6.50156	7.56869	1.16775	0.000424956	Up
Gm9040	983.115	3.82716	3.79318	7.9345	9.20407	1.16736	0.0035804	Up
Sun2	1011.42	1.61662	1.73454	3.3767	4.61298	1.16706	0.00736788	Up
Usp3	2112.5	2.94937	2.87332	6.03911	6.84731	1.16687	0.000319842	Up
Prkar2b	626.194	1.50313	1.57194	3.73959	3.5657	1.16634	0.0153586	Up
Plcd3	853.279	2.25578	2.33849	4.77151	5.89996	1.16457	0.00700536	Up
Esrp2	1735.27	3.50291	3.71195	7.75932	9.29327	1.16112	0.000823484	Up
Fam234a	2188.94	4.56808	5.02301	11.1441	12.3144	1.16052	0.000295937	Up
Dgkh	1978.58	1.11162	1.08413	2.39594	2.46883	1.16051	0.000397406	Up
Klhl22	4122.98	6.90834	7.31317	15.2438	18.3431	1.16049	0.000117576	Up
Zswim5	1825.67	2.83727	3.01604	6.86493	7.09637	1.16036	0.000496902	Up
Efr3b	694.45	0.629753	0.625004	1.28414	1.519	1.15978	0.0114536	Up
Nfasc	410.491	0.266186	0.271556	0.55459	0.669004	1.1582	0.047025	Up
Pard6g	2118.48	6.00856	6.25396	13.378	15.1907	1.15787	0.000368574	Up
Gramd4	1263.91	1.8674	2.09965	4.43208	5.38642	1.15716	0.00233919	Up
Agpat3	2516.35	2.71076	2.99593	6.21885	7.68974	1.15568	0.0004617	Up
Acacb	1994.35	1.85835	1.93375	3.92433	4.85341	1.15424	0.000782774	Up
Epb41	5263.23	3.02878	2.99804	6.499	6.94193	1.15399	3.98676e-05	Up
Satb2	2526.97	3.15015	3.44582	7.6243	8.35395	1.15262	0.000216867	Up
Ppargc1b	1124.04	2.19302	2.58719	5.85002	6.45571	1.15035	0.00257071	Up
Fgd6	2102.36	2.36067	2.38525	5.07435	5.65042	1.15004	0.000384514	Up
Zscan4d	3121.61	12.5565	12.758	29.8619	27.9775	1.14948	0.000265029	Up
Kremen1	2458.15	2.79484	2.97479	6.14816	7.40379	1.14683	0.000423171	Up
Arrdc1	686.417	2.40041	2.55725	5.19768	6.45197	1.14666	0.0149465	Up
Pgm1	2059.9	6.83436	6.63476	13.6666	15.6311	1.14578	0.00046935	Up
Sft2d2	1179.07	1.89892	1.94038	4.00763	4.69877	1.14478	0.00268153	Up
Nptx2	1143.74	3.34643	4.15287	8.83404	11.0679	1.14384	0.00431508	Up
1700025G04Rik	1817.32	1.33366	1.43045	3.29811	3.27499	1.1437	0.000708524	Up
Nptxr	523.173	0.923502	0.948077	1.96927	2.29691	1.14324	0.0272677	Up
Sgk3	1264.12	0.855426	0.827244	1.87901	1.78543	1.14236	0.00257777	Up
Ypel5	1954.78	4.49403	4.38611	9.55489	9.86137	1.14082	0.000528078	Up
Idh1	8545.23	27.2181	28.7533	64.1807	66.7058	1.14042	2.55402e-05	Up
Rnf157	714.499	0.734497	0.70638	1.47586	1.62503	1.13868	0.0111636	Up
Calcoco2	3872.89	20.1145	22.3977	44.912	57.7061	1.13402	0.000418648	Up
Aga	573.55	2.19479	2.32853	4.54461	5.93896	1.13378	0.0293807	Up
Gabarapl1	920.626	3.27434	4.22112	8.81764	11.4781	1.13286	0.0101041	Up
Scd3	659.352	1.77447	1.75709	3.58609	4.14207	1.13269	0.015463	Up
Slc12a7	9513.68	6.70355	7.05927	14.7434	17.0494	1.13256	3.76707e-05	Up
Mroh1	2938.98	1.65492	1.68833	3.32205	4.17066	1.13222	0.000499715	Up
Tmtc4	1139.98	1.4937	1.30666	2.79415	2.73837	1.12949	0.00353035	Up
Phlpp2	2279.8	2.39	2.53876	5.30356	6.13906	1.12919	0.00048919	Up
Myd88	674.543	2.46729	2.4852	4.8344	6.10947	1.1286	0.0185049	Up
Amot	1829	1.96807	2.04561	4.52875	4.6476	1.12762	0.000758333	Up
Acer3	956.407	0.642691	0.589799	1.32423	1.21909	1.12676	0.00755625	Up
Prkcz2	1132.7	5.75415	6.07891	12.7766	14.5135	1.12589	0.00334793	Up
Slc4a11	1695.53	3.05211	3.1871	7.0679	7.24494	1.12514	0.000968167	Up
Retsat	536.878	1.4565	1.44482	2.82223	3.49351	1.12449	0.0314886	Up
Gm13698	986.908	3.68694	3.75613	7.49701	9.08602	1.1243	0.00615665	Up
Rab8b	1215.79	2.36289	2.42434	5.14692	5.63616	1.12428	0.00256636	Up
Cpm	467.774	0.880009	0.750236	1.5253	1.59506	1.12335	0.038825	Up
Pde1b	885.008	1.45584	1.54729	3.21053	3.73523	1.1229	0.0075334	Up
Zscan4b	4278.37	22.103	22.3324	51.5539	47.6752	1.12239	0.000251502	Up
Rnd2	1002.68	4.04338	4.76434	8.40248	13.4751	1.12165	0.0264984	Up
Zfp36	498.138	1.56519	1.37947	2.5529	3.2138	1.12145	0.0387832	Up
Ttc7	1050.92	1.36258	1.47591	3.04919	3.60218	1.1206	0.00495184	Up
Sccpdh	944.373	1.12876	1.1819	2.41428	2.85243	1.12053	0.00663933	Up
Pdk4	471.381	0.977393	1.23528	2.94912	2.97375	1.11997	0.0397581	Up
Gm13695	970.371	3.6779	3.703	7.44327	8.79372	1.11951	0.00616336	Up
Iqsec2	496.343	0.657517	0.677953	1.25219	1.73202	1.11924	0.0496796	Up
Fam171a1	931.61	1.72307	1.97735	3.97225	5.06877	1.11832	0.00970585	Up
Nin	2485.32	1.2784	1.3757	2.78965	3.38104	1.11826	0.000633765	Up
Gas2	467.02	0.955128	0.890244	1.94555	1.86917	1.11767	0.0437177	Up
Pou6f1	1000.35	1.64661	1.38252	2.69742	2.99894	1.11752	0.00492399	Up
Celsr1	5092.33	4.027	4.36734	9.11616	10.5562	1.11743	0.000111572	Up
Smyd1	1320.31	2.90598	2.77152	5.58895	6.34389	1.11681	0.00229193	Up
Gm12892	6489.58	50.059	53.6643	110.905	128.932	1.11269	8.64775e-05	Up
Gm13693	988.048	3.69571	3.77919	7.63127	8.93522	1.11226	0.00612637	Up
Hmgn2	3098.4	8.99131	9.5541	21.48	21.2931	1.11106	0.000286515	Up
Ephb3	1645.97	2.25881	2.37393	4.29416	6.14093	1.11061	0.00618288	Up
Tex2	4546.05	7.19659	7.7163	16.421	18.0957	1.11057	0.000111677	Up
Vash2	628.272	1.04112	1.35605	2.8124	3.63997	1.1102	0.0283075	Up
Dpysl5	730.273	0.798598	0.935554	1.9232	2.35556	1.10608	0.0168444	Up
Paqr4	468.257	1.45587	1.67213	3.52118	4.09568	1.10563	0.0448475	Up
Prex1	2845.6	2.31914	2.62869	5.26763	6.61871	1.10538	0.000805748	Up
Prrt3	547.855	1.07548	1.14195	2.17404	2.86182	1.10423	0.0395463	Up
Lmx1b	580.674	1.17373	1.14365	2.24065	2.66445	1.10345	0.0276626	Up
Megf9	634.592	0.668287	0.727569	1.67954	1.59445	1.10261	0.0233251	Up
Dusp14	1782.81	7.74923	8.68606	18.1793	20.9979	1.10258	0.00128383	Up
Mvb12b	633.294	0.664266	0.689607	1.45672	1.58025	1.10205	0.0204875	Up
Gm13694	979.705	3.67324	3.76267	7.54567	8.86303	1.10148	0.00696647	Up
Rhou	1594.01	3.70895	4.009	7.53659	10.196	1.10147	0.00473343	Up
Whrn	1316.9	1.61866	1.72028	3.25585	4.30841	1.10108	0.00598201	Up
Cnnm4	1098.52	2.04438	2.16588	4.59561	4.98578	1.10075	0.00438493	Up
Pgm2	3372.5	10.9958	12.3287	26.4277	29.2033	1.09989	0.000239505	Up
Mitf	1351.14	2.18688	2.08637	4.55742	4.3671	1.0992	0.00323848	Up
Gm13696	983.111	3.70941	3.78398	7.53202	8.89777	1.09902	0.0071417	Up
Gm13697	972.335	3.69976	3.7415	7.47749	8.73879	1.09893	0.00716569	Up
Tfcp2l1	17003.4	16.7279	17.1739	37.27	37.9606	1.09889	3.16151e-05	Up
Myo18a	5161.3	2.87217	3.08955	5.82945	7.76271	1.0956	0.000721497	Up
Tdrp	2548.16	4.8932	5.18632	10.8608	11.965	1.09431	0.00048238	Up
Cpt1a	7576.36	9.24144	9.51823	19.15	22.2297	1.09321	9.46245e-05	Up
Mfge8	11156.7	21.6005	22.8322	44.5668	55.2843	1.09169	0.000147591	Up
Irf6	819.983	1.38098	1.13154	2.06336	2.46021	1.09141	0.0122438	Up
Tspan2	662.744	1.19988	1.31983	3.07612	2.84021	1.09112	0.0242097	Up
Stard4	1198.83	2.1406	2.06518	4.417	4.37266	1.08843	0.00437818	Up
Arhgap8	1360.34	3.62786	3.69818	7.34058	8.60427	1.08817	0.00321795	Up
Cmklr1	988.92	2.39803	2.75496	5.90003	6.53943	1.08783	0.00690931	Up
Gm13691	971.186	3.67851	3.75269	7.45402	8.74328	1.08747	0.00807572	Up
Cd9	6738.45	30.5832	31.7988	61.2393	76.5215	1.08744	0.000264622	Up
Tead4	2705.35	6.62723	7.21999	14.2512	17.548	1.08701	0.000907041	Up
Jak1	5878.35	7.82061	7.85041	15.7015	17.9555	1.08575	0.000128286	Up
Tmem181a	2120.78	3.12347	3.11569	6.59415	6.78547	1.08501	0.000867215	Up
Tanc2	2281.17	1.42519	1.33109	2.68397	2.88376	1.08413	0.000690519	Up
Acadl	1152.82	5.44084	5.55244	11.0753	12.8171	1.08371	0.00506128	Up
Susd4	486.486	1.14238	1.21712	2.38655	2.91037	1.08321	0.0491752	Up
Pag1	1002.01	0.916291	1.0005	2.15898	2.26344	1.08178	0.00684389	Up
Birc3	641.212	1.25573	1.2378	2.52447	2.74022	1.08019	0.0230947	Up
Bmi1	3120.23	7.1452	7.4957	17.7363	15.0917	1.07718	0.0018265	Up
Alpk3	1667.49	2.27856	2.49046	5.07175	5.85335	1.0753	0.00209063	Up
Steap3	3232.5	5.20398	5.47305	10.8597	12.7774	1.07354	0.000527496	Up
Dusp8	638.887	1.29185	1.27603	2.47971	2.91084	1.07277	0.0263723	Up
Syngr2	2332.48	10.1568	12.5131	25.9836	31.0718	1.07123	0.00126005	Up
Spg20	2959.23	3.55406	3.72724	7.57867	8.49388	1.06984	0.000506149	Up
Stard5	633.246	0.923561	1.11629	2.05333	2.9587	1.06948	0.0489115	Up
Itpr3	4815.21	4.74072	5.17725	9.88668	12.6169	1.06769	0.000684976	Up
Endod1	651.289	1.51015	1.37523	2.62193	2.99263	1.06635	0.025117	Up
Ppm1h	668.015	0.638537	0.636725	1.27077	1.41468	1.06619	0.0232583	Up
Zc3hav1	5393.05	8.00561	8.0481	16.2383	17.8637	1.06567	0.000165685	Up
Dynlt3	1230.44	4.70825	4.62676	10.2416	9.31378	1.06347	0.00749407	Up
Tceanc	533.734	1.254	1.23415	2.671	2.53138	1.06305	0.0451423	Up
F2r	3666	9.79415	10.5963	23.0483	23.121	1.06264	0.000381111	Up
Slc22a17	795.174	1.56225	1.70697	3.38818	4.02141	1.0618	0.0172948	Up
Cotl1	1420.94	7.62215	8.64216	16.5513	21.2641	1.06048	0.00636471	Up
Pik3c2b	2402.45	2.69253	2.54716	5.03531	5.48786	1.05981	0.000846243	Up
Ppfibp2	993.212	1.00766	0.901106	1.6535	1.97606	1.05884	0.0100418	Up
Clip1	3030.12	2.60785	2.40693	4.5363	5.2825	1.05816	0.000651805	Up
Rps6ka4	812.139	2.20975	2.22345	3.87383	5.42448	1.05797	0.0292332	Up
Kif16b	2499.14	2.43994	2.67471	5.43287	6.17269	1.05786	0.000915392	Up
Uba1y	2919.69	7.0311	7.05976	13.805	15.8761	1.05766	0.00067949	Up
Rxra	2045.71	2.97976	3.1769	5.8138	7.74757	1.05723	0.00415116	Up
Ackr3	710.888	1.7912	2.04606	4.33898	4.69243	1.05528	0.0213842	Up
Ern1	1650.85	2.01122	1.98312	3.8437	4.41272	1.05327	0.0026398	Up
Cpd	4747.63	5.564	5.55603	11.7901	11.5882	1.05314	0.000328261	Up
Clybl	812.12	5.73149	5.553	10.0584	12.8009	1.05211	0.0211935	Up
Csnk1e	4604.78	6.25862	6.7977	13.9662	15.3385	1.05059	0.000270836	Up
Trim44	3416.24	5.60891	5.9134	11.9151	13.2559	1.04816	0.00049991	Up
Timp2	643.693	1.51335	1.61804	3.14971	3.74444	1.04676	0.0318377	Up
Rras	507.892	4.48424	4.45871	8.79033	9.73924	1.04644	0.0496675	Up
Atp11a	6868.87	5.66179	6.03363	11.7754	13.9048	1.04594	0.000263581	Up
Crim1	1376.7	2.10118	2.24886	4.40159	5.17914	1.04569	0.00498305	Up
Ppp1r13b	1530.05	2.72378	3.01218	6.25365	6.74137	1.04203	0.00324569	Up
Papss1	1137.38	3.47713	3.66215	7.07915	8.38449	1.04168	0.00841293	Up
Cep85l	727.548	0.853745	0.888279	1.94729	1.82425	1.04099	0.0266541	Up
Lgmn	2977.66	11.6876	12.6132	23.8508	29.6645	1.03791	0.00154341	Up
Hgsnat	1077.51	3.40506	3.22728	6.37768	6.74491	1.03635	0.00853194	Up
Ccdc136	599.028	1.38498	1.37306	2.49418	3.13681	1.03469	0.0440701	Up
Spint1	5116.97	17.5664	18.2492	35.1867	41.1674	1.03403	0.000415259	Up
Ostf1	2963.78	5.2491	5.7013	11.227	13.0028	1.03338	0.000973339	Up
Epb41l4b	1417.07	1.48188	1.57457	3.09501	3.55069	1.03337	0.00484033	Up
Ctsl	5302.56	7.85985	8.08746	15.0893	18.5572	1.03333	0.000630367	Up
Simc1	2250.16	3.73092	3.89627	8.10762	8.28283	1.03221	0.00148617	Up
Shb	1205.01	4.22514	3.76338	6.79115	8.06325	1.03158	0.00780538	Up
Lpar1	3042.36	7.08979	7.01182	14.1182	14.7497	1.03026	0.000764459	Up
Tead3	1153.02	1.37946	1.67503	3.31334	4.0564	1.02978	0.0107036	Up
Sh3bp1	1674.6	5.15499	5.75634	11.2959	13.3411	1.02974	0.00381943	Up
Erbb2	1603.75	2.86227	3.04587	5.74056	7.03581	1.028	0.00509036	Up
Rnf219	707.187	1.45774	1.57615	3.00184	3.64131	1.02574	0.0308679	Up
Kyat3	863.369	0.762473	0.893537	1.64192	2.21537	1.0252	0.0293372	Up
Gm14444	833.45	4.38026	4.11832	8.36317	8.25751	1.02459	0.0197305	Up
Fam126a	1879.16	1.75666	1.83993	3.65478	4.00856	1.02027	0.00253176	Up
Dnajc6	3404	5.32149	5.66043	11.9641	11.837	1.02011	0.000854914	Up
Esrra	1086.4	2.25641	2.45327	4.31023	5.93754	1.01865	0.0219278	Up
Camk2b	932.037	1.04464	1.01875	1.94941	2.17902	1.01863	0.0146544	Up
Myo1b	5280.82	5.00298	4.87277	9.68243	10.083	1.01667	0.000364081	Up
Fabp3-ps1	9552.59	224.153	235.784	466.81	513.759	1.01564	0.00018696	Up
Tspan14	1865.84	6.74055	7.04448	12.4482	16.5402	1.01505	0.00718028	Up
Fam177a	1052.81	2.46209	2.66625	5.09292	6.06649	1.01488	0.0131441	Up
Pnpla2	1639.52	4.94903	5.40586	9.89576	12.7217	1.01375	0.00747773	Up
Pramel6	1901.95	7.63055	8.95909	18.6094	20.1225	1.01291	0.00266866	Up
Tbc1d16	1581.81	2.11324	2.22693	3.85173	5.31073	1.01194	0.0123629	Up
Slc35c1	1396.04	4.05519	4.26033	7.75952	9.80396	1.01178	0.00933114	Up
Car4	1297.98	6.34022	6.59177	12.3314	14.787	1.01128	0.0085646	Up
Bcl9l	4838.31	5.86501	6.04111	11.4866	13.2959	1.00964	0.000588016	Up
Tmem62	685.804	1.67604	2.01257	4.1278	4.59922	1.0087	0.0330023	Up
Mknk1	1019.88	2.27616	2.26716	4.33484	4.8552	1.00869	0.0128669	Up
Bach1	4809	7.31824	7.75088	15.1154	17.0075	1.00811	0.00052381	Up
Ddhd1	2408.14	1.68006	1.7043	3.49662	3.47768	1.00555	0.00198878	Up
Cpt2	1793.76	7.68972	7.54391	13.8674	16.4001	1.0042	0.00419186	Up
Slc44a2	2398.47	2.55224	2.75748	5.29463	6.16398	1.00409	0.00220262	Up
Slc25a10	1105.85	3.01705	3.1999	6.02392	7.17372	1.0036	0.0128689	Up
Gpat3	646.585	1.64197	1.8381	3.53445	4.18655	1.00252	0.0418391	Up
Glce	3759.77	5.18021	5.48978	11.0348	11.6584	1.00062	0.000763494	Up
Sh3pxd2a	4021.99	3.23687	3.47503	6.50078	7.83937	0.999273	0.00121768	Up
Frmd4b	762.247	0.466155	0.530486	1.05295	1.18298	0.996787	0.0284444	Up
Pimreg	866.226	2.491	3.35343	6.78519	8.17138	0.99607	0.025429	Up
Adgre5	3097.99	7.3094	8.20754	16.4575	18.0178	0.995975	0.00118597	Up
Oat	2008.53	7.53056	8.51914	15.7937	19.8289	0.993265	0.00557596	Up
Mypn	938.776	1.44925	1.61915	2.89521	3.82972	0.993252	0.0288523	Up
Mras	1895.72	3.41798	3.69287	7.34054	7.92693	0.991856	0.00339806	Up
Rtn4rl1	723.67	2.11405	2.07685	3.70834	4.55616	0.991771	0.0375142	Up
Cpxm1	1135.7	4.49939	4.70199	8.82056	10.311	0.991274	0.0128058	Up
Abr	5525.1	5.09628	5.07356	9.75454	10.5872	0.990573	0.000495716	Up
Gusb	1514.12	3.12973	3.35586	6.06045	7.66675	0.989556	0.00991343	Up
Susd2	1303.45	3.5994	3.8172	7.23	8.36803	0.989071	0.00940443	Up
Parp4	1638.69	2.74729	2.55042	4.49769	5.41721	0.988832	0.0063873	Up
Rcn1	2440.72	6.91869	7.70299	13.371	18.4178	0.988207	0.00851827	Up
Lgalsl	2833.68	6.41391	6.8998	13.9949	14.4068	0.985248	0.00163918	Up
Zscan4a	4006.69	16.9548	17.7001	35.269	36.5756	0.980782	0.000929896	Up
Rasa3	954.225	1.99582	1.90457	3.55381	3.89876	0.978426	0.0190065	Up
Svil	2117.48	1.92201	2.00815	3.6504	4.42605	0.976933	0.00472396	Up
Gm49510	1197.89	4.34088	4.41761	7.91091	9.64291	0.972886	0.015208	Up
Lpgat1	3993.14	5.37503	5.3507	9.71826	11.38	0.970824	0.00140907	Up
Acvr1	1024.33	2.30143	2.16411	4.01101	4.37479	0.970508	0.0171657	Up
Fam177a2	982.775	2.35656	2.57647	4.89721	5.59706	0.968357	0.0205653	Up
Sh3bgrl2	2896.56	3.84129	3.73859	7.56609	7.1383	0.967142	0.00311637	Up
Nfatc4	947.802	1.63736	1.66763	2.99978	3.59533	0.965484	0.0248352	Up
Lclat1	1337.3	2.51947	2.75392	5.70459	5.56461	0.964489	0.0114625	Up
Hspb8	3180.45	17.1445	16.6222	32.4432	32.5441	0.963772	0.00195678	Up
Gm5576	783.391	5.89304	6.4694	11.231	14.8908	0.961447	0.0489479	Up
Ppic	1573.53	10.617	11.4046	21.6247	24.3508	0.961081	0.00765359	Up
Slc6a8	11637.4	22.1106	22.8109	42.2011	48.3205	0.959868	0.000483975	Up
Bin1	911.966	1.90947	2.25423	3.92931	5.36881	0.957385	0.0443184	Up
Mgat5	1798.54	1.56991	1.77643	3.2874	3.97176	0.956832	0.00798212	Up
Lama1	5889.15	5.75566	6.22335	10.9935	13.9591	0.956114	0.00227062	Up
Ptgfrn	9492.69	8.76211	9.28606	16.5808	20.4249	0.956095	0.00113672	Up
Ticam1	736.343	2.44005	2.51144	4.85694	5.09939	0.955262	0.0398297	Up
Iqgap2	1556.65	2.18446	2.30017	4.32325	4.84975	0.954447	0.00828973	Up
Ttc39c	973.94	1.34988	1.38538	2.40651	3.03096	0.953184	0.0297948	Up
Mtmr10	1340.26	1.68926	1.74631	3.14896	3.74183	0.953085	0.0133059	Up
Anpep	1643.71	3.66131	4.03692	8.05214	8.3326	0.952263	0.00728229	Up
Mpzl2	1895.65	2.56801	2.7822	5.16061	5.98985	0.95055	0.00640429	Up
Selenon	1353.46	3.57676	3.81821	7.34529	7.92265	0.950509	0.0111412	Up
Xist	1241.06	0.742195	0.711756	1.32055	1.415	0.947952	0.0136841	Up
Csrnp2	2403.4	5.38037	5.63417	10.4754	11.8173	0.947843	0.00378741	Up
Limd2	1169.38	3.49036	3.27409	5.39707	6.9882	0.947204	0.0244883	Up
D1Ertd622e	771.5	0.189682	0.191649	0.363806	0.386098	0.946862	0.0381904	Up
Nln	3158.92	3.56533	3.80844	7.28165	7.91202	0.94686	0.00216436	Up
G6pc3	711.314	2.57124	3.22463	6.31159	7.28096	0.946832	0.0482166	Up
Cndp2	6283.61	13.9092	15.1843	26.8753	33.8019	0.945844	0.00224525	Up
Rnf125	1056.02	6.27599	6.48386	11.7411	13.6818	0.94334	0.0223353	Up
Gm9045	1451.42	6.1181	6.23748	10.5094	13.7168	0.942515	0.0187557	Up
Lonrf1	1288.07	3.31084	3.39556	5.62462	7.57105	0.9425	0.0262739	Up
Ppp3ca	2271.42	2.14351	2.32509	4.61241	4.70315	0.942192	0.00436035	Up
Tex11	1118.58	3.14093	3.16739	6.18307	6.19581	0.942029	0.0192738	Up
Gas2l1	2412.21	3.80143	4.08271	6.93318	9.19813	0.940611	0.0103364	Up
D630045J12Rik	3499.06	2.66552	2.68028	5.02858	5.38923	0.940266	0.00196384	Up
Fmnl3	2082.39	3.81261	4.26201	7.58596	9.51592	0.939967	0.00902362	Up
Phf19	1003.11	1.86778	2.03999	3.84743	4.31127	0.93973	0.0241138	Up
Zdhhc2	1547.37	2.7108	2.88333	5.22795	6.15664	0.939415	0.0111575	Up
Sh3tc2	762.067	1.38463	1.36194	2.35801	2.87142	0.939382	0.0469317	Up
Efnb1	1488.03	4.0568	4.43146	8.1199	9.5433	0.938343	0.0121308	Up
Echdc2	1351.88	5.96542	6.14544	9.96316	13.8381	0.937174	0.0296622	Up
Hexb	1998.52	9.94872	10.7953	19.8101	23.0461	0.935466	0.00686984	Up
Mcur1	1055.75	1.46719	1.53469	2.96071	3.07413	0.934482	0.0220823	Up
Ube2h	3865.62	7.76888	8.31901	15.7272	17.1948	0.934104	0.0018771	Up
Plod1	1485.53	1.79862	2.22587	4.48665	4.79896	0.93337	0.010845	Up
Ndrg3	2298.56	2.89398	2.83746	5.20175	5.6723	0.933273	0.00451682	Up
Ddit4	1840.05	11.665	11.0201	16.1338	24.9373	0.931684	0.0365616	Up
Pdia5	1704.68	5.43625	6.32435	11.5462	14.0264	0.930054	0.0118527	Up
Chmp1b	1562.77	5.87267	6.37714	12	13.2812	0.92929	0.0104073	Up
Arhgap10	2223.94	6.56816	7.42767	13.5384	16.2158	0.928538	0.00708103	Up
Ppm1l	1633.52	1.49022	1.60613	2.9858	3.35305	0.928446	0.00985349	Up
Atp1a3	1563.78	2.80158	2.73353	4.7358	5.64747	0.928028	0.0124587	Up
Gm53	777.192	1.84806	2.01576	3.76506	4.21153	0.927114	0.0440437	Up
Dusp9	10777.4	37.7776	40.9421	74.5677	86.847	0.925818	0.00098383	Up
Cpne2	755.041	2.0563	2.42001	4.62948	5.20229	0.923395	0.0481884	Up
Gprc5c	1591.74	2.61315	3.11935	5.77755	6.90465	0.92316	0.0134287	Up
Taok3	914.116	0.76428	0.849375	1.48715	1.8717	0.922091	0.0421625	Up
Hmga2	3467.95	5.2307	5.30558	10.1938	10.2778	0.921833	0.00285123	Up
Erbin	5210.24	6.70675	6.79609	13.1923	13.035	0.920857	0.00185338	Up
Xpr1	5308.44	3.08273	3.0772	6.01008	5.7982	0.91958	0.00216436	Up
Yaf2	990.447	5.1806	5.48827	9.96584	11.4271	0.919459	0.0298306	Up
Impa2	2739.18	5.2163	5.35294	8.50543	11.9352	0.918305	0.0159579	Up
Ptbp3	12365.5	17.2775	17.1306	34.1967	31.3953	0.917585	0.00185382	Up
Micu1	1619.34	1.73609	1.82398	3.35412	3.71444	0.914789	0.0111575	Up
St3gal5	1545.28	5.76359	6.15029	10.9276	12.9636	0.913714	0.0146226	Up
Kif21b	1962.96	1.76894	1.6898	2.89985	3.41058	0.913503	0.00907277	Up
Arhgef10	1227.82	1.41611	1.39599	2.44438	2.82718	0.912262	0.0210453	Up
Lrrfip1	2438.02	3.89598	3.94727	6.79547	8.22475	0.912042	0.00746325	Up
Rnf24	1089.97	1.65724	1.67701	3.00619	3.37584	0.910205	0.0257093	Up
Slc29a3	1338.68	2.21228	2.37909	4.64227	4.66119	0.908846	0.017759	Up
Prdm14	1711.37	6.24365	6.94639	12.5149	14.7783	0.908042	0.0128058	Up
Plekhg2	2143.14	3.18558	3.3013	5.87319	6.75828	0.905302	0.00799631	Up
Rhoc	1237.65	8.02098	8.0727	13.0464	17.2992	0.90373	0.0349676	Up
Fam135a	4513.61	6.05042	6.05605	12.0431	10.973	0.901304	0.00502939	Up
Gm11427	971.616	3.24827	3.42174	6.74227	6.47072	0.89959	0.038548	Up
Dlg3	1441.38	2.75324	2.59749	4.65408	4.93755	0.898009	0.015967	Up
Gm9049	1433.19	6.1748	6.27935	10.4373	13.2164	0.897933	0.0244157	Up
Six1	1248.16	2.90659	2.99364	5.26751	6.09868	0.896884	0.0234592	Up
Ppp2r3a	2066.64	1.53775	1.71981	3.54779	3.23197	0.896083	0.0134341	Up
Phldb2	2039.83	2.71223	2.82466	5.17765	5.59784	0.895646	0.00858177	Up
Akt1	3432.06	7.75338	8.79622	14.6736	19.6453	0.895628	0.0119977	Up
Large2	1975.51	2.88335	3.51738	6.48589	7.64922	0.893823	0.0117904	Up
Arrdc4	3113.7	8.05059	8.11591	14.5643	15.9864	0.893652	0.00439089	Up
Adam19	6066.22	8.3578	8.94979	16.1016	18.2825	0.89361	0.00213623	Up
Tead2	3479.63	7.28895	7.66408	13.0467	16.0966	0.892851	0.00653306	Up
Whamm	1010.23	3.21058	3.34868	5.90673	6.82215	0.891985	0.0358851	Up
Tcirg1	1465.22	3.1977	3.34954	6.02483	6.7251	0.891133	0.0170528	Up
Abcd4	1735.28	2.15562	2.28502	3.96805	4.73932	0.89076	0.015222	Up
Nynrin	6507.09	8.78237	9.12646	15.9837	18.5914	0.890033	0.00236913	Up
Pmepa1	1356.04	3.1346	2.94316	4.55825	6.12224	0.889267	0.0355839	Up
Gabarapl2	5237.2	21.9652	23.7254	41.4713	49.4841	0.888993	0.00353405	Up
Slc39a6	2811.57	7.12744	7.27843	13.1205	14.2996	0.887296	0.0055208	Up
Stk31	2006.74	5.87705	6.4919	12.3373	12.8466	0.886858	0.00981193	Up
Ssh2	3874.23	2.13076	2.20655	4.05103	4.28502	0.882724	0.00360555	Up
Cpeb2	1872.16	2.51482	2.52665	4.70672	4.75556	0.88268	0.0122263	Up
Reep4	2094.37	9.01592	9.35163	15.6397	19.4631	0.882328	0.0147675	Up
Fndc3b	5411.29	4.94562	4.97648	9.13773	9.47551	0.882268	0.0024971	Up
4930402H24Rik	1819.98	1.61896	1.79695	3.29144	3.64235	0.88092	0.0126491	Up
Cobl	6247.69	7.51936	8.08412	15.0114	15.8719	0.879252	0.00216591	Up
Garem1	2120.3	3.5341	3.59104	6.73668	6.7306	0.878258	0.0107046	Up
Neb	987.553	0.314489	0.386042	0.744865	0.798104	0.875547	0.0397581	Up
Mcc	928.107	0.6797	0.67713	1.18264	1.31934	0.87475	0.0450992	Up
Limd1	2858.91	4.74723	5.03872	8.77263	10.2514	0.87451	0.0076602	Up
Arhgef3	1465.95	3.18059	3.42538	6.31762	6.69522	0.871738	0.0198213	Up
Mzt1	1952.29	8.20791	8.08595	15.1205	14.6808	0.86812	0.014897	Up
Decr2	1326.7	5.28384	5.34946	8.83253	10.8778	0.867599	0.0317367	Up
Gucd1	1102.16	1.4001	1.43654	2.39851	2.91294	0.86549	0.0416604	Up
Agpat2	1618.79	8.04299	8.12042	13.874	16.0447	0.864592	0.0196165	Up
Slc9a1	4329.69	8.60728	8.68697	14.9444	17.0618	0.864388	0.00454987	Up
Npnt	1358.74	2.6979	2.88117	5.02581	5.78822	0.863487	0.0266173	Up
Dennd4a	2312.68	1.35136	1.47227	2.77606	2.81439	0.860944	0.0106756	Up
Tollip	3765.43	8.0667	7.97044	13.6321	15.4452	0.860257	0.00550155	Up
Arhgef10l	1311.41	2.28652	2.4656	4.04888	5.18214	0.860017	0.0397714	Up
Dmxl2	5040.15	4.10771	4.04663	7.44054	7.3696	0.859509	0.00433423	Up
Atg9a	1327.13	2.39465	2.4672	4.16029	4.94671	0.857902	0.0310441	Up
Smim14	1421.23	0.842422	0.939374	1.86582	1.73463	0.856867	0.0308695	Up
Insig1	3989.66	13.5561	13.8184	23.7647	27.0553	0.856781	0.00547885	Up
Mpp7	2790.58	1.48144	1.48027	2.64116	2.77903	0.855625	0.00804652	Up
Tmc6	1232.66	2.76146	3.21024	5.51176	6.80381	0.855177	0.0406955	Up
Rhox5	2668.01	31.2562	37.5892	64.834	81.1127	0.854535	0.0153851	Up
Gm2098	1115.43	6.33433	6.76294	12.0226	13.2233	0.853033	0.038183	Up
Flii	5512.81	11.373	11.754	19.7435	23.4807	0.851544	0.00522638	Up
Id2	1464.16	5.56524	6.38834	11.7339	12.7077	0.850472	0.024273	Up
Vps8	2361.35	2.85063	3.05571	5.29993	6.08641	0.849762	0.0124101	Up
Chsy1	2325.51	5.63007	5.96051	10.5715	11.5825	0.849622	0.0114752	Up
Ppp1r9b	2856.13	5.40012	6.04054	9.68321	13.0018	0.848375	0.0226712	Up
Fuca1	1230.62	3.46175	4.00631	7.0408	8.27598	0.848095	0.0376343	Up
Anxa2	4243.54	11.2393	12.2043	20.9694	24.5644	0.845606	0.00675008	Up
Inpp4a	1085.26	1.04809	1.12241	1.93879	2.22478	0.84262	0.0454006	Up
[truncated: 1,323 more rows]

## Sheet: GO table_Up in EedKO
GO term analysis for upregulated genes in the EedKO naive ESCs was performed by the Panther Classification System Version 17.0. Statistical overrepresentation test was performed with default settings. Fisher's Exact with false discovery rate (FDR<0.05) multiple test correction was employed.
GO biological process (GO ID)	Number of genes	Hits	Percentage of associated genes	Fold Enrichment	Raw P-value	FDR
sensory perception of smell (GO:0007608)	1157	6	0.518583	0.06	3.66e-34	2.87e-30
sensory perception of chemical stimulus (GO:0007606)	1258	9	0.715421	0.08	2.45e-34	3.84e-30
developmental process (GO:0032502)	5810	740	12.7367	1.47	1.12e-29	5.85e-26
anatomical structure development (GO:0048856)	5436	702	12.9139	1.49	2.36e-29	9.26e-26
multicellular organism development (GO:0007275)	4273	578	13.5268	1.56	1.9e-27	5.96e-24
anatomical structure morphogenesis (GO:0009653)	2338	365	15.6116	1.8	1.05e-25	2.74e-22
system development (GO:0048731)	3484	482	13.8347	1.6	4.62e-24	1.03e-20
localization (GO:0051179)	4361	570	13.0704	1.51	1.11e-23	2.17e-20
positive regulation of biological process (GO:0048518)	6398	764	11.9412	1.38	7.26e-23	1.27e-19
negative regulation of cellular process (GO:0048523)	4860	613	12.6132	1.46	2.74e-22	4.29e-19
animal organ development (GO:0048513)	2939	414	14.0864	1.63	1.63e-21	2.32e-18
negative regulation of biological process (GO:0048519)	5547	673	12.1327	1.4	6.82e-21	8.91e-18
regulation of multicellular organismal process (GO:0051239)	3264	443	13.5723	1.57	2.04e-20	2.46e-17
detection of chemical stimulus involved in sensory perception (GO:0050907)	611	2	0.327332	0.04	1.04e-19	1.16e-16
regulation of developmental process (GO:0050793)	2641	374	14.1613	1.64	1.33e-19	1.39e-16
establishment of localization (GO:0051234)	3752	487	12.9797	1.5	4.41e-19	4.07e-16
transport (GO:0006810)	3582	470	13.1212	1.52	4.3e-19	4.21e-16
detection of chemical stimulus involved in sensory perception of smell (GO:0050911)	553	1	0.180832	0.02	5.04e-19	4.39e-16
cell differentiation (GO:0030154)	3779	487	12.887	1.49	1.67e-18	1.38e-15
cellular developmental process (GO:0048869)	3809	489	12.838	1.48	2.79e-18	2.19e-15
biological regulation (GO:0065007)	12654	1288	10.1786	1.18	3.43e-18	2.44e-15
positive regulation of cellular process (GO:0048522)	5698	673	11.8112	1.36	3.28e-18	2.45e-15
regulation of response to stimulus (GO:0048583)	4047	512	12.6513	1.46	4.18e-18	2.85e-15
regulation of cell motility (GO:2000145)	1066	189	17.7298	2.05	5.48e-18	3.58e-15
regulation of locomotion (GO:0040012)	1109	193	17.4031	2.01	1.34e-17	8.38e-15
regulation of biological process (GO:0050789)	12257	1249	10.1901	1.18	4.22e-17	2.55e-14
regulation of signaling (GO:0023051)	3487	450	12.9051	1.49	5.27e-17	3.06e-14
regulation of cell migration (GO:0030334)	1009	178	17.6412	2.04	9.25e-17	5.18e-14
regulation of cell communication (GO:0010646)	3490	448	12.8367	1.48	1.25e-16	6.74e-14
regulation of cell differentiation (GO:0045595)	1685	255	15.1335	1.75	3.3e-16	1.72e-13
anatomical structure formation involved in morphogenesis (GO:0048646)	999	173	17.3173	2	1.09e-15	5.5e-13
detection of chemical stimulus (GO:0009593)	642	7	1.09034	0.13	1.47e-15	7.21e-13
cellular process (GO:0009987)	14994	1462	9.75057	1.13	1.65e-15	7.83e-13
detection of stimulus involved in sensory perception (GO:0050906)	700	10	1.42857	0.17	5.12e-15	2.36e-12
positive regulation of cell motility (GO:2000147)	621	122	19.6457	2.27	1.18e-14	5.27e-12
positive regulation of locomotion (GO:0040017)	637	124	19.4662	2.25	1.35e-14	5.88e-12
regulation of cellular process (GO:0050794)	11419	1160	10.1585	1.17	3.59e-14	1.48e-11
nervous system development (GO:0007399)	2068	288	13.9265	1.61	3.54e-14	1.5e-11
regulation of biological quality (GO:0065008)	3089	394	12.7549	1.47	4.49e-14	1.81e-11
multicellular organismal process (GO:0032501)	7636	827	10.8303	1.25	4.94e-14	1.94e-11
positive regulation of cell migration (GO:0030335)	594	116	19.5286	2.26	8.42e-14	3.22e-11
embryo development (GO:0009790)	1233	193	15.6529	1.81	1.55e-13	5.78e-11
regulation of anatomical structure morphogenesis (GO:0022603)	946	159	16.8076	1.94	1.7e-13	6.2e-11
G protein-coupled receptor signaling pathway (GO:0007186)	1878	78	4.15335	0.48	2.35e-13	8.39e-11
regulation of signal transduction (GO:0009966)	3015	382	12.67	1.46	3.3e-13	1.15e-10
neurogenesis (GO:0022008)	1428	213	14.916	1.72	4.64e-13	1.55e-10
tissue development (GO:0009888)	1828	257	14.0591	1.62	4.53e-13	1.55e-10
animal organ morphogenesis (GO:0009887)	1070	172	16.0748	1.86	4.78e-13	1.56e-10
tube morphogenesis (GO:0035239)	756	134	17.7249	2.05	5.04e-13	1.61e-10
ribonucleoprotein complex biogenesis (GO:0022613)	415	2	0.481928	0.06	8.36e-13	2.62e-10
transmembrane transport (GO:0055085)	1026	165	16.0819	1.86	1.32e-12	4.05e-10
sensory perception (GO:0007600)	1657	67	4.04345	0.47	1.64e-12	4.93e-10
import into cell (GO:0098657)	659	120	18.2094	2.1	1.98e-12	5.85e-10
positive regulation of multicellular organismal process (GO:0051240)	1876	258	13.7527	1.59	3.66e-12	1.06e-09
detection of stimulus (GO:0051606)	799	19	2.37797	0.27	4.22e-12	1.2e-09
regulation of response to external stimulus (GO:0032101)	1122	174	15.508	1.79	4.72e-12	1.32e-09
embryonic organ development (GO:0048568)	520	101	19.4231	2.24	5.42e-12	1.49e-09
negative regulation of cell differentiation (GO:0045596)	720	126	17.5	2.02	6e-12	1.62e-09
cell migration (GO:0016477)	938	152	16.2047	1.87	8.52e-12	2.26e-09
regulation of multicellular organismal development (GO:2000026)	1579	224	14.1862	1.64	8.8e-12	2.3e-09
regulation of localization (GO:0032879)	2330	304	13.0472	1.51	9.08e-12	2.33e-09
cell development (GO:0048468)	2461	317	12.8809	1.49	9.93e-12	2.51e-09
regulation of apoptotic process (GO:0042981)	1588	224	14.1058	1.63	1.38e-11	3.43e-09
positive regulation of developmental process (GO:0051094)	1498	214	14.2857	1.65	1.89e-11	4.62e-09
negative regulation of developmental process (GO:0051093)	1009	158	15.6591	1.81	2.81e-11	6.67e-09
tube development (GO:0035295)	991	156	15.7417	1.82	2.79e-11	6.72e-09
regulation of programmed cell death (GO:0043067)	1639	228	13.9109	1.61	3.43e-11	8.03e-09
vasculature development (GO:0001944)	601	108	17.97	2.08	5.11e-11	1.18e-08
cell surface receptor signaling pathway (GO:0007166)	1908	255	13.3648	1.54	6.84e-11	1.55e-08
blood vessel morphogenesis (GO:0048514)	458	89	19.4323	2.25	8.13e-11	1.82e-08
circulatory system development (GO:0072359)	974	152	15.6057	1.8	8.84e-11	1.95e-08
blood vessel development (GO:0001568)	572	103	18.007	2.08	1.28e-10	2.78e-08
regulation of transport (GO:0051049)	1961	259	13.2075	1.53	1.48e-10	3.18e-08
negative regulation of response to stimulus (GO:0048585)	1743	236	13.5399	1.56	1.51e-10	3.19e-08
positive regulation of cell differentiation (GO:0045597)	982	151	15.3768	1.78	3.08e-10	6.35e-08
cell morphogenesis (GO:0000902)	753	124	16.4675	1.9	3.05e-10	6.38e-08
Unclassified (UNCLASSIFIED)	1271	50	3.93391	0.45	3.7e-10	7.44e-08
biological_process (GO:0008150)	20726	1854	8.94529	1.03	3.7e-10	7.54e-08
chemical homeostasis (GO:0048878)	921	143	15.5266	1.79	4.19e-10	8.32e-08
regulation of cell adhesion (GO:0030155)	844	134	15.8768	1.83	5.23e-10	1.01e-07
metal ion transport (GO:0030001)	618	107	17.3139	2	5.19e-10	1.02e-07
ribosome biogenesis (GO:0042254)	303	1	0.330033	0.04	6.21e-10	1.19e-07
homeostatic process (GO:0042592)	1494	206	13.7885	1.59	6.91e-10	1.3e-07
actin cytoskeleton organization (GO:0030036)	528	95	17.9924	2.08	7.38e-10	1.38e-07
chemotaxis (GO:0006935)	504	92	18.254	2.11	7.84e-10	1.45e-07
taxis (GO:0042330)	506	92	18.1818	2.1	8.74e-10	1.59e-07
regulation of cellular component organization (GO:0051128)	2598	320	12.3172	1.42	9.77e-10	1.74e-07
negative regulation of apoptotic process (GO:0043066)	967	147	15.2017	1.76	9.74e-10	1.76e-07
actin filament-based process (GO:0030029)	581	101	17.3838	2.01	1.07e-09	1.89e-07
generation of neurons (GO:0048699)	1246	178	14.2857	1.65	1.1e-09	1.91e-07
locomotion (GO:0040011)	530	95	17.9245	2.07	1.2e-09	2.07e-07
neuron differentiation (GO:0030182)	1166	169	14.494	1.67	1.24e-09	2.11e-07
neuron projection development (GO:0031175)	767	123	16.0365	1.85	1.44e-09	2.43e-07
organic substance transport (GO:0071702)	2131	271	12.717	1.47	1.72e-09	2.87e-07
embryonic morphogenesis (GO:0048598)	636	107	16.8239	1.94	2.07e-09	3.38e-07
monoatomic ion transport (GO:0006811)	892	137	15.3587	1.77	2.05e-09	3.38e-07
cellular component organization (GO:0016043)	5371	584	10.8732	1.26	3.22e-09	5.15e-07
response to organic substance (GO:0010033)	2609	318	12.1886	1.41	3.2e-09	5.17e-07
negative regulation of programmed cell death (GO:0043069)	997	148	14.8445	1.71	3.33e-09	5.27e-07
skeletal system development (GO:0001501)	507	90	17.7515	2.05	3.76e-09	5.9e-07
cell motility (GO:0048870)	1114	161	14.4524	1.67	3.93e-09	6.1e-07
neuron projection guidance (GO:0097485)	236	54	22.8814	2.64	4.4e-09	6.69e-07
axon guidance (GO:0007411)	236	54	22.8814	2.64	4.4e-09	6.76e-07
neuron development (GO:0048666)	940	140	14.8936	1.72	7.16e-09	1.08e-06
response to oxygen-containing compound (GO:1901700)	1566	208	13.2822	1.53	8.22e-09	1.23e-06
regulation of molecular function (GO:0065009)	2589	313	12.0896	1.4	8.59e-09	1.27e-06
embryonic organ morphogenesis (GO:0048562)	329	66	20.0608	2.32	9.1e-09	1.33e-06
translation (GO:0006412)	376	5	1.32979	0.15	9.58e-09	1.38e-06
regulation of cell population proliferation (GO:0042127)	1786	231	12.9339	1.49	9.56e-09	1.39e-06
pattern specification process (GO:0007389)	474	84	17.7215	2.05	1.31e-08	1.86e-06
response to external stimulus (GO:0009605)	2393	292	12.2023	1.41	1.57e-08	2.2e-06
inorganic ion transmembrane transport (GO:0098660)	571	96	16.8126	1.94	1.57e-08	2.22e-06
angiogenesis (GO:0001525)	342	67	19.5906	2.26	1.68e-08	2.33e-06
cell projection morphogenesis (GO:0048858)	537	91	16.946	1.96	2.28e-08	3.13e-06
regulation of neuron projection development (GO:0010975)	570	95	16.6667	1.93	2.37e-08	3.24e-06
negative regulation of multicellular organismal process (GO:0051241)	1242	171	13.7681	1.59	2.84e-08	3.84e-06
monoatomic cation transport (GO:0006812)	714	112	15.6863	1.81	2.93e-08	3.92e-06
organic anion transport (GO:0015711)	357	68	19.0476	2.2	3.3e-08	4.38e-06
plasma membrane bounded cell projection morphogenesis (GO:0120039)	529	89	16.8242	1.94	4.32e-08	5.69e-06
cellular component morphogenesis (GO:0032989)	665	105	15.7895	1.82	4.84e-08	6.32e-06
positive regulation of metabolic process (GO:0009893)	3858	431	11.1716	1.29	6.85e-08	8.87e-06
nucleobase-containing compound metabolic process (GO:0006139)	2536	145	5.71767	0.66	7.05e-08	9.06e-06
negative regulation of response to external stimulus (GO:0032102)	459	80	17.4292	2.01	7.23e-08	9.14e-06
intracellular chemical homeostasis (GO:0055082)	566	93	16.4311	1.9	7.19e-08	9.16e-06
regulation of actin filament-based process (GO:0032970)	406	73	17.9803	2.08	8.08e-08	1.01e-05
cell morphogenesis involved in differentiation (GO:0000904)	572	93	16.2587	1.88	8.78e-08	1.09e-05
cellular response to chemical stimulus (GO:0070887)	2362	284	12.0237	1.39	9.07e-08	1.12e-05
sensory organ development (GO:0007423)	629	100	15.8983	1.84	9.69e-08	1.19e-05
regulation of metabolic process (GO:0019222)	6630	687	10.362	1.2	1.04e-07	1.27e-05
endocytosis (GO:0006897)	488	83	17.0082	1.96	1.11e-07	1.33e-05
regulation of immune system process (GO:0002682)	1602	206	12.8589	1.49	1.12e-07	1.33e-05
positive regulation of signaling (GO:0023056)	1855	232	12.5067	1.44	1.12e-07	1.34e-05
neuron projection morphogenesis (GO:0048812)	523	87	16.6348	1.92	1.23e-07	1.44e-05
lipid localization (GO:0010876)	378	69	18.254	2.11	1.23e-07	1.45e-05
inorganic cation transmembrane transport (GO:0098662)	509	85	16.6994	1.93	1.3e-07	1.51e-05
regulation of catalytic activity (GO:0050790)	1812	227	12.5276	1.45	1.32e-07	1.51e-05
axon development (GO:0061564)	435	76	17.4713	2.02	1.31e-07	1.52e-05
monoatomic ion homeostasis (GO:0050801)	527	87	16.5085	1.91	1.39e-07	1.58e-05
positive regulation of molecular function (GO:0044093)	1513	196	12.9544	1.5	1.44e-07	1.63e-05
response to metal ion (GO:0010038)	319	61	19.1223	2.21	1.49e-07	1.66e-05
regulation of hydrolase activity (GO:0051336)	983	139	14.1404	1.63	1.71e-07	1.91e-05
positive regulation of cell communication (GO:0010647)	1855	231	12.4528	1.44	1.76e-07	1.94e-05
embryo development ending in birth or egg hatching (GO:0009792)	852	124	14.554	1.68	1.78e-07	1.95e-05
tissue morphogenesis (GO:0048729)	642	100	15.5763	1.8	1.9e-07	2.07e-05
negative regulation of cell development (GO:0010721)	314	60	19.1083	2.21	2e-07	2.16e-05
inorganic ion homeostasis (GO:0098771)	450	77	17.1111	1.98	2.11e-07	2.25e-05
cell junction organization (GO:0034330)	559	90	16.1002	1.86	2.11e-07	2.27e-05
skeletal system morphogenesis (GO:0048705)	256	52	20.3125	2.35	2.17e-07	2.3e-05
cell part morphogenesis (GO:0032990)	565	91	16.1062	1.86	2.31e-07	2.43e-05
cellular component organization or biogenesis (GO:0071840)	5582	588	10.5339	1.22	2.4e-07	2.51e-05
cell morphogenesis involved in neuron differentiation (GO:0048667)	485	81	16.701	1.93	2.43e-07	2.52e-05
cellular response to organic substance (GO:0071310)	1743	218	12.5072	1.44	2.62e-07	2.7e-05
carboxylic acid transport (GO:0046942)	286	56	19.5804	2.26	2.8e-07	2.87e-05
organic acid transport (GO:0015849)	287	56	19.5122	2.25	2.94e-07	2.99e-05
monoatomic ion transmembrane transport (GO:0034220)	594	94	15.8249	1.83	3.02e-07	3.05e-05
monoatomic cation transmembrane transport (GO:0098655)	514	84	16.3424	1.89	3.38e-07	3.39e-05
chordate embryonic development (GO:0043009)	835	121	14.491	1.67	3.51e-07	3.48e-05
monoatomic cation homeostasis (GO:0055080)	515	84	16.3107	1.88	3.5e-07	3.5e-05
nucleic acid metabolic process (GO:0090304)	2053	114	5.55285	0.64	3.58e-07	3.53e-05
regulation of chemotaxis (GO:0050920)	236	49	20.7627	2.4	3.79e-07	3.71e-05
heterocycle metabolic process (GO:0046483)	2682	160	5.9657	0.69	4.04e-07	3.9e-05
intracellular signal transduction (GO:0035556)	1518	194	12.78	1.48	4.02e-07	3.91e-05
response to endogenous stimulus (GO:0009719)	1317	173	13.1359	1.52	4.16e-07	4e-05
axonogenesis (GO:0007409)	386	68	17.6166	2.04	4.27e-07	4.08e-05
regulation of response to stress (GO:0080134)	1501	192	12.7915	1.48	4.47e-07	4.22e-05
negative regulation of metabolic process (GO:0009892)	3033	345	11.3749	1.31	4.45e-07	4.22e-05
morphogenesis of an epithelium (GO:0002009)	530	85	16.0377	1.85	5.22e-07	4.9e-05
gland development (GO:0048732)	453	76	16.777	1.94	5.35e-07	4.99e-05
positive regulation of response to stimulus (GO:0048584)	2325	275	11.828	1.37	5.74e-07	5.33e-05
epithelium development (GO:0060429)	1194	159	13.3166	1.54	6.18e-07	5.7e-05
positive regulation of transport (GO:0051050)	1095	148	13.516	1.56	6.61e-07	6.06e-05
regulation of cell projection organization (GO:0031344)	777	113	14.5431	1.68	7.28e-07	6.63e-05
regulation of cell development (GO:0060284)	957	133	13.8976	1.61	7.34e-07	6.65e-05
peptide biosynthetic process (GO:0043043)	400	9	2.25	0.26	7.72e-07	6.95e-05
metanephros development (GO:0001656)	82	25	30.4878	3.52	7.92e-07	7.1e-05
rRNA metabolic process (GO:0016072)	236	2	0.847458	0.1	8.9e-07	7.93e-05
positive regulation of signal transduction (GO:0009967)	1628	203	12.4693	1.44	9.15e-07	8.11e-05
morphogenesis of a branching epithelium (GO:0061138)	200	43	21.5	2.48	9.73e-07	8.57e-05
placenta development (GO:0001890)	181	40	22.0994	2.55	9.91e-07	8.68e-05
regulation of actin cytoskeleton organization (GO:0032956)	356	63	17.6966	2.04	1e-06	8.71e-05
positive regulation of catalytic activity (GO:0043085)	1085	146	13.4562	1.55	1.02e-06	8.87e-05
muscle structure development (GO:0061061)	532	84	15.7895	1.82	1.14e-06	9.83e-05
sensory organ morphogenesis (GO:0090596)	309	57	18.4466	2.13	1.23e-06	0.000104
negative regulation of cell communication (GO:0010648)	1442	183	12.6907	1.47	1.21e-06	0.000104
response to inorganic substance (GO:0010035)	483	78	16.1491	1.87	1.23e-06	0.000105
cellular nitrogen compound metabolic process (GO:0034641)	3065	192	6.26427	0.72	1.26e-06	0.000106
in utero embryonic development (GO:0001701)	539	85	15.7699	1.82	1.29e-06	0.000108
macromolecule localization (GO:0033036)	2386	278	11.6513	1.35	1.37e-06	0.000115
cellular homeostasis (GO:0019725)	674	100	14.8368	1.71	1.41e-06	0.000117
circulatory system process (GO:0003013)	475	77	16.2105	1.87	1.43e-06	0.000118
regulation of plasma membrane bounded cell projection organization (GO:0120035)	763	110	14.4168	1.67	1.53e-06	0.000126
rRNA processing (GO:0006364)	205	1	0.487805	0.06	1.57e-06	0.000128
negative regulation of macromolecule metabolic process (GO:0010605)	2796	318	11.3734	1.31	1.59e-06	0.000129
ear morphogenesis (GO:0042471)	143	34	23.7762	2.75	1.69e-06	0.000136
cellular response to endogenous stimulus (GO:0071495)	1088	145	13.3272	1.54	1.81e-06	0.000146
negative regulation of signaling (GO:0023057)	1439	182	12.6477	1.46	1.86e-06	0.000149
regulation of calcium ion transport (GO:0051924)	293	54	18.43	2.13	1.92e-06	0.000153
regulation of tissue remodeling (GO:0034103)	87	25	28.7356	3.32	1.95e-06	0.000154
negative regulation of cellular component organization (GO:0051129)	760	109	14.3421	1.66	2.03e-06	0.00016
regulation of epithelial cell migration (GO:0010632)	247	48	19.4332	2.25	2.1e-06	0.000163
immunoglobulin production (GO:0002377)	251	3	1.19522	0.14	2.09e-06	0.000164
positive regulation of macromolecule metabolic process (GO:0010604)	3507	385	10.978	1.27	2.25e-06	0.000175
carbohydrate metabolic process (GO:0005975)	414	69	16.6667	1.93	2.29e-06	0.000177
intracellular monoatomic ion homeostasis (GO:0006873)	448	73	16.2946	1.88	2.42e-06	0.000185
lipid metabolic process (GO:0006629)	1228	159	12.9479	1.5	2.41e-06	0.000185
positive regulation of transcription by RNA polymerase II (GO:0045944)	1264	163	12.8956	1.49	2.51e-06	0.000191
response to lipid (GO:0033993)	711	103	14.4866	1.67	2.56e-06	0.000194
cell projection organization (GO:0030030)	1267	163	12.865	1.49	2.59e-06	0.000196
regulation of endocytosis (GO:0030100)	345	60	17.3913	2.01	2.83e-06	0.000212
intracellular monoatomic cation homeostasis (GO:0030003)	436	71	16.2844	1.88	2.86e-06	0.000214
positive regulation of cell adhesion (GO:0045785)	543	84	15.4696	1.79	2.92e-06	0.000217
ncRNA metabolic process (GO:0034660)	496	15	3.02419	0.35	2.96e-06	0.000219
blood circulation (GO:0008015)	441	72	16.3265	1.89	3.05e-06	0.000224
maintenance of location (GO:0051235)	189	40	21.164	2.45	3.12e-06	0.000229
morphogenesis of a branching structure (GO:0001763)	211	43	20.3791	2.35	3.28e-06	0.000239
regionalization (GO:0003002)	430	70	16.2791	1.88	3.58e-06	0.000258
developmental growth (GO:0048589)	515	80	15.534	1.79	3.57e-06	0.000259
regulation of monoatomic ion transport (GO:0043269)	634	94	14.8265	1.71	3.78e-06	0.000272
RNA processing (GO:0006396)	810	34	4.19753	0.48	3.83e-06	0.000274
renal system development (GO:0072001)	330	58	17.5758	2.03	4.14e-06	0.000295
plasma membrane bounded cell projection organization (GO:0120036)	1213	156	12.8607	1.49	4.42e-06	0.000313
response to chemical (GO:0042221)	4018	431	10.7267	1.24	4.68e-06	0.000331
regulation of actin filament organization (GO:0110053)	279	51	18.2796	2.11	4.78e-06	0.000336
cellular response to oxygen-containing compound (GO:1901701)	1109	145	13.0748	1.51	4.81e-06	0.000337
regulation of defense response (GO:0031347)	804	112	13.9303	1.61	4.98e-06	0.000347
inner ear morphogenesis (GO:0042472)	119	29	24.3697	2.82	5.05e-06	0.00035
regulation of leukocyte migration (GO:0002685)	242	46	19.0083	2.2	5.24e-06	0.000362
regulation of neurogenesis (GO:0050767)	483	76	15.735	1.82	5.38e-06	0.000369
regulation of hormone levels (GO:0010817)	615	91	14.7967	1.71	5.37e-06	0.000369
growth (GO:0040007)	520	80	15.3846	1.78	5.51e-06	0.000375
central nervous system development (GO:0007417)	935	126	13.4759	1.56	5.52e-06	0.000375
muscle cell differentiation (GO:0042692)	312	55	17.6282	2.04	5.77e-06	0.00039
regulation of cytokine production (GO:0001817)	842	116	13.7767	1.59	5.86e-06	0.000394
negative regulation of signal transduction (GO:0009968)	1314	166	12.6332	1.46	6e-06	0.000402
positive regulation of monoatomic ion transport (GO:0043270)	273	50	18.315	2.12	6.07e-06	0.000403
actin filament organization (GO:0007015)	273	50	18.315	2.12	6.07e-06	0.000405
embryonic placenta development (GO:0001892)	114	28	24.5614	2.84	6.43e-06	0.000426
ear development (GO:0043583)	250	47	18.8	2.17	6.63e-06	0.000437
epithelial cell differentiation (GO:0030855)	631	92	14.58	1.68	7.13e-06	0.000468
lipid biosynthetic process (GO:0008610)	534	81	15.1685	1.75	7.29e-06	0.000476
regulation of body fluid levels (GO:0050878)	323	56	17.3375	2	8.12e-06	0.000528
lipid transport (GO:0006869)	339	58	17.1091	1.98	8.48e-06	0.00055
vesicle-mediated transport (GO:0016192)	1240	157	12.6613	1.46	8.87e-06	0.000572
mesenchymal cell differentiation (GO:0048762)	176	37	21.0227	2.43	9.16e-06	0.000588
regulation of wound healing (GO:0061041)	129	30	23.2558	2.69	9.5e-06	0.000608
embryonic pattern specification (GO:0009880)	84	23	27.381	3.16	9.64e-06	0.000614
regulation of supramolecular fiber organization (GO:1902903)	391	64	16.3683	1.89	9.8e-06	0.000622
response to organic cyclic compound (GO:0014070)	699	99	14.1631	1.64	1.01e-05	0.000641
positive regulation of calcium ion transport (GO:0051928)	149	33	22.1477	2.56	1.11e-05	0.000701
stem cell differentiation (GO:0048863)	203	40	19.7044	2.28	1.18e-05	0.000739
regulation of nervous system development (GO:0051960)	583	86	14.7513	1.7	1.2e-05	0.000748
import across plasma membrane (GO:0098739)	151	33	21.8543	2.52	1.23e-05	0.000767
mesenchyme development (GO:0060485)	242	45	18.595	2.15	1.33e-05	0.000821
cellular aromatic compound metabolic process (GO:0006725)	2753	175	6.3567	0.73	1.41e-05	0.000869
enzyme-linked receptor protein signaling pathway (GO:0007167)	615	89	14.4715	1.67	1.43e-05	0.000882
developmental growth involved in morphogenesis (GO:0060560)	162	34	20.9877	2.42	1.47e-05	0.000901
protein-RNA complex organization (GO:0071826)	172	1	0.581395	0.07	1.49e-05	0.000907
regulation of endothelial cell migration (GO:0010594)	175	36	20.5714	2.38	1.53e-05	0.000928
cytoskeleton organization (GO:0007010)	1198	151	12.6043	1.46	1.65e-05	0.000998
epithelial tube morphogenesis (GO:0060562)	366	60	16.3934	1.89	1.76e-05	0.00106
positive regulation of cellular component organization (GO:0051130)	1275	159	12.4706	1.44	1.79e-05	0.00108
regulation of cytoskeleton organization (GO:0051493)	530	79	14.9057	1.72	1.88e-05	0.00112
regulation of system process (GO:0044057)	636	91	14.3082	1.65	1.95e-05	0.00116
positive regulation of DNA-templated transcription (GO:0045893)	1604	192	11.9701	1.38	1.97e-05	0.00117
supramolecular fiber organization (GO:0097435)	576	84	14.5833	1.68	2.06e-05	0.00122
inner ear development (GO:0048839)	216	41	18.9815	2.19	2.11e-05	0.00124
heart development (GO:0007507)	597	86	14.4054	1.66	2.12e-05	0.00124
cellular localization (GO:0051641)	2766	306	11.0629	1.28	2.11e-05	0.00124
regulation of macromolecule metabolic process (GO:0060255)	6107	617	10.1032	1.17	2.1e-05	0.00124
DNA repair (GO:0006281)	474	16	3.37553	0.39	2.18e-05	0.00126
cellular lipid metabolic process (GO:0044255)	917	121	13.1952	1.52	2.25e-05	0.00129
transition metal ion transport (GO:0000041)	96	24	25	2.89	2.24e-05	0.0013
negative regulation of cellular metabolic process (GO:0031324)	2179	249	11.4273	1.32	2.25e-05	0.0013
regulation of cell activation (GO:0050865)	716	99	13.8268	1.6	2.32e-05	0.00133
kidney development (GO:0001822)	314	53	16.879	1.95	2.38e-05	0.00136
positive regulation of hydrolase activity (GO:0051345)	545	80	14.6789	1.7	2.44e-05	0.00139
response to salt (GO:1902074)	347	57	16.4265	1.9	2.48e-05	0.0014
regulation of ossification (GO:0030278)	142	31	21.831	2.52	2.5e-05	0.00141
positive regulation of RNA biosynthetic process (GO:1902680)	1611	192	11.9181	1.38	2.5e-05	0.00141
regulation of intracellular signal transduction (GO:1902531)	1690	200	11.8343	1.37	2.51e-05	0.00141
regulation of vesicle-mediated transport (GO:0060627)	616	88	14.2857	1.65	2.72e-05	0.00151
cellular modified amino acid metabolic process (GO:0006575)	116	27	23.2759	2.69	2.8e-05	0.00156
cell-cell signaling (GO:0007267)	914	120	13.1291	1.52	2.84e-05	0.00158
calcium ion homeostasis (GO:0055074)	250	45	18	2.08	2.91e-05	0.0016
regulation of metal ion transport (GO:0010959)	458	70	15.2838	1.77	2.89e-05	0.0016
response to growth factor (GO:0070848)	459	70	15.2505	1.76	2.95e-05	0.00162
regulation of vascular permeability (GO:0043114)	48	16	33.3333	3.85	3.04e-05	0.00166
cellular response to growth factor stimulus (GO:0071363)	443	68	15.3499	1.77	3.1e-05	0.00169
cell fate specification (GO:0001708)	92	23	25	2.89	3.3e-05	0.00178
protein-RNA complex assembly (GO:0022618)	164	1	0.609756	0.07	3.29e-05	0.00179
regulation of morphogenesis of an epithelium (GO:1905330)	73	20	27.3973	3.17	3.57e-05	0.00192
ncRNA processing (GO:0034470)	392	12	3.06122	0.35	3.92e-05	0.0021
glycosaminoglycan metabolic process (GO:0030203)	100	24	24	2.77	3.94e-05	0.00211
cellular response to salt (GO:1902075)	207	39	18.8406	2.18	4.07e-05	0.00216
cellular response to organic cyclic compound (GO:0071407)	420	65	15.4762	1.79	4.04e-05	0.00216
sodium ion transport (GO:0006814)	183	36	19.6721	2.27	4.11e-05	0.00218
positive regulation of cytokine production (GO:0001819)	537	78	14.5251	1.68	4.17e-05	0.0022
anterior/posterior pattern specification (GO:0009952)	233	42	18.0258	2.08	4.32e-05	0.00226
regulation of Wnt signaling pathway (GO:0030111)	321	53	16.5109	1.91	4.32e-05	0.00226
regulation of inflammatory response (GO:0050727)	405	63	15.5556	1.8	4.31e-05	0.00227
negative regulation of natural killer cell mediated cytotoxicity (GO:0045953)	50	16	32	3.7	4.57e-05	0.00238
regulation of gene expression (GO:0010468)	4748	489	10.2991	1.19	4.61e-05	0.00239
negative regulation of locomotion (GO:0040013)	356	57	16.0112	1.85	4.65e-05	0.0024
cell fate commitment (GO:0045165)	279	48	17.2043	1.99	4.76e-05	0.00246
positive regulation of cell population proliferation (GO:0008284)	1062	134	12.6177	1.46	4.84e-05	0.00249
aminoglycan metabolic process (GO:0006022)	114	26	22.807	2.63	4.9e-05	0.00251
phagocytosis (GO:0006909)	151	31	20.5298	2.37	4.93e-05	0.00252
cell adhesion (GO:0007155)	898	117	13.029	1.51	5.23e-05	0.00266
sodium ion transmembrane transport (GO:0035725)	106	25	23.5849	2.72	5.35e-05	0.00271
negative regulation of cell adhesion (GO:0007162)	314	52	16.5605	1.91	5.39e-05	0.00273
negative regulation of DNA-templated transcription (GO:0045892)	1277	156	12.2161	1.41	5.45e-05	0.00273
DNA metabolic process (GO:0006259)	703	31	4.40967	0.51	5.42e-05	0.00273
regulation of anatomical structure size (GO:0090066)	577	82	14.2114	1.64	5.44e-05	0.00274
positive regulation of cellular metabolic process (GO:0031325)	2958	321	10.8519	1.25	5.52e-05	0.00275
negative regulation of natural killer cell mediated immunity (GO:0002716)	51	16	31.3725	3.62	5.57e-05	0.00276
transmembrane receptor protein tyrosine kinase signaling pathway (GO:0007169)	400	62	15.5	1.79	5.61e-05	0.00276
lipid storage (GO:0019915)	51	16	31.3725	3.62	5.57e-05	0.00277
proteoglycan metabolic process (GO:0006029)	89	22	24.7191	2.86	5.59e-05	0.00277
regulation of biomineral tissue development (GO:0070167)	107	25	23.3645	2.7	5.7e-05	0.00279
regulation of MAPK cascade (GO:0043408)	744	100	13.4409	1.55	5.68e-05	0.00279
positive regulation of cellular biosynthetic process (GO:0031328)	1920	220	11.4583	1.32	5.8e-05	0.00283
regulation of cellular component size (GO:0032535)	402	62	15.4229	1.78	5.91e-05	0.00288
secretion (GO:0046903)	561	80	14.2602	1.65	5.94e-05	0.00288
negative regulation of nervous system development (GO:0051961)	180	35	19.4444	2.25	6.1e-05	0.00294
regulation of cell-substrate adhesion (GO:0010810)	229	41	17.9039	2.07	6.07e-05	0.00294
negative regulation of nitrogen compound metabolic process (GO:0051172)	2383	265	11.1204	1.28	6.31e-05	0.00304
vasculogenesis (GO:0001570)	90	22	24.4444	2.82	6.45e-05	0.00306
negative regulation of Wnt signaling pathway (GO:0030178)	168	33	19.6429	2.27	6.44e-05	0.00307
regulation of protein localization (GO:0032880)	980	125	12.7551	1.47	6.43e-05	0.00307
positive regulation of biosynthetic process (GO:0009891)	1993	227	11.3899	1.32	6.39e-05	0.00307
regulation of primary metabolic process (GO:0080090)	5708	575	10.0736	1.16	6.58e-05	0.00312
nervous system process (GO:0050877)	2199	138	6.27558	0.73	6.7e-05	0.00316
negative regulation of RNA biosynthetic process (GO:1902679)	1285	156	12.1401	1.4	7.09e-05	0.0033
aerobic respiration (GO:0009060)	154	1	0.649351	0.08	7.09e-05	0.00331
regulation of immune effector process (GO:0002697)	467	69	14.7752	1.71	7.05e-05	0.00332
negative regulation of RNA metabolic process (GO:0051253)	1393	167	11.9885	1.39	7.07e-05	0.00332
RNA modification (GO:0009451)	154	1	0.649351	0.08	7.09e-05	0.00332
tRNA processing (GO:0008033)	124	0	0	< 0.01	7.23e-05	0.00335
metanephric nephron development (GO:0072210)	30	12	40	4.62	7.29e-05	0.00337
regulation of secretion by cell (GO:1903530)	693	94	13.5642	1.57	7.32e-05	0.00338
sensory perception of sound (GO:0007605)	170	33	19.4118	2.24	7.53e-05	0.00345
gliogenesis (GO:0042063)	295	49	16.6102	1.92	7.51e-05	0.00345
negative regulation of immune system process (GO:0002683)	538	77	14.3123	1.65	7.86e-05	0.00359
tRNA metabolic process (GO:0006399)	178	2	1.1236	0.13	7.87e-05	0.00359
RNA metabolic process (GO:0016070)	1463	84	5.74163	0.66	8.08e-05	0.00367
regulation of chromosome organization (GO:0033044)	243	5	2.05761	0.24	8.4e-05	0.00381
cell-substrate adhesion (GO:0031589)	186	35	18.8172	2.17	8.52e-05	0.00385
protection from natural killer cell mediated cytotoxicity (GO:0042270)	36	13	36.1111	4.17	8.6e-05	0.00387
monocarboxylic acid transport (GO:0015718)	141	29	20.5674	2.38	8.69e-05	0.0039
regulation of cellular localization (GO:0060341)	1085	135	12.4424	1.44	8.88e-05	0.00398
negative regulation of actin filament polymerization (GO:0030837)	60	17	28.3333	3.27	9.51e-05	0.00422
male meiotic nuclear division (GO:0007140)	60	17	28.3333	3.27	9.51e-05	0.00424
negative regulation of cell projection organization (GO:0031345)	216	39	18.0556	2.09	9.49e-05	0.00424
regulation of secretion (GO:0051046)	772	102	13.2124	1.53	9.67e-05	0.00428
response to cytokine (GO:0034097)	830	108	13.012	1.5	0.0001	0.00443
head development (GO:0060322)	752	100	13.2979	1.54	0.000103	0.00453
regulation of blood coagulation (GO:0030193)	67	18	26.8657	3.1	0.000106	0.00467
positive regulation of nitrogen compound metabolic process (GO:0051173)	3060	328	10.719	1.24	0.000107	0.00468
multicellular organismal-level homeostasis (GO:0048871)	656	89	13.5671	1.57	0.000112	0.00488
negative regulation of transcription by RNA polymerase II (GO:0000122)	995	125	12.5628	1.45	0.000115	0.00501
positive regulation of chemotaxis (GO:0050921)	158	31	19.6203	2.27	0.000115	0.00502
smooth muscle cell differentiation (GO:0051145)	55	16	29.0909	3.36	0.000117	0.00505
digestive tract morphogenesis (GO:0048546)	55	16	29.0909	3.36	0.000117	0.00507
positive regulation of gene expression (GO:0010628)	1268	153	12.0662	1.39	0.000119	0.0051
striated muscle cell differentiation (GO:0051146)	236	41	17.3729	2.01	0.000119	0.00511
regulation of mononuclear cell migration (GO:0071675)	127	27	21.2598	2.46	0.00012	0.00515
positive regulation of RNA metabolic process (GO:0051254)	1750	201	11.4857	1.33	0.00012	0.00515
regulation of bone mineralization (GO:0030500)	88	21	23.8636	2.76	0.000125	0.00533
tooth mineralization (GO:0034505)	22	10	45.4545	5.25	0.000127	0.00536
piRNA processing (GO:0034587)	22	10	45.4545	5.25	0.000127	0.00537
ameboidal-type cell migration (GO:0001667)	222	39	17.5676	2.03	0.000126	0.00537
organic cyclic compound metabolic process (GO:1901360)	2993	201	6.71567	0.78	0.000128	0.0054
regulation of response to wounding (GO:1903034)	173	33	19.0751	2.2	0.00013	0.00544
muscle cell development (GO:0055001)	183	34	18.5792	2.15	0.00013	0.00545
sensory system development (GO:0048880)	406	61	15.0246	1.74	0.000131	0.00546
negative regulation of neurogenesis (GO:0050768)	174	33	18.9655	2.19	0.000136	0.00568
camera-type eye development (GO:0043010)	354	55	15.5367	1.79	0.000138	0.00573
regulation of vasculature development (GO:1901342)	303	49	16.1716	1.87	0.000139	0.00574
negative regulation of leukocyte mediated cytotoxicity (GO:0001911)	56	16	28.5714	3.3	0.000139	0.00577
regulation of macrophage cytokine production (GO:0010935)	44	14	31.8182	3.68	0.000141	0.00583
regulation of hemostasis (GO:1900046)	69	18	26.087	3.01	0.000146	0.00599
cell surface receptor signaling pathway involved in cell-cell signaling (GO:1905114)	339	53	15.6342	1.81	0.000148	0.00607
cell death (GO:0008219)	1062	131	12.3352	1.43	0.00015	0.00612
muscle tissue development (GO:0060537)	375	57	15.2	1.76	0.000153	0.00623
negative regulation of protein polymerization (GO:0032272)	76	19	25	2.89	0.000155	0.0063
oxidative phosphorylation (GO:0006119)	113	0	0	< 0.01	0.000157	0.00634
cytoplasmic translation (GO:0002181)	113	0	0	< 0.01	0.000157	0.00636
eye development (GO:0001654)	399	60	15.0376	1.74	0.00016	0.00648
positive regulation of vasculature development (GO:1904018)	177	33	18.6441	2.15	0.000162	0.0065
positive regulation of angiogenesis (GO:0045766)	177	33	18.6441	2.15	0.000162	0.00651
branching morphogenesis of an epithelial tube (GO:0048754)	167	32	19.1617	2.21	0.000171	0.00684
visual system development (GO:0150063)	402	60	14.9254	1.72	0.000172	0.00686
positive regulation of endothelial cell migration (GO:0010595)	111	24	21.6216	2.5	0.000172	0.00687
positive regulation of protein tyrosine kinase activity (GO:0061098)	45	14	31.1111	3.59	0.000172	0.00688
regulation of cellular component biogenesis (GO:0044087)	1023	127	12.4145	1.43	0.000175	0.00694
kidney morphogenesis (GO:0060993)	94	22	23.4043	2.7	0.000175	0.00696
cognition (GO:0050890)	367	56	15.2589	1.76	0.00018	0.00709
organic hydroxy compound metabolic process (GO:1901615)	465	67	14.4086	1.66	0.000181	0.00711
endocrine system development (GO:0035270)	133	27	20.3008	2.35	0.000183	0.00719
regulation of angiogenesis (GO:0045765)	299	48	16.0535	1.85	0.000187	0.00735
inflammatory response (GO:0006954)	535	75	14.0187	1.62	0.000188	0.00735
negative regulation of cellular biosynthetic process (GO:0031327)	1560	181	11.6026	1.34	0.000191	0.00738
regulation of calcium ion import (GO:0090279)	34	12	35.2941	4.08	0.00019	0.00739
regulation of monoatomic ion transmembrane transport (GO:0034765)	491	70	14.2566	1.65	0.00019	0.00739
apoptotic process (GO:0006915)	1000	124	12.4	1.43	0.00019	0.00739
behavior (GO:0007610)	744	97	13.0376	1.51	0.00021	0.00811
regulation of axonogenesis (GO:0050770)	185	34	18.3784	2.12	0.000213	0.0082
urogenital system development (GO:0001655)	65	17	26.1538	3.02	0.000215	0.00825
regulation of cellular response to growth factor stimulus (GO:0090287)	320	50	15.625	1.81	0.000215	0.00825
programmed cell death (GO:0012501)	1059	130	12.2757	1.42	0.000222	0.0085
cilium organization (GO:0044782)	363	12	3.30579	0.38	0.000226	0.00861
cilium assembly (GO:0060271)	327	10	3.0581	0.35	0.000227	0.00863
regulation of coagulation (GO:0050818)	72	18	25	2.89	0.000228	0.00864
regulation of lipid metabolic process (GO:0019216)	398	59	14.8241	1.71	0.000227	0.00864
export from cell (GO:0140352)	505	71	14.0594	1.62	0.000233	0.0088
calcium ion transport (GO:0006816)	244	41	16.8033	1.94	0.000234	0.00883
mucopolysaccharide metabolic process (GO:1903510)	79	19	24.0506	2.78	0.000237	0.00889
protein localization to cell periphery (GO:1990778)	277	45	16.2455	1.88	0.000243	0.00912
positive regulation of response to external stimulus (GO:0032103)	580	79	13.6207	1.57	0.00025	0.00936
amino-acid betaine metabolic process (GO:0006577)	15	8	53.3333	6.16	0.000264	0.00985
neural crest cell migration (GO:0001755)	60	16	26.6667	3.08	0.000271	0.0101
regulation of cytokine production involved in immune response (GO:0002718)	152	29	19.0789	2.2	0.000273	0.0101
brain development (GO:0007420)	692	91	13.1503	1.52	0.000274	0.0101
phosphorus metabolic process (GO:0006793)	1787	202	11.3039	1.31	0.000274	0.0101
regulation of epithelial cell differentiation (GO:0030856)	166	31	18.6747	2.16	0.000276	0.0102
embryonic skeletal system morphogenesis (GO:0048704)	108	23	21.2963	2.46	0.000279	0.0103
intracellular calcium ion homeostasis (GO:0006874)	221	38	17.1946	1.99	0.000284	0.0104
negative regulation of immune effector process (GO:0002698)	167	31	18.5629	2.14	0.00029	0.0106
regulation of peptidase activity (GO:0052547)	455	65	14.2857	1.65	0.00029	0.0106
positive chemotaxis (GO:0050918)	20	9	45	5.2	0.000292	0.0107
positive regulation of cell development (GO:0010720)	547	75	13.7112	1.58	0.0003	0.0109
myelination (GO:0042552)	122	25	20.4918	2.37	0.000308	0.0112
negative regulation of cell killing (GO:0031342)	61	16	26.2295	3.03	0.000317	0.0114
negative regulation of nucleobase-containing compound metabolic process (GO:0045934)	1508	174	11.5385	1.33	0.000315	0.0114
DNA replication (GO:0006260)	181	3	1.65746	0.19	0.000314	0.0114
regulation of GTPase activity (GO:0043087)	344	52	15.1163	< 0.01	0.000345	0.0124
positive regulation of MAPK cascade (GO:0043410)	537	74	13.7803	1.75	0.000346	0.0124
regulation of transmembrane transport (GO:0034762)	634	84	13.2492	1.59	0.000346	0.0124
ribosomal small subunit biogenesis (GO:0042274)	101	0	0	1.53	0.000347	0.0124
cellular lipid catabolic process (GO:0044242)	199	35	17.5879	2.03	0.00035	0.0125
phosphate-containing compound metabolic process (GO:0006796)	1764	199	11.2812	1.3	0.000352	0.0125
synapse organization (GO:0050808)	345	52	15.0725	1.74	0.000357	0.0127
positive regulation of macromolecule biosynthetic process (GO:0010557)	1819	204	11.215	1.3	0.000361	0.0128
response to lithium ion (GO:0010226)	16	8	50	5.78	0.000368	0.0129
semaphorin-plexin signaling pathway (GO:0071526)	43	13	30.2326	3.49	0.000366	0.0129
regulation of fat cell differentiation (GO:0045598)	147	28	19.0476	2.2	0.000365	0.0129
mesenchymal cell migration (GO:0090497)	62	16	25.8065	< 0.01	0.000371	0.013
response to pheromone (GO:0019236)	105	0	0	2.98	0.00037	0.013
nephron development (GO:0072006)	137	27	19.708	2.28	0.000377	0.0132
cardiac septum development (GO:0003279)	125	25	20	2.31	0.000384	0.0133
positive regulation of kinase activity (GO:0033674)	432	62	14.3519	1.66	0.000385	0.0133
ensheathment of neurons (GO:0007272)	125	25	20	2.31	0.000384	0.0134
axon ensheathment (GO:0008366)	125	25	20	2.31	0.000384	0.0134
negative regulation of neuron projection development (GO:0010977)	162	30	18.5185	2.14	0.000392	0.0135
positive regulation of epithelial cell migration (GO:0010634)	162	30	18.5185	2.14	0.000392	0.0135
cellular response to metal ion (GO:0071248)	187	33	17.6471	2.04	0.000393	0.0135
regulation of trans-synaptic signaling (GO:0099177)	597	80	13.4003	1.55	0.000393	0.0135
glucose homeostasis (GO:0042593)	218	37	16.9725	1.96	0.000405	0.0139
positive regulation of lipid localization (GO:1905954)	126	25	19.8413	2.29	0.000417	0.0142
regulation of myeloid leukocyte differentiation (GO:0002761)	149	28	18.7919	2.17	0.00042	0.0143
carbohydrate homeostasis (GO:0033500)	219	37	16.895	1.95	0.000421	0.0143
amino-acid betaine transport (GO:0015838)	12	7	58.3333	6.74	0.000431	0.0146
regulation of bone remodeling (GO:0046850)	63	16	25.3968	2.93	0.00043	0.0146
glycoprotein metabolic process (GO:0009100)	320	49	15.3125	1.77	0.000433	0.0146
alcohol metabolic process (GO:0006066)	303	47	15.5116	1.79	0.000442	0.0149
positive regulation of fat cell differentiation (GO:0045600)	70	17	24.2857	2.81	0.000448	0.0151
sensory perception of mechanical stimulus (GO:0050954)	205	35	17.0732	1.97	0.000453	0.0152
positive regulation of cell-substrate adhesion (GO:0010811)	141	27	19.1489	2.21	0.00046	0.0154
negative regulation of axon extension involved in axon guidance (GO:0048843)	27	10	37.037	4.28	0.000474	0.0158
quaternary ammonium group transport (GO:0015697)	27	10	37.037	4.28	0.000474	0.0158
cell-cell junction organization (GO:0045216)	194	34	17.5258	2.02	0.000472	0.0158
regulation of stress fiber assembly (GO:0051492)	98	21	21.4286	2.48	0.000491	0.0163
negative regulation of biosynthetic process (GO:0009890)	1624	184	11.33	1.31	0.000493	0.0163
regulation of cellular metabolic process (GO:0031323)	5280	526	9.96212	1.15	0.000495	0.0164
negative regulation of protein localization (GO:1903828)	239	39	16.318	1.89	0.000498	0.0165
negative regulation of cytokine production (GO:0001818)	307	47	15.3094	1.77	0.000501	0.0165
retina vasculature development in camera-type eye (GO:0061298)	22	9	40.9091	4.73	0.000509	0.0167
renal system process (GO:0003014)	120	24	20	2.31	0.000516	0.0167
regulation of protein secretion (GO:0050708)	329	50	15.1976	1.76	0.000513	0.0167
positive regulation of protein kinase activity (GO:0045860)	367	54	14.7139	1.7	0.000512	0.0167
negative regulation of cell population proliferation (GO:0008285)	734	94	12.8065	1.48	0.00051	0.0167
positive regulation of intracellular signal transduction (GO:1902533)	1023	124	12.1212	1.4	0.000511	0.0167
methylation (GO:0032259)	254	7	2.75591	0.32	0.000507	0.0167
regulation of axon extension involved in axon guidance (GO:0048841)	33	11	33.3333	3.85	0.000521	0.0168
cardiac muscle tissue development (GO:0048738)	212	36	16.9811	1.96	0.000524	0.0169
modulation of chemical synaptic transmission (GO:0050804)	596	79	13.255	1.53	0.000521	0.0169
regulation of platelet activation (GO:0010543)	45	13	28.8889	3.34	0.000527	0.017
negative regulation of chemotaxis (GO:0050922)	58	15	25.8621	2.99	0.000547	0.0176
negative regulation of innate immune response (GO:0045824)	121	24	19.8347	< 0.01	0.000554	0.0178
positive regulation of apoptotic process (GO:0043065)	632	83	13.1329	2.29	0.000557	0.0178
double-strand break repair (GO:0006302)	198	4	2.0202	1.52	0.000558	0.0178
mitochondrial respiratory chain complex assembly (GO:0033108)	100	0	0	0.23	0.000559	0.0178
negative regulation of gene expression (GO:0010629)	1006	122	12.1272	1.4	0.000569	0.0181
connective tissue development (GO:0061448)	247	40	16.1943	1.87	0.000581	0.0184
regulation of myeloid cell differentiation (GO:0045637)	231	38	16.4502	1.9	0.000584	0.0185
regulation of nitrogen compound metabolic process (GO:0051171)	5498	545	9.9127	1.15	0.000588	0.0186
glycosphingolipid metabolic process (GO:0006687)	52	14	26.9231	3.11	0.000592	0.0187
negative regulation of protein secretion (GO:0050709)	92	20	21.7391	2.51	0.000599	0.0188
axis specification (GO:0009798)	100	21	21	2.43	0.000597	0.0188
regulation of leukocyte activation (GO:0002694)	665	86	12.9323	1.49	0.000602	0.0189
regulation of endopeptidase activity (GO:0052548)	358	53	14.8045	1.71	0.000609	0.0191
response to stress (GO:0006950)	3304	343	10.3814	1.2	0.000619	0.0193
negative regulation of blood coagulation (GO:0030195)	40	12	30	3.47	0.000646	0.0201
regulation of receptor binding (GO:1900120)	23	9	39.1304	4.52	0.000659	0.0204
triglyceride biosynthetic process (GO:0019432)	23	9	39.1304	4.52	0.000659	0.0205
regulation of morphogenesis of a branching structure (GO:0060688)	66	16	24.2424	2.8	0.000663	0.0205
striated muscle tissue development (GO:0014706)	218	36	16.5138	1.91	0.000661	0.0205
positive regulation of calcium ion import (GO:0090280)	18	8	44.4444	5.13	0.000678	0.0209
positive regulation of programmed cell death (GO:0043068)	656	85	12.9573	1.5	0.000697	0.0215
inorganic ion import across plasma membrane (GO:0099587)	94	20	21.2766	2.46	0.00072	0.0221
inorganic cation import across plasma membrane (GO:0098659)	94	20	21.2766	2.46	0.00072	0.0221
regulation of protein transport (GO:0051223)	580	77	13.2759	1.53	0.000732	0.0224
regulation of cell-cell adhesion (GO:0022407)	528	71	13.447	1.55	0.000736	0.0225
kidney epithelium development (GO:0072073)	139	26	18.705	2.16	0.000747	0.0227
extracellular matrix organization (GO:0030198)	275	43	15.6364	1.81	0.000748	0.0227
negative regulation of cell migration (GO:0030336)	311	47	15.1125	1.75	0.000745	0.0227
negative regulation of hemostasis (GO:1900047)	41	12	29.2683	3.38	0.000775	0.0235
extracellular structure organization (GO:0043062)	277	43	15.5235	1.79	0.000782	0.0236
external encapsulating structure organization (GO:0045229)	277	43	15.5235	1.79	0.000782	0.0237
locomotory behavior (GO:0007626)	260	41	15.7692	1.82	0.00079	0.0238
negative regulation of molecular function (GO:0044092)	1028	123	11.965	1.38	0.000792	0.0238
sphingolipid metabolic process (GO:0006665)	140	26	18.5714	2.15	0.000799	0.024
regulation of leukocyte chemotaxis (GO:0002688)	131	25	19.084	2.2	0.000848	0.0254
labyrinthine layer development (GO:0060711)	61	15	24.5902	2.84	0.000853	0.0255
heart morphogenesis (GO:0003007)	280	43	15.3571	1.77	0.000854	0.0255
enamel mineralization (GO:0070166)	14	7	50	5.78	0.000862	0.0257
negative regulation of myeloid cell differentiation (GO:0045638)	96	20	20.8333	2.41	0.000873	0.0259
response to osmotic stress (GO:0006970)	68	16	23.5294	2.72	0.000873	0.026
regulation of epithelial cell proliferation (GO:0050678)	423	59	13.948	1.61	0.000887	0.0263
developmental cell growth (GO:0048588)	132	25	18.9394	2.19	0.000893	0.0264
nephron tubule formation (GO:0072079)	19	8	42.1053	4.86	0.000896	0.0265
cartilage development (GO:0051216)	186	32	17.2043	1.99	0.000909	0.0268
negative regulation of tissue remodeling (GO:0034104)	30	10	33.3333	3.85	0.000926	0.0272
negative regulation of supramolecular fiber organization (GO:1902904)	172	30	17.4419	2.02	0.000929	0.0273
regulation of production of molecular mediator of immune response (GO:0002700)	231	37	16.0173	1.85	0.000931	0.0273
acylglycerol biosynthetic process (GO:0046463)	36	11	30.5556	3.53	0.000948	0.0274
neutral lipid biosynthetic process (GO:0046460)	36	11	30.5556	3.53	0.000948	0.0274
regulation of kidney development (GO:0090183)	36	11	30.5556	3.53	0.000948	0.0275
macrophage cytokine production (GO:0010934)	36	11	30.5556	3.53	0.000948	0.0275
regulation of homotypic cell-cell adhesion (GO:0034110)	36	11	30.5556	3.53	0.000948	0.0276
positive regulation of mast cell activation (GO:0033005)	36	11	30.5556	3.53	0.000948	0.0276
proteoglycan biosynthetic process (GO:0030166)	55	14	25.4545	2.94	0.000944	0.0276
negative regulation of cell motility (GO:2000146)	324	48	14.8148	1.71	0.000946	0.0276
regulation of protein kinase activity (GO:0045859)	608	79	12.9934	1.5	0.000964	0.0277
neural crest cell differentiation (GO:0014033)	97	20	20.6186	2.38	0.000963	0.0278
carnitine transmembrane transport (GO:1902603)	6	5	83.3333	9.63	0.00098	0.0281
regulation of extracellular matrix organization (GO:1903053)	62	15	24.1935	2.8	0.000982	0.0281
regulation of establishment of protein localization (GO:0070201)	609	79	12.9721	1.5	0.000978	0.0281
mitochondrial gene expression (GO:0140053)	142	2	1.40845	0.16	0.001	0.0285
lipid catabolic process (GO:0016042)	290	44	15.1724	1.75	0.00102	0.0291
negative regulation of defense response (GO:0031348)	309	46	14.8867	1.72	0.00104	0.0295
response to wounding (GO:0009611)	350	51	14.5714	1.68	0.00104	0.0295
catabolic process (GO:0009056)	1922	210	10.9261	1.26	0.00107	0.03
cellular respiration (GO:0045333)	186	4	2.15054	0.25	0.00106	0.03
regulation of platelet aggregation (GO:0090330)	25	9	36	4.16	0.00107	0.0301
plasma membrane organization (GO:0007009)	149	27	18.1208	2.09	0.00106	0.0301
positive regulation of sodium ion transport (GO:0010765)	43	12	27.907	3.22	0.0011	0.0307
negative regulation of coagulation (GO:0050819)	43	12	27.907	3.22	0.0011	0.0308
organic cation transport (GO:0015695)	43	12	27.907	3.22	0.0011	0.0308
modified amino acid transport (GO:0072337)	43	12	27.907	3.22	0.0011	0.0309
carbohydrate catabolic process (GO:0016052)	102	21	20.5882	2.38	0.00111	0.0309
positive regulation of endocytosis (GO:0045807)	207	34	16.4251	1.9	0.0011	0.0309
cellular catabolic process (GO:0044248)	1017	121	11.8977	1.37	0.00111	0.0309
formation of primary germ layer (GO:0001704)	102	21	20.5882	2.38	0.00111	0.031
negative regulation of wound healing (GO:0061045)	63	15	23.8095	2.75	0.00113	0.0313
negative regulation of axonogenesis (GO:0050771)	70	16	22.8571	2.64	0.00114	0.0314
inorganic anion transport (GO:0015698)	136	25	18.3824	2.12	0.00114	0.0314
negative regulation of transport (GO:0051051)	518	69	13.3205	1.54	0.00113	0.0314
negative regulation of platelet activation (GO:0010544)	15	7	46.6667	5.39	0.00118	0.032
retinal ganglion cell axon guidance (GO:0031290)	20	8	40	4.62	0.00117	0.032
negative regulation of vascular permeability (GO:0043116)	20	8	40	4.62	0.00117	0.032
regulation of osteoclast differentiation (GO:0045670)	91	19	20.8791	2.41	0.00116	0.032
positive regulation of transmembrane transport (GO:0034764)	277	42	15.1625	1.75	0.00118	0.032
regulation of cell morphogenesis (GO:0022604)	277	42	15.1625	1.75	0.00118	0.032
regulation of mesenchymal cell apoptotic process (GO:2001053)	15	7	46.6667	5.39	0.00118	0.0321
cellular response to lithium ion (GO:0071285)	15	7	46.6667	5.39	0.00118	0.0321
branching involved in salivary gland morphogenesis (GO:0060445)	20	8	40	4.62	0.00117	0.0321
fatty acid biosynthetic process (GO:0006633)	113	22	19.469	2.25	0.00117	0.0321
carbohydrate derivative metabolic process (GO:1901135)	919	111	12.0783	1.4	0.00118	0.0321
aminoglycan biosynthetic process (GO:0006023)	50	13	26	3	0.0012	0.0325
regulation of actin filament length (GO:0030832)	167	29	17.3653	2.01	0.00124	0.0336
cardiac muscle cell differentiation (GO:0055007)	114	22	19.2982	2.23	0.00126	0.0339
regulation of small GTPase mediated signal transduction (GO:0051056)	227	36	15.859	1.83	0.00127	0.0341
skin development (GO:0043588)	302	45	14.9007	1.72	0.00127	0.0341
zinc ion transmembrane transport (GO:0071577)	26	9	34.6154	4	0.00133	0.0357
middle ear morphogenesis (GO:0042474)	26	9	34.6154	4	0.00133	0.0357
membrane lipid metabolic process (GO:0006643)	184	31	16.8478	1.95	0.00134	0.0358
regulation of actin filament bundle assembly (GO:0032231)	115	22	19.1304	2.21	0.00136	0.0362
retina development in camera-type eye (GO:0060041)	169	29	17.1598	1.98	0.00136	0.0362
positive regulation of leukocyte migration (GO:0002687)	169	29	17.1598	1.98	0.00136	0.0362
sulfur compound catabolic process (GO:0044273)	32	10	31.25	3.61	0.00139	0.0368
regulation of dendrite development (GO:0050773)	143	26	18.1818	2.1	0.00139	0.0368
regulation of lipid biosynthetic process (GO:0046890)	217	35	16.129	1.86	0.00139	0.0368
anatomical structure maturation (GO:0071695)	269	41	15.2416	1.76	0.00139	0.0368
learning or memory (GO:0007611)	328	48	14.6341	1.69	0.00141	0.037
positive regulation of phosphorus metabolic process (GO:0010562)	915	110	12.0219	1.39	0.00141	0.037
positive regulation of phosphate metabolic process (GO:0045937)	915	110	12.0219	1.39	0.00141	0.037
glycolipid metabolic process (GO:0006664)	93	19	20.4301	2.36	0.00141	0.0371
positive regulation of chemokine production (GO:0032722)	85	18	21.1765	2.45	0.00142	0.0372
nephron morphogenesis (GO:0072028)	76	17	22.3684	2.58	0.00143	0.0373
regulation of receptor-mediated endocytosis (GO:0048259)	130	24	18.4615	2.13	0.00143	0.0373
negative regulation of cytoskeleton organization (GO:0051494)	170	29	17.0588	1.97	0.00143	0.0373
regulation of actin filament polymerization (GO:0030833)	144	26	18.0556	2.09	0.00144	0.0375
heart valve development (GO:0003170)	65	15	23.0769	2.67	0.00147	0.0382
recombinational repair (GO:0000725)	113	1	0.884956	0.1	0.00147	0.0382
organic hydroxy compound transport (GO:0015850)	171	29	16.9591	1.96	0.0015	0.0387
positive regulation of vascular permeability (GO:0043117)	21	8	38.0952	4.4	0.0015	0.0388
regulation of osteoblast differentiation (GO:0045667)	145	26	17.931	2.07	0.0015	0.0388
response to fatty acid (GO:0070542)	45	12	26.6667	3.08	0.00153	0.0391
vitamin transport (GO:0051180)	45	12	26.6667	3.08	0.00153	0.0391
regulation of protein tyrosine kinase activity (GO:0061097)	77	17	22.0779	2.55	0.00152	0.0391
cell-cell signaling by wnt (GO:0198738)	272	41	15.0735	1.74	0.00152	0.0392
Wnt signaling pathway (GO:0016055)	272	41	15.0735	1.74	0.00152	0.0392
regulation of hormone secretion (GO:0046883)	333	48	14.4144	1.67	0.00155	0.0394
nitrogen compound transport (GO:0071705)	1576	175	11.1041	1.28	0.00154	0.0394
regulation of natural killer cell mediated cytotoxicity (GO:0042269)	86	18	20.9302	2.42	0.00155	0.0395
acylglycerol metabolic process (GO:0006639)	108	21	19.4444	2.25	0.00157	0.0396
regulation of protein polymerization (GO:0032271)	204	33	16.1765	1.87	0.00157	0.0396
cytokine production (GO:0001816)	204	33	16.1765	1.87	0.00157	0.0397
protein acetylation (GO:0006473)	116	1	0.862069	0.1	0.00156	0.0397
renal system process involved in regulation of blood volume (GO:0001977)	16	7	43.75	5.05	0.00158	0.0398
collagen-activated signaling pathway (GO:0038065)	16	7	43.75	5.05	0.00158	0.0398
carboxylic acid transmembrane transport (GO:1905039)	121	23	19.0083	2.2	0.0016	0.0402
regulation of cardiac muscle cell contraction (GO:0086004)	39	11	28.2051	3.26	0.00163	0.0408
positive regulation of monoatomic ion transmembrane transport (GO:0034767)	205	33	16.0976	1.86	0.00163	0.0408
chondroitin sulfate proteoglycan metabolic process (GO:0050654)	39	11	28.2051	3.26	0.00163	0.0409
glycerolipid metabolic process (GO:0046486)	335	48	14.3284	1.66	0.00163	0.0409
cell fate commitment involved in formation of primary germ layer (GO:0060795)	27	9	33.3333	3.85	0.00165	0.0411
cardiocyte differentiation (GO:0035051)	147	26	17.6871	2.04	0.00165	0.0411
regulation of kinase activity (GO:0043549)	704	88	12.5	1.44	0.00164	0.0411
intracellular sodium ion homeostasis (GO:0006883)	27	9	33.3333	3.85	0.00165	0.0412
organic acid transmembrane transport (GO:1903825)	122	23	18.8525	2.18	0.00166	0.0412
positive regulation of protein metabolic process (GO:0051247)	1454	163	11.2105	1.3	0.00167	0.0413
regulation of mast cell activation (GO:0033003)	59	14	23.7288	2.74	0.00167	0.0414
dicarboxylic acid transport (GO:0006835)	66	15	22.7273	2.63	0.00168	0.0414
positive regulation of cell activation (GO:0050867)	454	61	13.4361	1.55	0.00172	0.0424
negative regulation of macromolecule biosynthetic process (GO:0010558)	1515	169	11.1551	1.29	0.00173	0.0427
epidermis development (GO:0008544)	343	49	14.2857	1.65	0.00178	0.0436
morphogenesis of embryonic epithelium (GO:0016331)	179	30	16.7598	1.94	0.00179	0.0439
maintenance of location in cell (GO:0051651)	110	21	19.0909	2.21	0.00182	0.0443
regulation of actin polymerization or depolymerization (GO:0008064)	164	28	17.0732	1.97	0.00181	0.0443
vascular process in circulatory system (GO:0003018)	246	38	15.4472	1.78	0.00182	0.0443
neutral lipid metabolic process (GO:0006638)	110	21	19.0909	2.21	0.00182	0.0444
histone acetylation (GO:0016573)	85	0	0	< 0.01	0.00185	0.045
regulation of peptide secretion (GO:0002791)	265	40	15.0943	1.74	0.00186	0.0451
developmental maturation (GO:0021700)	325	47	14.4615	1.67	0.00186	0.0451
actin polymerization or depolymerization (GO:0008154)	53	13	24.5283	2.83	0.00188	0.0454
forebrain development (GO:0030900)	415	57	13.7349	1.59	0.00187	0.0454
regulation of bone resorption (GO:0045124)	53	13	24.5283	2.83	0.00188	0.0455
negative regulation of response to biotic stimulus (GO:0002832)	165	28	16.9697	1.96	0.00189	0.0457
T cell mediated cytotoxicity (GO:0001913)	22	8	36.3636	4.2	0.00191	0.0459
hormone metabolic process (GO:0042445)	197	32	16.2437	< 0.01	0.00192	0.0461
tRNA modification (GO:0006400)	86	0	0	1.88	0.00192	0.0461
positive regulation of proteolysis (GO:0045862)	371	52	14.0162	1.62	0.00193	0.0462
regulation of monoatomic cation transmembrane transport (GO:1904062)	371	52	14.0162	1.62	0.00193	0.0463
cellular response to nitrogen compound (GO:1901699)	575	74	12.8696	1.49	0.00194	0.0463
digestive system development (GO:0055123)	139	25	17.9856	2.08	0.00196	0.0467
cell growth (GO:0016049)	139	25	17.9856	2.08	0.00196	0.0467
regulation of peptide transport (GO:0090087)	267	40	14.9813	1.73	0.00196	0.0467
regulation of actomyosin structure organization (GO:0110020)	111	21	18.9189	2.19	0.00196	0.0468
positive regulation of immune system process (GO:0002684)	1057	123	11.6367	1.34	0.00198	0.047
negative regulation of mesenchymal cell apoptotic process (GO:2001054)	12	6	50	5.78	0.00204	0.048
regulation of establishment or maintenance of cell polarity (GO:0032878)	28	9	32.1429	3.71	0.00203	0.0481
regulation of transcription by RNA polymerase II (GO:0006357)	2465	259	10.5071	1.21	0.00204	0.0481
lymph vessel development (GO:0001945)	28	9	32.1429	3.71	0.00203	0.0482
regulation of natural killer cell mediated immunity (GO:0002715)	89	18	20.2247	2.34	0.00206	0.0484
positive regulation of endothelial cell chemotaxis (GO:2001028)	17	7	41.1765	4.76	0.00208	0.0487
positive regulation of digestive system process (GO:0060456)	17	7	41.1765	4.76	0.00208	0.0488
cardiac septum morphogenesis (GO:0060411)	81	17	20.9877	2.42	0.00209	0.049
positive regulation of lipid transport (GO:0032370)	103	20	19.4175	2.24	0.00212	0.0496
negative regulation of protein-containing complex assembly (GO:0031333)	155	27	17.4194	2.01	0.00213	0.0496
triglyceride metabolic process (GO:0006641)	72	16	22.2222	2.57	0.00213	0.0497
glial cell differentiation (GO:0010001)	234	36	15.3846	1.78	0.00213	0.0497
heart valve morphogenesis (GO:0003179)	54	13	24.0741	2.78	0.00217	0.0498
respiratory system development (GO:0060541)	252	38	15.0794	1.74	0.00216	0.0498
electron transport chain (GO:0022900)	107	1	0.934579	0.11	0.00214	0.0498
monounsaturated fatty acid metabolic process (GO:1903964)	4	4	100	11.55	0.00216	0.0499
mitochondrial translation (GO:0032543)	108	1	0.925926	0.11	0.00215	0.0499
double-strand break repair via homologous recombination (GO:0000724)	109	1	0.917431	0.11	0.00217	0.0499
negative regulation of somatic stem cell population maintenance (GO:1904673)	4	4	100	11.55	0.00216	0.05
monounsaturated fatty acid biosynthetic process (GO:1903966)	4	4	100	11.55	0.00216	0.05
regulation of mesenchymal cell apoptotic process involved in nephron morphogenesis (GO:0072039)	4	4	100	11.55	0.00216	0.0501
negative regulation of mesenchymal cell apoptotic process involved in nephron morphogenesis (GO:0072040)	4	4	100	11.55	0.00216	0.0502

## Sheet: EedKO vs. WT_van Mierlo et al.
Gene expression profile in EedKO vs. wild-type ESCs. RNA-seq data were reanalyzed from van Mierlo et al. (2019). See Methods for details on statistical analysis.
Gene (n=29,410)	BaseMean	ES_2i (FPKM)	ES_2i_EedKO (FPKM)	Log2FoldChange	FDR
MERVL	575.301	0.250962	0.336013	0.302118	0.991245
Xkr4	3.81051	0	0.0310986	4.84312	0.991245
Gm7341	11.7779	0.446521	0.170611	-1.47391	0.991245
Gm37381	4.24352	0.0768754	0.0730068	-0.058881	0.991245
Gm6101	14.2317	0.222353	0.125039	-0.951961	0.991245
Sox17	34.9008	0.228747	0.115531	-1.10327	0.991245
Gm7357	662.221	4.32992	6.3088	0.423126	0.991245
Gm22307	13.3368	1.75593	4.15741	1.05659	0.991245
Gm7369	3.23316	0.147015	0.0185907	-3.05883	0.991245
Gm6085	1093.41	21.1746	14.0124	-0.712923	0.991245
Gm6119	65.3561	1.52829	1.029	-0.696309	0.991245
Gm6123	1489.33	39.8626	26.0403	-0.731578	0.991245
Mrpl15	2320.54	7.56887	5.38599	-0.608791	0.991245
Gm37144	11.7779	0.334234	0.137379	-1.47391	0.991245
Lypla1	1432.2	6.58075	2.83043	-1.33434	0.991245
Gm37988	347.796	12.4964	7.40287	-0.876672	0.991245
Tcea1	1395.92	12.8506	9.06737	-0.620635	0.991245
Gm6104	459.022	19.7938	16.3666	-0.392341	0.991245
Gm37277	6.32199	0.0991455	0.187328	0.941108	0.991245
Rgs20	7.96743	0.000312133	0.0934791	5.90726	0.991245
Gm17100	20.5537	2.00659	1.61518	-0.358441	0.991245
Gm16041	3.4641	0.000444004	0.0446325	4.70562	0.991245
Atp6v1h	1490.34	3.38993	3.9266	0.0937763	0.991245
Gm37567	4.27239	0.0576221	0.031146	-1.05887	0.991245
Oprk1	6.9282	0	0.037654	5.70563	0.991245
Rb1cc1	1827.08	3.3067	2.59895	-0.464768	0.991245
4732440D04Rik	18.302	0.0594166	0.101981	0.619185	0.991245
Gm2147	39.433	1.11296	1.8334	0.569146	0.991245
Gm7417	12.413	0.734296	0.546361	-0.473917	0.991245
Gm19026	262.954	1.75979	0.979216	-0.96614	0.991245
Gm7449	8.94893	0.508896	0.121094	-2.05886	0.991245
Gm37108	695.39	21.1859	32.2579	0.488419	0.991245
Gm5694	10.3057	0.447408	0.295655	-0.76937	0.991245
Pcmtd1	1899.74	7.40374	6.1676	-0.381044	0.991245
Gm26983	100.257	4.50905	7.9438	0.697011	0.991245
Gm38372	98.6403	0.466939	0.710701	0.483266	0.991245
Gm9826	2118.12	43.8533	33.519	-0.505533	0.991245
Gm26901	14.8668	0.0808089	0.0789363	-0.196385	0.991245
Gm30414	12.8172	0.155707	0.0802364	-1.05887	0.991245
Gm7470	12.7594	0.157891	0.135691	-0.380808	0.991245
Rps2-ps2	12.3553	0.28385	0.372732	0.189044	0.991245
Sntg1	4.87861	0.00203176	0.0193482	2.52604	0.991245
Gm16284	6.03331	0.413478	0.312268	-0.573449	0.991245
Gm15452	560.405	62.4063	48.4167	-0.485639	0.991245
Gm36964	2745.04	435.529	216.91	-1.12338	0.991245
Gm24276	70.2347	17.1646	13.2128	-0.499452	0.991245
Gm6152	2.82902	0.17512	0.1809	-0.0588811	0.991245
Gm7445	4.6188	0.369698	0.246774	-0.736944	0.991245
Gm7493	53.0008	2.54903	1.44572	-0.91592	0.991245
Gm6187	45.6684	1.5943	0.654866	-1.41251	0.991245
Gm7512	66.7417	1.57617	1.11176	-0.618306	0.991245
Rrs1	1667.16	28.8107	9.21856	-1.76173	0.991245
Adhfe1	156.116	1.12449	0.837866	-0.535316	0.991245
2610203C22Rik	9.90156	0.0449352	0.0473699	-0.0588819	0.991245
Gm6161	446.754	15.0002	3.88112	-2.07046	0.991245
Vxn	2.77128	0	0.0423307	4.38368	0.991245
Mybl1	816.633	5.17624	1.90455	-1.56009	0.991245
Vcpip1	1438.41	4.24691	2.72947	-0.756435	0.991245
1700034P13Rik	56.1762	0.534948	0.319849	-0.844753	0.991245
Sgk3	988.741	1.14437	2.19497	0.821934	0.991245
Gm6195	471.637	43.8885	18.0731	-1.40072	0.991245
Mcmdc2	123.495	0.504729	0.49292	-0.149854	0.991245
Snhg6	371.438	9.08989	6.25657	-0.657644	0.991245
Snord87	42.06	15.5886	7.12907	-1.2465	0.991245
Tcf24	184.435	0.894368	1.2189	0.335258	0.991245
E330040D14Rik	4.58993	0.065001	0.0833844	0.163509	0.991245
Cops5	887.214	5.92001	5.29475	-0.279308	0.991245
Cspp1	1660.83	2.83552	1.62851	-0.918321	0.991245
1700047N06Rik	4.5322	0.0240896	0.205994	2.40051	0.991245
Arfgef1	1700.12	3.32525	3.86143	0.0977467	0.991245
Gm37569	9.81495	0.0831759	0.196798	1.26303	0.991245
Gm15604	232.903	6.09858	1.35368	-2.29207	0.991245
Gm15603	5.71577	0.414823	0.139019	-1.64383	0.991245
Gm5522	6.35085	0.0932157	0.131781	0.263043	0.991245
Gm28659	83.9756	2.30589	2.98697	0.257591	0.991245
Prex2	223.406	0.331898	0.308266	-0.228264	0.991245
Gm28686	3.5507	0.171094	0.125042	-0.643835	0.991245
A830018L16Rik	134.321	0.464421	0.222416	-1.17528	0.991245
Gm38178	12.8749	0.183932	0.0564758	-1.86622	0.991245
Gm29273	1.38564	0	0.263032	3.38365	0.991245
Gm7560	48.4108	1.7153	0.91432	-1.02717	0.991245
Gm2383	149.534	5.24743	3.51233	-0.692555	0.991245
Sulf1	1296.67	4.67881	0.632305	-3.00742	0.991245
Slco5a1	348.748	0.355459	0.934845	1.27932	0.991245
Gm5250	105.54	7.01445	8.75546	0.202383	0.991245
Prdm14	1013.83	10.0112	8.8058	-0.303437	0.991245
Ncoa2	1860.4	3.38732	2.23975	-0.715136	0.991245
Gm38376	9.55515	0.102333	0.0984928	-0.165796	0.991245
Gm37409	4.56107	0.030515	0.0953612	1.11103	0.991245
Gm27881	1.73205	0	1.05052	3.70559	0.991245
Gm38223	3.86825	0.0713919	0.173525	0.748462	0.991245
Gm37702	6.32199	0.0492993	0.1109	0.941108	0.991245
Gm38120	15.0977	0.0471732	0.107929	0.991737	0.991245
Gm38380	10.9408	0.109329	0.126532	0.221224	0.991245
Gm7593	30.513	1.30104	0.969777	-0.532811	0.991245
Tram1	2775.84	24.2478	17.3486	-0.600912	0.991245
Lactb2	2507.84	14.3022	11.7981	-0.395216	0.991245
Gm38319	28.0015	0.259453	0.817746	1.52607	0.991245
Gm5523	225.657	6.12197	4.59988	-0.534977	0.991245
Eya1	273.029	1.48064	0.130185	-3.62742	0.991245
Gm9947	7.44782	0.0556561	0.0426608	-0.473915	0.991245
Msc	56.003	0.571919	0.475918	-0.389029	0.991245
Smt3h2-ps4	1094.63	129.397	48.5751	-1.5318	0.991245
Rpl5-ps1	7305.82	202.956	186.215	-0.241892	0.991245
Trpa1	60.7084	0.302616	0.381915	0.210303	0.991245
Gm10566	765.942	21.5514	14.8593	-0.654435	0.991245
Kcnb2	3.11769	0.000436245	0.0102701	4.55361	0.991245
Gm6060	112.901	15.7102	5.35665	-1.66829	0.991245
Terf1	1461.3	10.0269	4.88921	-1.15384	0.991245
Gm37509	37.9608	0.193313	0.379856	0.822469	0.991245
Sbspon	37.4989	0.17779	0.485072	1.30101	0.991245
4930444P10Rik	3.4641	0	0.0835124	4.70562	0.991245
Rpl7	11486.8	108.229	95.1731	-0.303351	0.991245
Rdh10	148.754	0.896532	0.801378	-0.279146	0.991245
Stau2	250.801	0.590771	1.21165	0.922969	0.991245
Ube2w	317.369	1.46222	1.61341	0.0246851	0.992627
Gm38342	8.51592	0.0777006	0.0563687	-0.544304	0.991245
Eloc	1167.43	10.1072	8.21535	-0.417329	0.991245
Gm7654	8.77572	0.209706	0.420499	1.02857	0.991245
Tmem70	422.938	5.43829	5.6595	-0.0588787	0.991245
Ly96	17.4937	0.599361	0.216496	-1.52836	0.991245
Gm29649	47.8046	3.7894	1.58306	-1.39591	0.991245
Gm5828	681.331	9.5678	7.83531	-0.405825	0.991245
Gm28376	2.77128	0.0131561	0.748857	4.38368	0.991245
Jph1	166.248	0.308744	1.31762	1.96395	0.991245
Gdap1	12.0378	0.0385935	0.0356561	-0.228806	0.991245
Gm5251	176.438	12.049	5.52155	-1.24673	0.991245
Rbm6-ps1	443.059	4.28657	3.02803	-0.620755	0.991245
Gm6075	30.9748	1.94454	1.01457	-1.05888	0.991245
Crispld1	13.8564	0.0879157	0.0572379	-0.736949	0.991245
Gm7690	44.658	0.827548	0.689637	-0.380809	0.991245
Gm18775	2.82902	0.122491	0.102901	-0.0588811	0.991245
Gm17969	63.6529	0.577867	0.606404	-0.0588818	0.991245
Gm28756	2.82902	0.0229102	0.0236642	-0.0588811	0.991245
Gm17837	277.359	9.95706	3.20959	-1.74476	0.991245
Gm10075	242.862	15.3659	5.51252	-1.59892	0.991245
Gm4849	1178.8	12.8867	12.1179	-0.206306	0.991245
Pkhd1	11.1429	0.0046231	0.0337107	2.74845	0.991245
Gm15795	11.8934	0.252424	0.811894	1.64154	0.991245
Il17f	31.8986	0.412251	0.341419	-0.380809	0.991245
Mcm3	7099.53	54.863	34.5789	-0.783829	0.991245
Gm20587	3.5507	0.0928757	0.0508432	-0.643835	0.991245
Paqr8	201.957	1.16027	0.573962	-1.12814	0.991245
Gm28064	1.38564	0	0.0803198	3.38365	0.991245
Efhc1	102.48	1.04868	1.17042	0.040654	0.991245
Tram2	289.628	1.19441	0.864741	-0.588062	0.991245
Tmem14a	94.4545	1.96682	1.35597	-0.652886	0.991245
Gm38224	4.93634	0.0483573	0.0646483	0.356151	0.991245
Gsta3	156.404	1.14205	0.549816	-1.16875	0.991245
Gm28836	3.5507	0.156769	0.108869	-0.643835	0.991245
Gm7094	3.52184	0.180756	0.282436	0.526072	0.991245
Khdc1a	11.4893	0.240055	0.0368503	-2.86621	0.991245
Khdc1c	19.7165	0.393846	0.0759616	-2.4125	0.991245
Khdc1b	3.17543	0.0247051	0.0398354	0.263042	0.991245
Kcnq5	13.9141	0.00645304	0.0814039	3.11101	0.991245
Gm7658	3535.58	72.1601	78.1469	-0.00290175	0.999034
Gm38243	1.38564	0	0.0428791	3.38365	0.991245
Gm5696	8.19837	0.469208	0.220975	-1.25152	0.991245
Rims1	215.698	0.947389	0.344242	-1.58082	0.991245
Ppp1r14bl	3.5507	0.0492181	0.0375334	-0.643835	0.991245
Gm27028	3.81051	0	0.460725	4.84312	0.991245
Ogfrl1	453.451	1.61671	1.02753	-0.769369	0.991245
Gm7784	38.3938	1.13583	0.694718	-0.824413	0.991245
B3gat2	442.395	1.79619	1.59751	-0.288064	0.991245
Smap1	778.903	5.82659	4.50835	-0.487719	0.991245
Sdhaf4	247.221	5.29858	8.31526	0.532934	0.991245
Gm26524	4.93634	0.254448	0.345897	0.356151	0.991245
Fam135a	965.994	2.68524	3.26707	0.165147	0.991245
Gm37580	3.11769	0	0.0533471	4.55361	0.991245
Tubb4b-ps2	745.042	15.9681	10.4049	-0.735605	0.991245
Gm28439	6084.32	233.313	92.257	-1.45634	0.991245
Gm10222	1722.06	190.594	84.4729	-1.29123	0.991245
Gm28438	4939.29	383.756	295.695	-0.493751	0.991245
Gm28437	61781.4	2085.83	1660.93	-0.446427	0.991245
Gm10925	19414.3	899.363	448.251	-1.12238	0.991245
Gm28661	13131.4	544.429	368.269	-0.681684	0.991245
Gm29216	21775.9	1323.61	765.036	-0.908674	0.991245
Lmbrd1	338.818	1.20675	1.52164	0.218487	0.991245
Gm9443	17.3782	0.576843	0.43726	-0.473917	0.991245
Adgrb3	21.9682	0.00908988	0.0492935	2.34709	0.991245
Gm15702	17.7535	1.12794	0.779555	-0.643841	0.991245
Gm29214	1.38564	0.0029016	0.136015	3.38365	0.991245
Gm38260	2.77128	0	0.0330772	4.38368	0.991245
Gm37628	2.10733	0.00529009	0.0113063	0.941094	0.991245
Gm38198	1.38564	0.000277115	0.0205435	3.38365	0.991245
Gm37077	1.38564	0.000268856	0.0163371	3.38365	0.991245
Gm37895	5.54256	0	0.0586908	5.3837	0.991245
Gm36952	2.77128	0	0.0403981	4.38368	0.991245
Gm37602	3.11769	0.000299803	0.0468451	4.55361	0.991245
4931408C20Rik	20.7846	0.183853	0.0398995	-2.3219	0.991245
Gm19028	733.61	13.0879	5.27528	-1.42729	0.991245
Gm7846	295.228	27.8582	23.3586	-0.375352	0.991245
Gm5697	218.354	2.29775	1.8848	-0.39768	0.991245
Gm5525	4252.04	93.9546	59.2291	-0.783757	0.991245
Gm7858	13.2502	0.788667	0.190013	-2.1584	0.991245
Gm6473	236.627	4.28842	5.06891	0.122232	0.991245
Phf3	5397.99	12.8874	4.93655	-1.50201	0.991245
Gm37522	23.5559	0.139585	0.256876	0.782415	0.991245
Gm37906	44.9756	0.370237	0.334468	-0.263701	0.991245
Ptp4a1	737.132	5.73399	2.61912	-1.24951	0.991245
Ptp4a1	832.077	4.79829	2.25974	-1.20411	0.991245
Gm5698	10.9985	0.429197	0.308976	-0.528364	0.991245
4931428L18Rik	13.1059	0.0896844	0.0800112	-0.293346	0.991245
Lgsn	1.38564	0.00853853	0.0311307	3.38365	0.991245
Gm4850	2.10733	0.0420135	0.113111	0.941094	0.991245
Gm28645	3.92598	0.23753	0.102638	-1.4739	0.991245
Gm6489	138.593	5.17608	4.29453	-0.392435	0.991245
Gm19680	695.418	10.8876	11.0397	-0.0970384	0.991245
Gm7910	9.93042	0.336725	0.247597	-0.473916	0.991245
Khdrbs2	6.9282	0.000321429	0.0334494	5.70563	0.991245
Gm37110	2.82902	0.048764	0.0436006	-0.0588811	0.991245
Gm37724	2.10733	0.0287166	0.0519257	0.941094	0.991245
Gm7114	331.312	4.75743	4.05156	-0.346826	0.991245
Gm4785	23.8446	0.991027	0.52764	-0.994747	0.991245
Gm18799	2.07846	0	0.113222	3.96864	0.991245
Gm7933	71.1873	0.96081	0.515712	-1.01581	0.991245
Prim2	1331.74	6.31339	4.30465	-0.66953	0.991245
Gm29228	112.959	6.74623	6.15778	-0.249103	0.991245
Gm37618	26.6158	0.104022	0.311067	1.42654	0.991245
1700001G17Rik	2.10733	0.0372084	0.0808136	0.941094	0.991245
Rab23	404.723	1.40737	0.904933	-0.753436	0.991245
Bag2	140.816	0.448757	1.79664	1.86621	0.991245
Gm37905	2.10733	0.0970037	0.202095	0.941094	0.991245
Zfp451	1797.09	3.12676	2.25078	-0.592014	0.991245
Gm15455	654.542	7.68303	4.39137	-0.924465	0.991245
Bend6	42.6084	0.116224	0.4948	1.97085	0.991245
Dst	15359.7	8.40014	9.23993	0.019692	0.99377
Gm37354	3.49297	0.0187314	0.0573082	1.94108	0.991245
Gm38157	18.8794	0.12117	0.430411	1.74846	0.991245
Mir6896	2.07846	0	1.41605	3.96864	0.991245
Gm26788	182.356	0.784485	1.04831	0.305815	0.991245
A930005N03Rik	61.8631	1.14408	1.23626	-0.00941343	0.997113
Gm5266	2.10733	0.022204	0.061679	0.941094	0.991245
Ccdc115	787.968	8.83969	5.81572	-0.723431	0.991245
Gm28306	63.0466	3.78305	1.85639	-1.13288	0.991245
Imp4	1192.03	4.36519	2.19381	-1.11091	0.991245
Ptpn18	39.664	0.0295524	0.270955	3.02856	0.991245
Gm28417	10.8542	0.0546499	0.167137	1.46467	0.991245
Prss39	1.38564	0	0.0516987	3.38365	0.991245
Amer3	1.38564	0	0.0156909	3.38365	0.991245
Arhgef4	188.649	0.265002	0.6643	1.20719	0.991245
Arhgef4	1.38564	0	0.403008	3.38365	0.991245
Gm38336	30.3109	0.233585	0.335718	0.415046	0.991245
Fam168b	2399.38	12.0486	9.7895	-0.417113	0.991245
Gm37127	29.7624	0.115273	0.359383	1.45896	0.991245
Plekhb2	511.099	1.06586	2.02794	0.812011	0.991245
Gm19430	5.65803	0.0619153	0.0671569	-0.0588813	0.991245
Gm37670	172.397	25.3619	9.87597	-1.48488	0.991245
Gm8009	146.618	10.255	5.60799	-0.985945	0.991245
1110002O04Rik	6.06218	0.331367	0.152196	-1.3219	0.991245
Gm33222	3.17543	0.108667	0.113197	0.263042	0.991245
Hs6st1	1732.28	7.06844	7.87685	0.0388715	0.991245
Gm37335	88.5944	4.21803	5.28035	0.206259	0.991245
Gm33280	13.1347	0.0851346	0.0582755	-0.611419	0.991245
Uggt1	4108.97	9.71422	5.35711	-0.976428	0.991245
Neurl3	3.4641	0	0.0548937	4.70562	0.991245
Arid5a	161.398	0.249802	0.368203	0.437351	0.991245
Kansl3	1668.48	5.68395	6.14385	-0.00507423	0.99843
Mir6898	2.82902	0.859176	0.783118	-0.0588811	0.991245
Fer1l5	39.1155	0.0563621	0.244415	1.97353	0.991245
Lman2l	117.895	0.341885	0.42581	0.200985	0.991245
Cnnm4	284.258	0.707802	2.16216	1.49779	0.991245
Gm37909	7.64989	0.0153211	0.160955	3.263	0.991245
Gm47280	4.21466	0.586494	0.916415	0.941105	0.991245
Cnnm3	568.863	2.60762	1.57878	-0.842196	0.991245
Ankrd23	42.2909	0.309319	0.446845	0.426542	0.991245
Gm42417	41.6847	0.400436	0.455333	0.0879584	0.991245
Ankrd39	129.529	0.675212	0.651311	-0.169304	0.991245
Sema4c	104.067	0.384077	0.711463	0.78305	0.991245
D430040D24Rik	9.55515	0.0856762	0.079142	-0.165796	0.991245
Fam178b	376.23	2.87574	2.7508	-0.181099	0.991245
Gm6428	31.379	2.97704	1.29339	-1.31263	0.991245
Cox5b	1633.09	27.8522	20.9594	-0.527445	0.991245
Actr1b	1686.67	11.0506	7.63274	-0.651433	0.991245
Zap70	78.9238	0.641223	0.61613	-0.175395	0.991245
Tmem131	1933.92	6.01984	3.68531	-0.825333	0.991245
Gm37506	1.38564	0	0.481919	3.38365	0.991245
Gm38115	21.3331	0.100756	0.336504	1.68834	0.991245
F830112A20Rik	26.356	0.12274	0.236408	0.855383	0.991245
Rpl12-ps1	1033.43	48.8482	50.2463	-0.0766514	0.991245
Vwa3b	285.442	1.99945	0.213769	-3.34126	0.991245
Gm37020	3.23316	0.144384	0.0116363	-3.05883	0.991245
Cnga3	157.328	1.21972	0.654051	-1.01988	0.991245
Inpp4a	286.828	0.496795	0.834841	0.63013	0.991245
4930439A04Rik	1.38564	0.0192092	0.0900449	3.38365	0.991245
Coa5	2086.02	12.0044	6.85319	-0.926501	0.991245
Unc50	443.318	6.7315	6.66482	-0.130279	0.991245
Mgat4a	305.851	0.520454	0.615059	0.121274	0.991245
4930594C11Rik	42.2332	0.421313	0.307363	-0.573453	0.991245
Gm43213	73.2946	1.24219	0.696748	-0.955041	0.991245
2010300C02Rik	75.5752	0.322635	0.388704	0.130151	0.991245
Tsga10	133.166	0.350576	0.241333	-0.659888	0.991245
Lipt1	259.057	3.26589	2.74683	-0.363943	0.991245
Mitd1	426.979	4.52587	2.75533	-0.833766	0.991245
Mrpl30	1198.81	8.94456	8.78028	-0.144066	0.991245
Gm15457	3.5507	0.0215548	0.01684	-0.643835	0.991245
Txndc9	1505.3	4.07518	3.80381	-0.216466	0.991245
Eif5b	2862.96	9.63045	4.14684	-1.33333	0.991245
Rev1	1239.34	6.1575	3.31181	-1.01189	0.991245
Gm37062	19.1103	0.637028	0.643185	-0.165797	0.991245
Aff3	87.5552	0.344652	0.281784	-0.39922	0.991245
Gm16151	1.38564	0	0.0989499	3.38365	0.991245
Gm34727	4.99408	0.312649	0.130273	-1.38079	0.991245
Lonrf2	53.6936	0.212325	0.125553	-0.862481	0.991245
Chst10	171.646	0.380992	0.298923	-0.466963	0.991245
Gm6621	12.7017	0.354777	0.440088	0.263044	0.991245
Pdcl3	517.075	3.44974	2.3501	-0.67031	0.991245
Gm37309	10.5655	0.114432	0.192679	0.526076	0.991245
Npas2	12.0378	0.0621383	0.0593346	-0.228806	0.991245
Gm3617	67.5211	2.80539	2.99902	-0.013558	0.995986
Rpl31	1459.66	21.6579	20.1796	-0.219301	0.991245
Tbc1d8	1099.25	5.85452	4.08517	-0.63685	0.991245
Gm37265	2.10733	0.0373766	0.0745599	0.941094	0.991245
Gm24826	24.2487	3.61707	1.59945	-1.32191	0.991245
Gm24826	24.2487	3.60032	1.59205	-1.32191	0.991245
Cnot11	1036.49	8.61138	5.3557	-0.803232	0.991245
Gm15832	77.7113	1.15611	0.853812	-0.551085	0.991245
Snord89	73.3235	9.62277	22.7104	1.12102	0.991245
Rnf149	783.002	7.59576	5.47448	-0.590619	0.991245
Gm23722	7.85196	2.03559	0.795166	-1.47391	0.991245
Gm5100	27.6262	1.19228	1.0577	-0.281274	0.991245
Creg2	43.0126	0.0745089	0.268767	1.70361	0.991245
D930019O06Rik	20.8135	0.118298	0.152908	0.28507	0.991245
Rfx8	10.5944	0.108251	0.128872	0.133762	0.991245
Map4k4	4320.75	15.1205	6.02465	-1.44531	0.991245
Il1r2	17.0896	0.0693465	0.370216	2.29865	0.991245
Il1r1	75.604	0.0155956	0.57537	5.08404	0.991245
Gm38070	157.79	1.07412	0.0476179	-4.60317	0.991245
Il1rl2	28.5211	0.0194235	0.187157	3.15055	0.991245
Gm17970	2.07846	0	0.163483	3.96864	0.991245
Il18r1	2.07846	0	0.0196714	3.96864	0.991245
Slc9a2	9.78609	0.0142089	0.0530376	1.81557	0.991245
Gm37915	25.2302	0.101436	0.275784	1.31962	0.991245
Mfsd9	54.6751	0.141995	0.37718	1.28903	0.991245
Gm5267	13.9719	0.512476	0.116396	-2.25151	0.991245
Pou3f3	24.8261	0.0867486	0.0667266	-0.473918	0.991245
Mrps9	1677.66	7.23497	6.63075	-0.243039	0.991245
Gpr45	4.24352	0.0137103	0.0142818	-0.058881	0.991245
Tgfbrap1	308.68	0.762229	0.572083	-0.534076	0.991245
AI597479	905.17	6.31338	6.16802	-0.151403	0.991245
Fhl2	26.9911	0.191809	0.499511	1.26304	0.991245
Gm8210	2052.74	108.27	93.9009	-0.323552	0.991245
Gm29610	11.0274	0.71268	0.409227	-0.921372	0.991245
Gm29041	6.69726	0.319466	0.47968	0.400546	0.991245
Nck2	922.375	5.31665	4.52727	-0.349166	0.991245
Gm37536	8.02517	0.0245664	0.13148	2.18902	0.991245
Gm38228	28.319	0.532885	0.510729	-0.203272	0.991245
Ecrg4	2.10733	0.0366721	0.0764018	0.941094	0.991245
Uxs1	324.933	2.02643	0.973482	-1.17435	0.991245
Gm16103	109.148	2.20996	1.85473	-0.359746	0.991245
Gm19587	613.175	39.4178	13.2075	-1.69358	0.991245
Gm8241	10.6232	0.344565	0.295589	-0.251526	0.991245
Tpp2	3154.82	9.02592	5.77467	-0.762133	0.991245
Mettl21c	78.6351	0.273088	0.607689	1.01912	0.991245
Gm15838	5.6869	0.869223	0.62023	-0.795839	0.991245
Gm8251	26.8468	0.029717	0.0343953	0.0931199	0.991245
Tex30	331.255	4.18064	4.02958	-0.16991	0.991245
Gm29247	133.772	5.9903	3.37461	-0.94522	0.991245
Poglut2	565.63	5.56819	2.76013	-1.13034	0.991245
Bivm	417.367	2.34363	2.39423	-0.0882225	0.991245
Ercc5	787.333	4.32093	1.98905	-1.23706	0.991245
Gm15833	73.3235	2.34451	1.25425	-1.01706	0.991245
Gm5700	29.5603	0.91977	0.470346	-1.11134	0.991245
Txn-ps1	572.443	49.5018	38.4577	-0.480173	0.991245
Gulp1	143.702	1.35552	0.433236	-1.77107	0.991245
Gm37626	13.077	0.0653881	0.0723805	0.0191198	0.99536
Gm16102	80.7713	5.81469	3.22708	-0.96455	0.991245
Gm38110	2.82902	0.0334835	0.0418774	-0.0588811	0.991245
Gm5268	56.6092	1.86259	0.967184	-1.05888	0.991245
Col5a2	28.9252	0.0613902	0.0826312	0.294753	0.991245
Gm8296	4.24352	0.168548	0.189383	-0.058881	0.991245
Gm7063	62.758	2.10743	0.904457	-1.31263	0.991245
Gm8304	10.9697	0.425373	0.439565	-0.151991	0.991245
Wdr75	3590.25	20.7482	13.9218	-0.693488	0.991245
Gm28906	483.589	12.0502	0.449551	-4.87513	0.991245
Gm5526	1035.07	61.9213	54.5071	-0.30237	0.991245
Gm5269	61.8342	2.91212	0.939407	-1.74571	0.991245
Slc40a1	75.8927	0.137018	0.271963	0.881408	0.991245
Gm9496	29.9645	0.61983	0.263648	-1.3808	0.991245
Rpl23a-ps1	530.729	35.0985	18.7136	-1.02418	0.991245
Gm18849	6.00444	0.265808	0.28458	0.111042	0.991245
Dnah7b	11.6336	0.0121494	0.0163975	0.381687	0.991245
Gm8326	1900.41	32.5236	13.1129	-1.42854	0.991245
Dnah7c	8.86233	0.0175063	0.0155841	-0.406802	0.991245
Slc39a10	1826.33	9.71372	4.3612	-1.27309	0.991245
Gm28151	3.86825	0.0869565	0.126814	0.748462	0.991245
Gm28527	25.6632	2.81555	1.3052	-1.2433	0.991245
Gm4852	214.601	8.42883	5.48479	-0.740055	0.991245
Gm8337	3242.57	55.608	22.8702	-1.3994	0.991245
Gm5974	3.52184	0.0670959	0.09785	0.526072	0.991245
Gm23240	29.7913	3.28049	8.69261	1.28689	0.991245
Gm6757	9.29534	0.191373	0.0623098	-1.79583	0.991245
Gm8384	6.72613	0.23822	0.228573	-0.210883	0.991245
Gm8391	9.93042	0.342173	0.292839	-0.473916	0.991245
Gm28321	3.83938	0.00966619	0.0695215	2.11101	0.991245
Tmeff2	8.71799	0.0098638	0.0550997	2.33341	0.991245
Gm5253	43.7343	1.25859	0.756377	-0.852427	0.991245
Nabp1	1254.96	4.47137	2.49174	-0.961766	0.991245
Myo1b	1941.54	5.10307	3.40999	-0.699483	0.991245
Gm29453	3.5507	0.0731912	0.0561714	-0.643835	0.991245
Gm28323	7.10141	0.0761105	0.0574287	-0.643838	0.991245
Gm8419	62.7868	4.09384	3.14464	-0.502486	0.991245
Gm8420	724.488	29.506	28.2635	-0.178759	0.991245
Stat4	55.4545	0.213574	0.482775	1.05214	0.991245
Gm28177	156.058	1.40948	0.674754	-1.17917	0.991245
Gm3940	1083.11	76.9085	41.2689	-1.015	0.991245
Stat1	310.066	1.40316	0.649473	-1.2264	0.991245
Gm18301	1.38564	0	0.0776063	3.38365	0.991245
Gls	2586.53	3.68162	4.54775	0.187057	0.991245
Nab1	368.119	1.42011	2.92289	0.924629	0.991245
Gm5976	57.966	1.71868	1.01832	-0.876674	0.991245
Rps27a-ps1	29.6469	2.21903	0.769519	-1.62075	0.991245
Gm5527	264.917	14.0866	5.25875	-1.53692	0.991245
Nemp2	456.28	1.2992	1.79637	0.349656	0.991245
Gm37242	4.56107	0.0322057	0.0756075	1.11103	0.991245
Mfsd6	196.415	0.529349	0.610149	0.0865497	0.991245
Inpp1	70.8986	0.103485	0.435916	1.96791	0.991245
Hibch	239.283	0.900904	0.987595	0.0135895	0.995749
1700019D03Rik	938.569	3.982	6.46271	0.581317	0.991245
1700019A02Rik	6.58179	0	0.421291	5.63163	0.991245
Pms1	1041.77	3.65124	2.9097	-0.444165	0.991245
Gm28777	30.4841	1.47337	1.23981	-0.395916	0.991245
Ormdl1	657.833	3.71086	2.92202	-0.461218	0.991245
Gm28778	114.373	3.64493	3.31404	-0.24674	0.991245
Osgepl1	304.783	1.1526	1.21718	-0.0387952	0.991245
Gm28551	1199.3	8.47044	9.78543	0.0899864	0.991245
Gm18800	2.82902	0.0376174	0.0457165	-0.0588811	0.991245
Asnsd1	1598.16	10.1863	11.4795	0.0553742	0.991245
Gm50478	106.492	9.84079	7.02525	-0.603875	0.991245
Gm6801	7.13028	0.683032	0.330342	-1.28126	0.991245
Dnah7a	7.8231	0.0189914	0.0111331	-0.866229	0.991245
Stk17b	563.465	2.64754	2.53196	-0.182198	0.991245
Hecw2	52.5389	0.111138	0.0791768	-0.61142	0.991245
Gm25829	11.6625	2.53188	2.71954	0.0285801	0.99334
Ccdc150	15.8771	0.0658798	0.0857827	0.263044	0.991245
Gtf3c3	1849.14	9.50968	8.35543	-0.304893	0.991245
Pgap1	981.698	1.52702	1.2823	-0.370495	0.991245
Gm36955	9.52628	0.114908	0.158076	0.263044	0.991245
Gm19637	77.6825	4.28475	2.03827	-1.20023	0.991245
Ankrd44	69.3686	0.0352835	0.20554	2.43509	0.991245
4930444A19Rik	3.11769	0	0.0602936	4.55361	0.991245
A130048G24Rik	1.38564	0	0.0239947	3.38365	0.991245
Sf3b1	11485.2	27.9249	19.937	-0.603994	0.991245
E330011M16Rik	7.73649	0.0737531	0.129647	0.748466	0.991245
Coq10b	477.469	2.91543	1.77424	-0.835511	0.991245
Gm17971	74.305	2.70249	1.65211	-0.836485	0.991245
Hspd1	8684.88	99.9217	55.0635	-0.97751	0.991245
Hspe1	3018.3	59.8041	36.9507	-0.812625	0.991245
Gm5147	44.1096	1.65725	0.94562	-0.921374	0.991245
Gm16581	85.4478	2.65794	1.39515	-1.05888	0.991245
Mob4	722.9	3.82863	3.24944	-0.354099	0.991245
Gm6822	42.0888	3.22486	3.33404	-0.0831296	0.991245
Rftn2	87.0933	0.433832	0.266543	-0.81787	0.991245
Mars2	707.37	1.79391	1.17015	-0.73318	0.991245
Boll	60.0444	0.155319	0.683947	2.07039	0.991245
Gm8292	3328.83	248.098	148.879	-0.854493	0.991245
Gm29138	52.5966	3.18426	3.98832	0.193504	0.991245
Plcl1	3.17543	0.0100417	0.0129337	0.263042	0.991245
Gm38056	672.411	3.16701	3.21808	-0.0937893	0.991245
Gm6644	501.284	12.1506	13.045	-0.0141086	0.995497
Gm28900	247.25	45.2282	29.8497	-0.716771	0.991245
Satb2	134.725	0.63876	0.294876	-1.23432	0.991245
9130024F11Rik	9.17987	0.0363466	0.043228	0.163509	0.991245
Gm5254	103.75	2.21899	2.8578	0.236573	0.991245
4930558J18Rik	36.3153	0.5534	0.284792	-1.05888	0.991245
1700066M21Rik	519.298	4.79384	2.77735	-0.904412	0.991245
Tyw5	338.154	3.41031	2.28242	-0.699626	0.991245
Maip1	315.984	1.16689	0.72864	-0.798439	0.991245
Gm37373	2.82902	0.0261144	0.0223016	-0.0588811	0.991245
Spats2l	107.791	0.4052	0.228893	-0.93212	0.991245
Kctd18	2238.62	4.87558	3.29285	-0.684196	0.991245
Sgo2a	2883.2	11.731	7.73445	-0.718598	0.991245
Aox1	91.8564	0.326025	0.170065	-1.05888	0.991245
Aox3	38.8845	0.183428	0.0763075	-1.39008	0.991245
Aox4	3.49297	0.00522744	0.0170525	1.94108	0.991245
Aox2	4.58993	0.0171954	0.0208976	0.163509	0.991245
Gm37607	6.00444	0.0533439	0.0581293	0.111042	0.991245
Bzw1	6478.74	44.4409	31.6767	-0.606184	0.991245
Clk1	1611.88	5.61602	3.76279	-0.695955	0.991245
Ppil3	418.896	3.17161	1.41864	-1.27834	0.991245
Nif3l1	1311.34	4.98488	2.99147	-0.85456	0.991245
Orc2	2095.38	16.1436	9.50744	-0.88164	0.991245
Gm15834	20.5825	0.119314	0.0878226	-0.56138	0.991245
Fam126b	999.855	2.02214	1.93565	-0.180492	0.991245
Ndufb3	499.985	18.3743	12.6453	-0.657513	0.991245
Cbx3-ps7	1244.42	67.1159	39.2865	-0.890093	0.991245
Flacc1	516.295	4.60914	2.56344	-0.964431	0.991245
Cflar	134.754	0.312428	0.188578	-0.846827	0.991245
Casp8	108.051	1.08245	0.681878	-0.795843	0.991245
Gm37760	5.6003	0.017396	0.0527488	1.52606	0.991245
Trak2	1252.97	4.53767	3.87084	-0.347063	0.991245
Stradb	166.97	0.32823	0.789486	1.14623	0.991245
C2cd6	27.1355	0.0174073	0.158664	3.07038	0.991245
Tmem237	239.398	1.83696	2.98684	0.579322	0.991245
G730003C15Rik	5.6003	0.0247836	0.0883441	1.52606	0.991245
Mpp4	62.1806	0.250557	0.163017	-0.747677	0.991245
Gm29017	23.325	0.258207	0.277288	0.0285799	0.992736
Gm19125	8.48705	0.143507	0.149489	-0.0588817	0.991245
Als2	1740.94	5.001	3.69021	-0.556609	0.991245
Fzd7	546.722	3.87692	1.79558	-1.2288	0.991245
Gm26813	7.13028	0.0601255	0.0312199	-1.28126	0.991245
Gm973	72.4286	0.367938	0.259183	-0.632064	0.991245
Sumo1	1113.3	16.215	9.0714	-0.956316	0.991245
D430013B06Rik	24.0466	0.301804	0.312176	-0.0588824	0.991245
Gm29596	2.42487	0	0.313247	4.19103	0.991245
Nop58	7493.6	21.0742	11.7748	-0.957481	0.991245
Snord70	19.3124	7.98441	2.37636	-1.86623	0.991245
Gm26293	15.5885	4.52857	4.2046	-0.321915	0.991245
Gm26287	24.9127	9.39259	5.10477	-0.997476	0.991245
Snord11	28.1458	5.90683	10.2551	0.678079	0.991245
Bmpr2	1169.42	1.54097	1.56206	-0.0990265	0.991245
Gm38125	7.39008	0.0353104	0.064294	0.641551	0.991245
Gm37977	3.86825	0.0839573	0.161294	0.748462	0.991245
Fam117b	1457.61	5.16062	4.34674	-0.365185	0.991245
Gm37531	21.7372	0.0554053	0.139929	1.23062	0.991245
Gm18829	10.8542	0.0917708	0.244302	1.46467	0.991245
Ica1l	200.86	0.804106	0.993379	0.190214	0.991245
Wdr12	1428.16	2.98025	2.70818	-0.255928	0.991245
Carf	345.227	0.505888	0.629186	0.195502	0.991245
Gm15464	1595.33	96.0774	79.8268	-0.385275	0.991245
Nbeal1	1940.62	1.48085	1.78687	0.153606	0.991245
Cyp20a1	772.899	8.53003	7.55277	-0.294781	0.991245
6030460B20Rik	4.5322	0.0312649	0.176357	2.40051	0.991245
Abi2	1405.7	3.8058	4.05416	-0.026944	0.991647
Raph1	1290.41	1.89991	1.07001	-0.945754	0.991245
Gm11575	83.3116	11.3046	5.90382	-1.05888	0.991245
Gm11578	8.48705	0.432396	0.450421	-0.0588817	0.991245
Eif4a-ps4	28118.1	721.476	365.287	-1.09973	0.991245
Cd28	2.10733	0.00540318	0.0112568	0.941094	0.991245
Gm11581	15.7039	0.707953	0.263509	-1.47391	0.991245
Rpl18-ps1	3856.56	209.379	138.142	-0.717537	0.991245
Gm11582	25.923	3.11861	2.09298	-0.66033	0.991245
Rpl17-ps1	70.5522	3.34678	2.70726	-0.423291	0.991245
Pard3b	33.7461	0.0134546	0.113866	3.06211	0.991245
Gm37205	1.38564	0.00604501	0.0220395	3.38365	0.991245
Gm38012	1.38564	0	0.0199076	3.38365	0.991245
Pard3bos1	2.07846	0.00550193	0.0535789	3.96864	0.991245
Gm29084	3.52184	0.0476127	0.0657345	0.526072	0.991245
Gm11599	575.185	15.0947	16.189	-0.0180863	0.994416
Nrp2	910.77	2.05048	1.60023	-0.475224	0.991245
Gm29083	1.38564	0	0.0822648	3.38365	0.991245
Gm37121	5.6003	0.0216122	0.0831098	1.52606	0.991245
Ino80d	1417.68	2.38661	1.39085	-0.896745	0.991245
Rps27-ps1	34.4101	2.16488	4.64332	0.985506	0.991245
Ino80dos	106.694	0.965587	0.793832	-0.395915	0.991245
Gm20342	82.2435	0.220181	0.180085	-0.408822	0.991245
Ndufs1	2734.99	8.89861	7.16745	-0.429711	0.991245
Eef1b2	5447.47	61.6856	40.0645	-0.74049	0.991245
Gm27390	33.1688	6.23413	2.67533	-1.34838	0.991245
Gm26457	33.5441	14.4187	5.63243	-1.4459	0.991245
Gm26457	8.57365	8.50584	2.70735	-1.64383	0.991245
Snora41	96.2732	23.8063	10.4416	-1.3068	0.991245
Gpr1	51.7883	0.549979	0.427954	-0.497001	0.991245
Platr12	23.3827	0.635422	0.576808	-0.321915	0.991245
1700039I01Rik	2.80015	0.0690569	0.227676	1.52605	0.991245
Gm11608	3.14656	0.040504	0.138298	1.74844	0.991245
Gm24513	1.38564	0.0791002	0.458181	3.38365	0.991245
Zdbf2	1858.29	3.9633	2.9997	-0.51997	0.991245
Gm11605	1359.05	61.0018	38.4643	-0.782975	0.991245
Adam23	1960.83	4.22122	0.866221	-2.40306	0.991245
Mdh1b	4.33013	0.115456	0	-6.08642	0.991245
Fastkd2	1215.15	5.93736	3.84735	-0.74298	0.991245
4933402D24Rik	8.74686	0.0564476	0.186202	1.60407	0.991245
Klf7	228.544	0.426466	0.934785	1.01151	0.991245
Gm13748	2.42487	0.0437543	0.326796	4.19103	0.991245
Gm13750	131.722	8.75329	4.57725	-1.04719	0.991245
Gm28980	5.28275	0.453127	0.708025	0.526074	0.991245
Creb1	1077.36	1.50463	2.26674	0.473588	0.991245
Mettl21a	298.808	2.32627	2.4233	-0.0554647	0.991245
2810408I11Rik	73.1791	0.547819	0.955779	0.678081	0.991245
Ccnyl1	376.981	2.89933	2.27905	-0.466001	0.991245
Fzd5	3463.06	13.4896	10.2711	-0.511223	0.991245
Gm38058	205.017	1.16493	1.06736	-0.243517	0.991245
Plekhm3	363.355	0.760519	0.830068	0.00849618	0.997236
Rpl10a-ps1	13769.9	540.414	460.745	-0.347926	0.991245
Akr1cl	57.1865	0.478138	0.157305	-1.74168	0.991245
Gm8550	30.946	1.41938	0.806552	-0.912036	0.991245
Cryge	27.6551	1.56699	0.218515	-2.9764	0.991245
Crygd	37.0948	1.56864	0.0866458	-4.35163	0.991245
Crygc	10.017	0.470082	0.12779	-1.93334	0.991245
Crygb	4.30126	0.243652	0.0497292	-2.38078	0.991245
Gm7329	151.67	22.3798	11.6638	-1.05888	0.991245
Cryga	15.473	0.893113	0.0748146	-3.79582	0.991245
Gm28845	41.4537	2.51404	0.0745084	-5.28123	0.991245
D630023F18Rik	204.497	3.47278	0.0452194	-6.38076	0.991245
Idh1	5525.39	59.9372	34.137	-0.930037	0.991245
Pikfyve	2924.63	3.54661	3.72239	-0.0480598	0.991245
Gm28923	3.23316	0.359546	0.0492246	-3.05883	0.991245
Gm28728	1.73205	0.0408374	0.212699	3.70559	0.991245
Gm8805	114.344	8.97763	8.43211	-0.210883	0.991245
Crygf	5.36936	0.329728	0.0733658	-2.05886	0.991245
Gm15659	44.8024	3.9044	2.29883	-0.857244	0.991245
Gm8812	3.52184	0.160574	0.261356	0.526072	0.991245
Map2	298.317	0.172869	0.713496	1.92848	0.991245
Gm10558	2.07846	0	0.0630643	3.96864	0.991245
Unc80	12.5574	0.00687936	0.0358307	2.26303	0.991245
Rpe	1000.49	8.56975	6.69248	-0.473912	0.991245
Kansl1l	307.814	1.04536	1.16133	0.0305928	0.991245
Gm37570	20.7269	0.106817	0.217659	0.904586	0.991245
Gm38387	19.2835	0.101661	0.257928	1.22651	0.991245
Gm38162	20.7846	0.0844046	0.132222	0.485435	0.991245
Gm15789	7.76536	0.121701	0.152129	0.20415	0.991245
Gm37285	6.32199	0.0871245	0.180303	0.941108	0.991245
Gm37755	9.52628	0.0936636	0.1186	0.263044	0.991245
Gm38218	3.49297	0.01037	0.0278509	1.94108	0.991245
Acadl	158.512	2.29321	1.44359	-0.785501	0.991245
Gm15793	1073.84	50.424	53.1605	-0.0427252	0.991245
Rpl31-ps14	940.561	52.6688	66.5749	0.220243	0.991245
Lancl1	693.138	2.42436	2.39237	-0.136959	0.991245
Cps1	29.5603	0.0952749	0.159725	0.641554	0.991245
Kif22-ps	12.7594	0.170893	0.141111	-0.380808	0.991245
Erbb4	1.73205	0	0.00697232	3.70559	0.991245
Pced1c-ps	3.4641	0	0.229409	4.70562	0.991245
Gm29114	2.45374	0.0088367	0.0343473	1.26302	0.991245
Ikzf2	60.9971	0.138688	0.109695	-0.464136	0.991245
Spag16	13.943	0.0149155	0.0855062	2.4436	0.991245
Gm28580	34.872	12.1262	6.66238	-0.971414	0.991245
Bard1	1188.04	6.28405	3.62342	-0.912247	0.991245
Gm16236	6.98594	0.130917	0.727329	1.9411	0.991245
Gm8870	37.2391	1.29667	1.0037	-0.473918	0.991245
Abca12	4.64767	0.0112807	0.00401396	-1.79582	0.991245
Gm6947	19.168	6.89131	4.95212	-0.599447	0.991245
Atic	3778.76	13.787	8.57751	-0.802571	0.991245
Fn1	12536.2	28.4597	22.4775	-0.458159	0.991245
Apol7d	147.311	1.56343	1.80443	0.0865491	0.991245
Gm5829	105.164	7.40633	6.80652	-0.24372	0.991245
Gm5256	282.411	9.1646	6.0638	-0.712226	0.991245
Gm5528	89.8934	5.38831	3.4791	-0.744368	0.991245
Gm8885	361.854	12.9769	15.9952	0.180947	0.991245
Mreg	1459.89	20.7326	9.28564	-1.27707	0.991245
Gm25360	1206.6	158.296	142.46	-0.27013	0.991245
Gm23472	3880.83	544.558	419.685	-0.493312	0.991245
Gm24497	3835.34	539.616	413.106	-0.503219	0.991245
Gm25939	1036.81	139.166	118.928	-0.345792	0.991245
Pecr	259.259	2.98926	5.25984	0.697954	0.991245
Tmem169	6.9282	0	0.115647	5.70563	0.991245
Xrcc5	3244.65	35.745	24.5283	-0.660828	0.991245
2023-03-04	3.49297	0.00741046	0.0315208	1.94108	0.991245
Gm15843	340.406	15.4818	15.1696	-0.148889	0.991245
Smarcal1	848.503	3.84027	3.20179	-0.380804	0.991245
Gm39662	3.83938	0.0301884	0.12095	2.11101	0.991245
Rpl37a	1430.07	21.4556	27.1476	0.221138	0.991245
Igfbp2	5035.45	67.9236	61.8812	-0.252333	0.991245
Igfbp5	73.1503	0.140442	0.449877	1.53529	0.991245
6030407O03Rik	3.49297	0.0112428	0.0599685	1.94108	0.991245
Gm29183	6.61066	0.0418712	0.367035	3.02854	0.991245
Tns1	782.079	0.686689	1.68573	1.17895	0.991245
Rufy4	10.7676	0.0142028	0.214525	3.79905	0.991245
Cxcr2	3.52184	0.0183406	0.034819	0.526072	0.991245
Arpc2	1813.43	26.7386	15.3551	-0.917621	0.991245
Gpbar1	16.0215	0.461557	0.240399	-1.05888	0.991245
Aamp	2325.08	20.4249	11.2809	-0.974233	0.991245
Gm28364	40.4145	3.13649	2.59615	-0.415024	0.991245
Pnkd	361.768	1.13198	1.06926	-0.200155	0.991245
Gm37503	3.17543	0.259234	0.260859	0.263042	0.991245
Tmbim1	555.065	1.35817	0.706306	-1.06165	0.991245
Gm29358	11.9512	0.0641303	0.116511	0.81558	0.991245
Gm37931	5.25389	0.0205441	0.0635402	1.40053	0.991245
Catip	33.3997	0.618329	0.0857144	-2.95698	0.991245
Slc11a1	342.138	2.53618	1.83958	-0.579267	0.991245
Ctdsp1	407.84	3.13103	2.68149	-0.343068	0.991245
Vil1	74.074	0.316717	0.691764	1.01352	0.991245
Usp37	3467.02	8.14783	6.72155	-0.395212	0.991245
Gm37733	28.983	0.22726	0.243131	0.0115066	0.996966
Cnot9	2554.8	18.372	13.2727	-0.586599	0.991245
Plcd4	86.5737	0.332661	0.249882	-0.536201	0.991245
Zfp142	645.593	1.35206	1.36025	-0.107894	0.991245
Bcs1l	380.416	4.37623	3.87879	-0.29042	0.991245
Rnf25	481.279	6.25241	4.19142	-0.692808	0.991245
Stk36	98.265	0.534432	0.179325	-1.69322	0.991245
Ttll4	1615.17	3.32496	3.36059	-0.103114	0.991245
Cyp27a1	71.9956	0.517562	1.0862	0.951683	0.991245
Prkag3	4.21466	0.0179676	0.0350936	0.941105	0.991245
Wnt6	18.8794	0.0905427	0.33011	1.74846	0.991245
Wnt10a	1.73205	0	0.034904	3.70559	0.991245
Cdk5r2	6.06218	0.0649984	0.0310226	-1.3219	0.991245
Cfap65	2.42487	0	0.015472	4.19103	0.991245
Ihh	2.42487	0	0.0399627	4.19103	0.991245
Nhej1	84.0911	2.39655	1.14035	-1.18927	0.991245
Slc23a3	1.38564	0	0.0318017	3.38365	0.991245
Cnppd1	503.507	1.79697	2.49495	0.356158	0.991245
Retreg2	615.398	4.57184	5.25073	0.0836849	0.991245
Zfand2b	151.266	2.38007	1.65286	-0.649487	0.991245
Abcb6	530.469	2.93858	1.77579	-0.843485	0.991245
Gm29253	515.603	2.91305	1.73791	-0.863103	0.991245
Atg9a	276.753	1.16635	1.12404	-0.169626	0.991245
Ankzf1	442.481	2.18772	1.90758	-0.315984	0.991245
Glb1l	96.3309	0.409375	0.366892	-0.271425	0.991245
Stk16	659.825	4.46073	2.4255	-0.996289	0.991245
Tuba4a	3370.6	33.0436	9.44151	-1.92516	0.991245
A630095N17Rik	7.50555	0.245362	0.0767079	-1.73694	0.991245
Dnajb2	208.683	1.34353	0.983275	-0.574643	0.991245
Ptprn	20.7269	0.0765261	0.158824	0.904586	0.991245
Dnpep	1428.25	8.33319	7.5237	-0.264556	0.991245
Des	495.915	3.65676	2.60219	-0.608638	0.991245
Speg	128.374	0.111637	0.38	1.64927	0.991245
Gmppa	816.749	9.90276	6.21165	-0.789816	0.991245
Asic4	2.07846	0	0.0358218	3.96864	0.991245
Gm37264	2.10733	0.0125251	0.0275092	0.941094	0.991245
Chpf	724.344	4.94115	3.98099	-0.429519	0.991245
Obsl1	554.429	1.5705	1.55157	-0.13439	0.991245
Tmem198	36.7195	0.317044	0.385304	0.163509	0.991245
Inha	9.95929	0.201834	0.116804	-0.906872	0.991245
Gm15181	4.21466	0.280324	0.730025	0.941105	0.991245
Stk11ip	459.34	2.35286	1.42947	-0.836482	0.991245
Slc4a3	153.748	0.223112	0.647149	1.41852	0.991245
Gm5257	112.497	3.89779	2.85079	-0.564615	0.991245
Epha4	5204.75	15.8103	14.9829	-0.195552	0.991245
Mir6352	3.81051	0	1.63375	4.84312	0.991245
Gm28386	5.25389	0.0357796	0.102496	1.40053	0.991245
Pax3	10.45	0.0108532	0.0712034	2.64153	0.991245
Sgpp2	172.339	0.343842	1.76591	2.22827	0.991245
Gm37884	2.07846	0	0.116261	3.96864	0.991245
Farsb	2877.11	28.4069	23.7912	-0.373606	0.991245
Gm28995	4.90748	0.190105	0.693105	1.26303	0.991245
4833412K13Rik	9.49741	0.119207	0.19803	0.706646	0.991245
BC035947	4.58993	0.0270822	0.0350818	0.163509	0.991245
5730419F03Rik	3.17543	0.0289356	0.0391185	0.263042	0.991245
Acsl3	4240.84	28.9951	16.9498	-0.892433	0.991245
Utp14b	2807.31	11.322	5.89948	-1.05832	0.991245
Gm6159	1183.8	21.7115	10.5825	-1.15504	0.991245
Gm5830	257.585	18.4395	8.91765	-1.16804	0.991245
Gm19027	2.80015	0.0256326	0.0818835	1.52605	0.991245
Ap1s3	56.436	0.125624	0.838323	2.61096	0.991245
Wdfy1	2082.65	8.20421	7.06261	-0.333612	0.991245
Mrpl44	905.863	15.684	10.3749	-0.71492	0.991245
Serpine2	245.951	1.14766	0.22871	-2.44743	0.991245
Gm5529	696.313	24.9862	11.7512	-1.20541	0.991245
Gm28071	219.047	11.9026	9.87581	-0.387111	0.991245
Gm23934	9.52628	1.71574	2.40556	0.263044	0.991245
9830004L10Rik	7.04367	0.0569973	0.0877307	0.526075	0.991245
Fam124b	12.9038	0.0295606	0.159096	2.31033	0.991245
Gm37932	4.24352	0.08305	0.0947794	-0.058881	0.991245
Cul3	3867.61	23.0387	14.4741	-0.788346	0.991245
Gm37902	16.2813	0.240766	0.221832	-0.184412	0.991245
Gm37262	10.3346	0.175944	0.0884174	-1.21088	0.991245
Gm29125	5.31162	0.0434538	0.0361694	-0.251524	0.991245
Gm6189	5.31162	0.0672051	0.0559392	-0.251524	0.991245
Dock10	36.5174	0.030784	0.0662754	0.982932	0.991245
Gm29124	8.94893	0.728161	0.191725	-2.05886	0.991245
Gm6198	13.1059	0.107287	0.0999953	-0.293346	0.991245
Gm5530	224.532	7.30408	3.39325	-1.22715	0.991245
Gm7516	396.726	11.956	14.9794	0.208862	0.991245
Irs1	55.339	0.0753522	0.218881	1.40677	0.991245
Gm9747	5.91784	0.0155897	0.0895618	2.84797	0.991245
Rhbdd1	595.017	1.80207	2.28898	0.226134	0.991245
Gm19552	6.61066	0.0116761	0.10083	3.02854	0.991245
Gm28940	9.72835	0.0289091	0.271437	3.64151	0.991245
Col4a4	21.6795	0.0218194	0.0779281	1.71871	0.991245
C430014B12Rik	16.6277	0.0932254	0.0910422	-0.120282	0.991245
Mff	1628.76	4.06147	3.89587	-0.17807	0.991245
Gm28941	11.6913	0.293704	0.254279	-0.321915	0.991245
Tm4sf20	5.54256	0	0.177084	5.3837	0.991245
Gm47791	1.38564	0	0.143572	3.38365	0.991245
Gm17764	52.2791	2.96097	3.43691	0.0972364	0.991245
Gm22396	2.10733	0.624118	1.13774	0.941094	0.991245
Agfg1	2778.18	8.8035	6.92855	-0.462959	0.991245
A030005L19Rik	2.80015	0.04104	0.119061	1.52605	0.991245
Gm7553	148.725	2.58641	2.37407	-0.251525	0.991245
Slc19a3	59.5825	0.518028	0.407528	-0.473917	0.991245
Gm7539	159.262	6.12736	5.89792	-0.174357	0.991245
Gm29519	52.3657	4.12398	2.04103	-1.14814	0.991245
Gm6244	12.8749	0.562842	0.165731	-1.86622	0.991245
Sphkap	9.00666	0	0.0475482	6.08414	0.991245
Gm6374	114.258	3.46314	3.47086	-0.10355	0.991245
4933436I20Rik	13.6255	0.060885	0.250722	1.8953	0.991245
Gm24555	2.07846	0	0.833642	3.96864	0.991245
Pid1	536.416	2.2578	0.814732	-1.59053	0.991245
Gm37058	7.13028	0.134406	0.0628781	-1.28126	0.991245
Gm18304	3.89711	0.181749	0.157771	-0.321912	0.991245
Dner	30.8305	0.0829722	0.230483	1.35615	0.991245
Trip12	13019.7	22.8469	14.2148	-0.80237	0.991245
Gm38374	19.399	0.201268	0.26381	0.310349	0.991245
Gm37738	42.1754	0.144349	0.28539	0.834198	0.991245
Fbxo36	29.9645	0.454287	0.196509	-1.3808	0.991245
Slc16a14	116.509	1.10524	0.529399	-1.17973	0.991245
C130026I21Rik	2.45374	0.00864339	0.0222392	1.26302	0.991245
Rpl19-ps1	4957.48	247.819	148.271	-0.858993	0.991245
Gm27907	1004.65	377.795	214.442	-0.934921	0.991245
Gm18342	3.89711	0.125354	0.112954	-0.321912	0.991245
Gm6264	3.89711	0.0740558	0.0542338	-0.321912	0.991245
Gm2427	7.79423	0.232787	0.189104	-0.321914	0.991245
Gm16092	3.89711	0.0419496	0.0369645	-0.321912	0.991245
Sp140	13.7698	0.0934302	0.109853	0.163509	0.991245
Gm17017	2.82902	0.0240694	0.027007	-0.0588811	0.991245
Sp100	46.419	0.264022	0.0211595	-3.79582	0.991245
A630001G21Rik	31.5233	0.140421	0.419744	1.40054	0.991245
Cab39	3291.1	11.8694	10.2521	-0.32897	0.991245
Itm2c	647.498	7.35663	4.94518	-0.690818	0.991245
Gm18180	187.899	3.5947	2.40608	-0.696307	0.991245
Spata3	1.38564	0	0.0258494	3.38365	0.991245
2810459M11Rik	19.9186	0.173783	0.103444	-0.906874	0.991245
Psmd1	4342.89	17.3132	10.947	-0.778985	0.991245
Gm22786	31.8409	6.23607	6.21359	-0.123012	0.991245
Htr2b	62.7002	0.551046	0.856983	0.499111	0.991245
Gm37914	19.8031	0.173355	0.180518	-0.0588824	0.991245
Gm21972	321.815	13.3136	6.19808	-1.22015	0.991245
Armc9	286.77	0.666779	0.373185	-0.952747	0.991245
B3gnt7	927.427	6.74175	3.83689	-0.931204	0.991245
Gm28626	12.0955	0.678741	0.408517	-0.933345	0.991245
Ncl	16019.4	55.678	17.7845	-1.76426	0.991245
Snora75	51.211	11.3162	6.73599	-0.882	0.991245
Mir3535	43.8209	9.41268	4.55093	-1.16579	0.991245
Gm24148	16.772	7.16558	2.87072	-1.4459	0.991245
Snord82	70.5811	26.9352	20.9204	-0.482379	0.991245
C130036L24Rik	31.7254	0.0968658	0.137893	0.393627	0.991245
Rpl30-ps6	3.23316	0.352645	0.0420813	-3.05883	0.991245
Ptma	20908.7	423.597	251.644	-0.869094	0.991245
Pde6d	204.555	1.90603	2.59497	0.32139	0.991245
Gm37152	6.6684	0.0937452	0.195453	1.05658	0.991245
Cops7b	701.625	3.91955	2.0768	-1.0326	0.991245
Nppc	5.57143	0.031745	0.239745	2.74843	0.991245
Dis3l2	964.406	1.91914	3.30839	0.66883	0.991245
Gm29097	4.84974	0	0.571565	5.19105	0.991245
Gm29055	6.00444	0.0855006	0.0936994	0.111042	0.991245
Gm37485	6.26425	0.0103055	0.0936984	2.94108	0.991245
Gm38142	12.8749	0.0160041	0.161624	2.98548	0.991245
Gm38010	5.62917	0.0317238	0.0598421	0.678076	0.991245
Gm37541	4.56107	0.021433	0.0645235	1.11103	0.991245
Gm38021	5.25389	0.0436803	0.122257	1.40053	0.991245
Gm6136	12375.6	349.327	311.719	-0.282195	0.991245
Gm37967	4.18579	0.00769551	0.0635486	2.26301	0.991245
Gm28375	1.38564	0	0.147044	3.38365	0.991245
Gm37447	10.5078	0.0451889	0.132392	1.40054	0.991245
Alppl2	11.8357	0.0293247	0.231624	2.84798	0.991245
Akp3	5.6003	0.0236386	0.1026	1.52606	0.991245
Ecel1	28.8386	0.141764	0.255968	0.734662	0.991245
Prss56	8.66025	0	0.197576	6.02756	0.991245
Chrnd	21.5063	0.0100603	0.31701	4.84796	0.991245
Chrng	3.14656	0.00794578	0.0289695	1.74844	0.991245
Eif4e2	2391.56	8.93832	6.16461	-0.653659	0.991245
Gm26187	2.82902	0.491261	0.767611	-0.0588811	0.991245
Efhd1	78.5196	0.308679	1.49723	2.15056	0.991245
Efhd1os	2.42487	0.032879	0.346129	4.19103	0.991245
Gigyf2	2715.71	5.90776	3.09069	-1.05263	0.991245
Gm22549	1.38564	0	0.590925	3.38365	0.991245
Kcnj13	39.9815	0.44278	1.08527	1.17558	0.991245
Gm23504	2.10733	0.348192	0.725415	0.941094	0.991245
Snorc	1.38564	0	0.0954493	3.38365	0.991245
Ngef	59.1784	0.0889428	0.663996	2.84799	0.991245
Gm17181	57.6196	10.7572	11.672	-0.00577086	0.998331
Gm6153	18.9371	0.639993	0.204203	-1.68036	0.991245
Inpp5d	2939.87	11.6261	6.61744	-0.930822	0.991245
Atg16l1	1496.67	4.34961	3.01107	-0.648115	0.991245
Gm25395	211.541	21.3428	15.4551	-0.587572	0.991245
Scarna6	196.819	18.1618	17.1636	-0.20431	0.991245
Sag	11.9512	0.021807	0.0421427	0.81558	0.991245
Dgkd	2161.8	6.87038	8.2408	0.144124	0.991245
Gm19582	8.86233	0.265491	0.218584	-0.406802	0.991245
Gm38365	12.5574	0.0370238	0.173667	2.26303	0.991245
Usp40	570.133	0.997837	1.30597	0.271086	0.991245
Gm5832	65.0962	1.2351	0.712123	-0.919153	0.991245
Dnajb3	9.35307	0	0.4426	6.13859	0.991245
Mroh2a	55.1081	0.0986661	0.217751	1.03872	0.991245
Hjurp	4672.29	14.568	12.0847	-0.387303	0.991245
Glrp1	2.10733	0.0172406	0.0357425	0.941094	0.991245
Arl4c	197.021	0.487862	1.25325	1.24512	0.991245
Gm4753	13.51	0.316286	0.199056	-0.836484	0.991245
Gm18699	61.9497	6.23859	5.86127	-0.207404	0.991245
Sh3bp4	494.962	1.92504	2.72314	0.380163	0.991245
Gm38312	176.525	2.62637	2.17538	-0.39646	0.991245
Gm5259	58.9763	2.09923	1.37506	-0.731304	0.991245
Agap1	1035.16	1.34097	1.47984	0.0248809	0.992459
Gm37297	17.205	0.106422	0.241085	0.985505	0.991245
Gm28499	2.07846	0.0248335	0.168147	3.96864	0.991245
4933400F21Rik	21.0155	0.0763345	0.223418	1.40054	0.991245
Gm37521	7.01481	0.0441583	0.117778	1.1635	0.991245
Gbx2	242.401	2.69063	2.62149	-0.155797	0.991245
D130058E05Rik	74.1606	0.655506	0.491722	-0.546673	0.991245
Asb18	6.23538	0.000975281	0.075264	5.55362	0.991245
Iqca	164.343	0.0386609	1.86885	5.47714	0.991245
Ackr3	73.7276	0.573831	0.474301	-0.393299	0.991245
Gm35048	2.45374	0.00979835	0.0319731	1.26302	0.991245
Cops8	1197.42	6.03857	6.83458	0.0612397	0.991245
Col6a3	11.9512	0.0152078	0.0316835	0.81558	0.991245
Mlph	15.2709	0.00703924	0.135462	4.33339	0.991245
Rab17	39.6062	0.265689	0.70056	1.28096	0.991245
Lrrfip1	930.833	1.72141	5.28696	1.49944	0.991245
Rbm44	978.753	0.512566	6.91118	3.63549	0.991245
Gm7776	148.985	6.67676	3.06693	-1.23878	0.991245
Ramp1	1.38564	0	0.0228042	3.38365	0.991245
Ube2f	569.094	1.42769	1.64973	0.0899107	0.991245
Gm7785	995.063	28.276	24.8241	-0.30497	0.991245
Scly	234.116	1.64337	0.77576	-1.19957	0.991245
Gm17090	11.4027	0.764851	0.357581	-1.19638	0.991245
Espnl	12.846	0.00607498	0.110744	4.07036	0.991245
Klhl30	12.5285	0.026771	0.175688	2.94109	0.991245
Erfe	107.041	0.428901	1.43215	1.64155	0.991245
Ilkap	721.572	3.00092	3.20357	-0.0235331	0.992918
Hes6	390.491	4.22626	6.15579	0.424761	0.991245
Per2	18.4752	0.0197701	0.132392	2.43295	0.991245
Gm19085	33.0822	0.459301	0.260182	-0.921374	0.991245
Traf3ip1	532.837	4.72292	2.01587	-1.34717	0.991245
Asb1	340.233	1.55399	0.946421	-0.833756	0.991245
Gm37600	6.95707	0.0100481	0.0960343	3.111	0.991245
Hdac4	1286.39	1.79426	2.09869	0.107681	0.991245
Gm37048	36.7483	0.0754313	0.2428	1.54445	0.991245
Gm37036	10.1325	0.0395989	0.155855	1.8797	0.991245
Ndufa10	2451.66	20.1786	14.7097	-0.573851	0.991245
Mir6900	4.90748	1.10261	2.87143	1.26303	0.991245
Olfr1410	7.21688	0.0419373	0.00069549	-6.82339	0.991245
Olfr12	1.73205	0	0.0199716	3.70559	0.991245
Cops9	432.435	5.10849	8.79624	0.662453	0.991245
Gm29481	1.38564	0	0.0656953	3.38365	0.991245
Gpc1	473.802	0.750176	3.75252	2.20517	0.991245
Gm29480	3.14656	0.0245838	0.0771383	1.74844	0.991245
Ankmy1	46.3035	0.0546071	0.415961	2.81147	0.991245
Dusp28	114.604	2.35802	1.76783	-0.536652	0.991245
5033417F24Rik	6.03331	0.0847781	0.0658485	-0.573449	0.991245
Rnpepl1	523.397	1.67222	0.934315	-0.959941	0.991245
9430060I03Rik	32.4471	0.39502	0.529609	0.319627	0.991245
Capn10	731.82	3.70917	4.35143	0.114006	0.991245
Gpr35	6.35085	0.0250189	0.0354612	0.263043	0.991245
Kif1a	281.372	0.0106361	1.48871	7.01074	0.991245
Mab21l4	3.4641	0	0.0727559	4.70562	0.991245
Crocc2	27.1355	0.0742081	0.108705	0.432968	0.991245
Sned1	276.782	0.294223	1.13305	1.8342	0.991245
Mterf4	555.757	2.81394	2.19259	-0.476062	0.991245
Gm28535	21.795	0.398808	0.785118	0.803609	0.991245
Gm7867	306.198	13.7584	12.9704	-0.202433	0.991245
Pask	1880.69	4.43008	5.51756	0.199592	0.991245
Ppp1r7	1346.32	3.91597	2.13185	-0.994135	0.991245
Ano7	37.5278	0.232478	0.216222	-0.22238	0.991245
Hdlbp	7563.38	18.8496	12.7758	-0.679034	0.991245
Gm17415	351.895	12.9944	8.08783	-0.803619	0.991245
2023-09-02	3458.13	10.2355	10.4483	-0.0880917	0.991245
2023-09-02	3308.07	23.3985	23.9457	-0.08448	0.991245
Farp2	138.91	0.603434	0.661499	0.00720814	0.997766
Stk25	1716.69	6.94251	7.15683	-0.074331	0.991245
Gm28536	26.1828	0.481481	0.4644	-0.136884	0.991245
Bok	293.756	2.16627	5.59461	1.25823	0.991245
Thap4	906.382	3.56453	3.04982	-0.341775	0.991245
Gm10550	163.823	4.40123	3.50011	-0.448446	0.991245
Atg4b	872.29	2.64111	2.37462	-0.2713	0.991245
Dtymk	2171.21	24.0996	14.8902	-0.81249	0.991245
Ing5	2131.95	13.4649	7.80978	-0.903425	0.991245
D2hgdh	142.606	0.895686	0.684033	-0.507469	0.991245
Gm18666	39.0866	1.1567	0.757663	-0.754024	0.991245
Gal3st2b	1.73205	0.00397228	0.0299055	3.70559	0.991245
Gm7889	32.678	0.960927	0.651558	-0.696309	0.991245
Gm7895	463.295	10.9801	7.7348	-0.620843	0.991245
Gm5264	4.96521	0.163831	0.113774	-0.473914	0.991245
Fam174a	78.5774	0.316078	0.46883	0.450977	0.991245
Gm15427	15622.5	813.435	580.597	-0.604326	0.991245
St8sia4	7.15914	0.0126116	0.0036788	-2.05886	0.991245
Gm22360	10.2191	1.81467	2.70666	0.443614	0.991245
Gm26245	5.28275	1.06963	1.40888	0.526074	0.991245
Gm1833	16.3101	0.630524	0.517868	-0.437391	0.991245
Slco4c1	535.435	3.69111	1.41757	-1.49869	0.991245
Panct2	192.113	1.40583	0.79607	-0.940232	0.991245
Gm28901	1101.73	73.23	36.1761	-1.13512	0.991245
Gm6430	4148.49	107.411	48.7834	-1.2562	0.991245
D1Ertd622e	336.191	0.177702	0.211676	0.135389	0.991245
AC099860.1	10.6521	0.206166	0.14914	-0.64384	0.991245
Ppip5k2	2448.86	5.03116	3.011	-0.858414	0.991245
Gin1	143.298	0.700561	0.417754	-0.859205	0.991245
Pam	360.584	0.431614	1.0397	1.15283	0.991245
Gm37140	4.18579	0.0196427	0.0971922	2.26301	0.991245
Gm3531	4068.9	218.294	176.972	-0.420516	0.991245
B230216N24Rik	10.5655	0.0340221	0.0535137	0.526076	0.991245
Gm29462	188.967	21.4205	9.4518	-1.29425	0.991245
Gm3555	432.666	9.40182	5.23527	-0.960311	0.991245
Gm7967	7.64989	0.00333562	0.0590984	3.263	0.991245
Gm18248	13.2502	0.268783	0.0653305	-2.1584	0.991245
Prdx2-ps1	1056.58	37.2987	47.5734	0.23316	0.991245
Gm19029	78.5774	4.11426	2.48837	-0.848311	0.991245
Gm29668	175.226	14.9472	11.4786	-0.49438	0.991245
Gm29667	336.335	20.2047	12.2467	-0.839934	0.991245
Psmb6-ps2	869.432	38.7321	19.2772	-1.12499	0.991245
Gm18969	31.0037	0.792972	1.21544	0.47163	0.991245
Gm20281	15.473	1.05305	1.80674	0.748467	0.991245
Gm5260	7.88083	0.313703	0.0726179	-2.22879	0.991245
Cdh20	2.07846	0	0.0257656	3.96864	0.991245
Rnf152	13.3079	0.0200827	0.0572469	1.42653	0.991245
Gm17634	1.38564	0.000399737	0.0382048	3.38365	0.991245
Gm3608	2673.28	17.7899	27.2177	0.495732	0.991245
Pign	874.397	1.40639	1.6734	0.132519	0.991245
Gm20302	374.671	31.1826	33.9729	0.00646157	0.997915
Gm22426	155.567	37.4887	39.807	-0.0326491	0.991245
Gm8004	5.94671	0.11044	0.369982	1.64154	0.991245
Relch	1589.16	4.40839	3.53574	-0.435677	0.991245
Gm37566	21.7661	0.0759547	0.165165	1.0115	0.991245
Gm10193	357.813	51.3716	21.262	-1.39189	0.991245
Tnfrsf11a	78.7794	0.22627	0.409543	0.73331	0.991245
Gm7160	7.79423	0.128391	0.115506	-0.321914	0.991245
Zcchc2	1038.65	4.70733	2.51791	-1.02048	0.991245
Phlpp1	688.606	2.39891	2.46699	-0.0781434	0.991245
Gm38235	22.6321	0.0255836	0.199458	2.77399	0.991245
A530053M12Rik	2.07846	0	0.0704646	3.96864	0.991245
Gm6651	44.658	4.29529	3.53981	-0.380809	0.991245
Bcl2	14.0585	0.0252864	0.0482973	0.834196	0.991245
Kdsr	800.265	2.88305	1.75638	-0.831844	0.991245
Vps4b	2106.49	6.86018	4.31953	-0.785072	0.991245
Serpinb5	28.4634	0.0240569	0.488666	4.22649	0.991245
Pou2f3-rs1	13.2791	0.505977	0.0864724	-2.73693	0.991245
Serpinb8	57.0422	0.304017	0.262291	-0.328488	0.991245
Gm15389	1.38564	0	0.0993361	3.38365	0.991245
Gm24267	3.86825	0.636834	1.13516	0.748462	0.991245
Gm5702	290.465	3.13259	2.44766	-0.473915	0.991245
Gm6679	18.7639	0.256626	0.230452	-0.22238	0.991245
Gm17847	12.6151	0.146754	0.389822	1.31962	0.991245
Gm8141	889.379	18.06	6.06711	-1.69137	0.991245
Gm6693	4.56107	0.06103	0.190722	1.11103	0.991245
Gm8173	70.4367	1.06864	0.610626	-0.929594	0.991245
Dsel	345.775	1.52678	1.32735	-0.319744	0.991245
Gm6028	324.615	11.1435	16.0508	0.412057	0.991245
Gm17752	328.05	1.37568	0.768457	-0.956777	0.991245
Gm6717	2.10733	0.0524989	0.0787417	0.941094	0.991245
Gm19086	84.4952	3.53166	2.50009	-0.623663	0.991245
9330185C12Rik	9.93042	0.255381	0.212924	-0.473916	0.991245
Gm4854	41.627	2.16104	1.23061	-0.949253	0.991245
Cntnap5a	3.60844	0.0161689	0.000550937	-5.82338	0.991245
Gm28263	14.1451	0.806283	0.86143	-0.0588822	0.991245
Gm17777	1.38564	0	0.0472571	3.38365	0.991245
Gm18182	3.92598	0.0938672	0.0360823	-1.4739	0.991245
Gm28169	12.7306	0.906057	0.880906	-0.0588822	0.991245
Gm29490	7.10141	0.580321	0.428196	-0.643838	0.991245
Gm29106	1.38564	0.00230855	0.0174347	3.38365	0.991245
Gm7200	59.1207	1.26568	1.17282	-0.214532	0.991245
Tsn	2187.09	5.90436	5.61672	-0.190183	0.991245
Nifk	2287.17	33.4234	21.6125	-0.74715	0.991245
Clasp1	1335.93	1.42668	1.49387	-0.0512388	0.991245
2900060B14Rik	104.443	4.16163	3.8756	-0.225342	0.991245
Gm22710	85.9963	16.7588	16.1715	-0.165796	0.991245
Gm28466	7.64989	0.0501946	0.509799	3.263	0.991245
Tfcp2l1	8769.49	24.1552	20.0008	-0.390012	0.991245
Gm22094	6.69726	0.989521	1.61978	0.400546	0.991245
Gm28882	17.6092	1.00078	1.61861	0.526076	0.991245
Gm23497	55.8009	9.33062	11.123	0.123981	0.991245
Gli2	618.082	2.84519	1.38784	-1.15475	0.991245
Mir6346	2.07846	0	1.27619	3.96864	0.991245
Gm3508	235.819	6.38344	7.86446	0.183577	0.991245
Inhbb	92.8957	0.575274	0.459564	-0.435443	0.991245
Ralb	2234.14	11.4667	10.0966	-0.301456	0.991245
Gm27184	14.9822	0.808156	0.345423	-1.3808	0.991245
Tmem185b	233.192	2.12982	1.79363	-0.367001	0.991245
3830432H09Rik	8.74686	0.0354992	0.122501	1.60407	0.991245
Epb41l5	819.347	0.894758	1.79122	0.883957	0.991245
Gm37219	4.18579	0.0357217	0.189589	2.26301	0.991245
Ptpn4	1184.95	2.26882	2.74614	0.158193	0.991245
Gm3851	100.084	11.1041	3.56708	-1.75595	0.991245
Gm37745	34.3235	0.0525978	0.152447	1.4106	0.991245
Gm29657	3.86825	0.161523	0.352632	0.748462	0.991245
Gm8338	2.07846	0	0.28477	3.96864	0.991245
Tmem177	261.713	1.60391	2.15463	0.308628	0.991245
Tmem37	38.2495	0.428933	0.985618	1.08247	0.991245
Dbi	1589.73	27.4024	25.8671	-0.200979	0.991245
3110009E18Rik	28.8964	0.233237	0.338966	0.438615	0.991245
Steap3	97.5722	0.321233	0.497414	0.500084	0.991245
En1	78.8372	0.991592	0.414301	-1.38538	0.991245
Insig2	215.987	1.54772	1.41877	-0.238858	0.991245
Gm37174	4.21466	0.0162254	0.0478885	0.941105	0.991245
Ccdc93	1098.32	2.62051	1.92834	-0.560778	0.991245
Gm15392	4.24352	0.141582	0.132868	-0.058881	0.991245
Htr5b	8.42931	0.0683789	0.142459	0.941109	0.991245
Ddx18	976.126	11.6441	6.9201	-0.868913	0.991245
Gm28591	2.07846	0	0.564872	3.96864	0.991245
Gm8392	157.819	4.07041	4.9639	0.167507	0.991245
Gm28911	505.932	96.8317	110.145	0.0701631	0.991245
Gm38263	114.604	1.66938	0.0589118	-5.0037	0.991245
Actr3	2510.2	12.7157	13.1605	-0.0678179	0.991245
Slc35f5	239.889	2.48423	1.33761	-1.0078	0.991245
Gpr39	4.21466	0.0274281	0.0428572	0.941105	0.991245
Lypd1	7.76536	0.0219488	0.0304034	0.20415	0.991245
Nckap5	12.4708	8.20122e-05	0.0517997	6.55363	0.991245
Mgat5	778.413	2.24043	1.33111	-0.869077	0.991245
Gm37772	4.21466	0.0474581	0.100974	0.941105	0.991245
Gm37510	20.3805	0.0659898	0.13911	0.867111	0.991245
Gm8451	3500.3	200.237	172.168	-0.335728	0.991245
Gm23370	7.79423	1.52669	1.30275	-0.321914	0.991245
Gm23370	7.79423	1.53852	1.31285	-0.321914	0.991245
Gm23734	43.1858	9.71105	9.16751	-0.2009	0.991245
Tmem163	65.7025	0.0655092	0.695125	3.37573	0.991245
Acmsd	3.17543	0.0214991	0.0290896	0.263042	0.991245
Ccnt2	3799.95	8.92382	5.62698	-0.782897	0.991245
Map3k19	5.25389	0.0123773	0.0354564	1.40053	0.991245
Rab3gap1	1523.25	3.18813	2.99491	-0.207198	0.991245
Zranb3	1114.37	2.70714	3.16764	0.108673	0.991245
Gm28800	20.0341	0.144966	0.285505	0.828637	0.991245
Gm38248	54.0111	0.064063	0.395903	2.53695	0.991245
Rpl28-ps1	5032.07	356.97	217.139	-0.835002	0.991245
Gm37625	15.6751	0.0226768	0.137454	2.64154	0.991245
Gm38026	4.96521	0.0302649	0.0256653	-0.473914	0.991245
R3hdm1	1306.49	1.00179	0.976256	-0.155821	0.991245
Gm29383	9.03553	0.0689131	0.86143	3.52604	0.991245
Gm37588	6.26425	0.0109996	0.110992	2.94108	0.991245
Gm37868	10.1036	0.0251564	0.155719	2.58495	0.991245
Gm37407	11.5759	0.133972	0.298882	1.14274	0.991245
Ubxn4	1994.75	12.8085	7.39402	-0.910071	0.991245
Lct	12.8749	0.0103273	0.0887518	2.98548	0.991245
Mcm6	8805.52	48.9457	40.7471	-0.382157	0.991245
Dars	3160.5	20.277	14.0706	-0.64478	0.991245
Gm6170	18070.5	352.294	265.218	-0.527423	0.991245
Cxcr4	22.6899	0.329319	0.266815	-0.42145	0.991245
Thsd7b	3.81051	0.000244601	0.0156984	4.84312	0.991245
Gm15790	915.735	19.5138	15.2351	-0.475216	0.991245
Rpl31-ps9	1377.44	84.3163	89.6785	-0.029251	0.991245
Gm29428	3.57957	0.283066	0.0842474	-2.05885	0.991245
Cd55b	36.6617	0.681314	0.362572	-1.01706	0.991245
Cd55os	7.73649	0.0542712	0.10063	0.748466	0.991245
Gm15675	9.20874	0.0672169	0.0546204	-0.281272	0.991245
Cd55	405.04	2.7196	1.19933	-1.29824	0.991245
Gm37109	1.38564	0	0.0294277	3.38365	0.991245
Gm29427	102.249	1.49017	1.04689	-0.627162	0.991245
Pfkfb2	454.894	1.70686	1.26709	-0.545075	0.991245
Yod1	379.983	1.74384	1.19169	-0.666346	0.991245
Gm37163	7.79423	0.123897	0.103677	-0.321914	0.991245
AA986860	91.1059	0.651297	0.534039	-0.408626	0.991245
Gm28857	4.58993	0.207809	0.297143	0.163509	0.991245
Fcamr	3.17543	0.0346188	0.0450774	0.263042	0.991245
Mapkapk2	947.951	6.59172	8.35086	0.223469	0.991245
Gm37084	39.4619	0.0618044	0.267046	1.98947	0.991245
Dyrk3	1025.61	12.3289	2.68079	-2.31995	0.991245
Eif2d	1448.92	6.39002	2.84106	-1.28668	0.991245
Rassf5	169.452	0.513098	1.55389	1.47877	0.991245
Gm17796	16.339	0.395412	0.248558	-0.696308	0.991245
Ikbke	299.905	0.958052	0.615056	-0.755865	0.991245
Gm28914	2.10733	0.0659582	0.107711	0.941094	0.991245
Srgap2	1537.86	3.36421	2.43995	-0.580565	0.991245
Gm38262	5.94671	0.0598377	0.162064	1.64154	0.991245
Gm37954	16.4256	0.0854509	0.308384	1.82863	0.991245
Gm29488	25.923	0.13661	0.38854	1.37407	0.991245
Gm29487	4.58993	0.387636	0.471094	0.163509	0.991245
Gm24273	2.07846	0	0.630315	3.96864	0.991245
Fam72a	160.041	1.81168	1.66703	-0.23785	0.991245
Avpr1b	1.38564	0	0.0189288	3.38365	0.991245
Gm8532	3.83938	0.0717533	0.331492	2.11101	0.991245
Rab7b	4.50333	0	0.0466484	5.08413	0.991245
Slc26a9	4.99408	0.0317744	0.0131868	-1.38079	0.991245
Pm20d1	143.529	0.639256	0.320818	-1.11292	0.991245
Slc41a1	1046.1	5.07871	5.08114	-0.116455	0.991245
Rab29	192.056	2.27582	4.03135	0.70917	0.991245
Nucks1	9413.67	38.3471	27.4538	-0.599988	0.991245
Gm38067	69.1377	0.95721	0.770734	-0.430849	0.991245
Gm37676	484.281	25.8565	19.4564	-0.525842	0.991245
Gm29103	11.5759	0.25832	0.653131	1.14274	0.991245
Slc45a3	238.244	1.08779	2.14533	0.865168	0.991245
Elk4	321.844	1.11863	1.28221	0.0774144	0.991245
Mfsd4a	213.504	0.514561	0.91901	0.714962	0.991245
Gm37120	7.36122	0.0166529	0.0433678	1.26303	0.991245
Cdk18	271.499	1.14448	1.59061	0.356156	0.991245
Lemd1	46.419	0.218487	0.184726	-0.346163	0.991245
Gm29695	84.2065	0.45918	0.298812	-0.740908	0.991245
Gm29630	6.72613	0.491106	0.423756	-0.210883	0.991245
Gm7241	79.0681	6.91679	3.48336	-1.11777	0.991245
Klhdc8a	4.93634	0.0232454	0.032286	0.356151	0.991245
Nuak2	140.96	0.700382	1.02655	0.436442	0.991245
Tmcc2	233.452	0.340953	1.66726	2.16438	0.991245
Gm15849	2.80015	0.0661565	0.2916	1.52605	0.991245
Dstyk	476.776	0.777065	1.69255	1.00211	0.991245
6030442K20Rik	15.5596	0.164945	0.166703	-0.0588823	0.991245
Rbbp5	2345.72	17.526	10.6725	-0.833512	0.991245
Tmem81	149.187	1.69653	1.82702	-0.0178536	0.994656
Cntn2	212.407	0.261668	0.850819	1.57401	0.991245
Nfasc	263.272	0.0561243	0.865388	3.82781	0.991245
Gm10538	3.81051	0	0.0979377	4.84312	0.991245
Lrrn2	59.6114	0.453895	0.334652	-0.544306	0.991245
Mdm4	3447.73	8.25417	2.62989	-1.76797	0.991245
Gm29257	645.362	21.1235	27.308	0.253114	0.991245
Pik3c2b	441.298	1.11217	1.16821	-0.0496305	0.991245
Gm26616	83.7158	0.727466	0.552679	-0.502486	0.991245
Ppp1r15b	3899.74	21.3284	11.527	-1.00547	0.991245
Plekha6	139.43	0.143216	0.398293	1.36613	0.991245
Gm19461	2.42487	0	0.0368287	4.19103	0.991245
Golt1a	3.17543	0.0344745	0.0464158	0.263042	0.991245
Gm28040	8.45818	0.120346	0.170522	0.426541	0.991245
Gm28040	6.69726	0.193291	0.263428	0.400546	0.991245
Kiss1	6.69726	0.183863	0.243279	0.400546	0.991245
Ren1	8.45818	0.0998137	0.150763	0.426541	0.991245
Etnk2	191.392	0.478135	1.56525	1.59369	0.991245
Sox13	501.053	3.16821	2.34184	-0.554117	0.991245
Gm8596	7.44782	0.247252	0.192081	-0.473915	0.991245
Snrpe	1221.73	21.065	21.4274	-0.0939637	0.991245
Zc3h11a	1293.96	6.206	3.9347	-0.776218	0.991245
Zc3h11a	963.54	6.18552	4.18872	-0.679822	0.991245
[truncated: 28,234 more rows]
