# Supplementary material for: Quiescence enables unrestricted cell fate in naive embryonic stem cells
Source: Nat Commun. 2024 Feb 26;15:1721. doi: 10.1038/s41467-024-46121-1 (PMC10897426; doi:10.1038/s41467-024-46121-1)
Supplement: Supplementary file 11 — Supplementary Data 8 [file 41467_2024_46121_MOESM11_ESM.xlsx]

## Sheet: Sheet1
Supplementary Data 8. Primer sequences for RT-qPCR.
No.	Target	Species	Sequence
1	MERVL-LTR	Mouse	Forward	CTTCCATTCACAGCTGCGACTG
			Reverse	CTAGAACCACTCCTGGTACCAAC
2	Dux	Mouse	Forward	ACTTCTAGCCCCAGCGACTC
			Reverse	CCATGCTGCCAGGATTTCTA
3	Zscan4	Mouse	Forward	GTCCTGACAGAGGCCTGCC
			Reverse	GAGATGTCTGAAGAGGCAAT
4	Tcstv3	Mouse	Forward	AGAAAGGGCTGGAACTTGTGACCT
			Reverse	AAAGCTCTTTGAAGCCATGCCCAG
5	Gm4340	Mouse	Forward	CGAGGCACTGGGTCTAAGAG
			Reverse	CCAATGAACAGGTCATGCTG
6	Cdx2	Mouse	Forward	CAAGGACGTGAGCATGTATCC
			Reverse	GTAACCACCGTAGTCCGGGTA
7	Tfap2c	Mouse	Forward	ATCCCTCACCTCTCCTCTCC
			Reverse	CCAGATGCGAGTAATGGTCGG
8	Eomes	Mouse	Forward	GCGCATGTTTCCTTTCTTGAG
			Reverse	GGTCGGCCAGAACCACTTC
9	Oct3/4 (Oct4)	Mouse	Forward	TATTGAGTATTCCCAACGAGAAGAG
			Reverse	CTCAGGAAAAGGGACTGAGTAGAGT
10	Nanog	Mouse	Forward	TCTTCCTGGTCCCCACAGTTT
			Reverse	GCAAGAATAGTTCTCGGGATGAA
11	Prdm14	Mouse	Forward	AGTCCCAGGACAAGGCGAA
			Reverse	GTGGTGGCGAGGTTCCTAA
12	Actb	Mouse	Forward	CTGAGCGCAAGTACTCTGTGTG
			Reverse	GTGTAAAACGCAGCTCAGTAACAGT
13	H2A	Mouse	Forward	ACATGGCGGCGGTGCTGGAGTA
			Reverse	CGGGATGATGCGCGTCTTCTTGTT
14	Elf5	Mouse	Forward	ATGTTGGACTCCGTAACCCAT
			Reverse	GCAGGGTAGTAGTCTTCATTGCT
15	Eomes	Mouse	Forward	GCGCATGTTTCCTTTCTTGAG
			Reverse	GGTCGGCCAGAACCACTTC
16	Ctsq	Mouse	Forward	GTGTTTCAGCATTTGATCCCAGT
			Reverse	GTCAGCAAACCCATTTAATCCCA
17	Prl3b1	Mouse	Forward	CACCAGACAACATCGGAAGAC
			Reverse	TGACAGCAGAGTATCAGGTACA
18	Prl3d1	Mouse	Forward	TGGAGCCTACATTGTGGTGG
			Reverse	TGGCAGTTGGTTTGGAGGA
19	Prl2c2	Mouse	Forward	TGCTCCTGGATACTGCTCCTA
			Reverse	GGCTTGTTCCTTGTTTTCTGG
20	Tpbpa	Mouse	Forward	TTCCTAGTCATCCTATGCCTGG
			Reverse	GGTCATTTTCGCTACTGTGAAGT
21	Cdh3	Mouse	Forward	CTGGAGCCGAGCCAAGTTC
			Reverse	GGAGTGCATCGCATCCTTCC
22	Itm2a	Mouse	Forward	GATCCGGCGGCAATTATTCAC
			Reverse	GTTCCACCAGATTCTTTGGAGTC
23	Mat2a	Mouse	Forward	GCTTCCACGAGGCGTTCAT
			Reverse	AGCATCACTGATTTGGTCACAA
24	Nestin	Mouse	Forward	CCCTGAAGTCGAGGAGCTG
			Reverse	CTGCTGCACCTCTAAGCGA
25	Flk1	Mouse	Forward	GGGATGGTCCTTGCATCAGAA
			Reverse	ACTGGTAGCCACTGGTCTGGTTG
26	Gata4	Mouse	Forward	CCCTACCCAGCCTACATGG
			Reverse	ACATATCGAGATTGGGGTGTCT
27	Eed	Mouse	Forward	GTGGCAATATTCGGAGGTGT
			Reverse	GCCTAACCATCGCACACAAT
