# Supplementary material for: Quiescence enables unrestricted cell fate in naive embryonic stem cells
Source: Nat Commun. 2024 Feb 26;15:1721. doi: 10.1038/s41467-024-46121-1 (PMC10897426; doi:10.1038/s41467-024-46121-1)
Supplement: Supplementary file 13 — Source Data [file 41467_2024_46121_MOESM13_ESM.xlsx]

## Sheet: Figure. 1d
RT-qPCR		MERVL
		Rep1	Rep2	Rep3	Rep4
	High ΔΨm	1	1	1	1
	Low ΔΨm	5.69864	7.40677	6.57641	9.62769
RT-qPCR		Zscan4				Dux				Tcstv3				Gm4340
		Rep1	Rep2	Rep3	Rep4	Rep1	Rep2	Rep3	Rep4	Rep1	Rep2	Rep3	Rep4	Rep1	Rep2	Rep3	Rep4
	High ΔΨm	1	1	1	1	1	1	1	1	1	1	1	1	1	1	1	1
	Low ΔΨm	29.3178	20.502	39.6136	28.1158	52.2667	61.2778	37.3846	79.3	43.5057	125.655	64.4118	108.228	153.913	268.908	189.438	261.987

## Sheet: Figure. 1f
RT-qPCR			MERVL	Zscan4	Dux	Gm4340
	DMSO	Rep1	0.876669	0.92961	1.11507	0.940799
		Rep2	1.1643	1.15085	1.3384	1.13264
		Rep3	0.959032	0.919545	0.546523	0.926559
	CCCP	Rep1	2.72965	1.63342	1.75962	2.21799
		Rep2	2.9361	2.19267	1.83035	2.27661
		Rep3	2.80902	2.05971	1.46774	2.27288

## Sheet: Figure. 2a
% CDX2+/OCT4-		High ΔΨm	Low ΔΨm
	Rep1	4.9	42.5
	Rep2	1.24	41
	Rep3	0.05	37.5

## Sheet: Figure. 2c
Derivation efficiency (%)	Number of colonies picked	Low
	Total	9
	Success	7

## Sheet: Figure. 2d
	RT-qPCR	/ES	Oct4 (Oct3/4)	Cdx2	Elf5	Eomes	Tfap2c
		iTSC1	3.41959e-05	21.215	1897.46	52.5243	26.2068
		iTSC2	3.52609e-05	17.0378	1949.76	54.3226	26.7541
		TS1	0.000127196	10.9639	3714.13	94.5914	12.9778
		TS2	0.000154126	13.4783	3792.6	96.014	14.1857
	Log10 (Fold Change)	/ES	Oct4 (Oct3/4)	Cdx2	Elf5	Eomes	Tfap2c
		iTSC1	-4.46603	1.32664	3.27817	1.72036	1.41841
		iTSC2	-4.45271	1.23141	3.28998	1.73498	1.42739
		TS1	-3.89553	1.03996	3.56986	1.97585	1.1132
		TS2	-3.81212	1.12964	3.57894	1.98233	1.15185

## Sheet: Figure .2f
Methylation level
	ESCs	iTSCs	TSCs
	32.4634	26.3536	12.1384
	41.7706	27.907	7.94466
	23.8122	15.8219	5.46671
	40.374	20.5437	10.0422
	33.9114	13.6719	8.13461
	32.0122	23.2444	9.8099
	41.8466	23.6162	11.2426
	21.3064	13.537	6.90299
	41.4652	18.1192	12.5831
	33.2219	13.0137	5.55833

## Sheet: Figure. 2h
RT-qPCR		Ctsq	Prl3b1	Prl3d1	Prl2c2	Tpbpa	Cdh3	Itm2a
	iTSC1_day 0	6.00931e-05	5.11956e-05	0.00537315	0.00660055	9.65979e-05	0.00573056	0.000879064
	iTSC2_day 0	0.00192296	4.70887e-05	0.00552346	0.00682239	0.000102327	0.0067613	0.000893477
	iTSC1_day 6	0.013268	0.0288455	1.90659	1.00055	0.00778505	0.0141958	0.00629258
	iTSC2_day 6	0.0178215	0.0354886	1.95169	1.18778	0.0103989	0.0129916	0.00590828

## Sheet: Figure. 3d
		High				Low
		Rep1	Rep2	Rep3	Rep4	Rep1	Rep2	Rep3	Rep4
	L-Serine	1.09005	1.11391	1.27855	1.28876	0.774354	0.856625	0.835992	0.909955
	O-Phospho-L-Serine	1.68672	1.97112	1.98356	2.1702	0.0970515	0.313285	0.292854	0.264729
	Cysteine	1.45081	1.21886	1.8805	1.97641	0.451395	0.528811	0.724432	0.781142
	L-Homocysteine	1.19	1.04	1.53	1.75	0.44	0.36	0.96	0.37
	5'-Methylthioadenosine	1.43554	1.25313	1.62029	1.7995	0.609347	0.484532	0.746873	0.586304
	L-Cystathionine	1.0977	1.65768	1.14871	2.02008	0.902303	0.861349	0.773879	0.570843
	SAM	1.98	1.42	1.62	1.83	0.58	0.32	0.56	0.29
	SAH	1.03	1.3	1.36	2.24	0.43	0.49	0.97	0.54

## Sheet: Figure. 3g
% CDX2+/GATA6-		H2O	SAM
	Rep1	31.6667	6.7
	Rep2	30	0.00333333
	Rep3	50	11.6733

## Sheet: Figure. 4b
	High (n=218)	Low (n=245)
	1.30237	0.792708
	1.52549	0.748568
	1.29744	0.652884
	0.857078	0.50209
	1.65359	0.625089
	1.6366	0.482436
	1.02284	0.338743
	1.25185	0.293816
	0.841448	0.790655
	1.02628	0.66087
	1.18472	0.577713
	1.16141	0.665334
	0.747826	0.400051
	0.855607	0.390905
	0.96488	0.50258
	1.08604	0.466696
	1.26198	0.391055
	1.16057	0.380977
	1.09408	0.506044
	1.28684	0.473527
	0.848818	0.320335
	1.15756	0.37351
	2.11258	0.398099
	1.57391	0.511069
	1.95344	0.456462
	1.68188	0.426433
	1.73923	0.343977
	1.78687	0.667823
	1.46598	0.51497
	2.20473	0.546358
	1.7844	0.721111
	1.34795	0.628372
	1.47319	0.466576
	1.31967	0.576854
	1.33092	0.546358
	1.62139	0.509357
	1.74138	0.441926
	1.93356	0.575766
	1.84691	0.432925
	1.86349	1.26569
	1.70311	1.06756
	1.60447	1.13339
	1.41334	1.18978
	1.91378	1.14339
	1.8926	1.04806
	1.46898	0.909842
	2.18499	0.615008
	2.00646	0.417388
	2.23764	0.841363
	1.52952	0.782513
	2.23499	0.651659
	2.13877	0.685949
	1.91161	0.285582
	1.33278	0.266929
	0.975432	0.379625
	1.24467	0.311647
	0.984264	1.09191
	0.84597	0.545611
	0.665909	0.456253
	0.870083	0.508693
	0.896444	0.407432
	1.03354	0.40531
	0.972639	0.632768
	0.992449	0.63265
	0.898867	0.66778
	1.48989	1.51788
	0.8198	0.742564
	1.06434	0.556578
	0.703044	0.900431
	1.04417	0.833044
	0.818043	0.606643
	0.509584	0.652968
	0.864965	0.526758
	0.739865	0.656244
	1.36443	0.447729
	0.723887	1.60628
	1.09568	0.663642
	1.62632	0.65983
	1.44171	0.689829
	0.936999	0.669029
	1.62755	0.919838
	0.926377	0.846528
	1.14578	0.524178
	1.04524	0.566651
	1.36705	0.549767
	1.17216	0.495624
	1.36309	0.673205
	1.27523	0.833264
	1.44335	0.991901
	1.36784	0.680564
	1.02298	1.29983
	1.48452	0.867864
	1.06542	0.646652
	0.882353	0.864924
	0.907216	0.378164
	1.1991	0.339589
	0.79472	0.321794
	0.902709	0.590242
	0.62588	0.651348
	1.29163	0.649202
	0.570431	0.703439
	1.19358	0.595087
	0.808129	0.640751
	1.00694	0.686362
	1.27727	0.869565
	1.49866	0.65774
	0.763138	0.647504
	0.903875	0.675064
	0.90605	0.762083
	0.90122	0.777415
	0.989192	0.705397
	1.08108	0.633317
	1.26695	0.70671
	0.972716	0.710327
	1.08492	0.691458
	1.02596	0.67091
	0.796415	0.793385
	0.954281	0.760013
	1.26117	0.476781
	1.17458	0.386184
	0.663355	0.532857
	0.834826	0.728287
	0.729975	0.607537
	0.893529	0.549212
	0.781365	0.728695
	0.666591	0.6635
	0.677619	0.706855
	0.701568	0.603044
	0.787449	0.819477
	0.739809	0.719651
	1.08096	0.562879
	1.05249	0.538219
	1.7232	0.767707
	1.94104	0.696998
	1.72392	0.846317
	1.44114	1.14114
	2.26132	0.767244
	1.71089	1.84082
	1.53802	0.897092
	1.00707	1.12463
	1.08337	0.739241
	1.13287	0.911404
	1.26	0.854724
	1.06199	0.817972
	0.859027	1.1408
	1.32465	1.23281
	1.37287	1.44431
	1.13606	1.44392
	0.871962	1.50901
	0.800334	0.515182
	0.83765	0.531358
	1.22143	0.511751
	0.963581	0.753715
	0.654687	0.772953
	1.30072	0.764675
	1.07137	0.622145
	0.940923	0.51524
	1.59583	0.799006
	0.987188	0.715089
	0.659305	0.701246
	0.72143	0.84906
	1.21202	0.700555
	1.14712	0.734082
	1.10558	0.649544
	1.58073	0.989403
	1.31253	0.850491
	1.70349	0.839442
	1.481	0.862016
	1.30686	0.926921
	1.2589	0.768005
	0.887496	1.17481
	0.828963	0.473746
	0.810658	0.461608
	0.786917	0.663317
	0.718262	0.695887
	1.10207	0.747621
	0.898073	0.770384
	0.695193	0.838765
	0.746032	0.697672
	0.821495	0.554941
	0.699758	0.655567
	0.711037	1.31447
	0.670807	1.21445
	1.03619	1.05452
	0.642066	0.791837
	0.699666	1.24611
	0.82852	0.902439
	0.809933	0.601055
	0.603818	0.657594
	0.817659	0.681269
	1.13834	0.770639
	0.485151	0.61955
	0.579439	0.665092
	0.959908	0.463388
	1.1457	0.452181
	0.947023	0.525765
	1.23247	0.676882
	1.28244	0.553319
	0.79979	0.579508
	1.25558	0.66274
	1.41739	0.402853
	0.943021	0.503786
	1.27921	0.424208
	1.47834	0.557954
	0.609782	0.608974
	0.784684	0.444706
	0.768471	0.54381
	0.698235	0.818948
	0.926693	0.567538
	0.76352	0.65069
	0.622708	0.562897
	0.726552	0.556968
	0.614922	0.440457
	0.538633	0.39776
	0.607797	0.579856
	0.645366	0.418845
	0.598433	0.403931
	0.504208	0.320996
		0.375568
		0.440032
		0.470091
		0.579375
		0.283881
		0.812549
		0.551093
		0.734416
		1.14636
		0.750633
		0.744552
		0.489861
		0.615402
		0.336563
		0.405139
		0.400374
		0.400651
		0.355629
		0.371892
		0.427438
		0.468945
		0.351327
		0.400364
		0.374731
		0.430549
		0.424263
		0.338304

[truncated: 37 more sheets: Figure. 4d, Figure. 4e, Figure. 4f, Figure. 5a, Figure. 5b, Figure. 5e, Figure. 5f, Figure. 6a, Figure. 6c, Figure. 6e, Fig.7a, Figure. 7b, Figure. 7d, Figure. 8b, Figure. 8d, Supplementary Figure. 2c, Supplementary Figure. 2d, Supplementary Figure. 2f, Supplementary Figure. 2h, Supplementary Figure. 3g …]
